# Supplementary material for: A MYCN-driven de-differentiation profile identifies a subgroup of aggressive retinoblastoma
Source: Commun Biol. 2024 Jul 30;7:919. doi: 10.1038/s42003-024-06596-6 (PMC11289481; doi:10.1038/s42003-024-06596-6)
Supplement: Supplementary file 3 — Supplementary Data 1-2 [file 42003_2024_6596_MOESM3_ESM.xlsx]

## Sheet: Suppl Data 1
Supplementary Data 1-2 . Retinoblastoma cohort metadata
Supplementary Data 1. Clinical characteristics for the patients and retinoblastomas in the cohort (n=61)
Pat ID	Cluster	Heritability	Gender	Diagnosis	Laterality	Age at diagnosis	RB1 status in tumor	MYCN status
RB_INF_1024	Cluster A	heritable	m	relapse	bilateral	< 6 months	RB1-/-	no MYCN amplification
RB_47	Cluster A	non heritable	f	first diagnosis	unilateral	< 6 months	RB1-/-	no MYCN amplification
RB_40	Cluster A	non heritable	m	first diagnosis	unilateral	< 6 months	RB1-/-	no MYCN amplification
RB_33	Cluster A	heritable	m	first diagnosis	unilateral	< 6 months	RB1-/-	no MYCN amplification
RB_26	Cluster A	heritable	m	first diagnosis	bilateral	< 6 months	RB1-/-	no MYCN amplification
RB_24	Cluster A	heritable	f	first diagnosis	bilateral	< 6 months	RB1-/-	no MYCN amplification
RB_49	Cluster A	non heritable	f	first diagnosis	unilateral	>6 months- 1 year	RB1-/-	no MYCN amplification
RB_46	Cluster A	non heritable	m	first diagnosis	unilateral	>6 months- 1 year	RB1-/-	no MYCN amplification
RB_45	Cluster A	non heritable	m	first diagnosis	unilateral	>6 months- 1 year	RB1-/-	no MYCN amplification
RB_42	Cluster A	non heritable	f	first diagnosis	unilateral	>6 months- 1 year	RB1-/-	no MYCN amplification
RB_41	Cluster A	non heritable	m	first diagnosis	unilateral	>6 months- 1 year	RB1-/-	no MYCN amplification
RB_39	Cluster A	non heritable	f	first diagnosis	unilateral	>6 months- 1 year	RB1-/-	no MYCN amplification
RB_34	Cluster A	non heritable	m	first diagnosis	unilateral	>6 months- 1 year	RB1-/-	no MYCN amplification
RB_29	Cluster A	non heritable	m	first diagnosis	unilateral	>6 months- 1 year	RB1-/-	no MYCN amplification
RB_10	Cluster A	non heritable	m	first diagnosis	unilateral	>6 months- 1 year	RB1 mutation not detected	no MYCN amplification
RB_54	Cluster A	non heritable	m	first diagnosis	unilateral	>1 -2 years	RB1-/-	no MYCN amplification
RB_44	Cluster A	non heritable	f	first diagnosis	unilateral	>1 -2 years	RB1-/-	no MYCN amplification
RB_43	Cluster A	heritable	f	first diagnosis	unilateral	>1 -2 years	RB1-/-	no MYCN amplification
RB_35	Cluster A	heritable	f	first diagnosis	unilateral	>1 -2 years	RB1-/-	no MYCN amplification
RB_28	Cluster A	heritable	f	first diagnosis	unilateral	>1 -2 years	RB1-/-	no MYCN amplification
RB_23	Cluster A	heritable	f	first diagnosis	bilateral	>1 -2 years	RB1-/-	no MYCN amplification
RB_20	Cluster A	heritable	f	first diagnosis	bilateral	>1 -2 years	RB1-/-	no MYCN amplification
RB_11	Cluster A	non heritable	m	first diagnosis	unilateral	>1 -2 years	RB1 mutation not detected	no MYCN amplification
RB_3	Cluster A	heritable	f	first diagnosis	bilateral	< 6 months	RB1-/-	no MYCN amplification
RB_6	Cluster A	non heritable	f	first diagnosis	unilateral	>6 months- 1 year	RB1-/-	no MYCN amplification
RB_59	Cluster A	non heritable	m	first diagnosis	unilateral	>1 -2 years	RB1-/-	no MYCN amplification
RB_53	Cluster A	non heritable	m	first diagnosis	unilateral	>1 -2 years	RB1-/-	no MYCN amplification
RB_7	Cluster A	non heritable	m	first diagnosis	unilateral	>1 -2 years	RB1-/-	no MYCN amplification
RB_13	Cluster A	non heritable	m	first diagnosis	unilateral	> 2 years	potential retina contamination, RB1 wt	no MYCN amplification
RB_61	Cluster A	non heritable	m	first diagnosis	unilateral	>6 months- 1 year	RB1-/-	no MYCN amplification
RB_22	Cluster A	heritable	m	first diagnosis	bilateral	>1 -2 years	RB1-/-	no MYCN amplification
RB_5	Cluster A	non heritable	f	first diagnosis	unilateral	< 6 months	RB1-/-	no MYCN amplification
RB_30	Cluster A	non heritable	m	first diagnosis	unilateral	>1 -2 years	RB1-/-	no MYCN amplification
RB_9	Cluster A	non heritable	m	first diagnosis	unilateral	>6 months- 1 year	potential retina contamination, RB1 wt	MYCN amplification
RB_INF_1673	Cluster B	non heritable	m	relapse	unilateral	> 2 years	RB1-/-	no MYCN amplification
RB_58	Cluster B	non heritable	m	first diagnosis	unilateral	>1 -2 years	RB1-/-	no MYCN amplification
RB_57	Cluster B	non heritable	f	first diagnosis	unilateral	>1 -2 years	RB1-/-	no MYCN amplification
RB_56	Cluster B	non heritable	m	first diagnosis	unilateral	> 2 years	RB1-/-	no MYCN amplification
RB_51	Cluster B	non heritable	f	first diagnosis	unilateral	> 2 years	RB1-/-	no MYCN amplification
RB_50	Cluster B	non heritable	m	first diagnosis	unilateral	> 2 years	RB1-/-	no MYCN amplification
RB_48	Cluster B	non heritable	f	first diagnosis	unilateral	> 2 years	RB1-/-	no MYCN amplification
RB_36	Cluster B	non heritable	f	first diagnosis	unilateral	> 2 years	RB1-/-	no MYCN amplification
RB_32	Cluster B	non heritable	m	first diagnosis	unilateral	> 2 years	RB1-/-	no MYCN amplification
RB_31	Cluster B	non heritable	f	first diagnosis	unilateral	> 2 years	RB1-/-	no MYCN amplification
RB_25	Cluster B	non heritable	m	first diagnosis	unilateral	> 2 years	RB1-/-	no MYCN amplification
RB_60	Cluster B	non heritable	m	first diagnosis	unilateral	>1 -2 years	RB1-/-	no MYCN amplification
RB_21	Cluster B	heritable	m	first diagnosis	bilateral	>1 -2 years	RB1-/-	no MYCN amplification
RB_38	Cluster B	non heritable	f	first diagnosis	unilateral	> 2 years	RB1-/-	no MYCN amplification
RB_4	Cluster B	non heritable	m	first diagnosis	bilateral	> 2 years	RB1-/-	no MYCN amplification
RB_27	Cluster B	non heritable	m	first diagnosis	unilateral	> 2 years	RB1-/-	no MYCN amplification
RB_14	Cluster B	non heritable	f	first diagnosis	unilateral	> 2 years	RB1 not detected (wt?)	no MYCN amplification
RB_8	Cluster C	non heritable	f	first diagnosis	unilateral	> 2 years	RB1-/-	no MYCN amplification
RB_52	Cluster C	non heritable	f	first diagnosis	unilateral	> 2 years	RB1-/-	no MYCN amplification
RB_12	Cluster C	non heritable	m	first diagnosis	unilateral	< 6 months	RB1 wt	MYCN amplification
RB_19	Cluster C	non heritable	f	first diagnosis	unilateral	< 6 months	RB1 wt	MYCN amplification
RB_18	Cluster C	non heritable	m	first diagnosis	unilateral	< 6 months	RB1 wt	MYCN amplification
RB_16	Cluster C	non heritable	m	first diagnosis	unilateral	< 6 months	RB1 wt	MYCN amplification
RB_15	Cluster C	non heritable	m	first diagnosis	unilateral	< 6 months	RB1 wt	MYCN amplification
RB_55	Cluster C	non heritable	m	first diagnosis	unilateral	>1 -2 years	RB1-/-	MYCN amplification
RB_17	Cluster C	non heritable	f	first diagnosis	unilateral	>1 -2 years	RB1 wt	MYCN amplification
RB_37	Cluster C	non heritable	m	first diagnosis	unilateral	> 2 years	RB1-/-	MYCN amplification

## Sheet: Suppl Data 2
Supplementary Data 1-2 . Retinoblastoma cohort metadata
Supplementary Data 2. Specific omics analysis or platform applied to each retinoblastoma in the 61-retinoblastoma cohort and to retinoblastoma cell lines
Patient ID	Methylation array	WES	RNA sequencing		RNA isolation for RNA Seq			Library preparation		Sequencing Platforms
			Whole-transcriptome sequencing	PolyA-seq	Monarch Total RNA Miniprep kit, NEB	AllPrep DNA/RNA/miRNA Universal Kit, Qiagen	RNAsy Mini Kit, Qiagen	Monarch Total RNA Miniprep kit (NEB)	Lexogen QuantSeq 3' mRNA-Seq (Illumina)	NovaSeq 6000, 2x100bp	NextSeq 2000 system	MiSeq system
RB_INF_1024	450k		Yes
RB_INF_1673	450k		Yes
RB_61	EPIC	Yes	Yes			X		X		X
RB_60	EPIC	Yes	No			X		X		X
RB_59	EPIC	Yes	No			X		X		X
RB_58	EPIC	Yes	Yes		X			X		X
RB_57	EPIC	Yes	Yes			X		X		X
RB_56	EPIC	Yes	Yes			X		X		X
RB_55	EPIC	Yes	Yes		X			X		X
RB_54	EPIC	Yes	Yes			X		X		X
RB_53	EPIC	Yes	Yes			X		X		X
RB_52	450k	Yes	Yes		X			X		X
RB_51	450k	Yes	Yes			X		X		X
RB_50	EPIC	Yes	Yes			X		X		X
RB_49	450k	Yes	Yes		X			X		X
RB_48	450k	Yes	Yes			X		X		X
RB_47	450k	Yes	Yes		X			X		X
RB_46	450k	Yes	Yes			X		X		X
RB_45	450k	Yes	Yes		X			X		X
RB_44	450k	Yes	Yes			X		X		X
RB_43	450k	Yes	Yes			X		X		X
RB_42	450k	Yes	Yes			X		X		X
RB_41	450k	Yes	Yes			X		X		X
RB_40	EPIC	Yes	Yes		X			X		X
RB_39	EPIC	Yes	Yes		X			X		X
RB_38	EPIC	Yes	Yes			X		X		X
RB_37	EPIC	Yes	Yes		X			X		X
RB_36	EPIC	Yes	Yes			X		X		X
RB_35	450k	Yes	Yes		X			X		X
RB_34	EPIC	Yes	Yes		X			X		X
RB_33	450k|EPIC	Yes	Yes			X		X		X
RB_32	EPIC	Yes	Yes			X		X		X
RB_31	EPIC	Yes	Yes			X		X		X
RB_30	EPIC	Yes	Yes		X			X		X
RB_29	EPIC	Yes	Yes			X		X		X
RB_28	450k	Yes	Yes			X		X		X
RB_27	EPIC	Yes	Yes			X		X		X
RB_26	450k	Yes	Yes			X		X		X
RB_25	EPIC	Yes	Yes			X		X		X
RB_24	450k	No	Yes			X		X		X
RB_23	450k	No	Yes			X		X		X
RB_22	450k	No	Yes			X		X		X
RB_21	450k	No	Yes			X		X		X
RB_20	450k	No	Yes			X		X		X
RB_19	EPIC	No	Yes			X		X		X
RB_18	EPIC	No	No			X		X		X
RB_17	EPIC	No	No			X		X		X
RB_16	EPIC	No	No			X		X		X
RB_15	EPIC	No	No			X		X		X
RB_14	EPIC	No	No			X		X		X
RB_13	EPIC	No	Yes			X		X		X
RB_12	EPIC	No	Yes			X		X		X
RB_11	EPIC	No	No			X		X		X
RB_10	EPIC	No	Yes			X		X		X
RB_9	EPIC	No	No			X		X		X
RB_8	EPIC	No	Yes			X		X		X
RB_7	EPIC	No	Yes			X		X		X
RB_6	EPIC	No	Yes			X		X		X
RB_5	EPIC	No	Yes			X		X		X
RB_4	EPIC	No	Yes			X		X		X
RB_3	EPIC	No	Yes			X		X		X
Cell lines
RB247C3	EPIC	No	Yes				X	X		X
RBL30	EPIC	No	No
RB1021	EPIC	No	Yes				X	X		X
WERI-RB1	EPIC	No	Yes				X	X		X
RB355	EPIC	No	Yes				X	X		X
RB383	EPIC	No	Yes				X	X		X
Y79	EPIC	No	Yes				X	X		X
RB522	EPIC	No	Yes				X	X		X
RB3823	EPIC	No	Yes				X	X		X
MYCN-KD cell lines
WERI-RB1	No	No		Yes			X		X		X
RB355	No	No		Yes			X		X		X
RB522	No	No		Yes			X		X		X
RB3823	No	No		Yes			X		X			X
