# Supplementary material for: A MYCN-driven de-differentiation profile identifies a subgroup of aggressive retinoblastoma
Source: Commun Biol. 2024 Jul 30;7:919. doi: 10.1038/s42003-024-06596-6 (PMC11289481; doi:10.1038/s42003-024-06596-6)
Supplement: Supplementary file 5 — Supplementary Data 6-16 [file 42003_2024_6596_MOESM5_ESM.xlsx]

## Sheet: Suppl Data 6
Supplementary Data 6-16. Gene expression analysis of retinoblastoma clusters.
Supplementary Data 6. Genes upregulated in cluster A and downregulated in cluster B|C (b(_aggr) > 0)
Genes downregulated in cluster A and upregulated in cluster B|C (b(_aggr) < 0)
Modified output from sleuth (https://pachterlab.github.io/sleuth_walkthroughs/trapnell/analysis.html)
target_id	pval	storey_padj	b	ens_gene	gene_symbol	π			gene_symbol	b_aggr	target_id
ENST00000396625.4	1.50E-014	1e-09	-1.60387	ENSG00000081052	COL4A4	14.4032			KIF21B	-3.44101
ENST00000304916.4	2.89E-011	2.88e-07	-1.31586	ENSG00000168672	LRATD2	8.60649			NCOR2	-3.08195
ENST00000284669.2	1.53E-010	5.93e-07	-1.18009	ENSG00000239474	KLHL41	7.34835			HLA-B	-3.03632
ENST00000426592.6	4.30E-010	1.25e-06	-2.52491	ENSG00000163565	IFI16	14.9048			TF	-2.95062
ENST00000301459.5	5.43E-010	1.457e-06	1.41304	ENSG00000167771	RCOR2	8.24727			LACC1	-2.88933
ENST00000393147.6	6.56E-010	1.695e-06	1.29393	ENSG00000175497	DPP10	7.46702			KCNH6	-2.87766
ENST00000262096.13	1.51E-009	3.292e-06	-0.83817	ENSG00000104219	ZDHHC2	4.5953			CRYAB	-2.8773
ENST00000495625.2	2.18E-008	2.3398e-05	1.40214	ENSG00000168386	FILIP1L	6.49307			CDH6	-2.82569
ENST00000361972.8	4.03E-008	3.5144e-05	-1.7125	ENSG00000198879	SFMBT2	7.62771			CCBE1	-2.79229
ENST00000618721.4	5.02E-008	4.0255e-05	-2.35815	ENSG00000156097	GPR61	10.3645			MYH14	-2.78957
ENST00000368446.1	6.24E-008	4.5347e-05	-1.22866	ENSG00000135549	PKIB	5.33663			LTBR	-2.78264
ENST00000441843.5	3.12E-010	1.0365e-06	-2.88933	ENSG00000179630	LACC1	17.291			DIO2	-2.76208
ENST00000311322.10	7.94E-009	1.06525e-05	-0.898637	NA	NA	4.46852			C1QTNF3	-2.73051
ENST00000310323.12	3.41E-010	1.081352416E-006	1.19918	ENSG00000175497	DPP10	7.15433			SLC6A1	-2.72586
ENST00000650287.1	7.94E-009	1.08614018760784E-005	-0.898637	ENSG00000175445	LPL	4.46094			RALGAPA1	-2.70121
ENST00000482911.2	8.32E-009	1.0951737189434E-005	-1.53823	ENSG00000188467	SLC24A5	7.63043			HYAL2	-2.69749
ENST00000278849.4	8.59E-009	1.10977506014815E-005	0.786327	ENSG00000149503	INCENP	3.89607			ACACB	-2.67085
ENST00000220809.8	9.06E-009	1.12869272914286E-005	-2.58947	ENSG00000104368	PLAT	12.8112			ZSCAN30	-2.66302
ENST00000272452.7	8.99E-009	1.14033527505455E-005	-1.19254	ENSG00000198075	SULT1C4	5.8947			SALL2	-2.66272
ENST00000637056.1	3.27E-010	1.1406523872E-006	-0.909518	ENSG00000177311	ZBTB38	5.40512			KEL	-2.65824
ENST00000291527.3	9.70E-012	1.3534346368E-007	4.42531	ENSG00000160182	TFF1	30.3955			TPBG	-2.65598
ENST00000276960.7	4.90E-010	1.3673875712E-006	1.11531	ENSG00000147912	FBXO10	6.54029			CRYM	-2.62096
ENST00000535040.4	4.03E-013	1.4057581408E-008	-3.03662	ENSG00000146242	TPBG	23.8438			CP	-2.61059
ENST00000432825.7	1.71E-011	1.491219864E-007	0.884537	ENSG00000147912	FBXO10	6.03825			LEFTY2	-2.60729
ENST00000231061.9	1.25E-008	1.52992701754386E-005	-1.07451	ENSG00000113140	SPARC	5.17414			PAX6	-2.60227
ENST00000525748.5	2.01E-011	1.55807767466667E-007	2.50004	ENSG00000165970	SLC6A5	17.0188			PCDH15	-2.59749
ENST00000439631.1	2.52E-011	1.59824521309091E-007	-3.11646	ENSG00000235421		21.1806			PLAT	-2.58947
ENST00000370314.9	1.40E-008	1.68397484137931E-005	-1.09232	ENSG00000011677	GABRA3	5.21435			ARHGEF7	-2.58883
ENST00000450165.6	1.55E-008	1.80225402666667E-005	-2.06181	ENSG00000079112	CDH17	9.78159			SAG	-2.5283
ENST00000329153.9	1.58E-008	1.80701937311475E-005	-0.686099	ENSG00000054690	PLEKHH1	3.25419			INPP5D	-2.52747
ENST00000415924.6	7.27E-010	1.81138987657143E-006	-1.22635	ENSG00000135299	ANKRD6	7.04171			GABRR1	-2.52704
ENST00000636768.1	2.60E-011	1.813881472E-007	-2.79898	ENSG00000141837	CACNA1A	18.869			PRSS33	-2.52258
ENST00000265807.8	1.54E-008	1.82097618440678E-005	-1.26542	ENSG00000104611	SH2D4A	5.99772			DYNC2H1	-2.51031
ENST00000301015.14	7.60E-010	1.82831554206897E-006	-1.12396	ENSG00000103335	PIEZO1	6.44921			VCAM1	-2.45224
ENST00000523736.1	1.64E-008	1.84538809806452E-005	-2.13626	ENSG00000104611	SH2D4A	10.1129			CRPPA	-2.44851
ENST00000646269.1	3.29E-011	1.91271475733333E-007	1.145	ENSG00000144711	IQSEC1	7.6925			PAK6	-2.44212
ENST00000286657.10	1.74E-008	1.92683379809524E-005	-0.902271	ENSG00000156140	ADAMTS3	4.25435			CFI	-2.42266
ENST00000509793.5	2.18E-008	2.3043482569697E-005	-3.30048	ENSG00000138798	EGF	15.3058			ADAMTSL1	-2.42263
ENST00000339986.8	2.14E-008	2.33275622E-005	1.03656	ENSG00000197472	ZNF695	4.8015			C1R	-2.41664
ENST00000520996.5	2.25E-008	2.34284346268657E-005	-1.30189	ENSG00000104267	CA2	6.02808			SNX29P2	-2.40727
ENST00000262839.2	2.36E-008	2.38615399884058E-005	3.23609	ENSG00000072315	TRPC5	14.9582			CTNND1	-2.38697
ENST00000521327.1	2.36E-008	2.42124449882353E-005	-1.09929	ENSG00000113140	SPARC	5.0743			ERBB2	-2.3712
ENST00000463544.1	2.46E-008	2.45172990171429E-005	1.76578	ENSG00000136535	TBR1	8.14116			ELMOD1	-2.36345
ENST00000520839.1	1.10E-009	2.47552061935484E-006	-1.67467	ENSG00000135299	ANKRD6	9.38873			COL15A1	-2.35525
ENST00000396578.7	1.12E-009	2.60454775466667E-006	-1.45422	ENSG00000169031	COL4A3	8.12073			SORBS1	-2.35094
ENST00000502723.1	2.70E-008	2.6161752E-005	-2.16036	ENSG00000138798	EGF	9.89949			KCNJ3	-2.35064
ENST00000381340.8	2.68E-008	2.63337071774648E-005	-0.931497	ENSG00000123104	ITPR2	4.26578			MSRB3	-2.34324
ENST00000486885.5	2.78E-008	2.65679161863014E-005	1.67517	ENSG00000175497	DPP10	7.66497			CNN2	-2.33475
ENST00000635036.1	5.77E-011	2.68361438293333E-007	-2.53546	ENSG00000283085	TPBG	16.6612			PARP9	-2.3273
ENST00000544918.1	2.91E-008	2.74344858810811E-005	-2.10844	ENSG00000138798	EGF	9.61809			SCN5A	-2.32643
ENST00000285393.4	5.17E-011	2.77448734030769E-007	-1.16312	ENSG00000147614	ATP6V0D2	7.62639			VSTM2A	-2.32316
ENST00000398104.5	6.44E-011	2.808028048E-007	-1.17982	ENSG00000074416	MGLL	7.72968			WSCD2	-2.31931
ENST00000369750.3	5.77E-011	2.87530112457143E-007	-2.53546	ENSG00000146242	TPBG	16.5853			ABCG1	-2.31889
ENST00000614726.2	3.49E-008	3.24638273706667E-005	-2.14288	ENSG00000273024	INTS4P2	9.61852			COL17A1	-2.31482
ENST00000504633.1	1.87E-012	3.261498416E-008	-2.42153	ENSG00000138798	EGF	18.129			GOLGA8Q	-2.31153
ENST00000412523.3	3.60E-008	3.30464235789474E-005	-1.24908	NA	NA	5.59695			EPB41	-2.31013
ENST00000617204.4	3.86E-008	3.40875485974684E-005	-2.17678	ENSG00000135525	MAP7	9.72456			SPN	-2.30544
ENST00000261438.10	2.94E-011	3.418468928E-007	-1.02631	ENSG00000109787	KLF3	6.63632			S100A13	-2.30508
ENST00000465346.1	3.90E-008	3.4882336E-005	1.78119	ENSG00000160097	FNDC5	7.93946			BTN3A3	-2.30487
ENST00000376030.7	4.06E-008	3.49684652246914E-005	-1.01509	ENSG00000189337	KAZN	4.52357			CCDC7	-2.30034
ENST00000379731.4	3.86E-008	3.49729394701299E-005	-0.823528	ENSG00000086062	B4GALT1	3.66986			TRPM2	-2.29785
ENST00000519728.6	4.49E-008	3.82004118634146E-005	-0.995485	ENSG00000254087	LYN	4.39798			ABHD12B	-2.29339
ENST00000357585.4	1.88E-009	3.85757598117647E-006	1.19797	ENSG00000180616	SSTR2	6.48544			TLL1	-2.28057
ENST00000528282.5	4.69E-008	3.89519418666667E-005	-1.58121	ENSG00000079819	EPB41L2	6.97232			NRG1	-2.27308
ENST00000263981.9	4.70E-008	3.95052961927711E-005	-0.900148	NA	NA	3.96366			PIP5K1B	-2.27048
ENST00000472304.2	4.83E-008	3.96427489129412E-005	-2.86298	ENSG00000136869	TLR4	12.6024			RGS3	-2.26715
ENST00000355897.10	4.91E-008	3.98307604093023E-005	-1.63675	ENSG00000173890	GPR160	7.20134			SELENBP1	-2.26368
ENST00000395743.8	2.02E-009	4.02641821257143E-006	-1.08893	ENSG00000174808	BTC	5.87489			ETV4	-2.26155
ENST00000513998.5	1.93E-009	4.08017627151515E-006	-2.56341	ENSG00000197594	ENPP1	13.815			MEF2C	-2.25628
ENST00000430500.6	5.29E-008	4.19380812363637E-005	-2.36502	ENSG00000149452	SLC22A8	10.3526			TAF6	-2.24841
ENST00000538526.5	5.47E-008	4.28778377348315E-005	-2.67085	ENSG00000076555	ACACB	11.6657			ARHGAP44	-2.24426
ENST00000462621.1	5.58E-008	4.325409664E-005	2.08372	ENSG00000163873	GRIK3	9.0933			EGF	-2.24369
ENST00000475768.1	5.91E-008	4.48162186434783E-005	-1.69255	ENSG00000244259		7.36016			LRRC4C	-2.2407
ENST00000532650.1	2.39E-009	4.50642070486487E-006	1.13211	ENSG00000173898	SPTBN2	6.05247			CDH1	-2.24064
ENST00000514251.5	5.88E-008	4.50787111384615E-005	-0.869158	ENSG00000177311	ZBTB38	3.77738			PMEL	-2.23928
ENST00000432797.6	2.37E-009	4.59284090666667E-006	-1.84505	ENSG00000135525	MAP7	9.84872			PARP12	-2.23436
ENST00000399310.3	6.26E-008	4.59712470231579E-005	-2.44851	ENSG00000214960	CRPPA	10.6205			DPY19L2P2	-2.23435
ENST00000320005.5	6.46E-008	4.64618331051546E-005	-1.76236	ENSG00000170289	CNGB3	7.63615			APOL4	-2.2335
ENST00000367033.4	6.21E-008	4.65847971096774E-005	-0.761032	ENSG00000076356	PLXNA2	3.2966			RUBCNL	-2.22817
ENST00000487633.1	6.33E-008	4.69798269957447E-005	-1.7848	ENSG00000169031	COL4A3	7.72477			CASP7	-2.22211
ENST00000539102.1	6.86E-008	4.7858564992E-005	-2.07492	ENSG00000110975	SYT10	8.96374			AMT	-2.21629
ENST00000519207.5	6.78E-008	4.82657628734694E-005	-2.45384	ENSG00000104611	SH2D4A	10.5916			IL2RG	-2.20928
ENST00000263269.3	6.88E-008	4.84829235717172E-005	1.53935	ENSG00000105464	GRIN2D	6.64138			SLC7A7	-2.20302
ENST00000509883.5	1.20E-010	4.92456508235294E-007	-2.57498	ENSG00000177311	ZBTB38	16.242			AOAH	-2.20078
ENST00000398587.7	2.89E-009	5.30578689684211E-006	-1.29794	ENSG00000253873	PCDHGA11	6.84695			ADGRG1	-2.2003
ENST00000618548.4	3.04E-009	5.43806674051282E-006	-3.00758	ENSG00000140479	PCSK6	15.8336			CDH7	-2.19883
ENST00000637769.1	3.58E-009	6.243938144E-006	-3.8759	ENSG00000141837	CACNA1A	20.1723			GUCA1C	-2.19239
ENST00000297668.10	3.93E-009	6.68719904780488E-006	-0.992727	ENSG00000106714	CNTNAP3	5.13712			IKZF2	-2.19003
ENST00000265171.9	4.67E-009	7.75716710095238E-006	-2.42667	ENSG00000138798	EGF	12.401			DLL1	-2.18971
ENST00000457381.1	4.90E-009	7.94992773953489E-006	-1.99639	ENSG00000182667	NTM	10.1809			FAM83H	-2.18702
ENST00000634826.1	5.43E-009	8.41827042133333E-006	-2.39586	ENSG00000283085	TPBG	12.1584			TMEM25	-2.18674
ENST00000543496.3	5.43E-009	8.60959474909091E-006	-2.39586	ENSG00000146242	TPBG	12.1351			FAM161B	-2.1822
ENST00000378555.8	5.95E-009	9.02390866086957E-006	-0.933452	ENSG00000128567	PODXL	4.7089			TFPI	-2.1736
ENST00000260526.11	6.31E-009	9.17114750666667E-006	-0.823501	ENSG00000137962	ARHGAP29	4.14845			SLC7A8	-2.17208
ENST00000489525.5	6.18E-009	9.1733121906383E-006	1.7539	ENSG00000110492	MDK	8.83525			SLC13A2	-2.16274
ENST00000285379.10	2.52E-010	9.25299860210527E-007	-1.39833	ENSG00000104267	CA2	8.43711			SCN1A	-2.16238
ENST00000634817.1	4.03E-013	9.37172093866667E-009	-3.03662	ENSG00000283085	TPBG	24.3785			HPCAL4	-2.15588
ENST00000263054.10	3.12E-010	9.46372941913044E-007	-1.12038	ENSG00000108018	SORCS1	6.7491			TRPV4	-2.15531
ENST00000375108.4	6.83E-009	9.72434101551021E-006	-2.12772	ENSG00000127472	PLA2G5	10.6644			KRT222	-2.15437
ENST00000578067.5	7.16E-009	9.9903010304E-006	1.44775	ENSG00000136490	LIMD2	7.23934			LAMA4	-2.15385
ENST00000354570.7	7.39E-008	5.10456362455446E-005	-1.30225	ENSG00000135525	MAP7				LSR	-2.15337
ENST00000512743.1	7.47E-008	5.10923627294118E-005	-1.76733	ENSG00000174808	BTC				KCNIP1	-2.14916
ENST00000378097.5	8.03E-008	5.43893510834952E-005	-1.0778	ENSG00000069424	KCNAB2				NDRG4	-2.14681
ENST00000410059.5	7.95E-008	5.33297252307692E-005	1.22013	ENSG00000175497	DPP10				MYO1H	-2.1446
ENST00000397858.5	8.32E-008	5.52801972419048E-005	-2.49101	ENSG00000165795	NDRG2				INTS4P2	-2.14288
ENST00000388948.8	8.45E-008	5.56142904150943E-005	-1.03174	ENSG00000154237	LRRK1				TSC1	-2.13436
ENST00000309931.3	8.92E-008	5.8159e-05	-2.08728	ENSG00000123977	DAW1				DOK5	-2.131
ENST00000397851.6	8.91E-008	5.75559e-05	-2.66835	ENSG00000165795	NDRG2				PRDM10	-2.13083
ENST00000411698.6	8.99E-008	5.75399e-05	-0.925191	ENSG00000111554	MDM1				APOL1	-2.12969
ENST00000441802.7	1.00E-007	6.34224e-05	-1.16579	ENSG00000083857	FAT1				ITGB4	-2.12967
ENST00000394232.5	1.05E-007	6.59936e-05	-0.94207	ENSG00000185518	SV2B				NLRX1	-2.12703
ENST00000354675.10	1.05E-007	6.54044e-05	-0.998071	ENSG00000131016	AKAP12				LTBP1	-2.11855
ENST00000262622.4	1.11E-007	6.85299e-05	2.41445	ENSG00000124302	CHST8				CENPT	-2.11177
ENST00000438543.5	1.17E-007	7.16006e-05	-0.840839	ENSG00000151718	WWC2				WIPF2	-2.11151
ENST00000651614.1	1.19E-007	7.21913e-05	-0.875981	ENSG00000134352	IL6ST				ADAR	-2.10991
ENST00000382496.10	1.28E-007	7.69817e-05	-0.955619	ENSG00000112902	SEMA5A				CD19	-2.10394
ENST00000366548.8	1.33E-007	7.93051e-05	0.903082	ENSG00000174371	EXO1				TNR	-2.10357
ENST00000622315.1	1.33E-007	7.86331e-05	2.53616	ENSG00000272398	CD24				MAPT	-2.10033
ENST00000262406.10	1.33E-007	7.79723e-05	-2.02388	ENSG00000108370	RGS9				GFAP	-2.09745
ENST00000403733.8	1.35E-007	7.84853e-05	-0.730028	ENSG00000151718	WWC2				SEPTIN1	-2.09585
ENST00000527509.6	1.37E-007	7.89897525950413E-005	-2.07817	ENSG00000072952	IRAG1				SAMD9	-2.09462
ENST00000379721.4	1.42E-007	8.12015034754098E-005	-1.1182	ENSG00000122711	SPINK4				PTK2	-2.09018
ENST00000341459.7	1.43E-007	8.11085211056911E-005	-1.73555	ENSG00000188467	SLC24A5				DAW1	-2.08728
ENST00000288398.10	1.53E-007	8.60806033548387E-005	-1.51914	ENSG00000140416	TPM1				MID2	-2.08722
ENST00000261047.8	1.62E-007	9.0415e-05	-2.17516	ENSG00000138472	GUCA1C				FCGR3A	-2.08577
ENST00000619168.4	1.78E-007	9.85564413968254E-005	-0.849508	ENSG00000183049	CAMK1D				GPM6A	-2.08367
ENST00000538274.5	1.77E-007	9.72310782992126E-005	-0.881205	ENSG00000135709	KIAA0513				EVA1A	-2.07901
ENST00000509647.1	1.79E-007	9.75615335E-005	-1.22608	ENSG00000083857	FAT1				IRAG1	-2.07817
ENST00000380554.5	1.87E-007	0.000101132	-1.6811	ENSG00000196139	AKR1C3				SH2B1	-2.07766
ENST00000520976.5	2.02E-007	0.000108404	-2.17683	ENSG00000104205	SGK3				SLC4A5	-2.07391
ENST00000409003.5	2.02E-007	0.000107576	-0.869502	ENSG00000177570	SAMD12				CYP26A1	-2.07118
ENST00000575878.1	2.01E-007	0.000106233	-2.65267	ENSG00000168872	DDX19A				PLP1	-2.0707
ENST00000600437.1	2.21E-007	0.000115925	2.44043	ENSG00000090932	DLL3				ACSF2	-2.06796
ENST00000257626.12	2.17E-007	0.000112977	-0.805182	ENSG00000186088	GSAP				CNTNAP4	-2.06542
ENST00000261772.12	2.20E-007	0.000113691	-0.603808	ENSG00000090861	AARS1				GABRG3	-2.06334
ENST00000409309.3	2.23E-007	0.000114393	-1.46673	ENSG00000198075	SULT1C4				CX3CL1	-2.05962
ENST00000366881.6	2.22E-007	0.000113049	-2.58147	NA	NA				MLC1	-2.05777
ENST00000552844.5	2.27E-007	0.000114758	-1.01482	ENSG00000137962	ARHGAP29				PROX1	-2.05512
ENST00000557410.5	2.32E-007	0.000116442	-1.01057	ENSG00000185518	SV2B				CACNA1A	-2.05484
ENST00000374791.7	2.35E-007	0.000117105	-1.30779	ENSG00000182667	NTM				TLR4	-2.05083
ENST00000220763.10	2.39E-007	0.000118254	-0.963667	ENSG00000104324	CPQ				C1S	-2.04885
ENST00000311183.8	2.38E-007	0.000116929	-1.33706	ENSG00000070729	CNGB1				KANSL3	-2.04782
ENST00000433365.2	2.46E-007	0.000120015	-1.45752	NA	NA				AFAP1L2	-2.04457
ENST00000559089.5	2.50E-007	0.000121119	-1.21455	ENSG00000246922	UBAP1L				RLBP1	-2.04363
ENST00000001146.6	2.62E-007	0.000126058	-1.38003	ENSG00000003137	CYP26B1				SPOCK3	-2.04189
ENST00000261769.10	2.77E-007	0.000132362	-2.24064	ENSG00000039068	CDH1				H1-1	-2.04112
ENST00000453001.5	2.85E-007	0.000135258	-1.09585	ENSG00000156475	PPP2R2B				SOSTDC1	-2.03323
ENST00000614342.1	2.86E-007	0.000134815	-2.66272	ENSG00000165821	SALL2				SLC11A2	-2.03039
ENST00000407528.6	2.94E-007	0.000137657	-1.37155	ENSG00000175161	CADM2				METTL7A	-2.0279
ENST00000234256.4	2.93E-007	0.000136274	-0.617383	ENSG00000115902	SLC1A4				ASB15	-2.027
ENST00000375486.9	2.94E-007	0.000135833	-1.79384	ENSG00000117115	PADI2				RGPD3	-2.02486
ENST00000461250.5	2.88E-007	0.000132186	1.05492	ENSG00000175497	DPP10				WIF1	-2.02411
ENST00000647099.1	2.94E-007	0.000134058	-1.37155	NA	NA				PCDHGA10	-2.01798
ENST00000473866.1	3.12E-007	0.000141341	-1.03065	ENSG00000108018	SORCS1				SLC13A5	-2.01727
ENST00000497735.1	3.26E-007	0.000146731	-0.895536	ENSG00000047849	MAP4				PID1	-2.01638
ENST00000524970.5	3.47E-007	0.000155182	-1.13353	ENSG00000154096	THY1				FXYD5	-2.01594
ENST00000440978.1	3.67E-007	0.00016308	2.24004	ENSG00000108001	EBF3				NQO1	-2.01447
ENST00000617175.1	3.66E-007	0.000161607	-1.03063	ENSG00000276386	CNTNAP3P2				FAM3A	-2.01376
ENST00000397709.1	3.73E-007	0.000163662	-1.4555	ENSG00000101460	MAP1LC3A				CACNB4	-2.00944
ENST00000476477.6	3.74E-007	0.000163075	-1.604	ENSG00000121310	ECHDC2				SAMD7	-2.00942
ENST00000428502.6	3.88E-007	0.000168129	-1.85798	ENSG00000156011	PSD3				SYT10	-2.00902
ENST00000228918.9	3.94E-007	0.000169675	-2.78264	ENSG00000111321	LTBR				RASSF2	-2.00828
ENST00000606017.2	3.93E-007	0.000168206	2.60672	ENSG00000272398	CD24				SNAP91	-2.00779
ENST00000458420.7	4.06E-007	0.00017271	-1.14087	ENSG00000158258	CLSTN2				ADAMTSL4	-2.00476
ENST00000368364.4	4.25E-007	0.000179697	-1.00003	ENSG00000135547	HEY2				NRXN3	-2.00353
ENST00000372733.3	4.33E-007	0.000181976	-0.643121	ENSG00000124145	SDC4				ATP2B1	-2.00346
ENST00000486212.6	4.35E-007	0.000181722	-1.37574	ENSG00000082126	MPP4				KIAA0040	-1.99971
ENST00000338508.8	4.43E-007	0.000183963	-4.0109	ENSG00000162105	SHANK2				NXPH1	-1.99915
ENST00000337248.9	4.46E-007	0.000184113	-1.44519	ENSG00000001460	STPG1				HAP1	-1.99785
ENST00000412265.5	4.50E-007	0.000184671	-1.56255	ENSG00000143774	GUK1				RUNX1T1	-1.9968
ENST00000514738.5	4.57E-007	0.000186447	-2.82569	ENSG00000113361	CDH6				RALYL	-1.99567
ENST00000470849.4	4.60E-007	0.00018658	2.12076	ENSG00000130707	ASS1				VAV1	-1.99327
ENST00000285039.12	4.82E-007	0.000194373	-1.05401	ENSG00000167306	MYO5B				ESRRB	-1.99282
ENST00000520458.5	4.80E-007	0.000192454	-1.22832	ENSG00000135299	ANKRD6				SEPTIN6	-1.99246
ENST00000017003.6	4.88E-007	0.000194544	-0.852773	ENSG00000015532	XYLT2				PEX5	-1.99159
ENST00000421063.6	4.77E-007	0.000189078	-1.90203	ENSG00000175287	PHYHD1				PPFIA1	-1.9886
ENST00000261177.10	4.86E-007	0.000191557	0.730257	ENSG00000110900	TSPAN11				ST3GAL5	-1.98619
ENST00000368648.7	4.91E-007	0.000192441	2.06247	ENSG00000108001	EBF3				SLC13A4	-1.98139
ENST00000493084.1	4.95E-007	0.000192925	-1.32641	ENSG00000227753	RPL36AP31				LIMCH1	-1.97835
ENST00000568638.1	4.99E-007	0.000193403	-1.31875	ENSG00000103175	WFDC1				COL8A1	-1.97788
ENST00000268057.9	5.28E-007	0.000203512	-0.647064	ENSG00000140463	BBS4				PLEKHG1	-1.97581
ENST00000285279.10	5.34E-007	0.000204694	-0.634788	ENSG00000154978	VOPP1				RPL17-C18orf32	-1.97173
ENST00000652245.1	5.45E-007	0.000207769	-1.35824	ENSG00000138798	EGF				ALDH1A2	-1.96922
ENST00000355577.7	5.49E-007	0.000208157	-1.89352	ENSG00000156042	CFAP70				IPCEF1	-1.9686
ENST00000371208.4	5.56E-007	0.000209671	-0.597204	ENSG00000134709	HOOK1				PCDHA10	-1.96846
ENST00000244519.7	5.62E-007	0.000210794	-2.30487	ENSG00000111801	BTN3A3				HNF4A	-1.96776
ENST00000520127.5	5.75E-007	0.000214517	-1.20494	ENSG00000104267	CA2				ANKRD55	-1.9672
ENST00000520687.1	5.88E-007	0.0002182	-0.974908	ENSG00000113140	SPARC				OMG	-1.9657
ENST00000327979.7	5.94E-007	0.00021926	-1.39795	ENSG00000042062	RIPOR3				MAP1LC3A	-1.9653
ENST00000370940.6	6.00E-007	0.00022031	-1.96596	ENSG00000197568	HHLA3				TRAK1	-1.96279
ENST00000341048.9	6.04E-007	0.000220617	-2.30037	ENSG00000164512	ANKRD55				CELF2	-1.95952
ENST00000263525.6	6.07E-007	0.000220558	-2.91733	ENSG00000116147	TNR				CLIC5	-1.95873
ENST00000268251.13	6.14E-007	0.000221946	-1.19583	ENSG00000183044	ABAT				MOXD1	-1.95809
ENST00000617537.4	6.31E-007	0.000226915	-2.20078	ENSG00000136250	AOAH				PCDHGB5	-1.95729
ENST00000318312.12	6.28E-007	0.000224678	-0.633975	ENSG00000174483	BBS1				TRAF3IP2	-1.9551
ENST00000344440.7	6.26E-007	0.00022282	-1.52698	ENSG00000108018	SORCS1				HERC6	-1.95432
ENST00000417494.5	6.37E-007	0.000225584	-1.26459	ENSG00000111912	NCOA7				ASL	-1.95247
ENST00000259006.8	6.41E-007	0.000225854	1.1093	ENSG00000136490	LIMD2				SH2D4A	-1.95184
ENST00000447540.5	6.41E-007	0.000224719	-3.32625	ENSG00000177200	CHD9				LIPG	-1.95166
ENST00000471862.1	6.45E-007	0.000224991	-1.67566	ENSG00000169031	COL4A3				ELN	-1.95017
ENST00000527950.5	6.51E-007	0.000225954	-2.8773	ENSG00000109846	CRYAB				RAB34	-1.94964
ENST00000389856.9	6.54E-007	0.000225872	1.79396	ENSG00000015133	CCDC88C				SNX16	-1.94745
ENST00000477379.5	6.51E-007	0.000223728	-1.44953	ENSG00000120500	ARR3				NICN1	-1.94611
ENST00000359520.12	6.64E-007	0.000227077	-0.635784	ENSG00000196663	TECPR2				TRIM34	-1.9456
ENST00000474531.5	6.76E-007	0.000230053	-1.16926	ENSG00000168309	FAM107A				IL17RC	-1.9433
ENST00000648843.1	6.87E-007	0.000232662	-1.54116	ENSG00000183346	CABCOCO1				HLA-DQA1	-1.94168
ENST00000379713.7	7.30E-007	0.00024603	-1.32909	ENSG00000198879	SFMBT2				CX3CR1	-1.9402
ENST00000375377.2	7.34E-007	0.000246189	-0.970244	ENSG00000165757	JCAD				AHNAK2	-1.93665
ENST00000503392.1	7.62E-007	0.000254357	-2.77096	ENSG00000138798	EGF				PCMTD2	-1.93665
ENST00000483180.5	7.66E-007	0.000254475	-1.01754	ENSG00000144802	NFKBIZ				PDE6G	-1.93617
ENST00000377126.3	7.96E-007	0.000263188	-1.03825	ENSG00000119138	KLF9				AFAP1L1	-1.93255
ENST00000370225.4	8.20E-007	0.000269844	-1.03512	ENSG00000198691	ABCA4				KIAA1217	-1.9307
ENST00000600260.5	8.18E-007	0.000267922	1.46506	ENSG00000290587	GOLGA2P9				SEC31B	-1.92974
ENST00000393533.6	8.43E-007	0.000274821	3.16494	ENSG00000136811	ODF2				TNC	-1.92851
ENST00000514033.1	8.35E-007	0.000270946	-0.849006	ENSG00000109787	KLF3				ACP3	-1.92651
ENST00000397801.6	8.42E-007	0.000271953	2.92812	ENSG00000154134	ROBO3				PDE4A	-1.92424
ENST00000489217.1	8.34E-007	0.000268128	1.86023	ENSG00000167771	RCOR2				FBLN2	-1.92348
ENST00000429914.5	8.68E-007	0.000277779	1.86638	ENSG00000175497	DPP10				MAP7	-1.91894
ENST00000478803.1	8.91E-007	0.000283837	-1.81632	ENSG00000127472	PLA2G5				LBHD1	-1.91818
ENST00000262494.12	8.90E-007	0.00028223	0.722413	ENSG00000087258	GNAO1				ECHDC1	-1.91785
ENST00000578202.1	8.93E-007	0.0002819	-0.999676	ENSG00000065534	MYLK				NAGK	-1.91767
ENST00000332496.10	9.29E-007	0.000291943	-0.674732	ENSG00000185033	SEMA4B				URGCP	-1.91555
ENST00000576886.5	9.25E-007	0.000289383	-2.30826	ENSG00000103355	PRSS33				CPT1C	-1.91439
ENST00000509176.5	9.22E-007	0.000287156	-1.20177	ENSG00000184305	CCSER1				S100B	-1.91173
ENST00000646737.1	9.59E-007	0.000297352	1.38358	ENSG00000006071	ABCC8				GASK1B	-1.90775
ENST00000649522.1	9.57E-007	0.000295419	-1.70655	ENSG00000184305	CCSER1				SCN2A	-1.90735
ENST00000341633.9	9.68E-007	0.000297499	-0.782097	ENSG00000103351	CLUAP1				ST18	-1.90533
ENST00000355311.9	1.00E-006	0.000305985	2.31032	ENSG00000108001	EBF3				FES	-1.90342
ENST00000532414.3	1.00E-006	0.000304649	0.717794	ENSG00000254726	MEX3A				PHYHD1	-1.90203
ENST00000612154.4	1.00E-006	0.000303325	-2.23616	ENSG00000108018	SORCS1				LUM	-1.8959
ENST00000580989.5	1.02E-006	0.000308052	-1.65814	ENSG00000082397	EPB41L3				SULF1	-1.89552
ENST00000515502.1	1.03E-006	0.000309731	1.8695	ENSG00000145920	CPLX2				SOD2	-1.89465
ENST00000336278.8	1.03E-006	0.000308402	-0.627865	ENSG00000168807	SNTB2				AFF3	-1.89193
ENST00000266534.8	1.05E-006	0.000313047	-2.22092	ENSG00000139173	TMEM117				NFATC3	-1.89081
ENST00000496903.5	1.10E-006	0.000326558	-2.38152	ENSG00000119912	IDE				FGF1	-1.88819
ENST00000359209.11	1.11E-006	0.00032813	-0.848725	ENSG00000183853	KIRREL1				ESPN	-1.88806
ENST00000261381.6	1.14E-006	0.000335577	-0.706831	ENSG00000103489	XYLT1				BCHE	-1.88731
ENST00000644858.1	1.14E-006	0.000334167	-0.706831	ENSG00000285395	XYLT1				PIGB	-1.88581
ENST00000635923.2	1.14E-006	0.000332769	-1.12289	ENSG00000283589	GOLGA8N				GLMP	-1.88526
ENST00000643824.1	1.14E-006	0.000331382	-1.12289	ENSG00000283589	GOLGA8N				PCDH18	-1.88521
ENST00000240364.7	1.16E-006	0.000335797	-0.763262	ENSG00000121104	FAM117A				NCEH1	-1.88514
ENST00000382114.9	1.18E-006	0.000340175	1.20686	ENSG00000153012	LGI2				KITLG	-1.88342
ENST00000530481.5	1.18E-006	0.000338775	-1.02497	ENSG00000079819	EPB41L2				PDZRN3	-1.87866
ENST00000297596.3	1.18E-006	0.000337387	-0.98122	ENSG00000164949	GEM				ALDH6A1	-1.87736
ENST00000565684.5	1.18E-006	0.000336009	-1.59414	ENSG00000140859	KIFC3				PHB1	-1.87699
ENST00000254661.5	1.21E-006	0.000343151	2.11157	ENSG00000132329	RAMP1				CSF2RA	-1.87624
ENST00000292385.9	1.24E-006	0.000350236	0.838534	ENSG00000113758	DBN1				IFT122	-1.87444
ENST00000325418.5	1.25E-006	0.000351637	0.753253	ENSG00000177602	HASPIN				PBX3	-1.86921
ENST00000258412.8	1.25E-006	0.000350224	-2.77885	ENSG00000135926	TMBIM1				EDNRB	-1.8677
ENST00000374490.8	1.27E-006	0.000354405	-0.885828	ENSG00000117305	HMGCL				ATP5F1A	-1.86713
ENST00000638009.1	1.26E-006	0.000350213	-3.51908	ENSG00000141837	CACNA1A				ITIH5	-1.8669
ENST00000335556.7	1.27E-006	0.000351592	-2.17197	ENSG00000187033	SAMD7				IFI16	-1.86595
ENST00000324581.10	1.31E-006	0.000361232	-1.13402	ENSG00000167306	MYO5B				PAPLN	-1.86587
ENST00000502326.7	1.32E-006	0.000362557	-1.13106	ENSG00000134352	IL6ST				FBXO32	-1.86434
ENST00000307169.4	1.30E-006	0.000355663	1.5605	ENSG00000168348	INSM2				SERINC4	-1.86325
ENST00000313164.9	1.31E-006	0.000356999	-1.13828	ENSG00000112936	C7				ZNF544	-1.85895
ENST00000383699.7	1.35E-006	0.000366468	-1.33134	ENSG00000175161	CADM2				POMC	-1.85812
ENST00000644573.1	1.35E-006	0.000365048	-1.33134	NA	NA				PSD3	-1.85798
ENST00000338244.6	1.38E-006	0.000371719	-0.662771	ENSG00000089057	SLC23A2				GIMAP5	-1.85742
ENST00000589272.5	1.41E-006	0.000378339	-0.890545	ENSG00000132026	RTBDN				SUCO	-1.85471
ENST00000389554.8	1.40E-006	0.000374217	2.86171	ENSG00000136535	TBR1				ZNG1E	-1.85442
ENST00000578503.5	1.39E-006	0.000370126	-1.90418	ENSG00000082397	EPB41L3				RGS9	-1.85437
ENST00000359570.9	1.40E-006	0.000371371	-2.52747	ENSG00000168918	INPP5D				STAT6	-1.85163
ENST00000629761.2	1.40E-006	0.000369964	-2.52747	ENSG00000281614	INPP5D				ITPKB	-1.85003
ENST00000492961.1	1.42E-006	0.000373833	2.14846	ENSG00000164532	TBX20				CDK14	-1.84984
ENST00000316334.5	1.45E-006	0.000380296	-0.670913	ENSG00000139517	LNX2				DAPL1	-1.84798
ENST00000556767.1	1.45E-006	0.000378872	1.70484	ENSG00000015133	CCDC88C				ENTPD8	-1.84693
ENST00000457734.7	1.46E-006	0.000380061	-0.780592	ENSG00000120756	PLS1				KIFC3	-1.84627
ENST00000621345.4	1.45E-006	0.000376055	-2.69802	ENSG00000165806	CASP7				CALD1	-1.8457
ENST00000427431.5	1.46E-006	0.000377246	-2.66476	ENSG00000151718	WWC2				PCSK6	-1.84338
ENST00000284240.9	1.49E-006	0.000383577	-0.983397	ENSG00000154096	THY1				FBXL13	-1.83999
ENST00000465205.2	1.52E-006	0.000389861	-1.66728	ENSG00000148225	WDR31				DOCK7	-1.8374
ENST00000332281.6	1.52E-006	0.000388433	-1.49594	ENSG00000185669	SNAI3				STK16	-1.83694
ENST00000374399.9	1.51E-006	0.000384469	-0.780255	ENSG00000001461	NIPAL3				MGARP	-1.83633
ENST00000507722.5	1.57E-006	0.000398293	-1.58364	ENSG00000177311	ZBTB38				MFSD8	-1.8351
ENST00000580667.5	1.56E-006	0.000394322	-2.03695	ENSG00000161381	PLXDC1				RGR	-1.83486
ENST00000393233.6	1.58E-006	0.000397936	-1.9401	ENSG00000132026	RTBDN				LEF1	-1.83105
ENST00000425719.6	1.58E-006	0.000396504	-2.43363	ENSG00000182667	NTM				PLCD1	-1.82979
ENST00000290649.10	1.56E-006	0.000390082	-0.603572	ENSG00000159461	AMFR				TMEM184C	-1.82922
ENST00000471108.1	1.56E-006	0.000388689	-2.25359	ENSG00000138472	GUCA1C				RAB37	-1.82856
ENST00000289290.7	1.55E-006	0.000384823	-1.75582	ENSG00000102024	PLS3				TMBIM1	-1.82785
ENST00000305544.9	1.57E-006	0.000388406	-1.18841	ENSG00000172037	LAMB2				RGS6	-1.82738
ENST00000301190.11	1.60E-006	0.000394429	-1.26716	ENSG00000167612	ANKRD33				SLC8A3	-1.8269
ENST00000357700.11	1.60E-006	0.00039304	-0.809151	ENSG00000196372	ASB13				GLB1L	-1.82631
ENST00000335875.8	1.62E-006	0.000396557	1.04634	ENSG00000063127	SLC6A16				ARID1B	-1.82523
ENST00000644744.1	1.63E-006	0.00039761	-2.50711	ENSG00000049130	KITLG				PPARA	-1.82504
ENST00000566111.5	1.64E-006	0.000398655	-1.5725	ENSG00000163565	IFI16				NDRG2	-1.82183
ENST00000508185.5	1.71E-006	0.000414228	-2.54525	NA	NA				DKK3	-1.82146
ENST00000396596.2	1.74E-006	0.000420036	-0.79303	ENSG00000104205	SGK3				IL1RAP	-1.82077
ENST00000649564.1	1.76E-006	0.000423399	-2.79229	ENSG00000183287	CCBE1				RASGRP3	-1.82029
ENST00000374193.9	1.76E-006	0.000421944	-0.725885	ENSG00000148225	WDR31				SHFL	-1.81904
ENST00000361144.9	1.75E-006	0.00041811	-1.22369	ENSG00000189337	KAZN				KCNJ13	-1.81768
ENST00000506642.5	1.77E-006	0.000421445	1.65824	ENSG00000145920	CPLX2				ZNF23	-1.81753
ENST00000327367.9	1.83E-006	0.00043425	-0.86786	ENSG00000166949	SMAD3				TNIP1	-1.81358
ENST00000421639.5	1.86E-006	0.000439872	-1.82062	ENSG00000154556	SORBS2				NFS1	-1.81169
ENST00000442196.7	1.92E-006	0.000452528	-0.79323	ENSG00000260916	CCPG1				QARS1	-1.80693
ENST00000646607.2	1.93E-006	0.000453353	-2.27164	ENSG00000136160	EDNRB				CASP4	-1.80467
ENST00000490477.1	1.93E-006	0.000451832	-1.67398	ENSG00000145088	EAF2				MLF1	-1.80422
ENST00000228705.7	1.93E-006	0.00045032	-1.22359	ENSG00000111110	PPM1H				ANK3	-1.8032
ENST00000245157.10	1.94E-006	0.000451145	-0.733694	ENSG00000125124	BBS2				DSCAM	-1.80155
ENST00000533959.1	1.99E-006	0.000461235	-1.78671	NA	NA				APOL2	-1.80019
ENST00000359015.5	2.01E-006	0.000464328	-0.881194	ENSG00000197442	MAP3K5				CATSPER2	-1.79639
ENST00000320955.8	2.00E-006	0.000460493	-0.932999	ENSG00000137877	SPTBN5				EPM2A	-1.79456
ENST00000529208.5	2.01E-006	0.000461273	-1.19422	ENSG00000079819	EPB41L2				PADI2	-1.79384
ENST00000339746.9	2.03E-006	0.000464335	-0.899617	ENSG00000135299	ANKRD6				YAP1	-1.79164
ENST00000534550.5	2.02E-006	0.000460538	-1.81584	ENSG00000197580	BCO2				PRSS35	-1.78953
ENST00000230361.4	2.08E-006	0.000472673	-1.58799	ENSG00000112599	GUCA1B				VEPH1	-1.7891
ENST00000371520.5	2.09E-006	0.000473403	-1.56555	ENSG00000121310	ECHDC2				RAP1B	-1.78818
ENST00000513963.1	2.09E-006	0.000471871	-1.02782	ENSG00000251569					PON2	-1.78792
ENST00000358432.8	2.08E-006	0.000468098	-0.968021	ENSG00000142627	EPHA2				TNFAIP3	-1.78172
ENST00000545802.1	2.12E-006	0.000475566	0.844904	ENSG00000110900	TSPAN11				HDDC3	-1.7794
ENST00000595666.1	2.12E-006	0.000474042	-1.74176	ENSG00000159871	LYPD5				SLC24A5	-1.77934
ENST00000285871.5	2.14E-006	0.000476985	-0.686495	ENSG00000135205	CCDC146				CD59	-1.77864
ENST00000320743.7	2.19E-006	0.000486575	-1.22852	ENSG00000139263	LRIG3				ETV1	-1.7786
ENST00000311597.9	2.23E-006	0.00049389	-2.69187	ENSG00000100427	MLC1				B3GALNT1	-1.77859
ENST00000313726.11	2.23E-006	0.000492327	-0.625507	ENSG00000166444	DENND2B				CLN3	-1.77776
ENST00000420999.2	2.25E-006	0.000495175	-0.893355	ENSG00000183690	EFHC2				IKBKB	-1.77752
ENST00000473362.1	2.30E-006	0.000504587	1.70307	ENSG00000175497	DPP10				RHBDF2	-1.77696
ENST00000307998.11	2.30E-006	0.000503006	-0.820311	ENSG00000172638	EFEMP2				NPHP1	-1.77383
ENST00000515037.5	2.32E-006	0.000505794	-2.12983	ENSG00000197712	FAM114A1				STARD13	-1.77283
ENST00000513000.5	2.29E-006	0.000497698	-1.05977	ENSG00000109452	INPP4B				RGN	-1.77093
ENST00000618298.6	2.31E-006	0.000500486	-0.775439	ENSG00000103264	FBXO31				FNDC9	-1.77075
ENST00000357917.4	2.35E-006	0.000507576	-1.2235	ENSG00000072422	RHOBTB1				METTL15	-1.76625
ENST00000375099.4	2.39E-006	0.000514622	-0.890443	ENSG00000162543	UBXN10				TLR2	-1.76569
ENST00000601365.1	2.41E-006	0.000517332	0.881497	ENSG00000197124	ZNF682				FILIP1	-1.76527
ENST00000652276.1	2.43E-006	0.000520025	-1.27025	ENSG00000180245	RRH				CCDC103	-1.76302
ENST00000311635.12	2.43E-006	0.000518435	-0.591419	ENSG00000103264	FBXO31				CNGB3	-1.76236
ENST00000468286.5	2.47E-006	0.000525362	-0.804061	ENSG00000118473	SGIP1				LLGL2	-1.7619
ENST00000264431.8	2.54E-006	0.000538609	-0.849659	ENSG00000109756	RAPGEF2				MMACHC	-1.75871
ENST00000261839.12	2.53E-006	0.000534863	-0.968638	ENSG00000128833	MYO5C				ANKS1B	-1.75578
ENST00000643864.1	2.54E-006	0.000535354	-1.10186	NA	NA				ARSA	-1.75429
ENST00000645573.1	2.54E-006	0.000533742	-1.10186	NA	NA				NCALD	-1.75199
ENST00000342895.7	2.55E-006	0.000534234	-1.27523	ENSG00000122477	LRRC39				IL33	-1.75188
ENST00000647893.1	2.57E-006	0.000536812	-0.825624	ENSG00000197594	ENPP1				LDAF1	-1.75022
ENST00000560075.1	2.59E-006	0.000539375	-0.954581	ENSG00000069966	GNB5				CPAMD8	-1.75011
ENST00000248248.7	2.59E-006	0.000537769	-0.572047	ENSG00000103111	MON1B				GPR61	-1.7471
ENST00000406263.5	2.60E-006	0.000538244	-2.23966	ENSG00000058091	CDK14				SLC2A9	-1.74591
ENST00000264784.8	2.72E-006	0.00056142	-1.74591	ENSG00000109667	SLC2A9				BEAN1	-1.74538
ENST00000517748.1	2.79E-006	0.000574169	-1.64732	ENSG00000176571	CNBD1				ARHGAP24	-1.74514
ENST00000641498.1	2.81E-006	0.000576584	0.660346	ENSG00000171848	RRM2				NFIA	-1.74489
ENST00000409687.5	2.96E-006	0.000605582	0.828462	ENSG00000186193	SAPCD2				PLA2G5	-1.74458
ENST00000355899.8	3.01E-006	0.000614011	-1.14908	ENSG00000102024	PLS3				HES1	-1.74365
ENST00000478733.6	3.02E-006	0.000614255	2.0666	ENSG00000144824	PHLDB2				VIPR1	-1.74059
ENST00000367467.8	3.03E-006	0.000614497	-0.944014	ENSG00000111961	SASH1				FGFRL1	-1.74047
ENST00000340026.10	3.07E-006	0.000620805	-1.9551	ENSG00000056972	TRAF3IP2				ACSS3	-1.73575
ENST00000375431.8	3.11E-006	0.000627076	-1.53959	ENSG00000139835	GRTP1				OPCML	-1.73481
ENST00000379305.7	3.13E-006	0.000629289	-2.37073	ENSG00000161040	FBXL13				ADORA1	-1.7319
ENST00000644020.1	3.15E-006	0.000631491	-1.60516	ENSG00000109099	PMP22				FAIM	-1.72983
ENST00000521569.1	3.16E-006	0.00063168	-1.05038	ENSG00000113140	SPARC				ATP6V1D	-1.72981
ENST00000296794.10	3.17E-006	0.000631869	-0.945674	ENSG00000214944	ARHGEF28				NBPF14	-1.72962
ENST00000476133.5	3.19E-006	0.000634044	-2.30508	ENSG00000189171	S100A13				MIR9-1HG	-1.7296
ENST00000246911.6	3.29E-006	0.000652062	-1.3362	ENSG00000068079	IFI35				PDE8B	-1.72655
ENST00000619268.4	3.29E-006	0.000650215	-1.09243	ENSG00000275333	FAM120B				NFIX	-1.72194
ENST00000372930.5	3.28E-006	0.000646407	-0.826346	ENSG00000126950	TMEM35A				DNM1P46	-1.72115
ENST00000612828.4	3.26E-006	0.000640656	-0.649594	ENSG00000154529	CNTNAP3B				VSX1	-1.72059
ENST00000630384.2	3.29E-006	0.000644735	-1.09243	ENSG00000112584	FAM120B				SPATA20	-1.72058
ENST00000541607.1	3.37E-006	0.000658563	1.40914	ENSG00000147912	FBXO10				NDP	-1.71989
ENST00000463289.1	3.39E-006	0.000660621	-1.87468	ENSG00000188467	SLC24A5				SYBU	-1.71764
ENST00000312006.5	3.44E-006	0.000668497	-0.720659	ENSG00000175229	GAL3ST3				TM6SF1	-1.71669
ENST00000379957.8	3.44E-006	0.00066664	-2.46022	ENSG00000165046	LETM2				UNC5D	-1.71302
ENST00000407149.7	3.45E-006	0.000666726	-0.881472	ENSG00000184838	PRR16				SPESP1	-1.71174
ENST00000262648.8	3.55E-006	0.000684156	-0.832466	ENSG00000011201	ANOS1				MMP28	-1.71077
ENST00000341130.6	3.58E-006	0.000688037	-1.12376	ENSG00000188051	TMEM221				CAPS2	-1.70931
ENST00000413167.2	3.62E-006	0.000693814	-1.35518	NA	NA				TVP23C-CDRT4	-1.70817
ENST00000403681.6	3.73E-006	0.000712938	1.37684	ENSG00000149948	HMGA2				MPV17L	-1.70317
ENST00000379589.4	3.76E-006	0.000716708	-0.861674	ENSG00000183722	LHFPL6				GMFG	-1.70034
ENST00000614478.1	3.79E-006	0.000720458	0.818267	ENSG00000178295	GEN1				TRH	-1.6998
ENST00000643716.1	3.80E-006	0.000720396	1.45772	ENSG00000119866	BCL11A				AFTPH	-1.69866
ENST00000355327.7	3.80E-006	0.000718444	-0.904465	ENSG00000187720	THSD4				SHANK2	-1.69778
ENST00000429979.5	3.82E-006	0.000720273	-2.22817	ENSG00000102445	RUBCNL				EXPH5	-1.69742
ENST00000465600.1	3.82E-006	0.000718332	0.93261	ENSG00000138162	TACC2				SLC39A5	-1.69593
ENST00000559340.1	3.92E-006	0.000735155	1.84316	ENSG00000130164	LDLR				CCDC65	-1.69531
ENST00000300245.8	3.93E-006	0.000735054	-0.965949	ENSG00000166971	AKTIP				ENPP1	-1.69451
ENST00000625437.1	3.96E-006	0.000738685	-1.37565	ENSG00000275214	IFI27				ABCB1	-1.69252
ENST00000614648.1	3.96E-006	0.000736715	-1.37565	ENSG00000165949	IFI27				AHCYL2	-1.69161
ENST00000345330.8	3.99E-006	0.000740322	-0.748034	ENSG00000156642	NPTN				RAI2	-1.68923
ENST00000564049.1	4.02E-006	0.00074391	1.79835	ENSG00000140943	MBTPS1				MPDU1	-1.68834
ENST00000479620.1	4.10E-006	0.000756707	1.93798	ENSG00000163873	GRIK3				AJUBA	-1.6879
ENST00000392225.7	4.09E-006	0.000752869	-0.996339	ENSG00000153902	LGI4				NAA60	-1.68737
ENST00000459737.5	4.13E-006	0.000758232	-1.91842	ENSG00000126777	KTN1				TRIM69	-1.68729
ENST00000381309.7	4.22E-006	0.000772722	-0.571356	ENSG00000107077	KDM4C				IMPDH1	-1.68708
ENST00000517742.1	4.22E-006	0.000770699	-1.89335	ENSG00000104324	CPQ				ISLR	-1.68686
ENST00000545998.1	4.24E-006	0.00077233	1.26876	ENSG00000149948	HMGA2				HPGD	-1.68382
ENST00000264036.6	4.24E-006	0.000770318	-0.610575	ENSG00000076706	MCAM				ATOSB	-1.68289
ENST00000535933.5	4.26E-006	0.000771942	-0.782053	ENSG00000175662	TOM1L2				AKR1C3	-1.6811
ENST00000454158.7	4.30E-006	0.000777171	-0.640313	ENSG00000181826	RELL1				SCG5	-1.68013
ENST00000564043.1	4.31E-006	0.000776966	-1.98027	ENSG00000181019	NQO1				ARSG	-1.67951
ENST00000379214.9	4.36E-006	0.000783953	-0.995336	ENSG00000205213	LGR4				ABCD2	-1.67825
ENST00000342058.8	4.38E-006	0.000785525	-1.39959	ENSG00000140092	FBLN5				PKIB	-1.67616
ENST00000538581.6	4.40E-006	0.000787089	-2.20373	ENSG00000145020	AMT				CPPED1	-1.67557
ENST00000395566.8	4.41E-006	0.00078686	1.00729	ENSG00000110492	MDK				QKI	-1.67447
ENST00000446095.1	4.52E-006	0.000804429	1.5785	ENSG00000230391	RPSAP23				MEI4	-1.67424
ENST00000404621.5	4.55E-006	0.000807708	-3.08195	ENSG00000196498	NCOR2				CAB39L	-1.67417
ENST00000519676.6	4.66E-006	0.000825136	-1.24997	ENSG00000174032	SLC25A30				MCM9	-1.67343
ENST00000421450.1	4.71E-006	0.000831878	-1.19095	ENSG00000118503	TNFAIP3				LGALS9	-1.67233
ENST00000550847.1	4.74E-006	0.000835062	-1.48879	ENSG00000127328	RAB3IP				ADHFE1	-1.67206
ENST00000561618.5	4.74E-006	0.000832959	-0.89649	ENSG00000066933	MYO9A				PLSCR4	-1.67066
ENST00000619929.5	4.86E-006	0.0008519	-0.732638	ENSG00000161714	PLCD3				GSTT2	-1.6698
ENST00000570646.6	4.92E-006	0.000860256	-0.863218	ENSG00000103415	HMOX2				PAX8	-1.66804
ENST00000620139.4	4.92E-006	0.000858106	-0.792352	ENSG00000118242	MREG				MXI1	-1.66696
ENST00000381980.9	4.94E-006	0.000859445	-0.853653	ENSG00000154274	C4orf19				SVEP1	-1.66417
ENST00000635795.1	4.99E-006	0.000865984	2.11186	ENSG00000077279	DCX				TSPAN31	-1.6641
ENST00000342056.6	4.97E-006	0.000860373	3.16016	ENSG00000185760	KCNQ5				IRF3	-1.66264
ENST00000610733.1	5.00E-006	0.000863424	-1.01053	ENSG00000140416	TPM1				PES1	-1.66183
ENST00000556554.1	5.09E-006	0.000876796	1.02494	ENSG00000080824	HSP90AA1				AKR1C2	-1.66103
ENST00000475436.1	5.12E-006	0.000879791	1.74447	ENSG00000182601	HS3ST4				FZD6	-1.66094
ENST00000220325.9	5.21E-006	0.000893056	-0.94604	ENSG00000103966	EHD4				LRBA	-1.65863
ENST00000378482.6	5.21E-006	0.000890868	-0.646318	ENSG00000156298	TSPAN7				MTFMT	-1.6585
ENST00000483234.5	5.29E-006	0.000902335	0.943184	ENSG00000028310	BRD9				SPINK2	-1.65837
ENST00000577113.1	5.27E-006	0.000896731	-1.62324	ENSG00000129244	ATP1B2				MCF2	-1.65725
ENST00000229634.13	5.32E-006	0.000903037	-1.23875	ENSG00000111912	NCOA7				LRCH3	-1.65615
ENST00000382291.7	5.36E-006	0.000907618	-0.76091	ENSG00000125841	NRSN2				LRATD2	-1.65596
ENST00000436527.5	5.35E-006	0.000903731	-2.71121	ENSG00000197471	SPN				STAT4	-1.65501
ENST00000435680.6	5.39E-006	0.000908289	-0.606101	ENSG00000166912	MTMR10				ZCCHC17	-1.65486
ENST00000377482.10	5.40E-006	0.000907781	-0.60743	ENSG00000116285	ERRFI1				FXYD1	-1.65311
ENST00000577186.1	5.49E-006	0.000920692	-1.75113	ENSG00000108370	RGS9				ETFDH	-1.65223
ENST00000298295.3	5.53E-006	0.000925177	-0.724909	ENSG00000165507	DEPP1				CNN2P8	-1.64723
ENST00000485637.5	5.55E-006	0.000926301	-1.04063	ENSG00000135299	ANKRD6				PLCL1	-1.64642
ENST00000331768.10	5.57E-006	0.000927421	-0.540405	ENSG00000183576	SETD3				UACA	-1.64602
ENST00000368357.7	5.61E-006	0.000931857	-1.71011	ENSG00000111912	NCOA7				SLC16A8	-1.64587
ENST00000519011.5	5.60E-006	0.000927986	-1.76471	ENSG00000164930	FZD6				SERPINA3	-1.64399
ENST00000560346.5	5.61E-006	0.00092744	-2.44212	ENSG00000137843	PAK6				CD37	-1.64352
ENST00000264485.11	5.68E-006	0.000936793	-1.09075	ENSG00000080493	SLC4A4				LETM2	-1.64328
ENST00000310169.3	5.66E-006	0.000931293	1.884	ENSG00000174343	CHRNA9				TSC22D4	-1.64154
ENST00000475115.2	5.64E-006	0.000925818	-1.09176	ENSG00000287115	LINC02993				RDH12	-1.64102
ENST00000594814.5	5.68E-006	0.000930196	-1.41263	ENSG00000183423	LRIT3				CFC1	-1.63925
ENST00000373290.7	5.73E-006	0.000936186	-0.891322	ENSG00000099282	TSPAN15				CALCOCO2	-1.63801
ENST00000327305.11	5.75E-006	0.000937259	-1.48068	ENSG00000166342	NETO1				FRZB	-1.63729
ENST00000487273.7	5.79E-006	0.000941579	-0.649932	ENSG00000168615	ADAM9				MYL4	-1.63623
ENST00000297324.5	5.79E-006	0.000939389	-0.853157	ENSG00000164743	C8orf48				DOCK10	-1.63591
ENST00000257017.5	5.79E-006	0.00093721	0.869415	ENSG00000134594	RAB33A				PDGFD	-1.63287
ENST00000389857.11	5.94E-006	0.000959264	1.02226	ENSG00000015133	CCDC88C				USH2A	-1.63042
ENST00000317827.9	6.00E-006	0.000966716	-0.711347	ENSG00000147526	TACC1				TOB1	-1.63009
ENST00000377182.5	6.03E-006	0.000969311	-1.30467	ENSG00000165072	MAMDC2				FAM114A1	-1.62951
ENST00000529690.5	6.13E-006	0.000983121	-2.0875	ENSG00000147642	SYBU				TPM3	-1.62882
ENST00000509674.1	6.20E-006	0.000992066	-1.12218	ENSG00000047579	DTNBP1				SNCB	-1.62697
ENST00000346495.6	6.21E-006	0.000991393	-0.618529	ENSG00000140391	TSPAN3				GABRB1	-1.62656
ENST00000377694.2	6.21E-006	0.000989129	0.877833	ENSG00000137142	IGFBPL1				AQP1	-1.62597
ENST00000577628.5	6.25E-006	0.000993233	-1.28828	ENSG00000101670	LIPG				SEC16B	-1.6258
ENST00000295802.9	6.26E-006	0.000992561	-0.708337	ENSG00000042445	RETSAT				ITPRIP	-1.62461
ENST00000284262.3	6.39E-006	0.00101088	-0.647439	ENSG00000154118	JPH3				CD74	-1.62202
ENST00000563383.1	6.42E-006	0.00101332	-2.53193	ENSG00000006210	CX3CL1				PODNL1	-1.62196
ENST00000368448.5	6.41E-006	0.00100946	-2.16211	ENSG00000135549	PKIB				ACOX2	-1.62151
ENST00000635942.1	6.46E-006	0.00101504	-0.915554	ENSG00000198722	UNC13B				RTN2	-1.62121
ENST00000361823.9	6.50E-006	0.00101903	-1.66965	ENSG00000083067	TRPM3				RASGRP1	-1.62039
ENST00000278505.5	6.49E-006	0.00101519	-0.685399	ENSG00000149218	ENDOD1				ZNF843	-1.62014
ENST00000395338.7	6.53E-006	0.00101916	-2.22885	ENSG00000145020	AMT				MT1G	-1.61878
ENST00000354588.7	6.53E-006	0.00101688	-1.91818	ENSG00000162194	LBHD1				ATXN2L	-1.61838
ENST00000452400.7	6.56E-006	0.00101928	-0.565343	ENSG00000140396	NCOA2				FEZ1	-1.61768
ENST00000357847.8	6.62E-006	0.00102632	-0.800744	ENSG00000146416	AIG1				SVOPL	-1.6167
ENST00000322002.5	6.63E-006	0.00102559	0.921204	ENSG00000176887	SOX11				MSTN	-1.61579
ENST00000439473.5	6.73E-006	0.00103875	-2.23435	ENSG00000291139	DPY19L2P2				FAM133A	-1.61556
ENST00000261740.6	6.77E-006	0.00104262	-2.34755	ENSG00000111199	TRPV4				EFCAB6	-1.6152
ENST00000458141.6	6.85E-006	0.00105262	-2.32403	ENSG00000137573	SULF1				NEDD9	-1.61482
ENST00000374202.6	6.87E-006	0.00105337	-2.20928	ENSG00000147168	IL2RG				HGF	-1.61374
ENST00000284486.9	6.87E-006	0.00105106	-0.858015	ENSG00000154319	FAM167A				ECT2	-1.61231
ENST00000529111.5	6.93E-006	0.00105792	-1.21879	ENSG00000150672	DLG2				HEPH	-1.6114
ENST00000409818.7	7.00E-006	0.00106627	-1.29949	ENSG00000082126	MPP4				APBB2	-1.61124
ENST00000252444.9	7.04E-006	0.00107003	0.694101	ENSG00000130164	LDLR				DST	-1.61098
ENST00000276974.7	7.04E-006	0.0010677	-0.888298	ENSG00000154529	CNTNAP3B				MFSD5	-1.61043
ENST00000392490.5	7.07E-006	0.00106993	-2.01141	ENSG00000135549	PKIB				TMED7-TICAM2	-1.60959
ENST00000461942.5	7.24E-006	0.00109328	-1.81741	ENSG00000148225	WDR31				LZIC	-1.6085
ENST00000219454.10	7.40E-006	0.00111503	-1.56004	ENSG00000103175	WFDC1				CYP2J2	-1.60834
ENST00000542451.1	7.50E-006	0.00112766	-1.26642	ENSG00000166750	SLFN5				COL4A4	-1.60752
ENST00000439052.5	7.49E-006	0.00112374	-1.16052	ENSG00000140299	BNIP2				TOX2	-1.60658
ENST00000347055.4	7.52E-006	0.00112582	-0.650546	ENSG00000172086	KRCC1				FHIP1A	-1.60646
ENST00000360997.7	7.61E-006	0.00113685	-0.857988	ENSG00000168309	FAM107A				TRPM3	-1.60596
ENST00000276201.6	7.61E-006	0.00113442	-0.742585	ENSG00000125351	UPF3B				PMP22	-1.60516
ENST00000424649.6	7.60E-006	0.00113051	-0.908505	ENSG00000089159	PXN				TMEM116	-1.60384
ENST00000359962.9	7.58E-006	0.00112514	-1.34098	ENSG00000082126	MPP4				REST	-1.60382
ENST00000319349.10	7.63E-006	0.00113016	-2.26155	ENSG00000175832	ETV4				SNPH	-1.60342
ENST00000307340.8	7.76E-006	0.00114698	-1.21239	ENSG00000042781	USH2A				HYAL1	-1.60299
ENST00000505073.5	7.85E-006	0.00115783	-1.0436	ENSG00000184305	CCSER1				MFRP	-1.60238
ENST00000533792.5	7.84E-006	0.00115391	2.22594	ENSG00000166387	PPFIBP2				CAVIN3	-1.60211
ENST00000610952.1	7.93E-006	0.0011647	2.75306	ENSG00000272398	CD24				GARIN5A	-1.6014
ENST00000361581.9	7.93E-006	0.00116226	-2.0756	ENSG00000163995	ABLIM2				GAD2	-1.60106
ENST00000559284.5	7.91E-006	0.00115689	-1.85193	ENSG00000213928	IRF9				FAXDC2	-1.59974
ENST00000643353.1	7.91E-006	0.00115447	-1.85193	ENSG00000285048	IRF9				KLHL23	-1.59909
ENST00000478727.6	8.05E-006	0.00117245	-2.06891	ENSG00000148604	RGR				PIANP	-1.59854
ENST00000614032.5	8.05E-006	0.00117001	-0.620336	ENSG00000188338	SLC38A3				FOLR1	-1.59604
ENST00000490316.6	8.07E-006	0.00117048	-0.761328	ENSG00000063601	MTMR1				EML1	-1.59273
ENST00000478870.1	8.16E-006	0.00118108	-1.30159	ENSG00000239600					DDX19A	-1.59226
ENST00000393487.6	8.55E-006	0.00123496	-0.648261	ENSG00000071073	MGAT4A				TRIM16	-1.59054
ENST00000374051.7	8.54E-006	0.00123097	-1.4517	ENSG00000196338	NLGN3				WDR31	-1.59038
ENST00000262133.11	8.53E-006	0.001227	-0.542667	ENSG00000103479	RBL2				CAMTA2	-1.59006
ENST00000374332.8	8.52E-006	0.00122303	-0.594121	ENSG00000117643	MAN1C1				IQCA1	-1.58884
ENST00000306376.10	8.62E-006	0.00123485	-1.32339	ENSG00000244405	ETV5				RNA5SP438	-1.5887
ENST00000339176.8	8.76E-006	0.00125233	-1.25731	ENSG00000188038	NRN1L				GUCA1B	-1.58799
ENST00000406785.6	8.82E-006	0.00125833	-0.531416	ENSG00000183023	SLC8A1				PPEF2	-1.58522
ENST00000261681.8	8.82E-006	0.00125576	-0.599793	ENSG00000072415	PALS1				PEX16	-1.5852
ENST00000303212.2	8.84E-006	0.00125605	-0.94311	ENSG00000171119	NRTN				AKR1E2	-1.58468
ENST00000444914.7	8.88E-006	0.00125917	-2.63109	ENSG00000007216	SLC13A2				TRIM6	-1.58169
ENST00000512938.2	8.89E-006	0.00125803	-1.38018	ENSG00000205333	GOLGA2P1				DHRS7B	-1.58064
ENST00000284690.3	8.93E-006	0.00126113	-0.611317	ENSG00000089876	DHX32				NPY	-1.57982
ENST00000395245.9	9.00E-006	0.00126845	-1.94964	ENSG00000109113	RAB34				SEMA6D	-1.57957
ENST00000456431.5	8.98E-006	0.00126308	-0.912977	ENSG00000091129	NRCAM				GOLGA8R	-1.57878
ENST00000445949.1	8.99E-006	0.00126194	-1.66965	ENSG00000226767					CNBD1	-1.57875
ENST00000505450.5	9.06E-006	0.00126921	-0.931277	ENSG00000007062	PROM1				ZCWPW1	-1.57722
ENST00000513522.5	9.08E-006	0.00126947	-1.6574	ENSG00000184305	CCSER1				TRA2B	-1.57563
ENST00000378653.8	9.10E-006	0.00126972	-1.01022	ENSG00000165164	CFAP47				ACP5	-1.57442
ENST00000492492.5	9.17E-006	0.00127693	-1.4007	ENSG00000173890	GPR160				LANCL1	-1.57379
ENST00000259241.7	9.17E-006	0.00127439	-0.57153	ENSG00000136720	HS6ST1				SPARCL1	-1.57349
ENST00000320521.9	9.19E-006	0.00127463	-1.4817	ENSG00000100156	SLC16A8				PECAM1	-1.57339
ENST00000374786.5	9.21E-006	0.00127487	-1.22131	ENSG00000182667	NTM				LGALSL	-1.57272
ENST00000199448.9	9.28E-006	0.00128201	-1.50511	ENSG00000086289	EPDR1				SLFN12	-1.5698
ENST00000293851.9	9.27E-006	0.0012781	-2.73691	ENSG00000103355	PRSS33				DUSP3	-1.56922
ENST00000393913.8	9.27E-006	0.00127558	-2.07901	ENSG00000115363	EVA1A				ERMN	-1.56833
ENST00000581175.5	9.35E-006	0.00128405	-2.20696	ENSG00000108370	RGS9				PTPRZ1	-1.56572
ENST00000424859.6	9.42E-006	0.00129113	-0.749516	ENSG00000187416	LHFPL3				IFIT3	-1.56533
ENST00000479530.5	9.47E-006	0.00129543	-1.87866	ENSG00000121440	PDZRN3				CCDC159	-1.56506
ENST00000381127.5	9.50E-006	0.00129699	1.42726	ENSG00000062096	ARSF				TENM4	-1.56494
ENST00000541435.6	9.57E-006	0.001304	-2.01594	ENSG00000089327	FXYD5				NETO1	-1.5641
ENST00000611592.4	9.57E-006	0.00130146	0.825051	ENSG00000064655	EYA2				AKAP10	-1.56359
ENST00000320816.11	9.60E-006	0.001303	-1.1367	ENSG00000153071	DAB2				EVA1CP4	-1.56116
ENST00000582401.5	9.71E-006	0.00131537	-0.679034	ENSG00000265972	TXNIP				RARRES2	-1.56051
ENST00000438100.6	9.77E-006	0.00132093	-2.13909	ENSG00000135525	MAP7				RAPGEF4	-1.55938
ENST00000525683.5	9.79E-006	0.00132108	0.910541	ENSG00000175274	TP53I11				ABCB9	-1.55936
ENST00000433677.6	9.85E-006	0.00132661	-1.67557	ENSG00000103381	CPPED1				BTK	-1.55789
ENST00000427592.1	9.90E-006	0.00133077	-1.92592	ENSG00000100156	SLC16A8				ABLIM2	-1.55726
ENST00000476668.1	9.97E-006	0.0013376	-1.3057	ENSG00000173890	GPR160				SEMA4F	-1.55719
ENST00000339824.6	1.03E-005	0.00137922	-0.686589	ENSG00000171435	KSR2				NRCAM	-1.55704
ENST00000356098.9	1.03E-005	0.00137658	-1.75429	ENSG00000100299	ARSA				ARHGAP25	-1.55665
ENST00000372235.7	1.04E-005	0.00138729	-1.55384	ENSG00000126106	TMEM53				NGFR	-1.55584
ENST00000554719.5	1.04E-005	0.00138464	-2.2232	ENSG00000021645	NRXN3				KLHDC1	-1.55461
ENST00000254066.10	1.04E-005	0.001382	-0.671372	ENSG00000131759	RARA				CPXM2	-1.55397
ENST00000342933.7	1.04E-005	0.00137938	-1.93317	ENSG00000082397	EPB41L3				OSBP2	-1.55135
ENST00000442580.5	1.04E-005	0.00137676	-2.1507	ENSG00000091129	NRCAM				RDH8	-1.55091
ENST00000642180.1	1.05E-005	0.00138737	2.26237	ENSG00000119866	BCL11A				EGFR	-1.54917
ENST00000341928.6	1.05E-005	0.00138474	-1.35738	ENSG00000082397	EPB41L3				SLC25A19	-1.5473
ENST00000351554.8	1.06E-005	0.00139529	-1.09758	ENSG00000085063	CD59				HERPUD1	-1.54719
ENST00000530738.1	1.07E-005	0.0014058	-2.46684	ENSG00000149256	TENM4				CKMT2	-1.54492
ENST00000371385.7	1.08E-005	0.00141628	-0.619265	ENSG00000138193	PLCE1				DEFB119	-1.5446
ENST00000369519.4	1.09E-005	0.00142671	-0.786043	ENSG00000203867	RBM20				JDP2	-1.54285
ENST00000474900.5	1.09E-005	0.00142404	-1.71984	ENSG00000182667	NTM				MS4A7	-1.54223
ENST00000402592.7	1.11E-005	0.00144745	-1.12104	ENSG00000100003	SEC14L2				TMEM117	-1.54161
ENST00000367545.7	1.12E-005	0.00145777	-0.694048	ENSG00000152818	UTRN				CABCOCO1	-1.54116
ENST00000445609.6	1.12E-005	0.00145505	-1.78398	ENSG00000144061	NPHP1				LEMD1	-1.54099
ENST00000555662.1	1.13E-005	0.00146532	1.22411	ENSG00000080824	HSP90AA1				MXRA5	-1.54085
ENST00000296043.7	1.14E-005	0.00147554	-0.680014	ENSG00000138771	SHROOM3				LYPD5	-1.54053
ENST00000360467.6	1.16E-005	0.00149865	-0.924496	ENSG00000134871	COL4A2				GRTP1	-1.53959
ENST00000642580.1	1.16E-005	0.00149588	-1.76569	ENSG00000137462	TLR2				ADAMTSL3	-1.5383
ENST00000372310.7	1.17E-005	0.00150599	-1.05528	ENSG00000196517	SLC6A9				SLC46A1	-1.53741
ENST00000357750.9	1.17E-005	0.00150322	-2.69749	ENSG00000068001	HYAL2				NACC2	-1.53539
ENST00000327271.10	1.18E-005	0.00151328	-1.57878	ENSG00000186399	GOLGA8R				MS4A6A	-1.53515
ENST00000374201.8	1.19E-005	0.0015233	-2.17639	ENSG00000170324	FRMPD2				EPHB1	-1.53283
ENST00000611400.4	1.19E-005	0.00152051	-1.96126	ENSG00000164081	TEX264				ZDHHC14	-1.53132
ENST00000463497.5	1.21E-005	0.00154324	-1.06984	ENSG00000181722	ZBTB20				MERTK	-1.52968
ENST00000354744.8	1.21E-005	0.00154042	-0.916676	ENSG00000137872	SEMA6D				SDR39U1	-1.52943
ENST00000356644.7	1.22E-005	0.00155033	-0.610193	ENSG00000080546	SESN1				SERPINH1	-1.52794
ENST00000590832.1	1.22E-005	0.00154751	-1.57442	ENSG00000102575	ACP5				CAV1	-1.5279
ENST00000567568.1	1.22E-005	0.0015447	-1.64843	ENSG00000070729	CNGB1				GABRD	-1.52716
ENST00000643379.1	1.23E-005	0.00155454	-1.61118	ENSG00000081052	COL4A4				SRGAP1	-1.52626
ENST00000240139.9	1.23E-005	0.00155173	-0.745117	ENSG00000120910	PPP3CC				DISC1	-1.52549
ENST00000564996.6	1.23E-005	0.00154893	-0.617132	ENSG00000135686	KLHL36				KCNA2	-1.52474
ENST00000258180.7	1.23E-005	0.00154614	-3.38855	NA	NA				ALDH1A3	-1.52437
ENST00000473675.1	1.25E-005	0.00156845	-1.24413	ENSG00000173890	GPR160				TBX2	-1.52404
ENST00000483174.1	1.25E-005	0.00156563	-1.38011	ENSG00000182667	NTM				COL4A3	-1.5222
ENST00000332884.11	1.26E-005	0.00157533	-0.632622	ENSG00000155016	CYP2U1				TCF4	-1.52158
ENST00000645586.1	1.27E-005	0.00158499	0.819486	ENSG00000101210	EEF1A2				PRSS51	-1.51739
ENST00000356637.9	1.27E-005	0.00158216	-1.96227	ENSG00000116885	OSCP1				CFH	-1.51574
ENST00000315392.9	1.27E-005	0.00157934	-0.57719	ENSG00000161381	PLXDC1				TYROBP	-1.51557
ENST00000232424.4	1.27E-005	0.00157653	-1.68437	ENSG00000114315	HES1				CNIH3	-1.51542
ENST00000535299.5	1.27E-005	0.00157373	1.42283	ENSG00000185652	NTF3				LITAF	-1.51535
ENST00000407930.2	1.28E-005	0.00158331	-1.60629	ENSG00000213626	LBH				PCDHGB2	-1.51523
ENST00000304337.2	1.28E-005	0.00158051	-0.701721	ENSG00000169989	TIGD4				GPR156	-1.51475
ENST00000543095.7	1.28E-005	0.00157772	-0.600229	ENSG00000129493	HEATR5A				ZNF630	-1.51434
ENST00000627415.2	1.29E-005	0.00158724	-3.49393	ENSG00000280663	PCMTD2				PSEN2	-1.51219
ENST00000419716.7	1.30E-005	0.00159673	-2.67222	ENSG00000137573	SULF1				LY75	-1.50949
ENST00000542322.5	1.30E-005	0.00159392	-1.65242	ENSG00000155324	GRAMD2B				FLT1	-1.50939
ENST00000241305.4	1.31E-005	0.00160336	-1.27777	ENSG00000121898	CPXM2				ANXA4	-1.50868
ENST00000343411.8	1.30E-005	0.00158834	-0.503352	ENSG00000140943	MBTPS1				DLGAP2	-1.50774
ENST00000373337.3	1.31E-005	0.00159776	-0.812946	ENSG00000243749	TMEM35B				GSDME	-1.50684
ENST00000353172.6	1.31E-005	0.00159497	-1.11047	ENSG00000151364	KCTD14				EPDR1	-1.50511
ENST00000360668.8	1.32E-005	0.00160434	-2.47509	ENSG00000101460	MAP1LC3A				GATB	-1.50421
ENST00000639096.1	1.32E-005	0.00160155	-1.49824	ENSG00000080493	SLC4A4				ATP13A2	-1.50414
ENST00000432087.5	1.32E-005	0.00159877	2.66912	ENSG00000123485	HJURP				IER3	-1.50363
ENST00000544465.5	1.32E-005	0.001596	-1.82616	ENSG00000135525	MAP7				LAMP5	-1.50278
ENST00000394967.3	1.34E-005	0.00161738	2.11443	ENSG00000217236	SP9				ACSL5	-1.50116
ENST00000528068.5	1.34E-005	0.00161459	1.91006	ENSG00000154134	ROBO3				PCDHGA7	-1.50092
ENST00000643004.1	1.36E-005	0.00163586	2.15454	ENSG00000119866	BCL11A				KIF6	-1.50024
ENST00000294728.7	1.35E-005	0.00162104	-2.45224	ENSG00000162692	VCAM1				ENTPD3	-1.49993
ENST00000263097.9	1.36E-005	0.00163024	-2.38101	ENSG00000064666	CNN2				HHLA3	-1.49692
ENST00000349938.8	1.36E-005	0.00162744	-0.588055	ENSG00000135931	ARMC9				MFGE8	-1.496
ENST00000251170.12	1.37E-005	0.0016366	-0.964957	ENSG00000103184	SEC14L5				SNAI3	-1.49594
ENST00000355854.8	1.37E-005	0.00163381	-1.78078	ENSG00000102547	CAB39L				RLN2	-1.49518
ENST00000312493.5	1.37E-005	0.00163102	-0.707659	ENSG00000173517	PEAK1				BACE2	-1.49471
ENST00000404922.8	1.41E-005	0.00167578	-2.03019	ENSG00000163520	FBLN2				ELF1	-1.49464
ENST00000378567.8	1.43E-005	0.00169666	-1.46808	ENSG00000067606	PRKCZ				ASIC2	-1.49378
ENST00000580036.5	1.44E-005	0.00170562	-2.3744	ENSG00000101670	LIPG				CD82	-1.49362
ENST00000530359.5	1.47E-005	0.0017382	-1.72621	ENSG00000168958	MFF				ODAD3	-1.49252
ENST00000395995.5	1.47E-005	0.00173526	-2.07728	ENSG00000099250	NRP1				SLC4A4	-1.49244
ENST00000589123.5	1.47E-005	0.00173233	-0.789436	ENSG00000141905	NFIC				RAB3IP	-1.48879
ENST00000295598.10	1.49E-005	0.00175294	-0.785751	ENSG00000163399	ATP1A1				PRKRA	-1.48871
ENST00000568104.5	1.49E-005	0.00174999	-0.787833	ENSG00000125124	BBS2				SLC22A8	-1.48812
ENST00000381434.7	1.49E-005	0.00174705	-1.83878	ENSG00000137033	IL33				SPECC1	-1.48701
ENST00000496845.1	1.52E-005	0.00177923	2.07987	ENSG00000117069	ST6GALNAC5				GLI3	-1.48643
ENST00000296799.8	1.54E-005	0.00179962	-1.34923	ENSG00000214944	ARHGEF28				TNFRSF1A	-1.48639
ENST00000488120.2	1.56E-005	0.00181995	2.3471	ENSG00000077279	DCX				TMIGD2	-1.48524
ENST00000560699.2	1.56E-005	0.00181691	1.61894	ENSG00000169856	ONECUT1				SGK3	-1.48493
ENST00000340258.10	1.57E-005	0.00182551	-1.61638	ENSG00000107551	RASSF4				SLIT3	-1.48402
ENST00000604507.5	1.57E-005	0.00182247	-1.87254	ENSG00000151632	AKR1C2				SULF2	-1.4838
ENST00000264552.14	1.59E-005	0.00184262	0.529358	ENSG00000108106	UBE2S				PLAAT4	-1.48343
ENST00000519344.5	1.61E-005	0.00186271	-1.9686	ENSG00000074706	IPCEF1				IL1RAPL2	-1.48187
ENST00000643890.1	1.61E-005	0.00185962	-1.89304	ENSG00000136160	EDNRB				FBXO36	-1.48183
ENST00000309950.7	1.61E-005	0.00185655	-1.84798	ENSG00000163331	DAPL1				LRRC8B	-1.4818
ENST00000268607.9	1.62E-005	0.001865	-0.787466	ENSG00000140941	MAP1LC3B				PACRG	-1.4806
ENST00000503758.6	1.63E-005	0.00187342	1.20043	ENSG00000188818	ZDHHC11				SUSD4	-1.47963
ENST00000423644.5	1.64E-005	0.00188181	-2.65651	ENSG00000188687	SLC4A5				IDE	-1.47946
ENST00000222673.6	1.66E-005	0.00190163	-0.556845	ENSG00000105953	OGDH				FAM149B1	-1.47729
ENST00000451256.6	1.67E-005	0.00190995	-1.86887	ENSG00000128335	APOL2				TM2D3	-1.47706
ENST00000348419.7	1.67E-005	0.00190682	-2.28848	ENSG00000064666	CNN2				SORCS1	-1.47648
ENST00000280562.9	1.68E-005	0.00191511	-0.671921	ENSG00000090975	PITPNM2				IL16	-1.47619
ENST00000448553.5	1.68E-005	0.00191198	-1.86325	ENSG00000184716	SERINC4				CLVS2	-1.47558
ENST00000368842.10	1.69E-005	0.00192023	-0.739805	ENSG00000107902	LHPP				ANKRD6	-1.47491
ENST00000371187.7	1.69E-005	0.00191711	-2.14414	ENSG00000162599	NFIA				PPARGC1B	-1.47447
ENST00000469173.1	1.73E-005	0.0019593	0.987448	ENSG00000116161	CACYBP				SOX9	-1.47309
ENST00000395842.2	1.74E-005	0.00196743	-1.20026	ENSG00000073150	PANX2				CDH17	-1.47152
ENST00000617422.4	1.75E-005	0.00197554	-1.44192	ENSG00000154529	CNTNAP3B				HAAO	-1.47052
ENST00000358066.8	1.78E-005	0.00200616	-3.9961	ENSG00000137872	SEMA6D				DMRTC1B	-1.46882
ENST00000264346.11	1.82E-005	0.00204793	-1.95432	ENSG00000138642	HERC6				RRAD	-1.4684
ENST00000402738.6	1.82E-005	0.00204463	-0.696996	ENSG00000138641	HERC3				PRKCZ	-1.46808
ENST00000393350.1	1.81E-005	0.00203013	-0.988244	ENSG00000178573	MAF				COL1A2	-1.46806
ENST00000359154.6	1.81E-005	0.00202687	-0.59695	ENSG00000198373	WWP2				IFI35	-1.46792
ENST00000483557.5	1.82E-005	0.0020348	1.16762	ENSG00000112078	KCTD20				GPX3	-1.46741
ENST00000517522.1	1.83E-005	0.00204271	-1.56888	ENSG00000038945	MSR1				SFMBT2	-1.46735
ENST00000555083.5	1.85E-005	0.00206174	-2.16804	ENSG00000182256	GABRG3				RPGRIP1L	-1.46676
ENST00000276646.14	1.86E-005	0.00206957	-1.83099	ENSG00000147642	SYBU				PDE3A	-1.46604
ENST00000357258.8	1.85E-005	0.00205517	-1.15964	ENSG00000181722	ZBTB20				FABP12	-1.46536
ENST00000498704.6	1.85E-005	0.0020519	-1.06536	ENSG00000128581	IFT22				LRRC3B	-1.46515
ENST00000537429.5	1.85E-005	0.00204865	1.44294	ENSG00000149948	HMGA2				VWA5A	-1.46412
ENST00000590919.5	1.84E-005	0.00203434	-1.56506	ENSG00000183401	CCDC159				SLFN11	-1.46368
ENST00000451215.6	1.85E-005	0.00204216	-2.027	ENSG00000146809	ASB15				CD109	-1.46275
ENST00000619550.4	1.86E-005	0.00204996	-2.80365	ENSG00000101076	HNF4A				CYBRD1	-1.46216
ENST00000370742.4	1.87E-005	0.00205773	-1.09809	ENSG00000162618	ADGRL4				SPEF2	-1.46168
ENST00000602452.3	1.87E-005	0.00205449	-1.67424	ENSG00000269964	MEI4				ATP1A2	-1.45951
ENST00000622126.1	1.90E-005	0.00208416	1.71013	ENSG00000206077	ZDHHC11B				POLD4	-1.45907
ENST00000274364.11	1.90E-005	0.00208089	-0.850589	ENSG00000145703	IQGAP2				NPL	-1.45877
ENST00000645224.1	1.91E-005	0.00208857	2.20734	ENSG00000119866	BCL11A				EPSTI1	-1.45809
ENST00000221801.8	1.91E-005	0.0020853	0.676192	ENSG00000105202	FBL				ARR3	-1.45774
ENST00000333206.10	1.91E-005	0.00208204	-2.66302	ENSG00000186814	ZSCAN30				KPNA5	-1.45616
ENST00000430479.6	1.91E-005	0.00207879	-2.14293	ENSG00000006468	ETV1				GRAMD2B	-1.45534
ENST00000625241.3	1.91E-005	0.00207555	0.676192	ENSG00000280548	FBL				LYNX1	-1.45326
ENST00000260950.4	1.92E-005	0.00208318	-1.61579	ENSG00000138379	MSTN				PLS3	-1.45245
ENST00000579323.5	1.93E-005	0.00209077	2.52834	ENSG00000180616	SSTR2				RADX	-1.45234
ENST00000370377.8	1.94E-005	0.00209835	-0.682461	ENSG00000102181	CD99L2				SLC45A2	-1.45193
ENST00000324695.9	1.97E-005	0.0021275	-2.49416	ENSG00000144481	TRPM8				ANK2	-1.45014
ENST00000295760.11	2.01E-005	0.00216734	-1.81677	ENSG00000163520	FBLN2				ARHGAP30	-1.44955
ENST00000619133.4	2.10E-005	0.00226089	2.64805	ENSG00000272398	CD24				SPOP	-1.44916
ENST00000254260.8	2.10E-005	0.00225741	-0.591618	ENSG00000131941	RHPN2				NR5A2	-1.44838
ENST00000255189.7	2.11E-005	0.00226467	-1.18941	ENSG00000132837	DMGDH				GJA1	-1.44699
ENST00000265382.8	2.15E-005	0.00230406	-2.27048	ENSG00000107242	PIP5K1B				OAS3	-1.44687
ENST00000429814.2	2.15E-005	0.00230052	-1.9456	ENSG00000258659	TRIM34				LGALS3BP	-1.44684
ENST00000418331.7	2.15E-005	0.002297	-0.643091	ENSG00000149177	PTPRJ				PARVG	-1.44682
ENST00000373884.5	2.15E-005	0.00229349	-0.969616	ENSG00000158156	XKR8				BCAR3	-1.44622
ENST00000493688.5	2.14E-005	0.00227933	-1.49781	ENSG00000291067					TGFB1I1	-1.44593
ENST00000356545.7	2.16E-005	0.00229713	1.26729	ENSG00000169218	RSPO1				STPG1	-1.44519
ENST00000633312.1	2.17E-005	0.00230425	1.70332	ENSG00000282283	PLPPR3				MMP14	-1.44485
ENST00000296444.6	2.17E-005	0.00230075	-1.03172	ENSG00000164054	SHISA5				CREB5	-1.44343
ENST00000370137.5	2.19E-005	0.00231843	-1.11601	ENSG00000122477	LRRC39				ARAP1	-1.44297
ENST00000235345.6	2.20E-005	0.00232549	-0.613357	ENSG00000116704	SLC35D1				PACSIN1	-1.44077
ENST00000545567.5	2.20E-005	0.00232197	1.60717	ENSG00000134533	RERG				IFNGR2	-1.44061
ENST00000460365.1	2.23E-005	0.00235008	1.62323	ENSG00000144824	PHLDB2				WFDC1	-1.43939
ENST00000473602.1	2.24E-005	0.00235706	-1.23711	ENSG00000138771	SHROOM3				PIGN	-1.43863
ENST00000480032.4	2.25E-005	0.00236401	-1.36175	ENSG00000136531	SCN2A				P2RY2	-1.43695
ENST00000473523.1	2.26E-005	0.00237095	-1.19562	ENSG00000175161	CADM2				DACH2	-1.43504
ENST00000643811.1	2.26E-005	0.00236739	-1.19562	NA	NA				LUZP1	-1.43431
ENST00000534025.6	2.26E-005	0.00236384	-0.588853	ENSG00000175348	TMEM9B				MYO3B	-1.4338
ENST00000373736.7	2.28E-005	0.00238119	0.813791	ENSG00000084628	NKAIN1				TRIM22	-1.43247
ENST00000394420.9	2.28E-005	0.00237763	-0.889906	ENSG00000159579	RSPRY1				KLHL21	-1.43247
ENST00000238558.4	2.29E-005	0.00238449	1.68725	ENSG00000133937	GSC				ANO1	-1.43223
ENST00000639477.1	2.33E-005	0.00242253	-1.91496	ENSG00000102755	FLT1				SNCA	-1.43183
ENST00000450852.7	2.35E-005	0.00243969	-0.579535	ENSG00000164172	MOCS2				PCDHA11	-1.43042
ENST00000585384.5	2.35E-005	0.00243606	-1.40568	ENSG00000132026	RTBDN				IFITM1	-1.42945
ENST00000305031.5	2.36E-005	0.0024428	-0.637142	ENSG00000198108	CHSY3				CPQ	-1.42851
ENST00000550693.6	2.36E-005	0.00243918	-2.16691	ENSG00000185046	ANKS1B				BTC	-1.42813
ENST00000399503.4	2.37E-005	0.00244589	-0.522844	ENSG00000095015	MAP3K1				GALNT13	-1.42807
ENST00000557640.1	2.37E-005	0.00244228	-1.24405	ENSG00000227729	RD3L				COLGALT2	-1.42751
ENST00000583169.5	2.39E-005	0.00245926	-1.64752	ENSG00000166342	NETO1				FXYD3	-1.42742
ENST00000397501.5	2.39E-005	0.00245563	-0.726249	ENSG00000120899	PTK2B				ECRG4	-1.42678
ENST00000522184.1	2.39E-005	0.00245202	-0.713584	ENSG00000104219	ZDHHC2				LRRK2	-1.4262
ENST00000508322.1	2.40E-005	0.00245867	-1.44466	ENSG00000007062	PROM1				SERPING1	-1.42591
ENST00000593160.2	2.39E-005	0.00244483	-1.33919	ENSG00000141837	CACNA1A				TENM2	-1.42536
ENST00000374875.5	2.40E-005	0.00245147	-1.06098	ENSG00000099250	NRP1				JMJD8	-1.42518
ENST00000317268.7	2.43E-005	0.00247848	-1.92152	ENSG00000108387	SEPTIN4				TNFSF12	-1.42351
ENST00000369700.4	2.44E-005	0.00248505	-1.78953	ENSG00000146250	PRSS35				PHF11	-1.42302
ENST00000337002.9	2.45E-005	0.0024916	-0.533477	ENSG00000008952	SEC62				CUEDC1	-1.42017
ENST00000520050.1	2.46E-005	0.00249812	-1.14677	ENSG00000254087	LYN				RCCD1	-1.4201
ENST00000434687.5	2.47E-005	0.00250463	-2.19003	ENSG00000030419	IKZF2				DCAF11	-1.41809
ENST00000405867.7	2.49E-005	0.00252125	-1.4288	ENSG00000138029	HADHB				SELENOP	-1.41803
ENST00000533940.5	2.50E-005	0.00252771	0.7048	ENSG00000175274	TP53I11				ZMAT1	-1.41781
ENST00000413171.6	2.51E-005	0.00253414	-0.605127	ENSG00000164828	12/01/23				GALE	-1.41685
ENST00000324642.4	2.52E-005	0.00254056	1.67652	ENSG00000164363	SLC6A18				INPP4B	-1.41636
ENST00000469516.5	2.53E-005	0.00254696	-1.53001	ENSG00000100156	SLC16A8				ATP1A3	-1.41449
ENST00000333896.5	2.53E-005	0.00254329	-0.68377	ENSG00000115306	SPTBN1				NAT1	-1.41364
ENST00000303230.6	2.56E-005	0.00256975	-0.972399	ENSG00000164588	HCN1				ACBD4	-1.41335
ENST00000381529.8	2.55E-005	0.00255603	-1.87624	ENSG00000198223	CSF2RA				SELL	-1.41322
ENST00000299980.8	2.56E-005	0.00256238	-0.519741	ENSG00000166747	AP1G1				CLDN11	-1.41315
ENST00000361131.5	2.56E-005	0.0025587	-1.04822	ENSG00000198729	PPP1R14C				ITM2A	-1.41276
ENST00000469707.5	2.56E-005	0.00255504	-0.981858	ENSG00000139793	MBNL2				NTM	-1.41186
ENST00000637862.2	2.62E-005	0.00261119	-1.37196	ENSG00000156113	KCNMA1				PSKH2	-1.41107
ENST00000420552.5	2.62E-005	0.00260747	-1.85853	ENSG00000119862	LGALSL				GBP1P1	-1.41097
ENST00000313349.3	2.62E-005	0.00260375	-0.535679	ENSG00000179833	SERTAD2				TRIQK	-1.41085
ENST00000612480.2	2.62E-005	0.00260005	-0.572767	ENSG00000275131	PDE4DIPP2				IGF2	-1.40959
ENST00000478364.1	2.64E-005	0.00261618	-1.39648	ENSG00000173890	GPR160				ACSS1	-1.40908
ENST00000372360.8	2.66E-005	0.00263226	0.626712	ENSG00000138326	RPS24				FAM111A	-1.40884
ENST00000338074.7	2.67E-005	0.00263841	-0.643188	ENSG00000088367	EPB41L1				ANGPTL1	-1.4084
ENST00000433703.5	2.71E-005	0.00267415	-1.97716	ENSG00000290596					DAAM2	-1.40555
ENST00000341333.9	2.73E-005	0.00269008	-0.642583	ENSG00000164081	TEX264				C8orf34	-1.4053
ENST00000520793.5	2.74E-005	0.00269612	-1.96294	ENSG00000135299	ANKRD6				NCOA7	-1.40448
ENST00000586659.5	2.74E-005	0.00269233	-0.608494	ENSG00000197256	KANK2				CEP112	-1.4043
ENST00000305242.9	2.77E-005	0.00271798	-1.29198	ENSG00000169126	ODAD2				NRP1	-1.40059
ENST00000400097.5	2.79E-005	0.00273376	-2.19789	ENSG00000128739	SNRPN				RIPOR3	-1.39795
ENST00000517458.1	2.79E-005	0.00272992	-1.71146	ENSG00000168672	LRATD2				PTRH1	-1.39744
ENST00000360529.9	2.80E-005	0.00273587	-3.44101	ENSG00000116852	KIF21B				RASSF4	-1.39738
ENST00000395850.9	2.84E-005	0.00277107	-2.51754	ENSG00000085063	CD59				TMEM100	-1.39733
ENST00000633518.1	2.83E-005	0.00275746	-0.759518	ENSG00000275575	PTP4A3				PPIL6	-1.39588
ENST00000440452.5	2.84E-005	0.00276334	0.636084	ENSG00000185619	PCGF3				TSPAN4	-1.39513
ENST00000521578.5	2.83E-005	0.00274978	-0.759518	ENSG00000184489	PTP4A3				SPTB	-1.39489
ENST00000260187.7	2.83E-005	0.00274595	-1.10449	ENSG00000036672	USP2				IRF9	-1.3941
ENST00000321556.5	2.85E-005	0.00276152	-0.752152	ENSG00000158828	PINK1				TBC1D17	-1.39402
ENST00000637651.1	2.86E-005	0.00276736	-1.09989	ENSG00000082397	EPB41L3				FAM114A2	-1.39316
ENST00000572352.5	2.86E-005	0.00276353	-1.72951	ENSG00000141485	SLC13A5				PYGL	-1.39263
ENST00000361418.9	2.88E-005	0.00277901	-0.76084	ENSG00000139116	KIF21A				HVCN1	-1.39211
ENST00000484875.5	2.88E-005	0.00277517	-1.69214	ENSG00000196562	SULF2				NPAS3	-1.39081
ENST00000517536.5	2.89E-005	0.00278096	-0.808609	ENSG00000120915	EPHX2				RNASE4	-1.3904
ENST00000389175.9	2.90E-005	0.00278674	1.15017	ENSG00000144395	CCDC150				TRMT11	-1.38888
ENST00000397278.7	2.91E-005	0.00279251	-2.12969	ENSG00000100342	APOL1				FREM1	-1.38882
ENST00000372920.1	2.91E-005	0.00278867	-2.12781	ENSG00000101076	HNF4A				CACNG6	-1.38873
ENST00000565803.2	2.93E-005	0.00280398	-0.50557	ENSG00000177200	CHD9				ROM1	-1.38783
ENST00000371037.9	2.93E-005	0.00280014	-0.819575	ENSG00000118473	SGIP1				NLGN3	-1.38724
ENST00000540159.3	2.95E-005	0.0028154	0.687487	ENSG00000176171	BNIP3				VPS41	-1.387
ENST00000468753.5	2.95E-005	0.00281155	-1.43258	ENSG00000169031	COL4A3				FBP1	-1.3869
ENST00000381294.7	2.96E-005	0.00281724	-2.39272	ENSG00000134352	IL6ST				MYO10	-1.38615
ENST00000409907.8	2.97E-005	0.0028229	-2.50192	ENSG00000132321	IQCA1				GPR160	-1.38609
ENST00000330288.6	2.98E-005	0.00282855	-1.10925	ENSG00000184785	SMIM10				IFI6	-1.38406
ENST00000225276.9	3.02E-005	0.00286263	-1.37727	ENSG00000070731	ST6GALNAC2				DIPK1C	-1.38366
ENST00000515803.5	3.03E-005	0.00286821	-1.38615	ENSG00000145555	MYO10				INTS6	-1.38349
ENST00000470371.1	3.05E-005	0.00288323	-1.32437	ENSG00000182667	NTM				U2AF1L4	-1.3827
ENST00000574951.5	3.07E-005	0.00289821	-1.59006	ENSG00000108509	CAMTA2				NQO2	-1.3826
ENST00000581396.5	3.08E-005	0.00290372	-0.603425	ENSG00000175662	TOM1L2				APOL3	-1.3811
ENST00000572252.6	3.09E-005	0.00290922	-2.09585	ENSG00000180096	SEPTIN1				RCSD1	-1.38102
ENST00000584015.5	3.09E-005	0.00290529	-1.57711	ENSG00000082397	EPB41L3				RRAGB	-1.38038
ENST00000447382.6	3.09E-005	0.00290138	-2.13599	ENSG00000196083	IL1RAP				GOLGA2P1	-1.38018
ENST00000286344.3	3.11E-005	0.00291624	-1.4624	ENSG00000155886	SLC24A2				CYP26B1	-1.38003
ENST00000332647.5	3.12E-005	0.00292169	-1.61556	ENSG00000179083	FAM133A				OCEL1	-1.37917
ENST00000307465.9	3.12E-005	0.00291777	-0.674718	ENSG00000138769	CDKL2				SLC25A22	-1.37888
ENST00000543732.1	3.11E-005	0.00290453	0.904226	ENSG00000006118	TMEM132A				ARHGEF3	-1.3773
ENST00000566463.5	3.11E-005	0.00290064	-2.16772	ENSG00000198373	WWP2				ST6GALNAC2	-1.37727
ENST00000416523.5	3.15E-005	0.00293403	-1.46577	ENSG00000100003	SEC14L2				ENTPD2	-1.37635
ENST00000466476.1	3.15E-005	0.00293012	1.34568	ENSG00000073792	IGF2BP2				COBL	-1.37628
ENST00000322611.4	3.17E-005	0.00294479	0.75262	ENSG00000176788	BASP1				DAB2	-1.3758
ENST00000487695.6	3.17E-005	0.00294088	-1.64642	ENSG00000115896	PLCL1				IFI27	-1.37565
ENST00000261023.8	3.18E-005	0.00294624	-0.993112	ENSG00000138448	ITGAV				RTN3	-1.37481
ENST00000652592.1	3.18E-005	0.00294233	-2.68982	ENSG00000157168	NRG1				CNGB1	-1.37348
ENST00000446046.5	3.18E-005	0.00293843	-1.36473	ENSG00000115414	FN1				MCFD2	-1.37332
ENST00000356433.9	3.20E-005	0.002953	1.40144	ENSG00000090932	DLL3				IL34	-1.37169
ENST00000341349.6	3.20E-005	0.0029491	-0.726554	ENSG00000188747	NOXA1				RFTN2	-1.37128
ENST00000568300.6	3.21E-005	0.00295441	-0.771665	ENSG00000174628	IQCK				RFTN1	-1.37119
ENST00000362020.4	3.23E-005	0.0029689	-1.7256	ENSG00000126709	IFI6				ZNF365	-1.37096
ENST00000527843.1	3.23E-005	0.002965	-1.62323	ENSG00000036672	USP2				S1PR1	-1.36978
ENST00000483668.5	3.24E-005	0.00297027	-1.12464	ENSG00000114541	FRMD4B				SQOR	-1.36942
ENST00000611116.2	3.25E-005	0.00297553	-0.830649	ENSG00000277734	TRAC				TEK	-1.36747
ENST00000253110.16	3.25E-005	0.00297163	-1.81904	ENSG00000130813	SHFL				TMC6	-1.36674
ENST00000514960.5	3.24E-005	0.00295861	-2.32597	ENSG00000145362	ANK2				TNFRSF12A	-1.36654
ENST00000382464.6	3.25E-005	0.00296386	-1.15102	ENSG00000129493	HEATR5A				ARHGEF5	-1.36584
ENST00000540242.2	3.27E-005	0.0029782	-2.20022	ENSG00000159403	C1R				CAMK2G	-1.36544
ENST00000471418.5	3.26E-005	0.00296523	-1.62836	ENSG00000181722	ZBTB20				GRIA1	-1.36531
ENST00000434584.2	3.27E-005	0.00297045	-1.76939	ENSG00000078596	ITM2A				IL6ST	-1.36401
ENST00000369558.5	3.29E-005	0.00298473	-0.482129	ENSG00000163349	HIPK1				ITGB5	-1.3639
ENST00000521059.5	3.30E-005	0.00298991	-2.09018	ENSG00000169398	PTK2				RTBDN	-1.36386
ENST00000520623.5	3.31E-005	0.00299509	-0.793416	ENSG00000120915	EPHX2				USP2	-1.36386
ENST00000618777.4	3.32E-005	0.00300024	-0.803153	ENSG00000154529	CNTNAP3B				C1QTNF5	-1.36332
ENST00000616743.1	3.32E-005	0.00299636	0.885453	ENSG00000176788	BASP1				ZNF415	-1.36234
ENST00000551007.1	3.34E-005	0.00301052	-1.44687	ENSG00000111331	OAS3				ACAD11	-1.3618
ENST00000268042.7	3.34E-005	0.00300663	-0.800903	ENSG00000140450	ARRDC4				KLF7	-1.3599
ENST00000561354.1	3.39E-005	0.00304771	1.42897	ENSG00000186648	CARMIL3				S100A1	-1.35828
ENST00000543175.4	3.38E-005	0.00303481	-1.39744	ENSG00000187024	PTRH1				CDV3	-1.35797
ENST00000250111.9	3.38E-005	0.00303091	-0.617037	ENSG00000129244	ATP1B2				TRGV7	-1.35797
ENST00000295809.11	3.38E-005	0.00302702	-2.32809	ENSG00000163565	IFI16				ST8SIA1	-1.35577
ENST00000361906.8	3.39E-005	0.00303208	-0.616213	ENSG00000198792	TMEM184B				H4C6	-1.35523
ENST00000644899.1	3.39E-005	0.0030282	1.42897	ENSG00000284765	CARMIL3				COX7A1	-1.35378
ENST00000367256.9	3.41E-005	0.00304217	-0.61551	ENSG00000131018	SYNE1				MFF	-1.3533
ENST00000341193.9	3.41E-005	0.00303828	-1.83928	ENSG00000173805	HAP1				CDH3	-1.35129
ENST00000541308.5	3.42E-005	0.00304331	-2.57809	NA	NA				DUSP16	-1.35104
ENST00000591921.1	3.45E-005	0.00306609	-1.42111	ENSG00000104814	MAP4K1				LMOD1	-1.34672
ENST00000380548.9	3.44E-005	0.00305331	-2.42263	ENSG00000178031	ADAMTSL1				S100A4	-1.34625
ENST00000634475.1	3.45E-005	0.0030583	-1.42111	ENSG00000282928	MAP4K1				RIMS1	-1.3453
ENST00000382438.5	3.46E-005	0.00306327	1.68937	ENSG00000109705	NKX3-2				HYI	-1.34525
ENST00000358201.9	3.46E-005	0.00305939	-0.63274	ENSG00000177548	RABEP2				GPER1	-1.34481
ENST00000354792.9	3.48E-005	0.00307318	-1.54124	NA	NA				MOK	-1.3444
ENST00000438323.2	3.52E-005	0.00310457	-1.59964	ENSG00000068079	IFI35				TRMT9B	-1.34433
ENST00000396175.5	3.53E-005	0.00310946	-3.50083	ENSG00000182606	TRAK1				OLFML3	-1.34218
ENST00000510338.5	3.54E-005	0.00311434	-0.760697	ENSG00000177311	ZBTB38				CRYL1	-1.34195
ENST00000263979.7	3.56E-005	0.00312799	-0.991492	ENSG00000117643	MAN1C1				ELP2	-1.34102
ENST00000331351.6	3.57E-005	0.00313283	0.859542	ENSG00000182601	HS3ST4				ZSWIM7	-1.34093
ENST00000327908.3	3.57E-005	0.00312889	-0.953338	ENSG00000183423	LRIT3				EOMES	-1.33873
ENST00000371039.5	3.57E-005	0.00312497	-1.00349	ENSG00000118473	SGIP1				SEC14L5	-1.33716
ENST00000291572.13	3.60E-005	0.00314728	-0.709468	ENSG00000160216	AGPAT3				CC2D2A	-1.33616
ENST00000404525.5	3.60E-005	0.00314334	-2.11855	ENSG00000049323	LTBP1				ECE1	-1.33614
ENST00000547074.1	3.61E-005	0.00314813	-1.5229	ENSG00000157227	MMP14				CABP4	-1.33613
ENST00000405850.2	3.63E-005	0.00316162	-1.32539	ENSG00000216613					RBMS2	-1.33612
ENST00000372517.8	3.64E-005	0.00316638	-0.77708	ENSG00000164010	ERMAP				AP1S3	-1.33563
ENST00000414248.6	3.64E-005	0.00316243	-1.90342	ENSG00000182511	FES				LDB2	-1.33474
ENST00000449945.5	3.66E-005	0.00317585	-1.33988	ENSG00000167930	FAM234A				RHOC	-1.33284
ENST00000564459.5	3.68E-005	0.00318924	-0.825917	ENSG00000125124	BBS2				PLEKHA7	-1.33195
ENST00000360240.10	3.70E-005	0.0032026	-0.671616	ENSG00000047849	MAP4				SLC12A1	-1.33125
ENST00000617380.1	3.71E-005	0.00320727	-1.95729	ENSG00000276547	PCDHGB5				TTC23	-1.33111
ENST00000542539.5	3.73E-005	0.00322057	-1.99159	ENSG00000139197	PEX5				SFXN5	-1.33068
ENST00000370509.5	3.73E-005	0.00321659	-0.647598	ENSG00000143162	CREG1				ANKRD33	-1.32976
ENST00000253928.13	3.74E-005	0.00322123	-0.590409	ENSG00000059122	FLYWCH1				ITGAV	-1.32972
ENST00000554165.1	3.75E-005	0.00322586	1.40191	ENSG00000015133	CCDC88C				CAPG	-1.32923
ENST00000512190.1	3.77E-005	0.00323907	1.28802	ENSG00000188818	ZDHHC11				CLASP2	-1.32872
ENST00000304990.8	3.79E-005	0.00325225	-1.33242	ENSG00000169031	COL4A3				FAM156A	-1.3283
ENST00000394657.12	3.78E-005	0.00323969	-0.824963	ENSG00000166971	AKTIP				RND3	-1.32791
ENST00000395323.9	3.80E-005	0.00325283	-0.718164	ENSG00000213626	LBH				RPL36AP31	-1.32641
ENST00000620844.1	3.80E-005	0.00324885	-1.70565	NA	NA				PTGDS	-1.326
ENST00000541864.6	3.80E-005	0.00324487	-1.72569	ENSG00000124067	SLC12A4				MAMDC2	-1.32573
ENST00000295220.10	3.81E-005	0.00324943	-0.844233	ENSG00000163075	CFAP221				USP45	-1.32572
ENST00000166345.8	3.84E-005	0.00327102	0.613937	ENSG00000071539	TRIP13				PCOLCE2	-1.32562
ENST00000369278.5	3.84E-005	0.00326703	-0.491534	ENSG00000014123	UFL1				MPP4	-1.32405
ENST00000272163.9	3.84E-005	0.00326305	0.495571	ENSG00000143815	LBR				PDC	-1.32385
ENST00000397661.6	3.86E-005	0.00327605	-1.95561	ENSG00000008441	NFIX				ETV5	-1.32339
ENST00000426263.8	3.87E-005	0.00328055	-0.733618	ENSG00000117394	SLC2A1				CLTRN	-1.323
ENST00000395146.8	3.88E-005	0.00328504	-0.777206	ENSG00000172493	AFF1				TSPO	-1.32227
ENST00000394409.7	3.89E-005	0.00328951	-0.79019	ENSG00000156475	PPP2R2B				COL11A1	-1.32157
ENST00000419287.1	3.88E-005	0.00327708	1.41143	ENSG00000175497	DPP10				FRRS1L	-1.32024
ENST00000265136.12	3.91E-005	0.00329843	-0.859643	ENSG00000106078	COBL				FN1	-1.31944
ENST00000320640.10	3.95E-005	0.00332815	-0.520205	ENSG00000129636	ITFG1				NR2E3	-1.31895
ENST00000483168.5	3.95E-005	0.00332413	-1.70355	ENSG00000082781	ITGB5				EPB41L3	-1.31812
ENST00000319540.9	3.95E-005	0.00332013	-0.567274	ENSG00000145284	SCD5				NDUFA4L2	-1.3174
ENST00000597595.6	3.97E-005	0.00333292	-1.70034	ENSG00000130755	GMFG				ATP10A	-1.31539
ENST00000307584.5	4.01E-005	0.00336246	0.653677	ENSG00000170681	CAVIN4				TLDC2	-1.31469
ENST00000508559.1	4.02E-005	0.00336679	0.966179	ENSG00000251667	BRCC3P1				NBEA	-1.31469
ENST00000528295.5	4.05E-005	0.00338785	-1.06625	ENSG00000154096	THY1				CCS	-1.31343
ENST00000419753.5	4.06E-005	0.00339215	-1.60599	ENSG00000139540	SLC39A5				SLC2A12	-1.31325
ENST00000367937.4	4.09E-005	0.00341313	-0.727525	ENSG00000079950	STX7				PPP1R3E	-1.31321
ENST00000302101.6	4.10E-005	0.00341739	1.22412	ENSG00000171786	NHLH1				POU5F1B	-1.31314
ENST00000437590.3	4.11E-005	0.00342163	-1.39787	ENSG00000243660	ZNF487				SLC24A2	-1.30954
ENST00000636151.1	4.13E-005	0.00343418	1.29066	ENSG00000255274	SMIM35				VMO1	-1.3094
ENST00000535599.1	4.14E-005	0.0034384	1.45951	ENSG00000167992	VWCE				GPR37	-1.30882
ENST00000652691.1	4.13E-005	0.00342602	-1.89968	ENSG00000197471	SPN				IQGAP2	-1.3082
ENST00000472531.5	4.14E-005	0.00343023	0.844101	ENSG00000196418	ZNF124				TTN	-1.30592
ENST00000437150.7	4.13E-005	0.00341789	-1.21665	ENSG00000115271	GCA				ZNF140	-1.30561
ENST00000543948.5	4.16E-005	0.00343864	-2.62096	ENSG00000103316	CRYM				LAMB2	-1.30539
ENST00000542498.5	4.15E-005	0.00342631	-1.95819	ENSG00000164120	HPGD				SYT9	-1.30519
ENST00000639592.1	4.16E-005	0.00343051	-2.62096	NA	NA				CABP1	-1.30484
ENST00000577827.5	4.19E-005	0.00345117	-1.00669	ENSG00000173482	PTPRM				SLC7A6	-1.30421
ENST00000326427.11	4.20E-005	0.00345533	-0.676288	ENSG00000135916	ITM2C				MYOM2	-1.30404
ENST00000370689.6	4.22E-005	0.00346769	-0.487633	ENSG00000142875	PRKACB				SPARC	-1.30369
ENST00000460713.5	4.23E-005	0.00347182	-0.832963	ENSG00000138459	SLC35A5				PDLIM3	-1.30361
ENST00000526583.1	4.22E-005	0.00345954	1.28124	ENSG00000185238	PRMT3				ANGPTL6	-1.30307
ENST00000433712.6	4.24E-005	0.00347186	2.03945	ENSG00000144481	TRPM8				TEX264	-1.30192
ENST00000483771.5	4.24E-005	0.00346779	-1.30035	ENSG00000148604	RGR				CA2	-1.30172
ENST00000308660.6	4.27E-005	0.00348823	-0.65881	ENSG00000173926	MARCHF3				TCEA3	-1.30128
ENST00000282096.9	4.30E-005	0.00350863	0.649666	ENSG00000152270	PDE3B				RSPRY1	-1.30096
ENST00000299492.9	4.32E-005	0.00352083	0.737868	ENSG00000166387	PPFIBP2				DCLK2	-1.30052
ENST00000299957.11	4.32E-005	0.00351673	-0.485621	ENSG00000166734	GOLM2				MPI	-1.29967
ENST00000518659.5	4.37E-005	0.00355328	-1.48715	ENSG00000145934	TENM2				INTS10	-1.2996
ENST00000265986.10	4.36E-005	0.00354102	-0.577411	ENSG00000119912	IDE				CADM2	-1.2995
ENST00000518377.1	4.35E-005	0.00352879	-1.16314	ENSG00000288677	HRURF				C16orf74	-1.29943
ENST00000542552.1	4.37E-005	0.0035409	-0.790135	ENSG00000121310	ECHDC2				MSR1	-1.29884
ENST00000459925.1	4.38E-005	0.00354489	-0.960063	ENSG00000159761	C16orf86				PCDHGA11	-1.29794
ENST00000334133.9	4.36E-005	0.00352461	-1.37119	ENSG00000131378	RFTN1				TENT5A	-1.29758
ENST00000619101.4	4.38E-005	0.00353668	-2.00679	ENSG00000084093	REST				AGTRAP	-1.29655
ENST00000374695.8	4.39E-005	0.00354066	-0.540858	ENSG00000142798	HSPG2				CFAP20DC	-1.29641
ENST00000528376.5	4.44E-005	0.00357685	-1.77655	ENSG00000166689	PLEKHA7				ARHGEF28	-1.2963
ENST00000617138.4	4.44E-005	0.00357272	1.21213	NA	NA				POP5	-1.29418
ENST00000430841.6	4.46E-005	0.00358468	-1.91785	ENSG00000093144	ECHDC1				ODAD2	-1.29198
ENST00000638108.1	4.45E-005	0.00357253	-0.899031	ENSG00000119922	IFIT2				PXN	-1.29025
ENST00000409379.8	4.51E-005	0.00361654	0.582617	ENSG00000160949	TONSL				PCP4	-1.2894
ENST00000373093.4	4.49E-005	0.00359636	1.26019	ENSG00000163873	GRIK3				EMB	-1.28877
ENST00000482487.5	4.49E-005	0.00359224	-1.17405	ENSG00000136147	PHF11				FBLN5	-1.28759
ENST00000338415.8	4.50E-005	0.00359612	-0.868537	ENSG00000115828	QPCT				METRN	-1.2849
ENST00000647028.2	4.51E-005	0.00359998	0.582617	NA	NA				NTRK2	-1.2841
ENST00000571589.5	4.53E-005	0.00361182	-0.518748	ENSG00000186260	MRTFB				CBFB	-1.28268
ENST00000533211.5	4.53E-005	0.00360769	0.845089	ENSG00000173898	SPTBN2				REXO2	-1.28132
ENST00000266943.10	4.61E-005	0.00366722	-1.00247	ENSG00000139508	SLC46A3				HIGD1B	-1.28091
ENST00000358755.5	4.56E-005	0.00362331	-1.93584	ENSG00000164930	FZD6				EAF2	-1.28023
ENST00000267620.14	4.60E-005	0.00365094	-1.1756	ENSG00000140092	FBLN5				PTK2B	-1.28002
ENST00000479848.1	4.59E-005	0.00363886	-1.95432	ENSG00000158234	FAIM				ANAPC1P4	-1.27994
ENST00000406226.1	4.58E-005	0.00362681	-0.663771	ENSG00000243244	STON1				SEPTIN4	-1.27923
ENST00000246024.7	4.58E-005	0.0036227	-0.52162	ENSG00000125827	TMX4				ZNF487	-1.27893
ENST00000394485.5	4.56E-005	0.0036028	-0.84044	ENSG00000187193	MT1X				RGS11	-1.27654
ENST00000560349.1	4.60E-005	0.00363029	1.0547	ENSG00000186648	CARMIL3				SERPINB6	-1.27539
ENST00000619483.4	4.59E-005	0.0036183	-0.89589	ENSG00000100003	SEC14L2				CHD9	-1.27354
ENST00000562783.1	4.59E-005	0.00361422	-2.31153	ENSG00000178115	GOLGA8Q				PLEKHB1	-1.27351
ENST00000557089.1	4.59E-005	0.00361014	0.684805	ENSG00000080824	HSP90AA1				BBS9	-1.27299
ENST00000283946.8	4.61E-005	0.00362179	-1.48183	ENSG00000153832	FBXO36				ZBTB20	-1.27277
ENST00000530775.1	4.57E-005	0.00358633	1.5208	ENSG00000173898	SPTBN2				SLC6A9	-1.27159
ENST00000645304.1	4.60E-005	0.00360581	1.0547	ENSG00000284765	CARMIL3				ZBTB7B	-1.27107
ENST00000377298.8	4.62E-005	0.00361743	-0.871787	ENSG00000171603	CLSTN1				RRH	-1.27025
ENST00000367739.8	4.64E-005	0.00362901	-0.544023	ENSG00000027697	IFNGR1				KRT19	-1.27022
ENST00000342505.5	4.65E-005	0.00363276	-0.489096	ENSG00000162434	JAK1				GSN	-1.26991
ENST00000497571.6	4.69E-005	0.00365991	-0.527744	ENSG00000067082	KLF6				UEVLD	-1.26759
ENST00000373824.8	4.69E-005	0.00365582	-0.670862	ENSG00000120656	TAF12				SLFN5	-1.26642
ENST00000521375.5	4.68E-005	0.00364396	-1.9968	ENSG00000079102	RUNX1T1				MIPOL1	-1.26541
ENST00000425208.6	4.68E-005	0.0036399	2.18164	ENSG00000149948	HMGA2				RP1	-1.2646
ENST00000216471.4	4.69E-005	0.00364361	-0.558134	ENSG00000100583	SAMD15				SLC22A17	-1.26405
ENST00000336292.10	4.73E-005	0.0036706	-0.791499	ENSG00000182253	SYNM				FRMPD2	-1.26313
ENST00000295878.8	4.76E-005	0.00368978	-0.594887	ENSG00000163617	CCDC191				GUK1	-1.26277
ENST00000295992.8	4.76E-005	0.00368568	-1.63913	ENSG00000163710	PCOLCE2				ADPRH	-1.2627
ENST00000308775.6	4.75E-005	0.00367386	-0.502833	ENSG00000173402	DAG1				SYNM	-1.26258
ENST00000391997.2	4.77E-005	0.00368524	-1.39423	ENSG00000116703	PDC				B3GALT5	-1.26172
ENST00000561277.5	4.77E-005	0.00368117	-0.525825	ENSG00000140391	TSPAN3				NUP93	-1.26119
ENST00000536845.6	4.80E-005	0.00370023	-0.679265	ENSG00000137872	SEMA6D				RNASEK	-1.26117
ENST00000379711.2	4.80E-005	0.00369614	-1.36047	ENSG00000198879	SFMBT2				CKMT1B	-1.26004
ENST00000351273.11	4.81E-005	0.00369976	-1.92651	ENSG00000014257	ACP3				F3	-1.25916
ENST00000639041.1	4.85E-005	0.00372642	-2.30034	ENSG00000216937	CCDC7				PRIMPOL	-1.25843
ENST00000433363.6	4.87E-005	0.00373767	-2.30503	ENSG00000141485	SLC13A5				NRN1L	-1.25731
ENST00000523635.1	4.89E-005	0.00374889	-1.41807	ENSG00000147614	ATP6V0D2				WWP2	-1.25717
ENST00000541583.6	4.87E-005	0.00372946	-0.649448	ENSG00000181666	ZNF875				AXL	-1.25665
ENST00000464357.1	4.88E-005	0.00373302	2.30488	ENSG00000160285	LSS				LGI4	-1.25657
ENST00000546970.5	4.88E-005	0.00372893	-0.677787	ENSG00000161642	ZNF385A				EZH1	-1.25627
ENST00000360472.8	4.88E-005	0.00372485	-0.630601	ENSG00000162734	PEA15				DEGS1	-1.25468
ENST00000265340.12	4.91E-005	0.00374366	1.35841	ENSG00000069011	PITX1				IFITM3	-1.25468
ENST00000409709.9	4.90E-005	0.00373195	-0.701751	ENSG00000137474	MYO7A				PYCARD	-1.25387
ENST00000341744.8	4.91E-005	0.00373549	-0.726038	ENSG00000124225	PMEPA1				ZNF226	-1.25299
ENST00000545653.5	4.93E-005	0.00374662	-1.753	ENSG00000153071	DAB2				MOCS2	-1.25233
ENST00000256255.10	4.94E-005	0.00375014	-0.515312	ENSG00000133872	SARAF				LYRM9	-1.25224
ENST00000330387.11	4.97E-005	0.00376881	-0.630455	ENSG00000182158	CREB3L2				ASAH1	-1.25175
ENST00000324662.8	4.97E-005	0.00376472	-2.10394	ENSG00000177455	CD19				SLC25A30	-1.24997
ENST00000269346.9	5.02E-005	0.00379847	-0.572795	ENSG00000141540	TTYH2				FCHO2	-1.24914
ENST00000393284.7	5.03E-005	0.00380191	-1.70931	ENSG00000180881	CAPS2				MCOLN3	-1.24795
ENST00000231368.10	5.05E-005	0.0038129	-0.483665	ENSG00000113441	LNPEP				TIAM2	-1.24775
ENST00000520846.1	5.07E-005	0.00382386	-1.55992	ENSG00000038945	MSR1				FAIM2	-1.24728
ENST00000527198.1	5.08E-005	0.00382726	-1.2016	ENSG00000197580	BCO2				FRMD4B	-1.2468
ENST00000369630.7	5.11E-005	0.00384571	-1.26904	ENSG00000184599	TAFA3				TMEM144	-1.24557
ENST00000642824.1	5.13E-005	0.0038566	1.88699	ENSG00000119866	BCL11A				CLRN1	-1.24453
ENST00000460264.5	5.15E-005	0.00386747	1.11687	ENSG00000130635	COL5A1				LGALS3	-1.24433
ENST00000322610.12	5.29E-005	0.00396833	-2.07766	ENSG00000178188	SH2B1				KMT5AP3	-1.2441
ENST00000366820.10	5.30E-005	0.00397157	-2.60729	ENSG00000143768	LEFTY2				ANGPTL7	-1.24339
ENST00000539099.1	5.31E-005	0.00397479	-2.54173	ENSG00000102755	FLT1				NUCB2	-1.24315
ENST00000644155.1	5.34E-005	0.00399296	-1.9886	ENSG00000131626	PPFIA1				ZMYND8	-1.24265
ENST00000570567.1	5.34E-005	0.00398869	1.10814	ENSG00000006283	CACNA1G				CSNK2A1	-1.24158
ENST00000589720.6	5.34E-005	0.00398442	-1.43863	ENSG00000197563	PIGN				CCDC74B	-1.24136
ENST00000477169.5	5.38E-005	0.00400998	1.63847	ENSG00000082014	SMARCD3				LONP2	-1.24085
ENST00000424301.6	5.40E-005	0.00402059	-1.54492	ENSG00000131730	CKMT2				ATXN1	-1.24075
ENST00000395882.5	5.44E-005	0.00404605	-1.2841	ENSG00000148053	NTRK2				TNIP3	-1.24064
ENST00000319374.4	5.49E-005	0.00407889	1.3015	ENSG00000177108	ZDHHC22				NOSIP	-1.23905
ENST00000649389.1	5.51E-005	0.0040894	-0.591825	ENSG00000140022	STON2				ISLR2	-1.2351
ENST00000651105.1	5.54E-005	0.00410729	-0.801421	ENSG00000153707	PTPRD				OSCP1	-1.23405
ENST00000651297.1	5.54E-005	0.00410293	-0.801421	ENSG00000282932	PTPRD				BMAL1	-1.23296
ENST00000591224.1	5.58E-005	0.00412817	1.48946	ENSG00000010310	GIPR				BAZ2A	-1.2321
ENST00000400454.6	5.57E-005	0.00411641	-1.80155	ENSG00000171587	DSCAM				EMP3	-1.23198
ENST00000219204.8	5.58E-005	0.00411944	-0.506115	ENSG00000102931	ARL2BP				PTPRM	-1.23094
ENST00000382199.6	5.57E-005	0.00410771	0.732765	ENSG00000073792	IGF2BP2				FMO4	-1.23022
ENST00000565160.5	5.60E-005	0.00412547	-1.21232	ENSG00000140463	BBS4				PMEPA1	-1.22906
ENST00000537110.1	5.59E-005	0.00411376	1.02381	ENSG00000006118	TMEM132A				LRIG3	-1.22852
ENST00000389386.8	5.60E-005	0.00411678	-0.646706	ENSG00000075399	VPS9D1				INTS4P1	-1.22845
ENST00000488149.5	5.62E-005	0.00412713	-0.6558	ENSG00000053524	MCF2L2				ANKRD7	-1.22769
ENST00000530179.1	5.63E-005	0.00413013	-1.86933	ENSG00000110077	MS4A6A				IDH1	-1.22643
ENST00000454355.7	5.65E-005	0.00414045	-1.78586	ENSG00000139540	SLC39A5				SPSB2	-1.22642
ENST00000513973.6	5.65E-005	0.0041361	-0.489165	ENSG00000013375	PGM3				VPS13D	-1.22641
ENST00000328916.7	5.68E-005	0.0041537	-2.0031	ENSG00000182326	C1S				FTO	-1.22639
ENST00000309244.8	5.70E-005	0.00416396	-0.538284	ENSG00000105379	ETFB				CFAP70	-1.22525
ENST00000463306.1	5.71E-005	0.00416691	-0.797859	ENSG00000198919	DZIP3				ADIRF	-1.22429
ENST00000648076.2	5.72E-005	0.00416984	-2.31482	ENSG00000065618	COL17A1				MAGI2	-1.22367
ENST00000424320.5	5.74E-005	0.00418005	-0.898728	ENSG00000118473	SGIP1				PPM1H	-1.22359
ENST00000536947.2	5.76E-005	0.00419025	0.877859	ENSG00000183655	KLHL25				LYNX1-SLURP2	-1.22229
ENST00000339083.11	5.75E-005	0.00417861	-1.32118	ENSG00000155366	RHOC				EXD2	-1.22107
ENST00000337334.7	5.75E-005	0.00417426	-2.29339	ENSG00000131969	ABHD12B				RNH1	-1.22107
ENST00000466727.1	5.83E-005	0.00422794	-1.85869	ENSG00000138311	ZNF365				TBK1	-1.22085
ENST00000377392.9	5.86E-005	0.00424529	-1.85442	ENSG00000147996	ZNG1E				SLC12A5	-1.21808
ENST00000356504.5	5.86E-005	0.00424088	0.974147	ENSG00000151834	GABRA2				ARID5A	-1.2177
ENST00000395734.7	5.86E-005	0.00423649	-0.590317	ENSG00000047849	MAP4				PLXDC1	-1.21705
ENST00000333750.9	5.98E-005	0.00431877	1.02869	ENSG00000130038	CRACR2A				SNRPN	-1.21666
ENST00000394052.5	6.00E-005	0.00432873	-2.15437	ENSG00000213424	KRT222				TM4SF1	-1.2164
ENST00000557779.1	6.02E-005	0.00433867	-1.28974	NA	NA				MGLL	-1.21559
ENST00000445506.6	6.04E-005	0.00434859	-1.54869	ENSG00000038945	MSR1				MEGF10	-1.21481
ENST00000430399.1	6.05E-005	0.0043513	1.7331	ENSG00000011376	LARS2				SLC12A4	-1.21213
ENST00000262965.10	6.08E-005	0.00436837	0.542489	ENSG00000071564	TCF3				SPOCK2	-1.21161
ENST00000343307.5	6.09E-005	0.00437106	-0.495568	ENSG00000187676	B3GLCT				MRPL28	-1.21077
ENST00000421085.6	6.13E-005	0.00439525	-0.767739	ENSG00000073464	CLCN4				TCN2	-1.21047
ENST00000327987.9	6.12E-005	0.00438357	0.855841	ENSG00000174498	IGDCC3				MARCHF2	-1.20859
ENST00000443878.1	6.15E-005	0.00440054	1.09237	ENSG00000144566	RAB5A				PHLPP2	-1.20854
ENST00000545111.6	6.18E-005	0.00441748	-0.850489	ENSG00000185518	SV2B				SH3BGR	-1.20772
ENST00000615840.4	6.18E-005	0.00441295	-1.00338	ENSG00000102755	FLT1				TLK2P1	-1.20728
ENST00000644769.1	6.22E-005	0.00443698	-1.33499	ENSG00000106070	GRB10				MFSD11	-1.20595
ENST00000497714.1	6.28E-005	0.0044752	1.33241	ENSG00000187122	SLIT1				RAB30	-1.20498
ENST00000490213.5	6.30E-005	0.00448487	1.49955	ENSG00000134369	NAV1				BCO2	-1.20454
ENST00000393963.7	6.32E-005	0.00449452	-2.14842	ENSG00000138472	GUCA1C				TPM1	-1.20449
ENST00000498523.1	6.35E-005	0.00451126	-2.04111	ENSG00000118407	FILIP1				MTUS1	-1.20283
ENST00000449862.7	6.36E-005	0.00451377	-0.853086	ENSG00000249242	TMEM150C				SCAMP5	-1.20207
ENST00000361377.8	6.37E-005	0.00451627	-1.92513	ENSG00000164172	MOCS2				GUCA1A	-1.20166
ENST00000265806.11	6.40E-005	0.00453293	-0.534195	ENSG00000104679	R3HCC1				PANX2	-1.20026
ENST00000409391.1	6.40E-005	0.00452834	-0.829934	ENSG00000071073	MGAT4A				TNS1	-1.19836
ENST00000367674.7	6.40E-005	0.00452375	-1.28981	ENSG00000116147	TNR				THRB	-1.19704
ENST00000554698.5	6.40E-005	0.00451917	-1.52943	ENSG00000100445	SDR39U1				OSBPL1A	-1.19672
ENST00000450214.6	6.42E-005	0.00452871	-1.78818	ENSG00000127314	RAP1B				ZNF674	-1.1966
ENST00000440314.6	6.44E-005	0.00453823	1.17721	ENSG00000130038	CRACR2A				AGT	-1.19659
ENST00000246070.3	6.44E-005	0.00453365	-1.50278	ENSG00000125869	LAMP5				APOE	-1.19624
ENST00000480877.6	6.46E-005	0.00454314	-1.50631	ENSG00000120500	ARR3				FAT1	-1.19593
ENST00000473341.5	6.49E-005	0.00455964	-2.23436	ENSG00000059378	PARP12				SEMA5A	-1.19565
ENST00000377403.6	6.61E-005	0.00463928	-0.509982	ENSG00000049239	H6PD				LRRC39	-1.19562
ENST00000427716.6	6.63E-005	0.00464864	-0.637271	ENSG00000139132	FGD4				PDZD4	-1.19558
ENST00000651184.1	6.66E-005	0.00466499	-1.33929	ENSG00000159871	LYPD5				PERP	-1.19554
ENST00000420244.5	6.67E-005	0.00466731	-2.07627	ENSG00000166801	FAM111A				JADE1	-1.19465
ENST00000298119.8	6.70E-005	0.0046836	-1.15676	ENSG00000165379	LRFN5				TJP2	-1.19338
ENST00000006053.7	6.70E-005	0.00467891	-1.5873	ENSG00000006210	CX3CL1				RDH5	-1.19337
ENST00000320516.5	6.69E-005	0.00466726	-1.69531	ENSG00000139537	CCDC65				KIF21A	-1.19203
ENST00000583866.8	6.70E-005	0.00466956	-1.15143	ENSG00000271425	NBPF10				AIFM2	-1.19103
ENST00000393467.1	6.73E-005	0.00468579	-1.40643	ENSG00000105974	CAV1				DMGDH	-1.18941
ENST00000376819.4	6.73E-005	0.00468112	-1.24339	ENSG00000171819	ANGPTL7				GYPC	-1.18931
ENST00000420510.5	6.74E-005	0.00468341	-0.640964	ENSG00000144118	RALB				TMEM134	-1.18917
ENST00000498181.6	6.77E-005	0.00469957	-1.85742	ENSG00000196329	GIMAP5				RD3L	-1.18896
ENST00000379384.9	6.78E-005	0.00470183	-1.71669	ENSG00000136404	TM6SF1				BTBD8	-1.18791
ENST00000267842.10	6.79E-005	0.00470409	-0.744864	ENSG00000140284	SLC27A2				ARHGEF37	-1.1871
ENST00000430785.1	6.80E-005	0.00470635	-1.34971	ENSG00000290596					PXDNL	-1.18678
ENST00000521564.1	6.82E-005	0.00471551	-0.868915	ENSG00000147614	ATP6V0D2				GALNT16	-1.18595
ENST00000449407.6	6.83E-005	0.00471775	-1.31375	ENSG00000154556	SORBS2				IL10RA	-1.18382
ENST00000309507.9	6.82E-005	0.00470618	-1.06033	ENSG00000132321	IQCA1				LRIT3	-1.18298
ENST00000341998.6	6.86E-005	0.00472911	-1.15669	ENSG00000155886	SLC24A2				TLN2	-1.18271
ENST00000316341.8	6.91E-005	0.00475887	-0.698574	ENSG00000124067	SLC12A4				RIN2	-1.18209
ENST00000631580.1	6.96E-005	0.00478858	-1.1195	ENSG00000275779	NTAN1				MCF2L2	-1.18167
ENST00000568320.5	6.96E-005	0.00478386	-1.1195	ENSG00000157045	NTAN1				TMEM107	-1.18156
ENST00000536042.1	6.97E-005	0.00478602	-1.60154	ENSG00000133106	EPSTI1				PLAAT3	-1.18151
ENST00000513200.7	7.01E-005	0.00480875	-0.744038	ENSG00000185261	KIAA0825				RBPMS	-1.18108
ENST00000381652.3	7.07E-005	0.00484515	-0.49995	ENSG00000096968	JAK2				KLHL41	-1.18009
ENST00000379958.3	7.08E-005	0.00484724	-2.09462	ENSG00000205413	SAMD9				TES	-1.17962
ENST00000529750.5	7.09E-005	0.00484933	-0.814827	ENSG00000023171	GRAMD1B				EIF3E	-1.17848
ENST00000414000.3	7.13E-005	0.00487191	1.51758	ENSG00000146360	GPR6				FAM234A	-1.17735
ENST00000427089.1	7.14E-005	0.00487397	-1.35797	ENSG00000249978	TRGV7				SYCE3	-1.17732
ENST00000297565.8	7.17E-005	0.00488966	2.0336	ENSG00000164920	OSR2				GSTO2	-1.17716
ENST00000358784.11	7.17E-005	0.00488489	-0.515908	ENSG00000069966	GNB5				CCSER1	-1.17522
ENST00000202556.13	7.18E-005	0.00488693	-0.512783	ENSG00000088808	PPP1R13B				SERHL2	-1.17515
ENST00000635945.1	7.16E-005	0.00486857	-1.33678	ENSG00000136531	SCN2A				MBP	-1.17501
ENST00000496857.5	7.17E-005	0.00487062	-0.600845	ENSG00000115504	EHBP1				PHKB	-1.17481
ENST00000356183.9	7.20E-005	0.00488624	-0.481031	ENSG00000077235	GTF3C1				ZBTB38	-1.17433
ENST00000541932.5	7.20E-005	0.00488149	-0.687017	ENSG00000102755	FLT1				CDC14B	-1.17386
ENST00000423158.4	7.22E-005	0.0048903	1.3486	ENSG00000185652	NTF3				FAM221A	-1.17217
ENST00000451868.2	7.26E-005	0.00491262	-0.678325	ENSG00000090975	PITPNM2				TRAPPC2L	-1.17068
ENST00000334528.13	7.26E-005	0.00490786	-1.71238	ENSG00000248905	FMN1				NPAS2	-1.16819
ENST00000631811.1	7.26E-005	0.00490311	-1.71238	NA	NA				SIRPA	-1.16631
ENST00000361524.8	7.27E-005	0.00490512	-0.699234	ENSG00000198795	ZNF521				PTPRD	-1.16628
ENST00000254488.7	7.29E-005	0.00491386	-1.19904	ENSG00000132164	SLC6A11				CMTM3	-1.16364
ENST00000510942.5	7.29E-005	0.00490912	-2.06998	ENSG00000081189	MEF2C				TM7SF2	-1.16333
ENST00000633470.1	7.31E-005	0.00491784	-1.07392	ENSG00000275575	PTP4A3				KTN1	-1.16329
ENST00000462434.5	7.33E-005	0.00492654	-1.92974	ENSG00000075826	SEC31B				HRURF	-1.16314
ENST00000228567.7	7.34E-005	0.00492851	-1.94312	ENSG00000110975	SYT10				NUBP2	-1.16206
ENST00000378473.7	7.35E-005	0.00493048	-0.81312	ENSG00000101333	PLCB4				P3H2	-1.16192
ENST00000381482.7	7.37E-005	0.00493915	-0.677473	ENSG00000125834	STK35				GCA	-1.16192
ENST00000432985.1	7.39E-005	0.0049478	1.46182	ENSG00000196208	GREB1				INPP1	-1.1614
ENST00000583444.1	7.38E-005	0.00493637	0.870582	ENSG00000141526	SLC16A3				MOB3B	-1.16091
ENST00000561387.1	7.39E-005	0.00493832	-0.764451	ENSG00000246922	UBAP1L				BNIP2	-1.16052
ENST00000474131.5	7.42E-005	0.00495363	-1.42497	ENSG00000148660	CAMK2G				SLC1A3	-1.15933
ENST00000303927.4	7.44E-005	0.00496223	-1.60211	ENSG00000170955	CAVIN3				KMT2CP1	-1.15918
ENST00000519204.5	7.45E-005	0.00496415	-1.07823	ENSG00000145934	TENM2				CCDC122	-1.15807
ENST00000514932.5	7.47E-005	0.00497273	-1.36505	ENSG00000155324	GRAMD2B				VIM	-1.15759
ENST00000339394.7	7.50E-005	0.00498794	-0.491025	ENSG00000162512	SDC3				SLC66A3	-1.15712
ENST00000505999.5	7.49E-005	0.00497655	-1.82922	ENSG00000164168	TMEM184C				LRFN5	-1.15676
ENST00000296181.9	7.52E-005	0.00499173	-1.02424	ENSG00000082781	ITGB5				BCL6	-1.15673
ENST00000530582.5	7.52E-005	0.00498698	1.11587	ENSG00000166387	PPFIBP2				PPP4R1L	-1.15642
ENST00000394362.5	7.55E-005	0.00500212	-1.50024	ENSG00000164627	KIF6				TMEM138	-1.15618
ENST00000420847.2	7.56E-005	0.00500399	-0.94152	ENSG00000107077	KDM4C				DNASE1	-1.15618
ENST00000570376.5	7.56E-005	0.00499925	-1.15618	ENSG00000213918	DNASE1				EIF3IP1	-1.15593
ENST00000290974.6	7.59E-005	0.00501434	-0.80681	ENSG00000159733	ZFYVE28				EFCAB11	-1.15583
ENST00000372548.9	7.60E-005	0.00501619	-1.86452	ENSG00000147231	RADX				RPL32P4	-1.15528
ENST00000299759.11	7.58E-005	0.00499826	-1.4684	ENSG00000166592	RRAD				PLSCR1	-1.15508
ENST00000404752.5	7.61E-005	0.00501331	-0.686071	ENSG00000243244	STON1				RDH10	-1.15489
ENST00000473863.1	7.63E-005	0.00502174	1.68008	ENSG00000183763	TRAIP				DYNLRB1	-1.15365
ENST00000276440.12	7.64E-005	0.00502358	-0.78642	ENSG00000147459	DOCK5				ASH2LP1	-1.15215
ENST00000417956.6	7.65E-005	0.00502542	-3.06525	ENSG00000048740	CELF2				NBPF10	-1.15143
ENST00000322813.9	7.66E-005	0.00502726	-1.68289	ENSG00000005238	ATOSB				PDE4D	-1.15035
ENST00000394411.8	7.72E-005	0.00506187	-0.942188	ENSG00000156475	PPP2R2B				ATP6V0D2	-1.15004
ENST00000243964.6	7.71E-005	0.00505057	-1.21808	ENSG00000124140	SLC12A5				HNMT	-1.14933
ENST00000367651.4	7.73E-005	0.00505892	-0.996419	ENSG00000164442	CITED2				NEK6	-1.14917
ENST00000369816.5	7.73E-005	0.00505418	-0.82167	ENSG00000118402	ELOVL4				CNEP1R1	-1.14911
ENST00000282397.9	7.72E-005	0.00504291	-1.00901	ENSG00000102755	FLT1				SOX15	-1.14604
ENST00000611582.4	7.73E-005	0.00504472	-0.492725	ENSG00000135931	ARMC9				TCTN1	-1.14498
ENST00000434935.6	7.75E-005	0.00505305	-0.631883	ENSG00000180917	CMTR2				CLSTN2	-1.14087
ENST00000567572.6	7.75E-005	0.00504833	-1.16364	ENSG00000140931	CMTM3				C7	-1.13828
ENST00000300571.7	7.79E-005	0.00506965	-1.09997	ENSG00000167191	GPRC5B				NAV3	-1.13826
ENST00000283441.12	7.83E-005	0.00509094	0.967912	ENSG00000188818	ZDHHC11				CPEB4	-1.13738
ENST00000550167.5	7.83E-005	0.0050862	-1.71598	ENSG00000182667	NTM				TSTD3	-1.13635
ENST00000290949.8	7.82E-005	0.00507497	-0.524085	ENSG00000159720	ATP6V0D1				TBC1D5	-1.13606
ENST00000284245.9	7.83E-005	0.00507674	-1.19466	ENSG00000154102	C16orf74				FMN1	-1.13533
ENST00000467870.1	7.85E-005	0.00508498	-0.920155	ENSG00000243388	RPL3P3				TIMP4	-1.13499
ENST00000342740.6	7.93E-005	0.00513204	0.843157	ENSG00000186648	CARMIL3				DNM3	-1.13242
ENST00000360270.7	7.94E-005	0.00513375	-1.09206	ENSG00000147065	MSN				SDHC	-1.13235
ENST00000527748.5	7.92E-005	0.00511608	-1.13606	ENSG00000156097	GPR61				GABRR2	-1.13182
ENST00000588269.1	7.93E-005	0.0051178	1.40053	ENSG00000130175	PRKCSH				FGD4	-1.13166
ENST00000592540.5	7.94E-005	0.00511951	0.55881	ENSG00000161888	SPC24				SIL1	-1.13103
ENST00000472651.5	7.94E-005	0.00511479	-0.931843	ENSG00000141367	CLTC				PLD4	-1.13
ENST00000646442.2	7.93E-005	0.00510363	0.843157	ENSG00000284765	CARMIL3				CNTNAP3B	-1.12984
ENST00000616868.1	7.97E-005	0.00512465	-2.23027	ENSG00000137573	SULF1				CPEB2	-1.12964
ENST00000233596.8	8.03E-005	0.00515847	-0.590698	ENSG00000115255	REEP6				RGL1	-1.12682
ENST00000314669.9	8.05E-005	0.00516656	-2.10991	ENSG00000007216	SLC13A2				PTN	-1.12621
ENST00000333511.8	8.07E-005	0.00517464	-0.952461	ENSG00000172270	BSG				GRAMD1C	-1.12592
ENST00000462581.6	8.07E-005	0.00516989	2.5065	ENSG00000145888	GLRA1				GPR151	-1.12568
ENST00000379270.4	8.12E-005	0.00519715	-0.823494	ENSG00000130066	12/01/23				ETS1	-1.12528
ENST00000516561.1	8.12E-005	0.00519238	-1.5887	ENSG00000252370	RNA5SP438				DLG2	-1.12522
ENST00000553505.1	8.14E-005	0.00520041	1.63232	ENSG00000092051	JPH4				HYDIN	-1.12505
ENST00000371514.8	8.15E-005	0.00520203	-0.625622	ENSG00000116171	SCP2				HOPX	-1.12391
ENST00000478652.1	8.20E-005	0.00522916	-1.42937	ENSG00000053524	MCF2L2				UBE2Q2P10	-1.12379
ENST00000254624.10	8.21E-005	0.00523076	-0.710346	ENSG00000132294	EFR3A				TMEM221	-1.12376
ENST00000393578.7	8.25E-005	0.00525145	1.42263	ENSG00000149948	HMGA2				GOLGA8N	-1.12289
ENST00000503773.6	8.26E-005	0.00525302	-1.48628	ENSG00000134352	IL6ST				SCRN3	-1.12281
ENST00000529824.6	8.29E-005	0.0052673	-1.86856	ENSG00000146426	TIAM2				CCDC3	-1.12266
ENST00000245407.7	8.33E-005	0.0052879	-0.76685	ENSG00000197375	SLC22A5				TMEM161A	-1.12118
ENST00000367941.7	8.32E-005	0.00527675	-0.537332	ENSG00000079950	STX7				ATP1B2	-1.12014
ENST00000356921.6	8.30E-005	0.00525928	-1.8269	ENSG00000100678	SLC8A3				NTAN1	-1.1195
ENST00000509923.1	8.29E-005	0.00524818	-1.17125	ENSG00000184838	PRR16				KAZN	-1.11939
ENST00000262134.10	8.30E-005	0.00524974	-0.879524	ENSG00000087253	LPCAT2				PRKN	-1.11889
ENST00000335765.8	8.31E-005	0.00525131	-0.793139	ENSG00000109103	UNC119				PABPC1P4	-1.11857
ENST00000570453.1	8.32E-005	0.00525287	-0.89066	ENSG00000182575	NXPH3				SPINK4	-1.1182
ENST00000298910.12	8.29E-005	0.0052292	-1.4262	ENSG00000188906	LRRK2				CCDC24	-1.11785
ENST00000360011.5	8.34E-005	0.00525598	-1.57491	ENSG00000131831	RAI2				ZNF808	-1.11783
ENST00000527466.1	8.37E-005	0.00527013	-1.16245	ENSG00000150672	DLG2				FEZ2	-1.11743
ENST00000529945.2	8.37E-005	0.00526538	-0.602582	ENSG00000178104	PDE4DIP				MRAS	-1.11725
ENST00000279488.8	8.42E-005	0.00529206	-0.674888	ENSG00000139318	DUSP6				GRB10	-1.11679
ENST00000355997.7	8.43E-005	0.00529358	-1.82572	ENSG00000137872	SEMA6D				TNFAIP2	-1.11677
ENST00000341697.7	8.43E-005	0.00528881	0.698094	ENSG00000143434	SEMA6C				STX5	-1.11644
ENST00000470166.5	8.49E-005	0.00532167	1.06844	ENSG00000121905	HPCA				SLC15A2	-1.11555
ENST00000376062.6	8.53E-005	0.00534194	-0.752606	ENSG00000171552	BCL2L1				EPHA3	-1.11504
ENST00000219473.11	8.52E-005	0.0053309	-0.491818	ENSG00000103194	USP10				IL13RA1	-1.1148
ENST00000296315.7	8.57E-005	0.00535738	-1.3773	ENSG00000163947	ARHGEF3				NHSL1	-1.11396
ENST00000379515.3	8.57E-005	0.00535258	-1.39243	ENSG00000290476					ABCG2	-1.11191
ENST00000405901.7	8.59E-005	0.00536027	-0.823996	ENSG00000183023	SLC8A1				CHST14	-1.11121
ENST00000393158.7	8.62E-005	0.00537419	-1.63287	ENSG00000170962	PDGFD				TMEM53	-1.11083
ENST00000251102.12	8.62E-005	0.00536939	-0.863078	ENSG00000070729	CNGB1				KCTD14	-1.11047
ENST00000316068.7	8.66E-005	0.00538949	-1.67343	ENSG00000111877	MCM9				RAD17	-1.11005
ENST00000514985.6	8.67E-005	0.00539091	-1.41803	ENSG00000250722	SELENOP				TRANK1	-1.10938
ENST00000344595.10	8.72E-005	0.00541717	-0.589857	ENSG00000167720	SRR				SMIM10	-1.10925
ENST00000275159.10	8.74E-005	0.00542476	-1.17798	ENSG00000146350	TBC1D32				CYREN	-1.10922
ENST00000374948.6	8.75E-005	0.00542614	0.777443	ENSG00000089685	BIRC5				MTCO2P25	-1.10919
ENST00000470776.1	8.75E-005	0.00542132	-0.685675	ENSG00000071282	LMCD1				MYO7A	-1.10779
ENST00000620693.4	8.78E-005	0.00543508	-1.44077	ENSG00000124507	PACSIN1				WWC2	-1.1067
ENST00000369227.7	8.80E-005	0.00544263	-0.752211	ENSG00000271383	NBPF19				SYNJ2BP-COX16	-1.10614
ENST00000354275.2	8.81E-005	0.00544399	-1.18966	ENSG00000135549	PKIB				ADD1	-1.10509
ENST00000471717.1	8.85E-005	0.00546387	0.670528	ENSG00000213420	GPC2				ABAT	-1.10452
ENST00000443439.7	8.87E-005	0.00547138	-0.532892	ENSG00000164307	ERAP1				MPV17	-1.10445
ENST00000477941.2	8.87E-005	0.00546654	-1.60651	ENSG00000178104	PDE4DIP				NKAIN3	-1.10339
ENST00000545377.5	8.89E-005	0.00547403	-2.17594	ENSG00000214944	ARHGEF28				ECHDC2	-1.10281
ENST00000652007.1	8.92E-005	0.00548766	-1.37348	NA	NA				GPRC5B	-1.09997
ENST00000284771.6	8.94E-005	0.00549512	-1.20114	ENSG00000154553	PDLIM3				CHST2	-1.09874
ENST00000652310.1	8.98E-005	0.00551485	-1.48411	ENSG00000148604	RGR				ADGRL4	-1.09809
ENST00000295083.8	8.98E-005	0.00551	-1.15712	ENSG00000162976	SLC66A3				LGR4	-1.09759
ENST00000326047.9	9.05E-005	0.00554807	0.6275	ENSG00000163808	KIF15				NDUFS5P1	-1.09758
ENST00000627272.3	9.05E-005	0.0055432	0.6275	ENSG00000280610	KIF15				ERMAP	-1.09673
ENST00000409169.5	9.08E-005	0.00555669	2.02685	ENSG00000144488	ESPNL				ALPK2	-1.09575
ENST00000518325.2	9.13E-005	0.0055824	-1.50092	ENSG00000253537	PCDHGA7				ADGRA2	-1.09542
ENST00000554872.5	9.13E-005	0.00557751	1.52074	ENSG00000015133	CCDC88C				DTNA	-1.09465
ENST00000239882.7	9.12E-005	0.00556653	-1.49464	ENSG00000120690	ELF1				MYO5B	-1.09402
ENST00000343984.5	9.12E-005	0.00556166	-1.99246	ENSG00000125354	SEPTIN6				ME1	-1.0932
ENST00000228307.11	9.11E-005	0.00555071	-1.24596	ENSG00000089159	PXN				GABRA3	-1.09232
ENST00000356805.9	9.11E-005	0.00554587	-0.5788	ENSG00000115306	SPTBN1				MSN	-1.09206
ENST00000374183.5	9.16E-005	0.00557144	-0.833308	ENSG00000119411	BSPRY				CXXC5	-1.0919
ENST00000404910.6	9.16E-005	0.00556659	1.92919	ENSG00000132329	RAMP1				LINC02993	-1.09176
ENST00000392687.4	9.17E-005	0.00556782	0.556829	ENSG00000172292	CERS6				REEP6	-1.09134
ENST00000258415.9	9.19E-005	0.00557511	-0.791806	ENSG00000135929	CYP27A1				C1QC	-1.09107
ENST00000489394.5	9.25E-005	0.00560663	-1.23605	ENSG00000130066	12/01/23				ZCCHC24	-1.09063
ENST00000415912.6	9.27E-005	0.00561388	-0.712777	ENSG00000117298	ECE1				MBNL2	-1.08984
ENST00000477522.6	9.27E-005	0.00560901	-2.3273	ENSG00000138496	PARP9				EVI5	-1.08964
ENST00000532721.1	9.30E-005	0.00562228	1.20824	ENSG00000049449	RCN1				SULT1C4	-1.0857
ENST00000552092.1	9.32E-005	0.0056295	1.42006	ENSG00000135116	HRK				GABARAPL1	-1.08505
ENST00000490094.5	9.35E-005	0.00564273	-0.829001	ENSG00000021355	SERPINB1				SLC9A9	-1.08461
ENST00000328735.10	9.34E-005	0.00563182	-1.49471	ENSG00000182240	BACE2				IDNK	-1.08457
ENST00000633621.1	9.38E-005	0.00565106	-0.959358	ENSG00000275575	PTP4A3				GLYATL1	-1.08401
ENST00000520105.5	9.38E-005	0.00564618	-0.959358	ENSG00000184489	PTP4A3				SH3BP2	-1.08279
ENST00000451701.5	9.39E-005	0.00564733	-1.04165	ENSG00000154556	SORBS2				TMBIM4	-1.08268
ENST00000264187.7	9.51E-005	0.00571457	-0.864925	ENSG00000116962	NID1				DTNBP1	-1.08163
ENST00000590753.1	9.47E-005	0.00568564	-1.56922	ENSG00000108861	DUSP3				PFKM	-1.08099
ENST00000588081.5	9.49E-005	0.00569275	-1.64647	ENSG00000266964	FXYD1				ENPP5	-1.07931
ENST00000230381.7	9.52E-005	0.00570584	-1.01357	ENSG00000112619	PRPH2				LGALS1	-1.07896
ENST00000592048.5	9.54E-005	0.00571292	2.44631	ENSG00000082805	ERC1				FAM149A	-1.07879
ENST00000315367.4	9.47E-005	0.00566614	-0.553161	ENSG00000175895	PLEKHF2				HCN1	-1.07863
ENST00000450454.6	9.52E-005	0.00569117	-1.30128	ENSG00000204219	TCEA3				ZNF37A	-1.07837
ENST00000461727.6	9.50E-005	0.00567435	-2.13749	ENSG00000187017	ESPN				MMP2	-1.07791
ENST00000564136.5	9.50E-005	0.0056695	-1.66397	ENSG00000140859	KIFC3				KCNAB2	-1.0778
ENST00000635035.1	9.52E-005	0.00567658	-1.30128	ENSG00000282941	TCEA3				LCP1	-1.0772
ENST00000635535.1	9.54E-005	0.00568365	2.44631	NA	NA				CNTNAP3	-1.0766
ENST00000461049.1	9.53E-005	0.00567284	-1.2441	ENSG00000242583	KMT5AP3				ITGA4	-1.07584
ENST00000576874.5	9.58E-005	0.00569775	-1.65825	ENSG00000198336	MYL4				SCRN1	-1.07496
ENST00000474789.1	9.58E-005	0.00569289	-1.24132	ENSG00000121310	ECHDC2				EPB41L2	-1.0749
ENST00000469317.1	9.59E-005	0.00569398	1.25821	ENSG00000206527	HACD2				PROM1	-1.07465
ENST00000370008.4	9.66E-005	0.00573067	-0.533978	ENSG00000116266	STXBP3				HIPK1	-1.07361
ENST00000330688.9	9.65E-005	0.00571987	-0.900769	ENSG00000077092	RARB				CASQ1	-1.07151
ENST00000311181.5	9.67E-005	0.00572686	-0.496889	ENSG00000174684	B4GAT1				TAPBPL	-1.07146
ENST00000511838.5	9.71E-005	0.00574567	-1.77295	ENSG00000109452	INPP4B				KBTBD12	-1.07091
ENST00000459627.1	9.73E-005	0.00575263	1.38616	ENSG00000131370	SH3BP5				KAZALD1	-1.07047
ENST00000568223.7	9.75E-005	0.00575957	-1.18135	ENSG00000103260	METRN				SNAP25	-1.06954
ENST00000517440.1	9.77E-005	0.0057665	1.8248	ENSG00000183072	NKX2-5				VSNL1	-1.06868
ENST00000419743.6	9.83E-005	0.00579701	-1.03055	ENSG00000141665	FBXO15				SORBS3	-1.06735
ENST00000508330.5	9.83E-005	0.00579212	-1.53228	ENSG00000164120	HPGD				PCTP	-1.06715
ENST00000415963.2	9.87E-005	0.00581078	-1.72115	ENSG00000182397	DNM1P46				CSNK1G1	-1.06708
ENST00000645898.1	9.90E-005	0.00582353	-1.10938	ENSG00000168016	TRANK1				MTFR1L	-1.06589
ENST00000263642.2	9.90E-005	0.00581862	-2.78312	NA	NA				CD9	-1.06438
ENST00000371610.7	9.92E-005	0.00582547	-0.592603	ENSG00000124171	PARD6B				THRA	-1.06211
ENST00000310463.10	9.89E-005	0.00580297	-0.953477	ENSG00000152076	CCDC74B				EPAS1	-1.06129
ENST00000295113.5	9.91E-005	0.00580981	-1.63729	ENSG00000162998	FRZB				THY1	-1.06106
ENST00000240285.10	9.94E-005	0.00582251	-1.15489	ENSG00000121039	RDH10				DENND2B	-1.0602
ENST00000544208.1	0.000100364	0.00587407	1.08542	ENSG00000147912	FBXO10				DRD5	-1.06012
ENST00000397528.8	0.000100481	0.00587596	-2.20302	ENSG00000155465	SLC7A7				DTWD2	-1.05921
ENST00000489637.3	0.000100624	0.00587939	0.952395	ENSG00000196814	MVB12B				CD44	-1.05905
ENST00000502875.1	0.000100758	0.00588231	1.17605	ENSG00000249661	TNRC18P1				FGL2	-1.0584
ENST00000219299.8	0.00010157	0.00592478	-0.719766	ENSG00000103021	CCDC113				COX6A2	-1.05702
ENST00000637968.1	0.000101662	0.00592514	-2.16238	ENSG00000144285	SCN1A				FLNB	-1.05656
ENST00000260056.6	0.00010246	0.0059667	-1.20498	ENSG00000137502	RAB30				PRKCE	-1.05523
ENST00000615438.4	0.000102628	0.00597148	-1.53907	ENSG00000135549	PKIB				DSG2	-1.05223
ENST00000331056.10	0.000102906	0.00598268	-2.15949	ENSG00000185527	PDE6G				ITPR2	-1.05066
ENST00000377135.8	0.000102945	0.00597993	-1.66264	ENSG00000126456	IRF3				CPVL	-1.04992
ENST00000393528.7	0.000103156	0.0059872	-0.847298	ENSG00000154556	SORBS2				PPP1R14C	-1.04822
ENST00000539977.1	0.000103202	0.00598493	-1.11857	ENSG00000255642	PABPC1P4				TRIP6	-1.04535
ENST00000504673.5	0.000104036	0.00602829	-1.1285	ENSG00000177311	ZBTB38				LBH	-1.04472
ENST00000276616.2	0.000103899	0.00601535	-1.41107	ENSG00000147613	PSKH2				PTPRCAP	-1.04429
ENST00000305124.10	0.000104011	0.00601681	1.10501	ENSG00000172020	GAP43				LRRN2	-1.04401
ENST00000370396.6	0.00010387	0.00600368	-0.630664	ENSG00000171100	MTM1				NHLRC3	-1.04304
ENST00000637367.1	0.000104559	0.00603851	-1.3502	ENSG00000136531	SCN2A				FCSK	-1.04285
ENST00000646168.1	0.000104492	0.00602965	-2.30179	NA	NA				PCDHGC3	-1.04202
ENST00000394353.7	0.000104931	0.00604999	-1.95545	ENSG00000148180	GSN				GET1-SH3BGR	-1.04143
ENST00000480708.5	0.000104855	0.00604062	-0.521846	ENSG00000008952	SEC62				DPP4	-1.04085
ENST00000537320.5	0.000105315	0.00606209	-2.00798	ENSG00000041982	TNC				CCDC102B	-1.03983
ENST00000368452.7	0.000105351	0.0060592	-1.92607	ENSG00000135549	PKIB				DHDDS	-1.03901
ENST00000282561.4	0.000105893	0.00608534	-1.44699	ENSG00000152661	GJA1				NEGR1	-1.03885
ENST00000463037.5	0.000106246	0.00610056	1.07008	ENSG00000132196	HSD17B7				KLF9	-1.03825
ENST00000310389.6	0.000106501	0.00611018	0.489916	ENSG00000175414	ARL10				CENPVL3	-1.03747
ENST00000261652.6	0.000106595	0.00611056	1.20665	ENSG00000240505	TNFRSF13B				ASB13	-1.03738
ENST00000325656.6	0.00010655	0.00610298	-1.11101	ENSG00000175544	CABP4				MRPL43	-1.03679
ENST00000292199.6	0.000106643	0.0061033	-2.12703	ENSG00000160703	NLRX1				OPTN	-1.03618
ENST00000615792.1	0.000106843	0.00610973	-1.47165	NA	NA				PIK3IP1	-1.03403
ENST00000426174.6	0.000106927	0.00610953	-0.577058	ENSG00000168778	TCTN2				LDLRAP1	-1.03359
ENST00000338779.11	0.000106996	0.00610844	-0.462855	ENSG00000132613	MTSS2				SORBS2	-1.03281
ENST00000518166.5	0.000107116	0.00611032	-1.65544	ENSG00000104490	NCALD				PPIE	-1.03247
ENST00000462705.5	0.000107773	0.00614276	-1.08424	ENSG00000181722	ZBTB20				LRRK1	-1.03174
ENST00000164305.10	0.00010781	0.00613989	-1.88581	ENSG00000069943	PIGB				SHISA5	-1.03172
ENST00000535501.5	0.000107929	0.00614162	-0.86975	ENSG00000120860	WASHC3				CNTNAP3P2	-1.03063
ENST00000570036.5	0.000108101	0.00614638	-0.955254	ENSG00000140950	MEAK7				FBXO15	-1.03055
ENST00000481786.1	0.000108283	0.00615174	-2.04844	ENSG00000042781	USH2A				SCTR	-1.03009
ENST00000376452.7	0.000109468	0.00621398	-2.43848	ENSG00000120549	KIAA1217				LMF1	-1.02967
ENST00000401506.1	0.000109764	0.00622571	-0.809688	ENSG00000213626	LBH				MPP7	-1.02871
ENST00000342677.10	0.000109978	0.00623281	-0.542205	ENSG00000033170	FUT8				KATNA1	-1.02807
ENST00000274030.10	0.000110217	0.00624128	-0.617043	ENSG00000145390	USP53				TAFA3	-1.02709
ENST00000433380.5	0.000110624	0.00625924	-1.79639	ENSG00000166762	CATSPER2				KCND3	-1.0268
ENST00000401970.2	0.000111105	0.00628134	-0.665366	ENSG00000187416	LHFPL3				PRR16	-1.02636
ENST00000395510.6	0.000111322	0.00628855	-0.547337	ENSG00000151239	TWF1				BDH2	-1.0255
ENST00000328741.5	0.000111823	0.00631174	-1.11178	ENSG00000182575	NXPH3				PODXL	-1.02496
ENST00000232766.6	0.0001122	0.00632787	-0.561147	ENSG00000114648	KLHL18				SYNE1	-1.02403
ENST00000339697.5	0.000112447	0.00633671	-0.471028	ENSG00000111897	SERINC1				SUOX	-1.02394
ENST00000241337.9	0.000112758	0.00634911	-0.786312	ENSG00000213366	GSTM2				ELP6	-1.02263
ENST00000331426.6	0.000112968	0.00635579	-0.749475	ENSG00000184898	RBM43				DNAAF4	-1.02241
ENST00000508747.1	0.000113316	0.00637021	-0.899711	ENSG00000151718	WWC2				TMEM47	-1.02206
ENST00000379046.6	0.00011325	0.00636139	-2.04866	ENSG00000181019	NQO1				SYDE1	-1.02172
ENST00000403495.2	0.000113791	0.00638664	0.98704	ENSG00000217482	HMGB1P17				PHAF1	-1.02114
ENST00000529728.5	0.000114169	0.00640268	0.931242	ENSG00000129158	SERGEF				ELMO1	-1.02097
ENST00000354106.7	0.000114241	0.00640161	-2.35094	ENSG00000095637	SORBS1				SMIM29	-1.02064
ENST00000335681.10	0.000114928	0.00643493	-1.16819	ENSG00000170485	NPAS2				ATP2B4	-1.02016
ENST00000369271.7	0.000115752	0.00647583	-2.04457	ENSG00000169129	AFAP1L2				PARL	-1.01967
ENST00000463890.5	0.000115716	0.00646867	-1.30952	ENSG00000181722	ZBTB20				CABLES1	-1.01941
ENST00000216639.8	0.000115569	0.00645527	0.517463	ENSG00000100749	VRK1				CTSA	-1.01929
ENST00000284767.11	0.000115471	0.00644465	-1.40608	ENSG00000154553	PDLIM3				LINC01399	-1.01882
ENST00000538940.5	0.000115629	0.0064483	2.46819	ENSG00000154134	ROBO3				PLEKHA2	-1.01852
ENST00000520876.7	0.000115987	0.00646309	1.13284	ENSG00000129951	PLPPR3				NFKBIZ	-1.01754
ENST00000474198.1	0.000115991	0.00645816	-1.24199	ENSG00000155511	GRIA1				ALDH2	-1.0175
ENST00000273258.4	0.000116308	0.00647063	-0.630099	ENSG00000144746	ARL6IP5				TMEM72	-1.0169
ENST00000522025.6	0.000116127	0.00645541	-0.742762	ENSG00000132561	MATN2				WWTR1	-1.01623
ENST00000248701.8	0.000116225	0.00645574	-1.65837	ENSG00000128040	SPINK2				GLIPR2	-1.01623
ENST00000313342.8	0.000117137	0.0065012	-1.1966	ENSG00000215861					NOTCH2	-1.01549
ENST00000525571.1	0.000117282	0.00650406	1.13765	ENSG00000079459	FDFT1				SMAD6	-1.01481
ENST00000495513.1	0.000117368	0.00650367	1.11849	ENSG00000144395	CCDC150				PLPP3	-1.01462
ENST00000402306.7	0.000117599	0.00651129	-1.91555	ENSG00000106608	URGCP				TSGA10	-1.01457
ENST00000515144.5	0.000117706	0.00651207	0.572861	ENSG00000038382	TRIO				LPCAT2	-1.01411
ENST00000538532.6	0.000117685	0.00650575	-0.826823	ENSG00000117602	RCAN3				RP1L1	-1.01367
ENST00000526437.5	0.000118089	0.0065229	-0.684631	ENSG00000066382	MPPED2				PROS1	-1.01361
ENST00000648707.1	0.000118013	0.00651354	-1.22678	ENSG00000132535	DLG4				PRPH2	-1.01357
ENST00000360060.7	0.000118115	0.00651403	-0.792222	ENSG00000152952	PLOD2				FAM107A	-1.01236
ENST00000509505.5	0.000118632	0.00653737	-2.28057	ENSG00000038295	TLL1				PIWIL4	-1.01231
ENST00000487338.6	0.000119576	0.00658422	1.33147	ENSG00000197472	ZNF695				TMEM232	-1.01176
ENST00000554788.5	0.000119702	0.00658592	1.15394	ENSG00000165588	OTX2				B9D1	-1.01088
ENST00000217939.7	0.000119985	0.0065963	-1.54085	ENSG00000101825	MXRA5				DNASE2	-1.01026
ENST00000245441.9	0.000120384	0.00661306	-0.447883	NA	NA				CFAP47	-1.01022
ENST00000409724.5	0.000120531	0.00661591	-1.32923	ENSG00000042493	CAPG				BHLHE41	-1.01022
ENST00000370664.4	0.000120658	0.00661767	-0.744789	ENSG00000165886	UBTD1				MICAL2	-1.01005
ENST00000554379.5	0.000121096	0.00663647	-1.61261	ENSG00000165795	NDRG2				SLC25A21	-1.00874
ENST00000280871.9	0.000121141	0.00663371	-0.712053	ENSG00000151229	SLC2A13				GAMTP2	-1.00791
ENST00000522130.1	0.00012154	0.00665037	-1.48983	ENSG00000038945	MSR1				JMJD1C	-1.00726
ENST00000394634.6	0.00012206	0.00667356	-2.90479	ENSG00000205403	CFI				VPS9D1	-1.00501
ENST00000263734.5	0.000121995	0.00666481	-1.06129	ENSG00000116016	EPAS1				LCLAT1	-1.00489
ENST00000602766.1	0.000121921	0.00665553	-1.40421	ENSG00000154102	C16orf74				ZFP36L1	-1.00447
ENST00000412923.6	0.000122324	0.00667231	-1.88521	ENSG00000189184	PCDH18				HADHB	-1.00418
ENST00000549052.5	0.000122412	0.00667191	-1.6641	ENSG00000135452	TSPAN31				EPHX2	-1.00404
ENST00000372343.8	0.000122557	0.00667459	-0.468931	ENSG00000117408	IPO13				TMEM231	-1.00376
ENST00000372141.7	0.000122947	0.00669062	-0.606835	ENSG00000185737	NRG3				ARID5B	-1.00272
ENST00000401068.1	0.000122945	0.00668528	1.65743	ENSG00000169218	RSPO1				HSPB6	-1.00209
ENST00000382483.4	0.000122765	0.00667031	-1.01367	ENSG00000183638	RP1L1				RASL12	-1.00197
ENST00000522874.5	0.000122814	0.00666776	-0.883321	ENSG00000080823	MOK				RNF145	-1.00186
ENST00000463279.6	0.000123057	0.00667578	-0.974453	ENSG00000107742	SPOCK2				NXPH3	-1.00122
ENST00000377795.7	0.000123498	0.00669446	-1.9716	ENSG00000019582	CD74				HEY2	-1.00003
ENST00000368868.10	0.000123445	0.00668643	-2.26368	ENSG00000143416	SELENBP1				MYLK	-0.999676
ENST00000449792.5	0.000123895	0.00670556	-0.881326	ENSG00000138400	MDH1B				ZHX2	-0.998749
ENST00000459721.5	0.000124182	0.00671589	-1.7175	ENSG00000132669	RIN2				CDYL2	-0.998393
ENST00000636381.1	0.000124626	0.00673468	1.99463	ENSG00000077279	DCX				CCDC148	-0.998308
ENST00000309241.10	0.000125808	0.00679331	-1.03629	ENSG00000155846	PPARGC1B				AKAP12	-0.998071
ENST00000525738.1	0.000126187	0.00680848	-1.04526	ENSG00000254986	DPP3				ALK	-0.997713
ENST00000301633.8	0.000126383	0.00681379	0.630782	ENSG00000089685	BIRC5				NKAPL	-0.996702
ENST00000358171.7	0.000126605	0.00682049	-1.52794	ENSG00000149257	SERPINH1				CITED2	-0.996419
ENST00000615851.4	0.000126534	0.00681142	-1.83016	ENSG00000121898	CPXM2				STAT3	-0.995557
ENST00000395479.9	0.000126914	0.00682662	-1.59198	ENSG00000115255	REEP6				CDC20P1	-0.99475
ENST00000615007.4	0.000127608	0.00685864	-1.22229	ENSG00000284505	LYNX1-SLURP2				GJA10	-0.993875
ENST00000537275.5	0.000127842	0.00686592	1.67472	ENSG00000149948	HMGA2				AKR1C1	-0.993583
ENST00000328205.9	0.000128216	0.00688073	0.608613	ENSG00000183814	LIN9				ZC2HC1C	-0.992983
ENST00000482231.5	0.000128171	0.00687304	-0.919077	ENSG00000106635	BCL7B				HTRA1	-0.991282
ENST00000476824.1	0.000128069	0.00686226	-1.62544	ENSG00000115232	ITGA4				APOC1	-0.990737
ENST00000402613.3	0.000129043	0.00690919	-2.32316	ENSG00000170419	VSTM2A				SEC14L2	-0.990653
ENST00000262932.5	0.000129179	0.00691112	-0.60121	ENSG00000166997	CNPY4				UBAP1L	-0.989502
ENST00000419617.7	0.000129504	0.00692323	-0.536779	ENSG00000104375	STK3				SNED1	-0.987435
ENST00000626419.2	0.000129599	0.00692299	-1.26778	ENSG00000106348	IMPDH1				SLC6A11	-0.986763
ENST00000568596.5	0.000130068	0.00694272	-1.1639	ENSG00000166971	AKTIP				YBX3	-0.986627
ENST00000374495.7	0.000129977	0.00693258	-1.44418	ENSG00000120500	ARR3				ITM2B	-0.985131
ENST00000497868.5	0.000129973	0.00692704	-1.40517	ENSG00000106348	IMPDH1				AKTIP	-0.984936
ENST00000567684.2	0.000130561	0.00695309	1.31531	ENSG00000176387	HSD11B2				NOXA1	-0.984712
ENST00000299045.8	0.00013052	0.00694562	-0.598733	ENSG00000166046	TCP11L2				ERRFI1	-0.98405
ENST00000360595.7	0.000131004	0.00696603	-0.508079	ENSG00000116604	MEF2D				NF1	-0.983878
ENST00000474944.5	0.000130916	0.00695607	-0.77451	ENSG00000164953	TMEM67				GEM	-0.98122
ENST00000380631.5	0.000130806	0.00694491	-1.39158	ENSG00000185437	SH3BGR				CDH5	-0.981017
ENST00000285670.7	0.00013128	0.00696481	1.76878	ENSG00000155307	SAMSN1				GIMAP2	-0.981001
ENST00000304222.2	0.00013154	0.00697331	-0.879206	ENSG00000170425	ADORA2B				ALDH3A2	-0.98005
ENST00000205143.4	0.000131965	0.0069905	1.4184	ENSG00000090932	DLL3				STIM1	-0.979785
ENST00000261837.11	0.000132408	0.00700866	-0.510161	ENSG00000069966	GNB5				AAMDC	-0.979512
ENST00000448662.6	0.000132467	0.00700647	-2.17472	NA	NA				TFDP1P2	-0.977876
ENST00000555567.6	0.000132579	0.00700705	-0.590064	ENSG00000119630	PGF				HENMT1	-0.977289
ENST00000314218.8	0.000132891	0.00701822	-0.952099	ENSG00000181004	BBS12				SHROOM3	-0.977048
ENST00000346234.6	0.000133235	0.00703108	-0.583013	ENSG00000134996	OSTF1				PIEZO1	-0.976417
ENST00000398027.6	0.000133984	0.00706526	-1.57722	ENSG00000078487	ZCWPW1				SMOC2	-0.974761
ENST00000616393.4	0.000134521	0.00708822	-1.65486	ENSG00000121766	ZCCHC17				KBTBD3	-0.974696
ENST00000434152.5	0.000134751	0.007095	-1.40625	ENSG00000130203	APOE				ZNF204P	-0.97297
ENST00000430462.1	0.000134665	0.00708511	-0.8696	ENSG00000225014	KCTD9P1				DMTN	-0.972811
ENST00000610452.1	0.000135627	0.00713035	-2.35525	ENSG00000204291	COL15A1				SLC6A6	-0.972541
ENST00000269194.10	0.00013589	0.0071388	2.02327	ENSG00000141428	C18orf21				JCAD	-0.970244
ENST00000310778.5	0.00013591	0.00713447	-2.08518	ENSG00000173805	HAP1				XKR8	-0.969616
ENST00000377329.9	0.000136882	0.00718009	-0.656132	ENSG00000165995	CACNB2				TLE6	-0.96902
ENST00000301242.9	0.000137649	0.00721489	1.03825	ENSG00000167641	PPP1R14A				MYO5C	-0.968638
ENST00000592218.1	0.000138333	0.00724532	1.80434	ENSG00000196361	ELAVL3				NEK11	-0.968206
ENST00000475320.5	0.000138254	0.00723574	1.58083	ENSG00000158089	GALNT14				EPHA2	-0.968021
ENST00000415806.2	0.000138485	0.00724243	-1.24161	ENSG00000145779	TNFAIP8				MYO15B	-0.967948
ENST00000581387.5	0.000139156	0.00727202	-1.3447	ENSG00000082397	EPB41L3				WIPI2	-0.967823
ENST00000530902.5	0.000139824	0.0073015	-1.22276	ENSG00000156475	PPP2R2B				TADA2A	-0.967431
ENST00000426324.6	0.000139806	0.00729508	-1.28419	ENSG00000198931	APRT				FHIT	-0.966466
ENST00000326294.4	0.000139629	0.00728039	-1.04429	ENSG00000213402	PTPRCAP				NID2	-0.966454
ENST00000398015.8	0.000140361	0.0073131	-1.53283	ENSG00000154928	EPHB1				CD58	-0.966414
ENST00000451270.6	0.000140714	0.00732602	-0.846876	ENSG00000182718	ANXA2				DHRS1	-0.966024
ENST00000229812.8	0.00014137	0.00735467	0.527369	ENSG00000112079	STK38				FUT10	-0.965988
ENST00000227752.7	0.000142243	0.00739456	-1.18382	ENSG00000110324	IL10RA				ITM2C	-0.965939
ENST00000477659.1	0.00014208	0.0073806	2.1036	ENSG00000119866	BCL11A				MAF	-0.965733
ENST00000261778.2	0.000142285	0.00738574	-0.510702	ENSG00000103047	TANGO6				S100A16	-0.964597
ENST00000369846.9	0.000142172	0.00737442	-0.595734	ENSG00000135338	LCA5				NIN	-0.963999
ENST00000645438.1	0.000142455	0.00738361	-1.31314	ENSG00000212993	POU5F1B				MYL6	-0.961874
ENST00000532405.5	0.000142623	0.0073868	-0.580664	ENSG00000140090	SLC24A4				KDM4B	-0.96145
ENST00000259254.9	0.000142713	0.00738602	-1.18931	ENSG00000136732	GYPC				LYN	-0.961171
ENST00000215061.9	0.000143328	0.0074123	-1.49763	ENSG00000099330	OCEL1				SNX10	-0.961145
ENST00000492955.1	0.000143263	0.00740346	-1.50949	ENSG00000054219	LY75				C16orf86	-0.960063
ENST00000380680.4	0.000143744	0.00742286	-0.450446	ENSG00000122042	UBL3				XIAP	-0.958539
ENST00000374280.3	0.000144368	0.00744956	-0.690669	ENSG00000158008	EXTL1				PIK3R1	-0.957316
ENST00000476396.1	0.000144716	0.00746199	-0.885752	ENSG00000162616	DNAJB4				CATIP	-0.956764
ENST00000520140.5	0.000144744	0.00745789	-0.555421	ENSG00000155975	VPS37A				MBNL1	-0.956556
ENST00000539194.5	0.000144973	0.00746419	-0.988158	ENSG00000007062	PROM1				TACC1	-0.95611
ENST00000265523.9	0.000145127	0.00746663	-0.581864	ENSG00000106605	BLVRA				MT1E	-0.955951
ENST00000416837.1	0.000145546	0.00748265	-1.49518	ENSG00000107014	RLN2				ZNF521	-0.955711
ENST00000218230.6	0.000145573	0.00747855	-0.679588	ENSG00000102109	PCSK1N				MEAK7	-0.955254
ENST00000477306.1	0.000145724	0.00748076	0.960286	ENSG00000143321	HDGF				TK2	-0.954336
ENST00000268138.11	0.00014637	0.00750844	0.74061	ENSG00000140534	TICRR				FRRS1	-0.953997
ENST00000528921.1	0.000146199	0.00749412	1.19853	ENSG00000165323	FAT3				TBC1D32	-0.953645
ENST00000491376.5	0.000146487	0.00750337	-1.2911	ENSG00000106348	IMPDH1				SASH1	-0.952949
ENST00000452041.5	0.000146449	0.00749594	-2.24841	ENSG00000106290	TAF6				BSG	-0.952461
ENST00000634625.1	0.000146199	0.00747764	1.19853	NA	NA				SAMD12	-0.952438
ENST00000438023.5	0.000146783	0.00750203	-0.578208	ENSG00000107077	KDM4C				BBS12	-0.952099
ENST00000485975.1	0.000147505	0.0075334	0.867921	ENSG00000187796	CARD9				IQSEC3	-0.950102
ENST00000357685.9	0.000147865	0.00754627	-1.06288	ENSG00000197580	BCO2				PLEKHA4	-0.950046
ENST00000631182.2	0.000147695	0.00753211	-3.16901	ENSG00000136531	SCN2A				SLC9B1	-0.948691
ENST00000431363.1	0.000147814	0.00753267	0.699839	ENSG00000267500	ZNF887P				IGFBP7	-0.948266
ENST00000465398.1	0.000147963	0.00753476	-1.15528	ENSG00000243761	RPL32P4				RRBP1	-0.947263
ENST00000315987.6	0.000148149	0.0075387	-1.20207	ENSG00000171385	KCND3				DPP3	-0.94691
ENST00000452383.2	0.000148474	0.00754974	-1.44297	ENSG00000186635	ARAP1				TMEM248	-0.946893
ENST00000519638.2	0.000148441	0.00754256	-0.719509	ENSG00000147475	ERLIN2				UBE2K	-0.946143
ENST00000531603.1	0.000149235	0.00757739	-1.56116	ENSG00000255147	EVA1CP4				EHD4	-0.94604
ENST00000607452.6	0.000149515	0.00758606	-1.26036	ENSG00000170634	ACYP2				ACSS2	-0.944873
ENST00000377105.5	0.000149954	0.00760284	-2.40641	ENSG00000083067	TRPM3				NABP2	-0.943545
ENST00000338957.4	0.000150397	0.00761975	-0.740764	ENSG00000102053	ZC3H12B				CHRDL1	-0.943535
ENST00000541363.5	0.000150602	0.00762462	0.734427	ENSG00000149948	HMGA2				PRXL2B	-0.943416
ENST00000449428.6	0.000150278	0.00760267	-0.652403	ENSG00000182534	MXRA7				NRTN	-0.94311
ENST00000309195.9	0.000150595	0.00761318	-0.55587	ENSG00000106853	PTGR1				AMACR	-0.942411
ENST00000473000.2	0.000151176	0.00763705	0.588171	ENSG00000180822	PSMG4				RACGAP1	-0.940923
ENST00000447726.6	0.000151538	0.00764976	-1.86921	ENSG00000167081	PBX3				CSF1R	-0.940834
ENST00000432959.1	0.000151553	0.00764499	-0.684236	ENSG00000135956	TMEM127				ARHGAP29	-0.940818
ENST00000545777.1	0.000151854	0.00765467	-1.57727	ENSG00000175544	CABP4				CETN3	-0.939528
ENST00000643794.1	0.000152172	0.00766516	1.06175	ENSG00000177954	RPS27				MMP9	-0.939285
ENST00000355303.9	0.000152789	0.00769067	-1.43223	ENSG00000131620	ANO1				LEPROT	-0.939193
ENST00000394089.6	0.000152888	0.0076901	-0.887601	ENSG00000131759	RARA				KLF3	-0.93766
ENST00000560749.1	0.000152829	0.00768159	-0.989272	ENSG00000157483	MYO1E				STARD10	-0.936476
ENST00000503169.5	0.000152854	0.00767731	-0.751358	ENSG00000087274	ADD1				TSPAN7	-0.935394
ENST00000538513.6	0.000153332	0.00769581	-1.14604	ENSG00000129194	SOX15				ATP10D	-0.935296
ENST00000310786.10	0.000153369	0.00769211	-0.612771	ENSG00000135535	CD164				BLTP1	-0.93429
ENST00000372306.7	0.00015378	0.0077072	-1.51567	ENSG00000196517	SLC6A9				RS1	-0.933404
ENST00000433806.1	0.000154784	0.00775194	1.05156	ENSG00000240755	ERLEC1P1				SPTBN5	-0.932999
ENST00000334448.5	0.00015544	0.0077792	1.21773	ENSG00000015133	CCDC88C				CFAP221	-0.931941
ENST00000617377.1	0.000155807	0.00779197	-0.807222	ENSG00000102053	ZC3H12B				CLTC	-0.931843
ENST00000419774.5	0.000155965	0.00779433	0.80473	ENSG00000185619	PCGF3				GIMAP4	-0.931753
ENST00000416074.6	0.000156271	0.00780402	-1.9433	ENSG00000163702	IL17RC				ARHGEF6	-0.930694
ENST00000308666.4	0.000157755	0.00787246	-1.67825	ENSG00000173208	ABCD2				CLUL1	-0.930682
ENST00000522336.5	0.000158577	0.00790782	-1.61463	ENSG00000113742	CPEB4				BBS4	-0.929694
ENST00000554696.5	0.000160017	0.00797398	-1.95865	ENSG00000182256	GABRG3				PDE6B	-0.928327
ENST00000430350.2	0.000160155	0.00797515	-0.562858	ENSG00000171867	PRNP				ACYP2	-0.928276
ENST00000461783.7	0.000160265	0.00797492	-0.697129	ENSG00000146426	TIAM2				TMEM35A	-0.927941
ENST00000593892.5	0.000160259	0.00796895	-0.945777	ENSG00000178980	SELENOW				RHOBTB1	-0.927811
ENST00000557164.5	0.000160003	0.00795053	-0.607504	ENSG00000033170	FUT8				CHST12	-0.9277
ENST00000394524.7	0.000160233	0.00795631	-0.709724	ENSG00000145349	CAMK2D				MDM1	-0.925191
ENST00000477404.1	0.000159671	0.00792273	-0.707759	ENSG00000239881	RPS27P25				COL4A2	-0.924496
ENST00000563330.1	0.000160589	0.00796264	0.723098	ENSG00000198826	ARHGAP11A				BSCL2	-0.923235
ENST00000255622.10	0.000161008	0.00797774	-0.797714	ENSG00000133256	PDE6B				TMCC1	-0.922627
ENST00000328939.8	0.00016102	0.00797267	-2.14916	ENSG00000182132	KCNIP1				TPCN1	-0.922178
ENST00000596900.5	0.000161207	0.0079763	0.90831	ENSG00000160460	SPTBN4				PLA2G4C	-0.921336
ENST00000585169.5	0.000161382	0.00797929	-0.884198	ENSG00000132589	FLOT2				CCDC92	-0.920817
ENST00000339488.8	0.000161923	0.00800034	-0.835015	ENSG00000244694	PTCHD4				TLE2	-0.920646
ENST00000383694.3	0.000162031	0.00800001	0.84572	ENSG00000168386	FILIP1L				RPL3P3	-0.920155
ENST00000429422.5	0.000163052	0.00804473	-0.875094	ENSG00000047849	MAP4				PPP2R2B	-0.919568
ENST00000375847.8	0.000163583	0.00806525	-0.539114	ENSG00000116138	DNAJC16				BCL7B	-0.919077
ENST00000488829.1	0.000164025	0.00808133	-0.99475	ENSG00000231007	CDC20P1				NXPE3	-0.918385
ENST00000294889.6	0.000164213	0.00808489	-0.657759	ENSG00000162817	C1orf115				AHNAK	-0.91792
ENST00000454189.6	0.000164551	0.00809581	-0.716799	ENSG00000046653	GPM6B				VPS35	-0.916061
ENST00000475033.5	0.000164553	0.0080902	1.46212	ENSG00000101204	CHRNA4				RNF213	-0.915891
ENST00000528697.6	0.000164743	0.00809382	-2.2407	ENSG00000148948	LRRC4C				FAM131C	-0.915659
ENST00000468580.5	0.000165275	0.00811425	-1.08964	ENSG00000067208	EVI5				EMBP1	-0.91382
ENST00000564662.1	0.000165202	0.00810499	-0.744736	ENSG00000103187	COTL1				CHPF	-0.913501
ENST00000354212.9	0.000165157	0.00809706	-1.19192	ENSG00000187391	MAGI2				CLEC3B	-0.91322
ENST00000375704.7	0.000165429	0.0081047	-1.29987	NA	NA				C4orf47	-0.912184
ENST00000338523.8	0.000165578	0.00810629	-0.961145	ENSG00000086300	SNX10				C12orf76	-0.912058
ENST00000543462.1	0.000166896	0.00816508	-0.604996	ENSG00000173511	VEGFB				SPATA6L	-0.91026
ENST00000369705.4	0.000166937	0.00816137	-1.0932	ENSG00000065833	ME1				MYH7	-0.909944
ENST00000559471.6	0.00016681	0.00814947	-0.453143	ENSG00000138593	SECISBP2L				MT2A	-0.909249
ENST00000613795.4	0.000167145	0.00816014	-0.652721	NA	NA				EPB41L1	-0.908747
ENST00000649899.1	0.000167394	0.00816656	0.457712	ENSG00000153187	HNRNPU				ZC4H2	-0.908272
ENST00000452176.2	0.000167571	0.00816946	1.21535	ENSG00000230021					PLXDC2	-0.906955
ENST00000462989.6	0.000168007	0.00818504	-1.04108	ENSG00000047579	DTNBP1				TNFAIP8	-0.905803
ENST00000367749.4	0.000167975	0.00817777	-1.23022	ENSG00000076258	FMO4				CFAP69	-0.904696
ENST00000537702.5	0.000168385	0.00819202	-1.31469	ENSG00000172915	NBEA				THSD4	-0.904465
ENST00000619060.1	0.000169354	0.00823338	2.59675	NA	NA				WHAMMP3	-0.90281
ENST00000564866.5	0.000169489	0.0082342	-1.57339	ENSG00000261371	PECAM1				PTP4A3	-0.902438
ENST00000561483.5	0.000169749	0.00824114	-1.5383	ENSG00000156218	ADAMTSL3				NXNL1	-0.901814
ENST00000354772.8	0.000169742	0.00823503	-1.26405	ENSG00000092096	SLC22A17				RRAS	-0.901625
ENST00000454147.1	0.000170199	0.00825146	-0.774487	ENSG00000132164	SLC6A11				SLCO2B1	-0.901557
ENST00000319264.4	0.000170105	0.00824118	-0.8636	ENSG00000153714	LURAP1L				NIPAL3	-0.901143
ENST00000507475.5	0.000170123	0.00823637	-1.65223	ENSG00000171503	ETFDH				RARB	-0.900769
ENST00000374282.8	0.000170329	0.00824063	-0.573139	ENSG00000158006	PAFAH2				CDK7	-0.90012
ENST00000359426.6	0.000170691	0.00825239	-0.5011	ENSG00000156515	HK1				IFIT2	-0.899031
ENST00000394990.8	0.000171107	0.00826679	-1.02064	ENSG00000186577	SMIM29				LPL	-0.898637
ENST00000377813.5	0.000171181	0.00826461	-0.916576	ENSG00000125844	RRBP1				APRT	-0.898042
ENST00000427434.2	0.00017114	0.00825695	-1.27994	ENSG00000234231	ANAPC1P4				MYO9A	-0.89649
ENST00000491109.1	0.000171727	0.00827954	1.20431	ENSG00000125520	SLC2A4RG				TEC	-0.895637
ENST00000496589.5	0.00017197	0.0082855	-0.792303	ENSG00000068885	IFT80				CDC42EP1	-0.894617
ENST00000245185.6	0.000171886	0.00827575	-0.909249	ENSG00000125148	MT2A				EFHC2	-0.893355
ENST00000396501.8	0.000171921	0.00827174	-1.68834	ENSG00000129255	MPDU1				TSPAN15	-0.891322
ENST00000332290.3	0.000171775	0.008259	-0.503261	ENSG00000185127	C6orf120				COX4I2	-0.891289
ENST00000529480.1	0.000172817	0.00830339	-0.654456	ENSG00000156599	ZDHHC5				UBXN10	-0.890443
ENST00000393681.6	0.000173021	0.00830746	-1.86323	ENSG00000110195	FOLR1				OSMR	-0.888741
ENST00000532546.5	0.000173413	0.00832056	1.08629	ENSG00000129158	SERGEF				UNC119	-0.887264
ENST00000320172.11	0.000173346	0.00831164	-1.56027	ENSG00000112773	TENT5A				ADAMTS3	-0.886534
ENST00000622633.4	0.000173822	0.00832874	-1.22837	ENSG00000189067	LITAF				HMGCL	-0.885828
ENST00000357681.9	0.000173717	0.00831797	-1.02016	ENSG00000058668	ATP2B4				DNAJB4	-0.885752
ENST00000648462.1	0.000174606	0.00835482	-2.68532	ENSG00000106348	IMPDH1				KIRREL1	-0.885174
ENST00000398101.7	0.000174991	0.00836752	-1.25137	ENSG00000074416	MGLL				ABCA4	-0.885172
ENST00000480428.1	0.000174964	0.0083605	2.05805	ENSG00000117069	ST6GALNAC5				FLOT2	-0.884198
ENST00000275954.4	0.000175417	0.00837637	-1.02206	ENSG00000147027	TMEM47				CA11	-0.883811
ENST00000287814.5	0.000175805	0.0083892	-1.13499	ENSG00000157150	TIMP4				PXMP4	-0.883133
ENST00000262953.11	0.000176033	0.00839433	-0.920646	ENSG00000065717	TLE2				AK8	-0.883018
ENST00000492485.5	0.000176157	0.00839448	1.89554	ENSG00000100106	TRIOBP				MYO3A	-0.882623
ENST00000275493.7	0.00017674	0.00841651	-1.21123	ENSG00000146648	EGFR				MDH1B	-0.881326
ENST00000636022.1	0.000176655	0.00840674	-1.52613	ENSG00000141837	CACNA1A				KIAA0513	-0.881205
ENST00000642807.1	0.000177339	0.00843352	-1.57479	ENSG00000128739	SNRPN				MAP3K5	-0.881194
ENST00000614691.1	0.000177355	0.00842855	-1.53158	NA	NA				GPR143	-0.879798
ENST00000541240.5	0.000178266	0.00846609	-3.17615	ENSG00000140859	KIFC3				ADORA2B	-0.879206
ENST00000481508.1	0.00017844	0.0084686	1.26286	ENSG00000106028	SSBP1				EFR3A	-0.878296
ENST00000354042.8	0.00017854	0.00846754	-1.98139	ENSG00000164707	SLC13A4				SPATA13	-0.87806
ENST00000374358.5	0.00017881	0.00847462	-0.503317	ENSG00000183726	TMEM50A				PARP14	-0.877705
ENST00000309755.9	0.000179466	0.00849992	-0.57928	ENSG00000146021	KLHL3				MPPE1	-0.876228
ENST00000395255.7	0.000179383	0.00849024	-0.883225	ENSG00000138311	ZNF365				HEATR5A	-0.875625
ENST00000513324.1	0.000179194	0.00847551	-1.46095	ENSG00000156194	PPEF2				GLRB	-0.874109
ENST00000419600.3	0.000179558	0.00848698	-1.22447	ENSG00000156298	TSPAN7				MEGF11	-0.874042
ENST00000368243.6	0.000180051	0.00850455	-2.17342	ENSG00000125462	MIR9-1HG				SV2B	-0.873744
ENST00000470685.5	0.000180356	0.00851316	-0.953386	ENSG00000154556	SORBS2				KCNV2	-0.873615
ENST00000628542.2	0.000180909	0.00853353	-0.530561	ENSG00000079819	EPB41L2				NBPF19	-0.873588
ENST00000456860.6	0.000180839	0.00852446	-0.903446	ENSG00000023171	GRAMD1B				CD99L2	-0.873185
ENST00000478120.5	0.000180927	0.00852283	-1.51542	ENSG00000143786	CNIH3				TMEM254	-0.873136
ENST00000476805.2	0.000181252	0.00853236	-0.763914	ENSG00000179833	SERTAD2				NAALADL2	-0.872825
ENST00000238156.7	0.000181446	0.00853575	-0.545571	ENSG00000119242	CCDC92				PREX2	-0.870422
ENST00000331035.9	0.000182294	0.00856985	-1.68702	ENSG00000185291	IL3RA				KCTD9P1	-0.8696
ENST00000583922.1	0.000182913	0.00859318	1.20465	ENSG00000136478	TEX2				ARAP2	-0.869516
ENST00000473253.5	0.000183109	0.00859659	-0.870386	ENSG00000177694	NAALADL2				IRF8	-0.869047
ENST00000645137.1	0.000183109	0.00859081	-0.870386	NA	NA				QPCT	-0.868537
ENST00000472349.1	0.000183459	0.00860146	-1.11486	ENSG00000188313	PLSCR1				SMAD3	-0.86786
ENST00000622179.4	0.00018401	0.00862148	-0.726946	ENSG00000198053	SIRPA				PPP3CC	-0.867006
ENST00000613909.4	0.000184176	0.00862347	-2.439	ENSG00000123243	ITIH5				MFAP3L	-0.865062
ENST00000322349.12	0.000183956	0.0086074	-0.435763	ENSG00000102189	EEA1				LGMN	-0.864464
ENST00000392320.7	0.000184065	0.00860672	-1.65501	ENSG00000138378	STAT4				LURAP1L	-0.8636
ENST00000311852.11	0.000184503	0.00862142	-1.0023	ENSG00000157227	MMP14				KCNMA1	-0.862689
ENST00000330877.6	0.000184476	0.0086144	-0.789616	ENSG00000185100	ADSS1				KDM4C	-0.86179
ENST00000546164.5	0.000184615	0.00861513	-1.4	ENSG00000060138	YBX3				LHFPL6	-0.861674
ENST00000362007.6	0.000185042	0.0086293	-1.88526	ENSG00000198715	GLMP				PDE4DIP	-0.860643
ENST00000358117.9	0.000185788	0.00865826	-0.655358	ENSG00000066382	MPPED2				TMEM170A	-0.860339
ENST00000641434.1	0.000186341	0.00867825	-1.8351	ENSG00000164073	MFSD8				SEC31A	-0.859268
ENST00000287598.10	0.000187098	0.00870767	0.555637	ENSG00000156970	BUB1B				GRAMD1B	-0.859136
ENST00000288111.12	0.00018701	0.00869782	-0.966024	ENSG00000157379	DHRS1				FAM167A	-0.858015
ENST00000644514.2	0.00018701	0.00869202	-0.966024	ENSG00000284868	DHRS1				CYRIB	-0.857839
ENST00000563956.1	0.000187428	0.0087056	-0.970888	ENSG00000103264	FBXO31				CCND1	-0.857595
ENST00000278550.11	0.000188933	0.00876969	-1.02425	ENSG00000149256	TENM4				SLC25A5	-0.856029
ENST00000505968.1	0.000189192	0.00877588	-1.23771	ENSG00000153071	DAB2				SPTLC3	-0.854957
ENST00000443583.6	0.00018971	0.00879405	-1.2136	ENSG00000106714	CNTNAP3				C4orf19	-0.853653
ENST00000398506.6	0.000190311	0.00881608	-0.774986	ENSG00000143995	MEIS1				PCDHGB4	-0.853272
ENST00000295966.11	0.000190887	0.00883688	-1.29641	ENSG00000163689	CFAP20DC				C8orf48	-0.853157
ENST00000487559.1	0.000190694	0.00882209	-1.36067	ENSG00000116285	ERRFI1				TMEM150C	-0.853086
ENST00000378623.6	0.000190875	0.00882461	-0.50369	ENSG00000134569	LRP4				XYLT2	-0.852773
ENST00000446996.5	0.000190832	0.00881678	-1.0373	ENSG00000130203	APOE				PXYLP1	-0.852421
ENST00000311956.9	0.000191588	0.00884584	-0.488527	ENSG00000175220	ARHGAP1				RB1	-0.852015
ENST00000397604.7	0.000191308	0.00882708	-1.22107	ENSG00000023191	RNH1				B3GNT2	-0.84998
ENST00000632954.1	0.000191308	0.00882125	-1.22107	ENSG00000276230	RNH1				RPS6KA2	-0.849647
ENST00000382099.2	0.00019153	0.00882563	-0.462682	ENSG00000147852	VLDLR				ADAMTS15	-0.849542
ENST00000608996.5	0.000191634	0.00882461	-2.09932	ENSG00000143502	SUSD4				RAB31	-0.848305
ENST00000514854.2	0.000191661	0.00882002	-1.12379	ENSG00000233915	UBE2Q2P10				PIGV	-0.848198
ENST00000321037.5	0.000192488	0.00885223	-0.540208	ENSG00000001561	ENPP4				FAAH2	-0.847436
ENST00000554051.1	0.000193404	0.00888853	1.25908	ENSG00000015133	CCDC88C				ANXA2	-0.846876
ENST00000215790.11	0.000194021	0.00891099	-0.545773	ENSG00000099992	TBC1D10A				TSC22D3	-0.845703
ENST00000299575.5	0.000194116	0.0089095	-0.490932	ENSG00000166454	ATMIN				DEF8	-0.844381
ENST00000372386.6	0.000194423	0.00891774	2.15119	ENSG00000130707	ASS1				HSD17B14	-0.844017
ENST00000358406.10	0.000194767	0.00892764	-0.751452	ENSG00000197448	GSTK1				PBXIP1	-0.843804
ENST00000536370.5	0.000195212	0.00894214	-0.687758	ENSG00000111837	MAK				MIER1	-0.843507
ENST00000435930.1	0.000195373	0.00894365	0.713948	ENSG00000196642	RABL6				PTPRC	-0.843501
ENST00000574950.5	0.000195608	0.00894854	-1.68737	ENSG00000122390	NAA60				TRIM21	-0.843074
ENST00000383791.8	0.000195655	0.00894481	0.830102	ENSG00000131370	SH3BP5				SPRYD3	-0.842473
ENST00000266542.9	0.000196174	0.00896266	-0.769866	ENSG00000139178	C1RL				MT1X	-0.84044
ENST00000588600.1	0.000195977	0.00894781	1.66161	ENSG00000166377	ATP9B				PDE4B	-0.840151
ENST00000319555.8	0.000196075	0.00894644	-0.515612	ENSG00000179588	ZFPM1				EFCAB14	-0.83874
ENST00000506325.5	0.000196139	0.00894352	-1.30052	ENSG00000170390	DCLK2				2023-12-01	-0.838627
ENST00000513042.6	0.000196711	0.00896372	-1.60381	ENSG00000214944	ARHGEF28				NUPR2	-0.838614
ENST00000277865.5	0.000197767	0.00900598	-0.435147	ENSG00000148672	GLUD1				NFKB1	-0.838436
ENST00000400895.6	0.000197654	0.00899497	-1.29655	ENSG00000177674	AGTRAP				CLK4	-0.836757
ENST00000651318.1	0.00019837	0.00902166	-1.73005	ENSG00000119950	MXI1				PAFAH2	-0.83628
ENST00000507954.5	0.000199049	0.00904663	-1.57856	ENSG00000048342	CC2D2A				PTCHD4	-0.835015
ENST00000262074.8	0.000199297	0.00905201	-1.92884	ENSG00000103852	TTC23				BSPRY	-0.833308
ENST00000621311.1	0.000200099	0.00908252	1.88409	ENSG00000272398	CD24				SLC35A5	-0.832963
ENST00000528737.5	0.000200602	0.00909942	-0.83987	ENSG00000166801	FAM111A				RAB32	-0.832172
ENST00000268638.10	0.000200695	0.00909776	-0.869047	ENSG00000140968	IRF8				CTDSP1	-0.83107
ENST00000219542.3	0.0002009	0.0091011	-1.38844	ENSG00000103260	METRN				TRAC	-0.830649
ENST00000538026.5	0.000201249	0.00911103	-2.31934	ENSG00000113140	SPARC				TMOD1	-0.830277
ENST00000219345.10	0.000201463	0.00911477	-0.636612	ENSG00000103066	PLA2G15				SYTL2	-0.829457
ENST00000534839.1	0.000201615	0.00911577	-1.84905	ENSG00000041982	TNC				SERPINB1	-0.829001
ENST00000356124.8	0.000202319	0.00914168	-1.10009	ENSG00000139531	SUOX				CA3	-0.828028
ENST00000522951.5	0.000202704	0.00915312	-1.84855	ENSG00000104490	NCALD				VTN	-0.82792
ENST00000359564.3	0.000202684	0.00914632	-1.0719	ENSG00000111817	DSE				ZFAND6	-0.827049
ENST00000649030.1	0.000202948	0.00915229	-0.477345	ENSG00000182636	NDN				CFAP91	-0.827027
ENST00000633708.1	0.000203483	0.00917051	-1.06256	ENSG00000166900	STX3				TMEM161B	-0.826733
ENST00000621218.5	0.000203982	0.00918705	-2.5857	ENSG00000123560	PLP1				GIMAP7	-0.824094
ENST00000471619.5	0.000204335	0.009197	-0.873984	ENSG00000078018	MAP2				B4GALT1	-0.823528
ENST00000314672.9	0.000204663	0.00920583	-2.87766	ENSG00000173826	KCNH6				GLUL	-0.823344
ENST00000492924.1	0.000205241	0.0092259	-1.3328	ENSG00000173890	GPR160				PEAK1	-0.822955
ENST00000220676.1	0.000206817	0.00929076	-1.24393	ENSG00000104237	RP1				CFLAR	-0.822218
ENST00000351718.8	0.000206693	0.00927921	-1.60744	ENSG00000091129	NRCAM				EFNA5	-0.822186
ENST00000509280.1	0.000206929	0.00928383	1.36425	ENSG00000213777					CDS1	-0.821772
ENST00000636077.1	0.000207261	0.00929274	-0.676703	ENSG00000103264	FBXO31				ELOVL4	-0.82167
ENST00000490639.5	0.000207444	0.00929496	-2.56812	ENSG00000047457	CP				A2M	-0.821538
ENST00000397560.7	0.000207799	0.00930488	-0.64625	ENSG00000006459	KDM7A				ARMC2	-0.821491
ENST00000357164.3	0.0002086	0.00933475	-0.705029	ENSG00000196743	GM2A				MON1B	-0.821238
ENST00000518815.1	0.000208803	0.00933788	-0.625475	ENSG00000168502	MTCL1				PLEKHO2	-0.820524
ENST00000469013.1	0.000208959	0.00933883	-1.49166	ENSG00000163406	SLC15A2				PLOD2	-0.82036
ENST00000371199.7	0.000209531	0.00935844	-0.451189	ENSG00000101966	XIAP				EFEMP2	-0.820311
ENST00000416382.6	0.000209502	0.00935114	-0.853776	ENSG00000048740	CELF2				NT5C2	-0.820109
ENST00000258341.5	0.000209708	0.00935435	-0.612365	ENSG00000135862	LAMC1				PGM3	-0.820053
ENST00000474471.7	0.000209938	0.00935864	1.76253	ENSG00000153446	C16orf89				PRELID2	-0.819382
ENST00000646748.1	0.000210416	0.00937396	-0.578878	ENSG00000177946	CENPBD1P				MYO1E	-0.819144
ENST00000454590.5	0.000210298	0.0093627	-2.22431	ENSG00000135525	MAP7				DSE	-0.818621
ENST00000624355.1	0.000210572	0.00936894	-1.33327	ENSG00000131089	ARHGEF9				LNX2	-0.81635
ENST00000478090.5	0.000210974	0.00938082	-1.01457	ENSG00000135951	TSGA10				TXNIP	-0.815744
ENST00000573747.6	0.000211291	0.00938894	-1.95158	ENSG00000198336	MYL4				LAMP2	-0.815117
ENST00000507116.5	0.000211297	0.00938325	-1.82839	ENSG00000113448	PDE4D				IFT22	-0.813852
ENST00000581487.1	0.000211499	0.00938624	-0.62534	ENSG00000183723	CMTM4				PLCB4	-0.81312
ENST00000649248.1	0.000211721	0.00939009	-0.961788	ENSG00000139517	LNX2				TMEM35B	-0.812946
ENST00000469623.1	0.000211978	0.00939554	0.905479	ENSG00000164086	DUSP7				RAX2	-0.812026
ENST00000527773.1	0.000212288	0.00940329	-1.19984	ENSG00000205213	LGR4				PTENP1	-0.809432
ENST00000358694.10	0.000212699	0.00941552	-2.38697	ENSG00000198561	CTNND1				ARHGDIB	-0.807998
ENST00000356025.7	0.000212836	0.00941563	-1.67411	ENSG00000198053	SIRPA				ZFYVE28	-0.80681
ENST00000334141.7	0.000212635	0.00940077	0.877731	ENSG00000176371	ZSCAN2				SPAG17	-0.805932
ENST00000557222.5	0.000212881	0.0094057	0.806308	ENSG00000100749	VRK1				GSAP	-0.805182
ENST00000471767.1	0.000214008	0.00944949	0.909688	ENSG00000113758	DBN1				F8	-0.804716
ENST00000558133.1	0.000214347	0.00945849	0.655454	ENSG00000183496	MEX3B				GPC4	-0.804648
ENST00000266718.5	0.000215065	0.00948417	-1.8959	ENSG00000139329	LUM				SGIP1	-0.803623
ENST00000360798.7	0.000215049	0.00947748	-2.15337	ENSG00000105699	LSR				ENG	-0.801182
ENST00000534830.5	0.000215112	0.00947426	-0.932212	ENSG00000139182	CLSTN3				KLHL5	-0.80104
ENST00000633531.1	0.000214798	0.00945447	-1.78792	ENSG00000105854	PON2				ARRDC4	-0.800903
ENST00000489324.1	0.00021493	0.00945428	1.30776	ENSG00000160752	FDPS				C11orf65	-0.800274
ENST00000591271.5	0.000215328	0.00946583	0.68551	ENSG00000204650	LINC02210				IQCK	-0.799281
ENST00000360453.8	0.00021565	0.009474	-1.91266	ENSG00000155846	PPARGC1B				SLC46A3	-0.797803
ENST00000578916.2	0.000215809	0.00947504	-1.48885	ENSG00000173482	PTPRM				ANOS1	-0.797507
ENST00000602349.2	0.000216431	0.00949637	-1.99915	ENSG00000122584	NXPH1				ZBTB22	-0.797325
ENST00000490066.1	0.000216697	0.00950207	1.35355	ENSG00000165449	SLC16A9				UGCG	-0.795576
ENST00000216452.9	0.000216711	0.00949673	-0.552031	ENSG00000100564	PIGH				ACKR3	-0.792829
ENST00000260116.4	0.00021802	0.0095481	-0.786666	ENSG00000137561	TTPA				MAN1C1	-0.792806
ENST00000637305.1	0.000218492	0.00956277	-1.50176	ENSG00000164588	HCN1				RIBC1	-0.792778
ENST00000284031.13	0.000218288	0.00954782	-0.613529	ENSG00000153904	DDAH1				PLEKHH1	-0.792534
ENST00000514328.5	0.00021831	0.0095428	-1.05684	ENSG00000145349	CAMK2D				MREG	-0.792352
ENST00000560523.5	0.000217981	0.00952247	-1.74158	ENSG00000137831	UACA				IFT80	-0.792303
ENST00000397558.6	0.000218432	0.00953618	-0.452871	ENSG00000135127	BICDL1				NT5C3B	-0.791772
ENST00000513570.1	0.000218923	0.00955163	-0.826256	ENSG00000177311	ZBTB38				NOTCH2NLA	-0.789849
ENST00000557594.5	0.000219711	0.00958005	-1.78386	ENSG00000021645	NRXN3				ADSS1	-0.789616
ENST00000432226.5	0.000219403	0.00956065	-1.15635	ENSG00000148180	GSN				HSPA2	-0.788609
ENST00000355265.7	0.00021943	0.00955586	-2.65824	ENSG00000197993	KEL				PTPN21	-0.788123
ENST00000585400.1	0.000219457	0.00955104	1.12051	ENSG00000161270	NPHS1				TOM1L2	-0.787663
ENST00000529664.1	0.00021963	0.00955261	0.8397	ENSG00000166387	PPFIBP2				SNX21	-0.786858
ENST00000518698.6	0.000219928	0.00955961	-1.4053	ENSG00000165084	C8orf34				TTPA	-0.786666
ENST00000648898.1	0.000221204	0.00960911	-0.936089	ENSG00000136156	ITM2B				DOCK5	-0.78642
ENST00000609261.6	0.000221471	0.0096147	-1.42518	ENSG00000161999	JMJD8				RPS27P25	-0.786315
ENST00000281961.3	0.000221762	0.00962136	-0.547544	ENSG00000152154	TMEM178A				GSTM2	-0.786312
ENST00000266771.10	0.000222013	0.00962629	-0.510123	ENSG00000139370	SLC15A4				ANTXR1	-0.786174
ENST00000331203.7	0.000222424	0.00963811	-0.622612	ENSG00000144152	FBLN7				RBM20	-0.786043
ENST00000259818.8	0.000222407	0.00963138	0.488108	ENSG00000137285	TUBB2B				ATP1A1	-0.785751
ENST00000567439.5	0.000222884	0.00964606	-0.667733	ENSG00000172775	PSME3IP1				PUS7L	-0.785502
ENST00000348127.10	0.000223516	0.00966739	-1.8734	ENSG00000106348	IMPDH1				NOTCH2NLC	-0.78366
ENST00000646535.1	0.00022426	0.00969356	-2.08931	NA	NA				FRMD5	-0.782828
ENST00000427191.6	0.00022413	0.00968195	-0.664292	ENSG00000163629	PTPN13				BBS2	-0.782481
ENST00000482689.5	0.000224579	0.00969536	-1.30611	ENSG00000181722	ZBTB20				CLUAP1	-0.782097
ENST00000477695.5	0.000224825	0.00969998	0.98438	ENSG00000144824	PHLDB2				NMRAL1	-0.781828
ENST00000317096.8	0.000224814	0.00969351	-1.01967	ENSG00000175193	PARL				PLS1	-0.780592
ENST00000578638.5	0.000225186	0.00970354	-1.85299	ENSG00000073350	LLGL2				RARA	-0.779487
ENST00000522441.5	0.000225155	0.0096962	-1.42285	ENSG00000135299	ANKRD6				LMCD1	-0.77774
ENST00000515859.5	0.000225898	0.00972221	-1.02442	ENSG00000104723	TUSC3				AFF1	-0.777206
ENST00000301998.5	0.000225924	0.00971732	-0.84998	ENSG00000170340	B3GNT2				ANXA6	-0.776901
ENST00000538775.5	0.000227318	0.00977125	-1.88514	ENSG00000144959	NCEH1				CYBB	-0.776466
ENST00000371568.8	0.000228196	0.00980299	0.603849	ENSG00000085840	ORC1				PNPLA6	-0.776049
ENST00000396864.7	0.000228312	0.00980194	-1.19419	ENSG00000213928	IRF9				ZDHHC2	-0.775877
ENST00000636615.1	0.000228008	0.00978285	-0.831307	ENSG00000250644					TMEM67	-0.77451
ENST00000646071.1	0.000228312	0.00978989	-1.19419	ENSG00000285048	IRF9				DOCK8	-0.774256
ENST00000396014.8	0.000230527	0.00987876	-0.454736	ENSG00000197006	METTL9				ZC3H12B	-0.773993
ENST00000562961.1	0.000230902	0.00988875	-0.955773	ENSG00000197006	METTL9				SLC39A14	-0.773911
ENST00000429163.6	0.000229921	0.00984073	-1.23881	ENSG00000133256	PDE6B				DRD4	-0.77328
ENST00000316549.11	0.000230788	0.00987177	-1.01132	ENSG00000181804	SLC9A9				S1PR3	-0.772529
ENST00000354636.7	0.000230984	0.00987411	1.78481	ENSG00000149948	HMGA2				CHD5	-0.772079
ENST00000509933.1	0.000230314	0.00983945	0.670837	ENSG00000180822	PSMG4				IRX1	-0.768703
ENST00000492545.1	0.000230632	0.00984697	-1.08566	ENSG00000144579	CTDSP1				FAM120B	-0.767612
ENST00000638803.1	0.000230527	0.00983646	-0.454736	ENSG00000284548	METTL9				ERLIN2	-0.76729
ENST00000639220.1	0.000230902	0.00984644	-0.955773	NA	NA				KANK2	-0.76693
ENST00000490220.5	0.000231209	0.00985352	-1.40193	NA	NA				SLC22A5	-0.76685
ENST00000368438.1	0.000232496	0.00990233	-1.65958	ENSG00000146352	CLVS2				RHPN2	-0.76649
ENST00000285273.8	0.000233018	0.00991851	1.27354	ENSG00000154975	CA10				HMOX2	-0.765473
ENST00000476884.1	0.000233017	0.00991242	-1.54099	ENSG00000186007	LEMD1				NID1	-0.763527
ENST00000530145.1	0.000233541	0.00992863	1.39149	ENSG00000084628	NKAIN1				FAM117A	-0.763262
ENST00000602142.6	0.000233755	0.00993169	-1.99327	ENSG00000141968	VAV1				NOD1	-0.761808
ENST00000652073.1	0.000234153	0.00994255	-1.94778	ENSG00000148604	RGR				NAP1L3	-0.761503
ENST00000359546.8	0.000234212	0.009939	1.32915	ENSG00000145920	CPLX2				CYBA	-0.761421
ENST00000358204.9	0.000234873	0.00996098	-1.17962	ENSG00000135269	TES				MTMR1	-0.761328
ENST00000601306.1	0.000234935	0.00995757	1.26585	ENSG00000142534	RPS11				PLXNA2	-0.761032
ENST00000574024.1	0.000236137	0.0100025	-1.71285	ENSG00000185527	PDE6G				NRSN2	-0.76091
ENST00000539776.1	0.000235961	0.00998893	-1.15618	ENSG00000149483	TMEM138				CELSR1	-0.758778
ENST00000597711.5	0.000235666	0.00997038	-1.29082	ENSG00000214046	SMIM7				EHD2	-0.758685
ENST00000249066.10	0.00023619	0.0099865	-1.73151	ENSG00000128335	APOL2				MAP4	-0.758141
ENST00000476848.5	0.000235874	0.00996709	1.99996	ENSG00000160183	TMPRSS3				GNGT2	-0.755564
ENST00000533209.5	0.000236335	0.00998053	0.860135	ENSG00000157216	SSBP3				ARHGAP31	-0.755029
ENST00000302759.10	0.000236894	0.00999808	0.580493	ENSG00000169679	BUB1				FAM135A	-0.754366
ENST00000507071.5	0.00023709	0.0100003	-1.11632	ENSG00000137449	CPEB2				LRIT1	-0.753658
ENST00000295408.8	0.000236775	0.00998098	-1.12208	ENSG00000153208	MERTK				FBXO31	-0.753612
ENST00000368172.1	0.000236534	0.0099648	-0.921623	ENSG00000183853	KIRREL1				MAP2	-0.753486
ENST00000634696.1	0.00023709	0.00998218	-1.11632	NA	NA				SLC25A27	-0.752866
ENST00000618462.4	0.000237812	0.0100066	-0.84914	ENSG00000178104	PDE4DIP				BCL2L1	-0.752606
ENST00000616141.4	0.000238115	0.0100133	-1.1167	ENSG00000290569					HIVEP2	-0.752308
ENST00000407417.7	0.000239508	0.0100658	-1.59672	ENSG00000162599	NFIA				PINK1	-0.752152
ENST00000531345.1	0.000239832	0.0100734	0.958249	ENSG00000049449	RCN1				GSTK1	-0.751452
ENST00000647727.1	0.000239827	0.0100671	-1.51739	ENSG00000253649	PRSS51				GOLGA8M	-0.750582
ENST00000326080.10	0.00024025	0.0100788	-1.59974	ENSG00000170271	FAXDC2				RBM43	-0.749475
ENST00000493087.5	0.000241101	0.0101084	-1.71321	ENSG00000139132	FGD4				CHST7	-0.748441
ENST00000454748.7	0.000242184	0.0101477	1.35245	ENSG00000063127	SLC6A16				NPTN	-0.748034
ENST00000572316.5	0.000241731	0.0101226	-1.62818	ENSG00000198336	MYL4				ANXA7	-0.746565
ENST00000393512.7	0.000241936	0.0101251	-0.522655	ENSG00000166747	AP1G1				SLC27A2	-0.744864
ENST00000481396.5	0.000242012	0.0101222	-1.13606	ENSG00000131374	TBC1D5				UBTD1	-0.744789
ENST00000450396.1	0.000242254	0.0101263	-1.2615	ENSG00000226886					PCMTD1	-0.743302
ENST00000576034.5	0.000242413	0.0101268	-1.19116	ENSG00000290843					HSPA8P4	-0.743207
ENST00000393328.6	0.000242976	0.0101443	-1.78708	ENSG00000121067	SPOP				MAP1LC3B	-0.740442
ENST00000355485.7	0.00024289	0.0101347	-0.532458	ENSG00000173218	VANGL1				LHPP	-0.739805
ENST00000398449.7	0.000243361	0.0101482	-2.31889	ENSG00000160179	ABCG1				TOM1L1	-0.739744
ENST00000227451.4	0.000243253	0.0101377	-0.663903	ENSG00000110042	DTX4				MGAT4A	-0.739097
ENST00000393957.7	0.000243688	0.0101497	-0.693092	ENSG00000159713	TPPP3				DLG4	-0.73806
ENST00000376075.3	0.000244693	0.0101855	-0.891289	ENSG00000131055	COX4I2				MINDY1	-0.737356
ENST00000447715.6	0.000244682	0.010179	1.71217	ENSG00000143847	PPFIA4				SQSTM1	-0.736663
ENST00000611255.5	0.000244816	0.0101785	-0.725351	ENSG00000148655	LRMDA				ADAMTS18	-0.73657
ENST00000542978.1	0.00024536	0.010195	-2.0946	ENSG00000182326	C1S				TUSC3	-0.73632
ENST00000378319.8	0.000245556	0.0101971	-1.74278	ENSG00000136147	PHF11				RAB27A	-0.73608
ENST00000436744.2	0.000245724	0.010198	-1.88623	ENSG00000145029	NICN1				NME5	-0.73569
ENST00000238875.10	0.000245901	0.0101993	-1.2869	ENSG00000119862	LGALSL				SLC2A1	-0.733618
ENST00000402938.3	0.000246512	0.0102186	-1.15924	ENSG00000111886	GABRR2				B2M	-0.733081
ENST00000416749.1	0.000246553	0.0102142	-0.97297	ENSG00000204789	ZNF204P				PLCD3	-0.732638
ENST00000361352.9	0.000246802	0.0102184	-1.69724	ENSG00000110002	VWA5A				ENOX1	-0.732403
ENST00000496495.1	0.000246888	0.0102159	1.14154	ENSG00000073792	IGF2BP2				NFIC	-0.731857
ENST00000352832.9	0.000247339	0.0102285	1.06346	ENSG00000006283	CACNA1G				SLC35D2	-0.73111
ENST00000611484.4	0.000248331	0.0102634	-2.52704	ENSG00000146276	GABRR1				TAOK3	-0.729487
ENST00000490230.1	0.000248407	0.0102605	-0.85565	ENSG00000163346	PBXIP1				ID2	-0.729287
ENST00000264661.4	0.000249068	0.0102818	1.75953	ENSG00000089558	KCNH4				NEMF	-0.728908
ENST00000376956.3	0.000249163	0.0102796	0.76976	ENSG00000107372	ZFAND5				CAMTA1	-0.728496
ENST00000263277.8	0.000250114	0.0103127	-0.758685	ENSG00000024422	EHD2				SPRED1	-0.727104
ENST00000497878.5	0.000250543	0.0103243	-0.67371	ENSG00000104953	TLE6				YPEL2	-0.726884
ENST00000307719.9	0.000251258	0.0103477	-1.41364	ENSG00000171428	NAT1				RELL1	-0.726826
ENST00000448951.5	0.000251254	0.0103414	-1.57379	ENSG00000115365	LANCL1				KIF1B	-0.725418
ENST00000637481.1	0.000252359	0.0103807	-2.44257	ENSG00000081189	MEF2C				LRMDA	-0.725351
ENST00000349460.9	0.000253128	0.0104062	-2.31013	ENSG00000159023	EPB41				DEPP1	-0.724909
ENST00000415220.6	0.00025303	0.0103961	-0.693718	ENSG00000184304	PRKD1				TMEM230	-0.723476
ENST00000360584.6	0.000253559	0.0104117	-1.51238	ENSG00000196517	SLC6A9				UROD	-0.721601
ENST00000260197.12	0.000253478	0.0104023	-0.570485	ENSG00000137642	SORL1				NFAT5	-0.720787
ENST00000545227.6	0.000254257	0.0104281	-1.6708	ENSG00000073350	LLGL2				GAL3ST3	-0.720659
ENST00000427224.6	0.000254485	0.0104313	-2.19231	ENSG00000101670	LIPG				CCDC113	-0.719766
ENST00000645635.1	0.000254452	0.0104238	-2.10659	ENSG00000285330					MAPK8IP1	-0.718918
ENST00000564053.5	0.000254228	0.0104085	-0.700537	ENSG00000140939	NOL3				BEX5	-0.718741
ENST00000583463.5	0.000257737	0.010546	-1.48701	ENSG00000128487	SPECC1				FGGY	-0.717898
ENST00000442325.6	0.000258361	0.0105654	-1.34102	ENSG00000134759	ELP2				PIERCE2	-0.717744
ENST00000265428.4	0.000259637	0.0106113	-0.551278	ENSG00000123124	WWP1				LIPA	-0.717389
ENST00000291672.6	0.000260486	0.0106398	1.14729	ENSG00000160284	SPATC1L				LRIG1	-0.717125
ENST00000381786.7	0.000260955	0.0106527	0.865574	ENSG00000171848	RRM2				VWA1	-0.71579
ENST00000637256.1	0.000261015	0.0106489	-0.930249	ENSG00000164588	HCN1				GPR137B	-0.715488
ENST00000508613.5	0.000260789	0.0106335	-1.01695	NA	NA				ORAI3	-0.714945
ENST00000511193.1	0.000262083	0.01068	1.41122	ENSG00000188818	ZDHHC11				TRAPPC13	-0.713595
ENST00000379454.9	0.00026298	0.0107103	-0.517179	ENSG00000198363	ASPH				SLC2A13	-0.712053
ENST00000247207.6	0.000262869	0.0106995	-0.788609	ENSG00000126803	HSPA2				IRAK4	-0.710241
ENST00000283033.9	0.000263264	0.0107093	-0.494222	ENSG00000153066	TXNDC11				SIAE	-0.70948
ENST00000303459.10	0.000264364	0.0107478	-1.76625	ENSG00000169519	METTL15				AGPAT3	-0.709468
ENST00000522484.5	0.000263744	0.0107164	-1.28227	ENSG00000164930	FZD6				RETSAT	-0.708337
ENST00000472669.5	0.000264286	0.0107322	-1.55819	NA	NA				CRY2	-0.707922
ENST00000508481.5	0.000264714	0.0107433	-1.35797	ENSG00000091527	CDV3				LHFPL3	-0.707441
ENST00000534598.5	0.000263948	0.0107059	1.71718	ENSG00000154134	ROBO3				SLC12A2	-0.707433
ENST00000381035.8	0.000264447	0.0107199	-0.916681	ENSG00000099785	MARCHF2				XYLT1	-0.706831
ENST00000273859.7	0.000264683	0.0107233	-0.935296	ENSG00000145246	ATP10D				AIG1	-0.706126
ENST00000310193.4	0.00026465	0.0107157	-0.511863	ENSG00000172817	CYP7B1				FAM50B	-0.705786
ENST00000463395.5	0.000265123	0.0107287	-1.18685	ENSG00000182667	NTM				SERINC5	-0.705409
ENST00000447574.1	0.000265037	0.010719	0.623995	ENSG00000106211	HSPB1				SCP2	-0.705389
ENST00000509868.1	0.000266083	0.010755	1.65024	ENSG00000169862	CTNND2				WDR1	-0.705309
ENST00000442729.6	0.000266205	0.0107538	1.01919	ENSG00000074696	HACD3				GM2A	-0.705029
ENST00000456754.6	0.000266695	0.0107673	-0.701062	ENSG00000102265	TIMP1				GABRE	-0.704868
ENST00000443291.1	0.000267139	0.010779	-1.08466	ENSG00000231747					FGF11	-0.702121
ENST00000412050.8	0.000267323	0.0107802	-0.57268	ENSG00000107864	CPEB3				TIGD4	-0.701721
ENST00000371666.8	0.000268137	0.0108068	-1.1148	ENSG00000131724	IL13RA1				FAT4	-0.701271
ENST00000596411.1	0.000268504	0.0108153	0.866756	ENSG00000160460	SPTBN4				TIMP1	-0.701062
ENST00000336232.7	0.000269296	0.010841	-1.6628	ENSG00000149452	SLC22A8				NOL3	-0.700537
ENST00000379983.6	0.000269258	0.0108331	-2.53204	ENSG00000137831	UACA				TPP1	-0.699532
ENST00000371347.10	0.000269794	0.0108485	-0.558737	ENSG00000153291	SLC25A27				SELENOW	-0.698787
ENST00000467280.1	0.000270564	0.0108732	1.67973	ENSG00000155307	SAMSN1				CAMK1D	-0.698562
ENST00000522001.2	0.000270385	0.0108597	-1.4846	ENSG00000104237	RP1				CA13	-0.698468
ENST00000569691.1	0.000270554	0.0108602	-0.717744	ENSG00000261652	PIERCE2				KIAA0825	-0.698439
ENST00000276055.3	0.000270489	0.0108514	-0.748441	ENSG00000147119	CHST7				TGFB3	-0.698327
ENST00000402744.9	0.000272363	0.0109203	-0.556342	ENSG00000109472	CPE				SHC4	-0.69702
ENST00000369626.7	0.000272351	0.0109135	-0.454057	ENSG00000155380	SLC16A1				HERC3	-0.696996
ENST00000630362.2	0.000272351	0.0109073	-0.454057	ENSG00000281917	SLC16A1				CAMK2D	-0.696288
ENST00000400562.1	0.000272717	0.0109157	1.95364	ENSG00000155307	SAMSN1				TJP1	-0.69542
ENST00000557455.1	0.000273254	0.0109309	1.2629	ENSG00000015133	CCDC88C				FUT8	-0.69454
ENST00000370217.3	0.0002728	0.0109065	-0.984129	ENSG00000137962	ARHGAP29				UTRN	-0.694048
ENST00000369642.7	0.000272971	0.0109071	-0.817313	ENSG00000155366	RHOC				TPPP3	-0.693092
ENST00000428549.8	0.000273175	0.010909	1.82047	ENSG00000141338	ABCA8				ANKRD13C	-0.6925
ENST00000479745.5	0.000273857	0.01093	-1.2605	ENSG00000159658	EFCAB14				COTL1	-0.69229
ENST00000526099.5	0.000273856	0.0109237	-1.68346	ENSG00000166444	DENND2B				EXTL1	-0.690669
ENST00000513482.1	0.000273907	0.0109194	0.635607	ENSG00000051596	THOC3				ARHGEF12	-0.690464
ENST00000329565.6	0.000274877	0.0109519	-0.50315	ENSG00000184602	SNN				KLHL34	-0.690143
ENST00000394106.6	0.000275395	0.0109662	-0.743693	ENSG00000183723	CMTM4				RTN4	-0.686947
ENST00000651485.1	0.000276176	0.0109911	-1.7208	ENSG00000085063	CD59				C1RL	-0.686735
ENST00000535754.5	0.000276292	0.0109894	-2.10499	ENSG00000102910	LONP2				KSR2	-0.686589
ENST00000509109.5	0.000276228	0.0109806	-0.825855	ENSG00000184305	CCSER1				CCDC146	-0.686495
ENST00000237247.10	0.000275836	0.0109588	-0.789186	ENSG00000118473	SGIP1				OLFML2A	-0.686025
ENST00000536957.5	0.000276518	0.0109796	-1.64398	ENSG00000089159	PXN				ENDOD1	-0.685399
ENST00000561311.5	0.000277511	0.0110128	-0.665556	ENSG00000171914	TLN2				PPARGC1A	-0.68531
ENST00000418802.2	0.000277603	0.0110102	-1.20428	ENSG00000132321	IQCA1				SULT1A1	-0.685236
ENST00000321765.10	0.000278316	0.0110322	0.520705	ENSG00000076382	SPAG5				FAM169A	-0.685068
ENST00000480466.2	0.00027854	0.0110348	-1.06767	ENSG00000154529	CNTNAP3B				CLSTN3	-0.684821
ENST00000651866.1	0.000278961	0.0110452	-1.60387	ENSG00000119950	MXI1				CMTM4	-0.684516
ENST00000380138.3	0.000278964	0.011039	1.7152	ENSG00000164176	EDIL3				TMEM127	-0.684236
ENST00000424427.5	0.000279313	0.0110466	1.86468	ENSG00000144395	CCDC150				CCDC28B	-0.684073
ENST00000442833.6	0.000280435	0.0110847	-1.55936	ENSG00000150967	ABCB9				GRSF1	-0.684065
ENST00000622569.3	0.000280072	0.011064	-0.635497	ENSG00000275575	PTP4A3				EPHX4	-0.683799
ENST00000282470.10	0.00027974	0.0110447	-1.21243	ENSG00000152583	SPARCL1				TUBA4A	-0.682925
ENST00000556392.5	0.000279929	0.0110459	-1.55461	ENSG00000197776	KLHDC1				ADD3	-0.682229
ENST00000503694.5	0.000280554	0.0110643	1.36526	ENSG00000145428	RNF175				PTPN13	-0.681588
ENST00000329397.5	0.000280072	0.011039	-0.635497	ENSG00000184489	PTP4A3				MEIS1	-0.681088
ENST00000326043.5	0.000280431	0.011047	-0.943222	ENSG00000178573	MAF				B3GALT4	-0.680754
ENST00000329687.8	0.000280656	0.0110496	1.01826	ENSG00000109736	MFSD10				CHRNB1	-0.680479
ENST00000521593.5	0.000280845	0.0110508	-1.32761	ENSG00000176571	CNBD1				RAPGEF2	-0.680246
ENST00000426695.5	0.00028169	0.0110778	-1.30335	ENSG00000167930	FAM234A				BMP2	-0.679965
ENST00000461490.1	0.000283682	0.0111499	-0.748458	ENSG00000133256	PDE6B				LATS2	-0.679918
ENST00000315678.10	0.000283881	0.0111514	-1.62014	ENSG00000176723	ZNF843				PCSK1N	-0.679588
ENST00000547983.5	0.000284535	0.0111708	-1.87633	ENSG00000089159	PXN				BTBD3	-0.679466
ENST00000382082.4	0.000286717	0.0112501	-0.873615	ENSG00000168263	KCNV2				CTTN	-0.679428
ENST00000438257.8	0.000287154	0.0112609	-3.3599	ENSG00000211448	DIO2				STK35	-0.677473
ENST00000580647.5	0.000287576	0.0112712	-1.05752	ENSG00000082397	EPB41L3				TDRD7	-0.676237
ENST00000429204.5	0.000287567	0.0112645	-1.85003	ENSG00000143772	ITPKB				PITPNM2	-0.675123
ENST00000358307.6	0.000287917	0.0112718	-0.93391	ENSG00000033170	FUT8				STON1	-0.674921
ENST00000503639.7	0.0002883	0.0112805	-1.12391	ENSG00000171476	HOPX				WASHC3	-0.674897
ENST00000346166.7	0.0002892	0.0113094	-0.514174	ENSG00000127870	RNF6				DUSP6	-0.674888
ENST00000492299.2	0.000289166	0.0113017	1.61521	ENSG00000162374	ELAVL4				SEMA4B	-0.674732
ENST00000265741.7	0.000289404	0.0113047	-2.17162	ENSG00000058091	CDK14				TTLL1	-0.673204
ENST00000612899.5	0.000290989	0.0113602	-2.20825	ENSG00000118503	TNFAIP3				RIMS2	-0.67291
ENST00000617408.1	0.000290886	0.0113499	-1.43042	ENSG00000249158	PCDHA11				IGSF11	-0.672406
ENST00000406870.7	0.000290794	0.0113399	-1.15673	ENSG00000113916	BCL6				CCDC191	-0.671891
ENST00000547408.5	0.000290645	0.0113278	-1.71565	ENSG00000092841	MYL6				MCHR1	-0.671439
ENST00000553437.1	0.000291156	0.0113414	1.26502	ENSG00000015133	CCDC88C				TAF12	-0.670862
ENST00000578189.1	0.000291585	0.0113517	-0.78366	ENSG00000286219	NOTCH2NLC				MAK	-0.669706
ENST00000650856.1	0.00029223	0.0113705	-1.85634	ENSG00000157168	NRG1				PSME3IP1	-0.667733
ENST00000467020.5	0.000292995	0.0113939	0.689884	ENSG00000198755	RPL10A				MICU3	-0.666768
ENST00000567016.1	0.000293355	0.0114016	-0.550844	ENSG00000040199	PHLPP2				CDKL2	-0.666449
ENST00000591162.1	0.000294523	0.0114406	1.02816	ENSG00000091947	TMEM101				ARHGEF16	-0.666409
ENST00000521617.5	0.000295243	0.0114622	-1.41085	ENSG00000205133	TRIQK				TP53I3	-0.665586
ENST00000409920.5	0.000296905	0.0115203	-1.22144	ENSG00000196975	ANXA4				WIPF1	-0.664563
ENST00000646790.1	0.000298102	0.0115603	-0.635716	ENSG00000138771	SHROOM3				LDLRAD4	-0.66436
ENST00000502478.1	0.000299512	0.0116085	-1.03025	ENSG00000184305	CCSER1				MVP	-0.664012
ENST00000395111.7	0.000299524	0.0116025	-0.674277	ENSG00000141905	NFIC				AMY2B	-0.664008
ENST00000649452.1	0.000300642	0.0116394	-1.04427	ENSG00000136156	ITM2B				DTX4	-0.663903
ENST00000380546.7	0.000301346	0.0116602	-1.51243	ENSG00000124570	SERPINB6				MATN2	-0.663333
ENST00000462512.1	0.000302802	0.01171	-1.7419	ENSG00000114541	FRMD4B				SLC23A2	-0.662771
ENST00000409886.3	0.000302822	0.0117043	-2.02486	ENSG00000153165	RGPD3				NME1-NME2	-0.662659
ENST00000547525.6	0.000304634	0.0117678	-2.31931	ENSG00000075035	WSCD2				GNB5	-0.660216
ENST00000477661.1	0.000304972	0.0117743	-0.993583	ENSG00000187134	AKR1C1				SRRT	-0.659725
ENST00000380599.9	0.000305383	0.0117837	-0.501641	ENSG00000174282	ZBTB4				MARCHF3	-0.65881
ENST00000639670.2	0.000305383	0.0117772	-0.501641	ENSG00000283868	ZBTB4				SCARB1	-0.658579
ENST00000405109.5	0.000305845	0.0117885	-1.10402	ENSG00000187715	KBTBD12				C1orf115	-0.657759
ENST00000526097.1	0.000305729	0.0117775	0.873401	ENSG00000136573	BLK				DAB1	-0.656478
ENST00000520220.6	0.00030642	0.0117976	-0.741254	ENSG00000254087	LYN				ZDHHC5	-0.654456
ENST00000359872.6	0.000306753	0.0118039	-1.49378	ENSG00000108684	ASIC2				RNASEL	-0.653861
ENST00000301944.2	0.000307035	0.0118083	-0.901814	ENSG00000171773	NXNL1				CYP27A1	-0.653402
ENST00000276390.7	0.000308031	0.01184	-0.428839	ENSG00000147416	ATP6V1B2				DNAI4	-0.653251
ENST00000459912.5	0.000308097	0.011836	-1.26561	ENSG00000196372	ASB13				RIC3	-0.652586
ENST00000318063.10	0.000309038	0.0118657	-0.492539	ENSG00000155970	MICU3				MXRA7	-0.652403
ENST00000619518.4	0.000309095	0.0118613	-1.3283	ENSG00000268350	FAM156A				EHD3	-0.652368
ENST00000492009.1	0.00031018	0.0118964	-1.61441	ENSG00000120549	KIAA1217				B3GNT9	-0.652254
ENST00000372237.8	0.000310369	0.0118971	-0.66783	ENSG00000126106	TMEM53				TECPR2	-0.652139
ENST00000296589.9	0.000311078	0.0119178	-1.45193	ENSG00000164175	SLC45A2				KRCC1	-0.650546
ENST00000374395.9	0.000311551	0.0119293	-0.514971	ENSG00000117602	RCAN3				SH3PXD2B	-0.650241
ENST00000410064.5	0.000311462	0.0119194	0.704126	ENSG00000187514	PTMA				ADAM9	-0.649932
ENST00000323544.5	0.000313365	0.0119857	-0.820524	ENSG00000241839	PLEKHO2				SERTAD2	-0.649796
ENST00000636384.2	0.000313089	0.0119685	-2.20469	ENSG00000136531	SCN2A				ZNF875	-0.649448
ENST00000273062.6	0.000313268	0.0119688	-0.576484	ENSG00000144579	CTDSP1				PRCD	-0.648329
ENST00000368656.7	0.000313661	0.0119773	-0.589937	ENSG00000203778	FAM229B				CREG1	-0.647598
ENST00000303052.13	0.000315051	0.0120237	-0.461833	ENSG00000169118	CSNK1G1				JPH3	-0.647439
ENST00000492045.1	0.000316109	0.0120575	-1.0304	ENSG00000170324	FRMPD2				RCAN3	-0.646462
ENST00000477593.5	0.000317656	0.0121099	-0.64419	ENSG00000051382	PIK3CB				KDM7A	-0.64625
ENST00000514331.1	0.000318017	0.0121171	-1.88832	ENSG00000080493	SLC4A4				DZIP3	-0.645647
ENST00000464716.6	0.000317957	0.0121082	-0.923798	ENSG00000138326	RPS24				ANXA5	-0.644637
ENST00000535233.6	0.000318732	0.012131	-2.63306	ENSG00000159403	C1R				PEX11G	-0.644284
ENST00000471122.5	0.000319165	0.0121409	2.05256	ENSG00000176884	GRIN1				PIK3CB	-0.64419
ENST00000242776.8	0.000319967	0.0121648	0.445858	ENSG00000123136	DDX39A				SDC4	-0.643121
ENST00000327606.3	0.000320295	0.0121706	0.849786	ENSG00000185231	MC2R				ASPH	-0.643099
ENST00000589359.5	0.000320556	0.0121739	-0.798462	ENSG00000197256	KANK2				PTPRJ	-0.643091
ENST00000335613.10	0.000321136	0.0121893	0.797639	ENSG00000167992	VWCE				CHMP2B	-0.6425
ENST00000392193.5	0.000321294	0.0121887	-0.813599	ENSG00000078018	MAP2				DTX3L	-0.642101
ENST00000435165.2	0.000321006	0.0121711	-0.619579	ENSG00000118473	SGIP1				PHYH	-0.640917
ENST00000318240.7	0.000321058	0.0121665	-0.477068	ENSG00000177576	C18orf32				TINCR	-0.639901
ENST00000530681.2	0.000321618	0.0121811	-1.36332	ENSG00000223953	C1QTNF5				DHRS12	-0.639117
ENST00000441680.6	0.000321877	0.0121843	-1.88819	ENSG00000113578	FGF1				PPP1R3B	-0.638979
ENST00000301178.9	0.000322214	0.0121904	-0.772569	ENSG00000167601	AXL				CTNNB1	-0.638481
ENST00000352078.8	0.000325481	0.0123074	-1.77093	ENSG00000130988	RGN				LYSMD3	-0.638223
ENST00000224237.9	0.000325284	0.0122933	-1.12756	ENSG00000026025	VIM				PRKD1	-0.637409
ENST00000645075.1	0.000325341	0.0122887	-1.33254	ENSG00000106070	GRB10				CHSY3	-0.637142
ENST00000426482.3	0.000325281	0.0122798	-0.994964	ENSG00000271383	NBPF19				PPFIA2	-0.637118
ENST00000311601.6	0.000325773	0.0122918	-0.650241	ENSG00000174705	SH3PXD2B				PLA2G15	-0.636612
ENST00000438773.3	0.000326215	0.0123018	-0.464499	ENSG00000167632	TRAPPC9				LIMA1	-0.635947
ENST00000616135.1	0.000326691	0.0123131	-1.75871	ENSG00000132763	MMACHC				GRINA	-0.635762
ENST00000577760.1	0.000327219	0.0123263	0.734235	ENSG00000125691	RPL23				ALOX5	-0.63503
ENST00000394329.7	0.000327413	0.012327	-0.701271	ENSG00000196159	FAT4				VOPP1	-0.634788
ENST00000337990.2	0.000328694	0.0123685	-0.908272	ENSG00000126970	ZC4H2				CLDN3	-0.634524
ENST00000467529.5	0.000328684	0.0123615	-0.873136	ENSG00000133678	TMEM254				TKFC	-0.633992
ENST00000373298.7	0.000328536	0.0123492	-1.05613	ENSG00000078596	ITM2A				BBS1	-0.633975
ENST00000350051.8	0.000329096	0.0123636	0.667089	ENSG00000089685	BIRC5				FOXJ1	-0.633599
ENST00000416848.6	0.000329494	0.0123719	-0.636615	ENSG00000129317	PUS7L				CHURC1	-0.632777
ENST00000541353.2	0.000329351	0.0123599	0.875114	ENSG00000290896					RABEP2	-0.63274
ENST00000316902.12	0.000330122	0.0123822	-2.17208	ENSG00000092068	SLC7A8				CYP2U1	-0.632622
ENST00000424924.5	0.000330267	0.012381	-1.6856	NA	NA				STX7	-0.632429
ENST00000425191.6	0.000330424	0.0123802	-0.840878	ENSG00000183044	ABAT				CMTR2	-0.631883
ENST00000506225.1	0.000331115	0.0123994	-1.20524	ENSG00000151718	WWC2				SLC8A1	-0.631642
ENST00000508679.5	0.000331308	0.0124	-1.63801	ENSG00000136436	CALCOCO2				GBA1	-0.631377
ENST00000246792.4	0.000331577	0.0124034	-0.901625	ENSG00000126458	RRAS				SPTBN1	-0.631285
ENST00000324849.9	0.000332026	0.0124135	-0.516698	ENSG00000155975	VPS37A				MTM1	-0.630664
ENST00000377698.4	0.000332371	0.0124198	0.513467	ENSG00000137124	ALDH1B1				PEA15	-0.630601
ENST00000542285.5	0.000333173	0.0124431	-1.91885	NA	NA				CREB3L2	-0.630455
ENST00000515000.1	0.00033302	0.0124307	-1.93255	ENSG00000157510	AFAP1L1				ARL6IP5	-0.630099
ENST00000359446.9	0.000334	0.0124606	-0.66436	ENSG00000168675	LDLRAD4				MTHFD1L	-0.627898
ENST00000530992.1	0.000334404	0.012469	-1.20728	ENSG00000226049	TLK2P1				SNTB2	-0.627865
ENST00000296509.11	0.000334767	0.0124759	0.509411	ENSG00000164109	MAD2L1				AMFR	-0.627743
ENST00000587469.1	0.000335531	0.0124977	-1.70936	ENSG00000103184	SEC14L5				APCDD1	-0.626906
ENST00000314888.10	0.000335249	0.0124805	-0.616992	ENSG00000137076	TLN1				MTMR10	-0.626639
ENST00000566192.5	0.000335401	0.0124796	-2.09964	ENSG00000103034	NDRG4				MTCL1	-0.625141
ENST00000555699.5	0.000335857	0.0124898	-1.21977	ENSG00000100600	LGMN				ZFP90	-0.62457
ENST00000424229.2	0.000335969	0.0124874	1.11139	ENSG00000227236					SIPA1L2	-0.623916
ENST00000634759.1	0.000337175	0.0125255	-1.6698	ENSG00000099984	GSTT2				NTNG2	-0.623839
ENST00000614491.1	0.000337284	0.0125229	-1.70591	ENSG00000180155	LYNX1				CLCN4	-0.623218
ENST00000499044.6	0.000339262	0.0125896	-0.815726	ENSG00000132463	GRSF1				FBLN7	-0.622612
ENST00000352732.10	0.000339779	0.0126021	-0.423544	ENSG00000140526	ABHD2				TMEM106B	-0.622479
ENST00000495200.1	0.000340482	0.0126215	0.763378	ENSG00000115541	HSPE1				METTL9	-0.621748
ENST00000485324.1	0.000341641	0.0126577	0.763461	ENSG00000130821	SLC6A8				COPS7A	-0.621506
ENST00000394522.7	0.000341423	0.0126429	-0.517134	ENSG00000145349	CAMK2D				SLC38A3	-0.620336
ENST00000252486.9	0.000341622	0.0126436	-1.14516	ENSG00000130203	APOE				CLSTN1	-0.619684
ENST00000310903.9	0.000341957	0.0126493	-2.1446	ENSG00000174527	MYO1H				DCTN1	-0.619299
ENST00000486151.5	0.000342733	0.0126712	-0.88158	ENSG00000170324	FRMPD2				PLCE1	-0.619265
ENST00000448918.2	0.000342556	0.012658	-1.33963	NA	NA				KIAA1671	-0.618941
ENST00000411953.5	0.000344379	0.0127186	2.00227	ENSG00000077380	DYNC1I2				DOCK1	-0.618879
ENST00000295887.6	0.000344738	0.0127251	-0.821772	ENSG00000163624	CDS1				SLC1A4	-0.617383
ENST00000590156.5	0.000345901	0.0127613	-1.86713	ENSG00000152234	ATP5F1A				KLHL36	-0.617132
ENST00000423266.5	0.000346275	0.0127684	-1.64154	ENSG00000166925	TSC22D4				USP53	-0.617043
ENST00000541428.5	0.000347179	0.0127949	-0.748134	ENSG00000198363	ASPH				TLN1	-0.616992
ENST00000247191.7	0.000347015	0.0127822	0.59554	ENSG00000126787	DLGAP5				SLC45A4	-0.616357
ENST00000367177.4	0.000347591	0.0127966	-0.975767	ENSG00000170382	LRRN2				TMEM184B	-0.616213
ENST00000369555.6	0.000348042	0.0128064	-0.55123	ENSG00000163349	HIPK1				ITSN2	-0.614328
ENST00000291700.9	0.00034909	0.0128382	-1.91173	ENSG00000160307	S100B				DDAH1	-0.613529
ENST00000255006.11	0.000349813	0.0128581	-0.646668	ENSG00000132669	RIN2				SLC35D1	-0.613357
ENST00000409085.9	0.000350009	0.0128585	-0.424435	ENSG00000115977	AAK1				CD164	-0.612771
ENST00000350842.8	0.000349862	0.0128463	-2.08671	NA	NA				LAMC1	-0.612365
ENST00000464809.5	0.000350014	0.0128451	-1.0232	ENSG00000204852	TCTN1				RBCK1	-0.611963
ENST00000508628.6	0.000349806	0.0128308	-0.915891	ENSG00000173821	RNF213				DHX32	-0.611317
ENST00000395145.3	0.000350825	0.0128614	-0.634524	ENSG00000165215	CLDN3				ATP6V0D1	-0.61115
ENST00000530898.1	0.000352968	0.0129331	-1.12262	ENSG00000178719	GRINA				MCAM	-0.610575
ENST00000464187.1	0.000352711	0.0129169	0.847342	ENSG00000130635	COL5A1				SESN1	-0.610193
ENST00000495113.5	0.00035301	0.0129211	-1.35407	ENSG00000135926	TMBIM1				COBLL1	-0.609265
ENST00000372958.1	0.000353767	0.012942	-1.20166	ENSG00000048545	GUCA1A				ILDR2	-0.607339
ENST00000346652.10	0.000354668	0.0129682	1.64403	ENSG00000163297	ANTXR2				NRG3	-0.606835
ENST00000259271.7	0.000354373	0.0129506	-1.60106	ENSG00000136750	GAD2				PALD1	-0.606603
ENST00000307360.6	0.000354601	0.0129522	-1.96846	ENSG00000250120	PCDHA10				JADE2	-0.606434
ENST00000264381.8	0.000356918	0.01303	-1.87027	ENSG00000114200	BCHE				SMIM30	-0.606107
ENST00000285407.11	0.000357462	0.013043	-0.483576	ENSG00000155090	KLF10				AGA	-0.605864
ENST00000621439.4	0.000357684	0.0130443	-1.67951	ENSG00000141337	ARSG				WBP1L	-0.605036
ENST00000369314.2	0.000359599	0.0131073	-0.506037	ENSG00000121851	POLR3GL				VEGFB	-0.604996
ENST00000537365.1	0.000362382	0.0132018	2.24038	ENSG00000146070	PLA2G7				RAX	-0.604135
ENST00000328913.7	0.000362776	0.0132093	-0.982249	ENSG00000053524	MCF2L2				AARS1	-0.603808
ENST00000480159.1	0.000362595	0.0131958	1.4735	ENSG00000172354	GNB2				RPL7	-0.603337
ENST00000300302.9	0.000362407	0.0131821	-1.54719	ENSG00000051108	HERPUD1				ZBTB7C	-0.603208
ENST00000251822.6	0.00036281	0.0131899	-0.455764	ENSG00000008853	RHOBTB2				GDF11	-0.603044
ENST00000476883.5	0.00036305	0.0131917	1.50824	ENSG00000160741	CRTC2				ULBP2	-0.602837
ENST00000601267.5	0.000364078	0.0132222	0.852773	ENSG00000167747	C19orf48				COX4I1	-0.602264
ENST00000423207.6	0.000364439	0.0132284	-1.2107	ENSG00000184588	PDE4B				ABCA1	-0.602173
ENST00000320246.9	0.000365055	0.0132438	-1.27938	ENSG00000119408	NEK6				CNPY4	-0.60121
ENST00000296137.7	0.000365199	0.0132422	-0.42342	ENSG00000163820	FYCO1				EHBP1	-0.600845
ENST00000360351.8	0.000366166	0.0132704	-0.760429	ENSG00000078018	MAP2				GPM6B	-0.600548
ENST00000439617.7	0.000367051	0.0132955	-1.64149	ENSG00000162946	DISC1				PALS1	-0.599793
ENST00000233156.9	0.000369168	0.0133653	-2.1736	ENSG00000003436	TFPI				TCP11L2	-0.598733
ENST00000640574.1	0.000369355	0.0133651	1.43706	ENSG00000113327	GABRG2				PXDC1	-0.598623
ENST00000506722.5	0.000372388	0.0134679	-1.5269	ENSG00000145362	ANK2				ZNF385A	-0.597386
ENST00000261692.7	0.000372758	0.0134743	-0.548999	ENSG00000111328	CDK2AP1				HOOK1	-0.597204
ENST00000514161.5	0.000373539	0.0134955	-0.552404	ENSG00000132463	GRSF1				ZDHHC1	-0.596218
ENST00000369697.5	0.000373891	0.0135012	-0.851527	ENSG00000171385	KCND3				LCA5	-0.595734
ENST00000597150.5	0.000375149	0.0135396	-2.04782	ENSG00000114982	KANSL3				PLTP	-0.595401
ENST00000451716.5	0.000376068	0.0135658	0.768511	ENSG00000196739	COL27A1				MTIF3	-0.594552
ENST00000414675.6	0.000376276	0.0135663	-1.65615	ENSG00000186001	LRCH3				TPRG1L	-0.593878
ENST00000515490.1	0.000376938	0.0135832	-1.48429	ENSG00000059691	GATB				UBXN11	-0.593262
ENST00000589681.5	0.00037731	0.0135895	-1.35996	ENSG00000132026	RTBDN				MLXIP	-0.592626
ENST00000546868.5	0.000378037	0.0136087	-1.64554	ENSG00000139173	TMEM117				PARD6B	-0.592603
ENST00000331898.11	0.000378422	0.0136155	-1.73481	ENSG00000183715	OPCML				GRN	-0.591962
ENST00000393567.7	0.00037822	0.0136012	-0.545539	ENSG00000157423	HYDIN				ACBD5	-0.591798
ENST00000371811.4	0.000378503	0.0136044	-1.56533	ENSG00000119917	IFIT3				GET1	-0.590843
ENST00000635381.2	0.00037822	0.0135872	-0.545539	ENSG00000283022	HYDIN				FLYWCH1	-0.590409
ENST00000506336.1	0.00037766	0.0135601	-1.30901	ENSG00000249577					PGF	-0.590064
ENST00000240423.9	0.000379691	0.013626	0.502069	ENSG00000121152	NCAPH				FAM229B	-0.589937
ENST00000265394.10	0.000379656	0.0136178	-1.04992	ENSG00000106066	CPVL				SRR	-0.589857
ENST00000294725.13	0.000379914	0.01362	0.546074	ENSG00000162687	KCNT2				MIS12	-0.589797
ENST00000578426.5	0.000381878	0.0136834	-1.58064	ENSG00000109016	DHRS7B				TMEM9B	-0.588853
ENST00000359579.5	0.000382308	0.0136918	1.16735	ENSG00000198074	AKR1B10				SLC24A1	-0.586675
ENST00000368706.9	0.000382366	0.0136869	-0.964597	ENSG00000188643	S100A16				SLC16A6	-0.586147
ENST00000382085.7	0.000383146	0.0137077	-0.928882	ENSG00000242110	AMACR				AGAP1	-0.585802
ENST00000226218.9	0.000383335	0.0137075	-0.82792	ENSG00000109072	VTN				RIDA	-0.585793
ENST00000549941.7	0.000383121	0.0136928	-1.38777	ENSG00000152556	PFKM				YPEL3	-0.584843
ENST00000233047.8	0.000384567	0.0137374	-1.75022	ENSG00000011638	LDAF1				RASAL2	-0.584619
ENST00000428900.6	0.000384466	0.0137268	-1.73584	ENSG00000082126	MPP4				OSTF1	-0.583013
ENST00000640188.1	0.000384567	0.0137234	-1.75022	ENSG00000283997	LDAF1				MAPK4	-0.582933
ENST00000564714.5	0.000385328	0.0137435	-1.27686	ENSG00000183044	ABAT				RASEF	-0.582201
ENST00000546799.1	0.000386141	0.0137654	-0.831984	ENSG00000135414	GDF11				BLVRA	-0.581864
ENST00000578618.5	0.000386339	0.0137655	-0.650373	ENSG00000082397	EPB41L3				POLR2J3	-0.581589
ENST00000264613.11	0.000386152	0.0137518	-3.05401	ENSG00000047457	CP				SLC24A4	-0.580664
ENST00000277900.12	0.000386547	0.0137588	-0.430644	ENSG00000148700	ADD3				COMT	-0.58
ENST00000483099.5	0.000387723	0.0137937	0.585171	ENSG00000182004	SNRPE				MPPED2	-0.579798
ENST00000270221.11	0.000388429	0.0138117	-1.23198	ENSG00000142227	EMP3				LMNA	-0.579495
ENST00000505547.1	0.000388995	0.0138248	-0.958029	ENSG00000170324	FRMPD2				KLHL3	-0.57928
ENST00000231130.3	0.000389837	0.0138477	0.828055	ENSG00000113205	PCDHB3				CENPBD1P	-0.578878
ENST00000282903.10	0.000390531	0.0138653	-0.789339	ENSG00000152952	PLOD2				NAPG	-0.578711
ENST00000436909.7	0.000391116	0.013879	-0.51905	ENSG00000121274	TENT4B				APBA1	-0.57793
ENST00000496198.1	0.000391323	0.0138793	-1.10205	ENSG00000182667	NTM				TCTN2	-0.577058
ENST00000262215.8	0.000391925	0.0138936	-0.407397	ENSG00000066777	ARFGEF1				RABL3	-0.577025
ENST00000264233.6	0.000391611	0.0138754	0.562682	ENSG00000051341	POLQ				FAM124A	-0.574381
ENST00000415665.5	0.000391957	0.0138806	-1.61231	ENSG00000114346	ECT2				FJX1	-0.573867
ENST00000361999.7	0.000392375	0.0138884	-0.614328	ENSG00000198399	ITSN2				RALB	-0.573324
ENST00000436745.5	0.000392617	0.0138898	-0.975141	ENSG00000182667	NTM				TTYH2	-0.572795
ENST00000429337.1	0.000393009	0.0138967	0.869194	ENSG00000239783					PDE4DIPP2	-0.572767
ENST00000409958.6	0.000393823	0.0139184	-1.72059	ENSG00000100987	VSX1				CPEB3	-0.57268
ENST00000448841.7	0.000394345	0.0139298	-0.605036	ENSG00000166272	WBP1L				TSPAN3	-0.572177
ENST00000379446.10	0.000395537	0.0139648	-1.61482	ENSG00000111859	NEDD9				HS6ST1	-0.57153
ENST00000615189.5	0.000395404	0.0139531	-0.807329	ENSG00000100003	SEC14L2				DIXDC1	-0.571384
ENST00000631806.1	0.000395283	0.0139417	0.871407	ENSG00000176171	BNIP3				RXRA	-0.571241
ENST00000557958.1	0.000395331	0.0139364	0.733019	ENSG00000130164	LDLR				SORL1	-0.570485
ENST00000532257.1	0.000395979	0.0139522	0.981796	ENSG00000178295	GEN1				PPCS	-0.570128
ENST00000244769.8	0.000395874	0.0139414	-0.877705	ENSG00000124788	ATXN1				JOSD2	-0.570055
ENST00000600547.1	0.000396612	0.0139604	1.03399	ENSG00000268182	SMIM17				LMBRD1	-0.569859
ENST00000520394.5	0.000397615	0.0139886	-1.71071	ENSG00000145934	TENM2				DCBLD1	-0.569103
ENST00000595139.1	0.000397718	0.0139852	1.06172	ENSG00000132002	DNAJB1				SELENON	-0.567787
ENST00000563612.1	0.000397463	0.0139692	-0.729543	ENSG00000103111	MON1B				UBA3	-0.567681
ENST00000372544.6	0.00039891	0.014013	-1.4366	ENSG00000147231	RADX				SCD5	-0.567274
ENST00000361311.4	0.000399618	0.0140308	-0.557365	ENSG00000171603	CLSTN1				JKAMP	-0.566777
ENST00000325747.9	0.000400934	0.0140699	0.499887	ENSG00000103995	CEP152				NCOA2	-0.565343
ENST00000358771.4	0.000401358	0.0140777	-1.22194	ENSG00000198053	SIRPA				PCGF5	-0.565117
ENST00000429644.7	0.000402149	0.0140984	-0.479482	ENSG00000114480	GBE1				CRYZ	-0.564308
ENST00000354500.6	0.000402502	0.0141037	-0.859975	ENSG00000083067	TRPM3				PSAP	-0.564239
ENST00000494346.1	0.000402509	0.0140968	-2.05857	ENSG00000162944	RFTN2				CACNB2	-0.562735
ENST00000371733.8	0.00040306	0.0141091	-0.48938	ENSG00000085832	EPS15				BBOF1	-0.562002
ENST00000496237.1	0.000404019	0.0141355	-0.793912	ENSG00000072422	RHOBTB1				GAS1	-0.561819
ENST00000519263.5	0.000404109	0.0141316	-1.20283	ENSG00000129422	MTUS1				NR2F1	-0.561798
[truncated: 63,536 more rows]

## Sheet: Suppl Data 7
Supplementary Data 6-16. Gene expression analysis of retinoblastoma clusters.
Supplementary Data 7. Gene set enrichment analysis, A vs BC
Information from https://www.gsea-msigdb.org/gsea/doc/GSEAUserGuideFrame.html describes the columns in GSEA outputs.
Gene_set	SIZE	ES	NES	NOM p-val	FDR q-val	abs.NES
FISCHER_DREAM_TARGETS	170	0.53	4.86	0	0	4.86
FAN_EMBRYONIC_CTX_MICROGLIA_1	47	0.74	4.73	0	0	4.73
WHITEFORD_PEDIATRIC_CANCER_MARKERS	35	0.77	4.66	0	0	4.66
HOWARD_NK_CELL_INACT_MONOV_INFLUENZA_A_INDONESIA_05_2005_H5N1_AGE_18_49YO_3DY_UP	36	0.78	4.55	0	0	4.55
SOTIRIOU_BREAST_CANCER_GRADE_1_VS_3_UP	53	0.7	4.53	0	0	4.53
FAN_EMBRYONIC_CTX_NSC_2	68	0.63	4.33	0	0	4.33
GAO_LARGE_INTESTINE_ADULT_CH_MKI67HIGH_CELLS	38	0.71	4.28	0	0	4.28
HALLMARK_E2F_TARGETS	39	0.7	4.24	0	0	4.24
HSD17B8_TARGET_GENES	120	0.48	4.18	0	0	4.18
DUTERTRE_ESTRADIOL_RESPONSE_24HR_UP	76	0.53	4.16	0	0	4.16
ZHONG_PFC_C2_UNKNOWN_NPC	26	0.74	4.04	0	0	4.04
ZHONG_PFC_C1_OPC	77	0.55	4.01	0	0	4.01
GNF2_CDC2	24	0.79	4	0	0	4
BLANCO_MELO_BRONCHIAL_EPITHELIAL_CELLS_INFLUENZA_A_DEL_NS1_INFECTION_DN	54	0.6	3.98	0	0	3.98
GNF2_CDC20	27	0.74	3.95	0	0	3.95
ROSTY_CERVICAL_CANCER_PROLIFERATION_CLUSTER	50	0.62	3.91	0	0	3.91
GNF2_CCNA2	25	0.74	3.91	0	0	3.91
GNF2_CENPF	22	0.79	3.88	0	0	3.88
PUJANA_CHEK2_PCC_NETWORK	113	0.51	3.87	0	0	3.87
GNF2_CCNB2	24	0.73	3.83	0	0	3.83
GSE15750_DAY6_VS_DAY10_EFF_CD8_TCELL_UP	53	0.57	3.82	0	0	3.82
TRAVAGLINI_LUNG_PROLIFERATING_NK_T_CELL	36	0.61	3.79	0	0	3.79
MANNO_MIDBRAIN_NEUROTYPES_HNPROG	62	0.52	3.73	0	0	3.73
CAIRO_HEPATOBLASTOMA_CLASSES_UP	101	0.46	3.67	0	0	3.67
GNF2_RRM1	22	0.73	3.64	0	0	3.64
MORI_IMMATURE_B_LYMPHOCYTE_DN	31	0.64	3.63	0	0	3.63
REACTOME_SEPARATION_OF_SISTER_CHROMATIDS	36	0.61	3.62	0	0	3.62
GNF2_PCNA	22	0.73	3.61	0	0	3.61
GSE5142_HTERT_TRANSDUCED_VS_CTRL_CD8_TCELL_LATE_PASSAGE_CLONE_UP	34	0.58	3.6	0	0	3.6
REACTOME_CELL_CYCLE_CHECKPOINTS	42	0.55	3.59	0	0	3.59
BENPORATH_PROLIFERATION	40	0.6	3.56	0	0	3.56
GOBP_MITOTIC_SISTER_CHROMATID_SEGREGATION	40	0.57	3.56	0	0	3.56
KONG_E2F3_TARGETS	26	0.66	3.52	0	0	3.52
REACTOME_MITOTIC_METAPHASE_AND_ANAPHASE	44	0.55	3.51	0	0	3.51
HALLMARK_G2M_CHECKPOINT	55	0.49	3.47	0	0	3.47
WINNEPENNINCKX_MELANOMA_METASTASIS_UP	34	0.58	3.46	0	0	3.46
PUJANA_XPRSS_INT_NETWORK	31	0.61	3.45	0	0	3.45
ZHOU_CELL_CYCLE_GENES_IN_IR_RESPONSE_24HR	36	0.55	3.43	0	0	3.43
GRAHAM_NORMAL_QUIESCENT_VS_NORMAL_DIVIDING_DN	23	0.69	3.42	0	0	3.42
ZHAN_MULTIPLE_MYELOMA_PR_UP	20	0.72	3.41	0	0	3.41
REACTOME_CELL_CYCLE_MITOTIC	90	0.44	3.39	0	0	3.39
REACTOME_REGULATION_OF_EXPRESSION_OF_SLITS_AND_ROBOS	23	0.68	3.38	0	0	3.38
REACTOME_CELL_CYCLE	106	0.44	3.32	0	0	3.32
MODULE_54	81	0.44	3.32	0	0	3.32
HALLMARK_MYC_TARGETS_V1	22	0.67	3.31	0	0	3.31
GOBP_SISTER_CHROMATID_SEGREGATION	41	0.56	3.3	0	0	3.3
FISCHER_G2_M_CELL_CYCLE	75	0.46	3.28	0	0	3.28
RHODES_UNDIFFERENTIATED_CANCER	21	0.67	3.27	0	0	3.27
MEBARKI_HCC_PROGENITOR_FZD8CRD_UP	131	0.41	3.26	0	0	3.26
GSE5679_CTRL_VS_PPARG_LIGAND_ROSIGLITAZONE_TREATED_DC_UP	36	0.56	3.24	0	0	3.24
REACTOME_MITOTIC_PROMETAPHASE	44	0.52	3.22	0	0	3.22
MORF_NME2	25	0.6	3.21	0	0	3.21
MARSON_BOUND_BY_E2F4_UNSTIMULATED	124	0.39	3.2	0	0	3.2
REACTOME_M_PHASE	66	0.48	3.2	0	0	3.2
GOBP_REGULATION_OF_CELL_CYCLE_G2_M_PHASE_TRANSITION	41	0.52	3.17	0	0	3.17
LEE_EARLY_T_LYMPHOCYTE_UP	34	0.54	3.16	0	0	3.16
SHEDDEN_LUNG_CANCER_POOR_SURVIVAL_A6	86	0.39	3.15	0	0	3.15
GCM_NPM1	20	0.65	3.13	0	0	3.13
CROONQUIST_IL6_DEPRIVATION_DN	34	0.54	3.12	0	0	3.12
GRAHAM_CML_DIVIDING_VS_NORMAL_QUIESCENT_UP	49	0.46	3.11	0	0	3.11
CROONQUIST_NRAS_SIGNALING_DN	24	0.6	3.1	0	0	3.1
MORF_NPM1	29	0.56	3.09	0	0	3.09
HAY_BONE_MARROW_PRO_B	65	0.43	3.09	0	0	3.09
REACTOME_RESOLUTION_OF_SISTER_CHROMATID_COHESION	28	0.56	3.08	0	0	3.08
GSE36476_CTRL_VS_TSST_ACT_40H_MEMORY_CD4_TCELL_OLD_DN	48	0.48	3.06	0	0	3.06
MORF_RAN	29	0.55	3.05	0	0	3.05
ZHONG_PFC_MAJOR_TYPES_NPCS	49	0.46	3.04	0	0	3.04
KOBAYASHI_EGFR_SIGNALING_24HR_DN	72	0.41	3.03	0	0	3.03
PUJANA_BRCA_CENTERED_NETWORK	24	0.56	3.02	0	0	3.02
WONG_EMBRYONIC_STEM_CELL_CORE	64	0.44	3.02	0	0	3.02
MANNO_MIDBRAIN_NEUROTYPES_HNBM	76	0.39	3.01	0	0	3.01
REACTOME_MITOTIC_G2_G2_M_PHASES	32	0.55	3	0	0	3
GSE22886_UNSTIM_VS_IL15_STIM_NKCELL_DN	40	0.49	3	0	0	3
GSE21063_WT_VS_NFATC1_KO_8H_ANTI_IGM_STIM_BCELL_UP	61	0.44	2.99	0	0	2.99
GSE36476_CTRL_VS_TSST_ACT_40H_MEMORY_CD4_TCELL_YOUNG_DN	49	0.47	2.98	0	0	2.98
MORF_ACTG1	26	0.58	2.98	0	0	2.98
VAN_DEN_BIGGELAAR_PBMC_PREVNAR_9MO_INFANT_STIMULATED_VS_UNSTIMULATED_9MO_UP	42	0.48	2.97	0	0	2.97
REACTOME_MITOTIC_SPINDLE_CHECKPOINT	25	0.56	2.95	0	0	2.95
GOBERT_OLIGODENDROCYTE_DIFFERENTIATION_UP	138	0.34	2.95	0	0	2.95
MORF_CSNK2B	34	0.51	2.95	0	0	2.95
REACTOME_RHO_GTPASES_ACTIVATE_FORMINS	29	0.52	2.94	0	0	2.94
GSE22886_UNSTIM_VS_IL2_STIM_NKCELL_DN	47	0.44	2.93	0	0	2.93
LI_WILMS_TUMOR_VS_FETAL_KIDNEY_1_DN	36	0.48	2.92	0	0	2.92
PUJANA_BRCA2_PCC_NETWORK	67	0.4	2.92	0	0	2.92
FLORIO_NEOCORTEX_BASAL_RADIAL_GLIA_DN	80	0.36	2.85	0	0	2.85
MORF_AP2M1	30	0.49	2.82	0	0	2.82
GSE15750_DAY6_VS_DAY10_TRAF6KO_EFF_CD8_TCELL_UP	66	0.42	2.82	0	0	2.82
GSE27241_WT_VS_RORGT_KO_TH17_POLARIZED_CD4_TCELL_UP	41	0.46	2.81	0	0	2.81
SARRIO_EPITHELIAL_MESENCHYMAL_TRANSITION_UP	39	0.45	2.81	0	0	2.81
HORIUCHI_WTAP_TARGETS_DN	79	0.39	2.81	0	0	2.81
MEISSNER_BRAIN_HCP_WITH_H3K27ME3	37	0.48	2.8	0	0	2.8
MORF_UBE2I	34	0.49	2.79	0	0	2.79
MORF_SOD1	29	0.52	2.79	0	0	2.79
GSE5679_CTRL_VS_RARA_AGONIST_AM580_TREATED_DC_UP	39	0.46	2.79	0	0	2.79
GSE13547_2H_VS_12_H_ANTI_IGM_STIM_BCELL_DN	42	0.44	2.79	0	0	2.79
ZHONG_PFC_C1_MICROGLIA	53	0.4	2.78	0	0	2.78
VECCHI_GASTRIC_CANCER_EARLY_UP	93	0.35	2.76	0	0	2.76
GSE15930_NAIVE_VS_24H_IN_VITRO_STIM_CD8_TCELL_DN	27	0.5	2.76	0	0	2.76
GSE36476_CTRL_VS_TSST_ACT_72H_MEMORY_CD4_TCELL_YOUNG_DN	51	0.38	2.75	0	0	2.75
GOBP_NUCLEAR_CHROMOSOME_SEGREGATION	48	0.43	2.75	0	0	2.75
GOBP_REGULATION_OF_CELL_CYCLE_PHASE_TRANSITION	81	0.37	2.75	0	0	2.75
MANNO_MIDBRAIN_NEUROTYPES_HPROGBP	98	0.34	2.74	0	0	2.74
MUELLER_PLURINET	53	0.41	2.74	0	0	2.74
GOCC_CHROMOSOMAL_REGION	53	0.4	2.73	0	0	2.73
ZHOU_CELL_CYCLE_GENES_IN_IR_RESPONSE_6HR	23	0.54	2.73	0	0	2.73
MORF_RFC4	20	0.56	2.72	0	0	2.72
GSE35543_IN_VITRO_ITREG_VS_CONVERTED_EX_ITREG_UP	51	0.4	2.71	0	0	2.71
GSE39556_CD8A_DC_VS_NK_CELL_MOUSE_3H_POST_POLYIC_INJ_UP	49	0.41	2.7	0	0	2.7
GSE2405_0H_VS_9H_A_PHAGOCYTOPHILUM_STIM_NEUTROPHIL_DN	38	0.42	2.69	0	0	2.69
TARTE_PLASMA_CELL_VS_PLASMABLAST_DN	63	0.37	2.69	0	0	2.69
MORI_LARGE_PRE_BII_LYMPHOCYTE_UP	23	0.52	2.69	0	0	2.69
GSE14415_INDUCED_TREG_VS_TCONV_UP	46	0.41	2.67	0	0	2.67
MORF_TPT1	20	0.57	2.67	0	0	2.67
GSE24634_TREG_VS_TCONV_POST_DAY7_IL4_CONVERSION_UP	44	0.43	2.64	0	0	2.64
GOBP_MITOTIC_CELL_CYCLE_CHECKPOINT	34	0.44	2.64	0	0	2.64
MORF_ANP32B	28	0.49	2.63	0	0	2.63
DURANTE_ADULT_OLFACTORY_NEUROEPITHELIUM_IMMATURE_NEURONS	39	0.42	2.62	0	0	2.62
GSE15930_NAIVE_VS_24H_IN_VITRO_STIM_INFAB_CD8_TCELL_DN	25	0.5	2.61	0	0	2.61
GSE18893_TCONV_VS_TREG_24H_TNF_STIM_UP	30	0.45	2.6	0	0	2.6
GOBP_CHROMOSOME_LOCALIZATION	20	0.55	2.59	0	0	2.59
MORF_DEK	35	0.45	2.59	0	0	2.59
WELCSH_BRCA1_TARGETS_DN	26	0.47	2.57	0	0	2.57
GOBP_REGULATION_OF_CHROMOSOME_SEGREGATION	23	0.52	2.57	0	0	2.57
BENPORATH_CYCLING_GENES	131	0.3	2.57	0	0	2.57
GSE14415_INDUCED_VS_NATURAL_TREG_DN	43	0.42	2.57	0	0	2.57
GOBP_CELL_CYCLE_PHASE_TRANSITION	103	0.33	2.57	0	0	2.57
ODONNELL_TFRC_TARGETS_DN	37	0.42	2.57	0	0	2.57
BLUM_RESPONSE_TO_SALIRASIB_DN	87	0.35	2.56	0	0	2.56
FERREIRA_EWINGS_SARCOMA_UNSTABLE_VS_STABLE_UP	35	0.45	2.56	0	0	2.56
MORF_BUB3	29	0.47	2.56	0	0	2.56
GOBP_MITOTIC_NUCLEAR_DIVISION	61	0.37	2.56	0	0	2.56
GOBP_CELL_CYCLE_G2_M_PHASE_TRANSITION	49	0.38	2.55	0	0	2.55
GSE36476_CTRL_VS_TSST_ACT_72H_MEMORY_CD4_TCELL_OLD_DN	49	0.37	2.55	0	0	2.55
GSE30962_PRIMARY_VS_SECONDARY_ACUTE_LCMV_INF_CD8_TCELL_UP	52	0.39	2.54	0	0	2.54
BURTON_ADIPOGENESIS_3	34	0.42	2.53	0	0	2.53
GSE17974_CTRL_VS_ACT_IL4_AND_ANTI_IL12_24H_CD4_TCELL_DN	25	0.48	2.53	0	0	2.53
MANNO_MIDBRAIN_NEUROTYPES_HPROGFPM	100	0.33	2.53	0	0	2.53
GSE22886_NAIVE_CD4_TCELL_VS_48H_ACT_TH1_DN	33	0.44	2.52	0	0	2.52
REACTOME_INFLUENZA_INFECTION	25	0.48	2.52	0	0	2.52
GOBP_CHROMOSOME_SEGREGATION	59	0.35	2.51	0	0	2.51
HOFFMANN_LARGE_TO_SMALL_PRE_BII_LYMPHOCYTE_UP	45	0.41	2.5	0	0	2.5
GSE14415_NATURAL_TREG_VS_TCONV_DN	47	0.4	2.5	0	0	2.5
MODULE_397	28	0.45	2.49	0	0	2.49
GSE12845_IGD_POS_BLOOD_VS_PRE_GC_TONSIL_BCELL_DN	43	0.38	2.48	0	0	2.48
DESCARTES_FETAL_INTESTINE_ENS_NEURONS	28	0.44	2.46	0	0	2.46
GSE14415_TCONV_VS_FOXP3_KO_INDUCED_TREG_DN	43	0.4	2.45	0	0	2.45
LE_EGR2_TARGETS_UP	38	0.38	2.44	0	0	2.44
GSE17301_ACD3_ACD28_VS_ACD3_ACD28_AND_IFNA5_STIM_CD8_TCELL_UP	38	0.39	2.44	0	0	2.44
GSE13547_CTRL_VS_ANTI_IGM_STIM_BCELL_12H_UP	52	0.37	2.43	0	0.001	2.43
MODULE_83	44	0.37	2.41	0	0.001	2.41
MANALO_HYPOXIA_DN	42	0.4	2.41	0	0.001	2.41
GSE42021_TREG_PLN_VS_CD24INT_TREG_THYMUS_DN	56	-0.53	-2.4	0	0.001	2.4
HU_FETAL_RETINA_RGC	109	0.31	2.38	0	0.001	2.38
GSE24634_TEFF_VS_TCONV_DAY5_IN_CULTURE_UP	27	0.43	2.38	0	0.001	2.38
GSE25088_WT_VS_STAT6_KO_MACROPHAGE_IL4_STIM_DN	55	0.35	2.37	0	0.001	2.37
GSE21670_UNTREATED_VS_TGFB_IL6_TREATED_CD4_TCELL_UP	34	0.4	2.37	0	0.001	2.37
GOCC_CHROMOSOME_CENTROMERIC_REGION	37	0.41	2.36	0	0.001	2.36
MORF_PSMC1	23	0.46	2.36	0	0.001	2.36
REACTOME_METABOLISM_OF_RNA	56	0.34	2.36	0	0.001	2.36
GSE28726_NAIVE_CD4_TCELL_VS_NAIVE_VA24NEG_NKTCELL_UP	42	0.39	2.36	0	0.001	2.36
GOBP_MITOTIC_CELL_CYCLE	182	0.24	2.35	0	0.001	2.35
GSE9239_CTRL_VS_TNF_INHIBITOR_TREATED_DC_DN	37	0.39	2.35	0	0.001	2.35
REACTOME_MITOTIC_G1_PHASE_AND_G1_S_TRANSITION	23	0.47	2.34	0	0.001	2.34
MISSIAGLIA_REGULATED_BY_METHYLATION_DN	28	0.43	2.34	0	0.001	2.34
SMIRNOV_RESPONSE_TO_IR_6HR_DN	31	0.41	2.34	0	0.001	2.34
GSE17974_0H_VS_24H_IN_VITRO_ACT_CD4_TCELL_DN	41	0.37	2.34	0	0.001	2.34
GSE7831_CPG_VS_INFLUENZA_STIM_PDC_4H_DN	30	0.42	2.34	0	0.001	2.34
GOBP_INTERLEUKIN_6_PRODUCTION	28	-0.61	-2.34	0	0.002	2.34
GSE26156_DOUBLE_POSITIVE_VS_CD4_SINGLE_POSITIVE_THYMOCYTE_DN	38	0.38	2.33	0	0.001	2.33
GSE21546_ELK1_KO_VS_SAP1A_KO_AND_ELK1_KO_DP_THYMOCYTES_DN	39	0.38	2.33	0	0.001	2.33
GSE15930_NAIVE_VS_72H_IN_VITRO_STIM_IFNAB_CD8_TCELL_DN	43	0.36	2.32	0	0.001	2.32
CSR_LATE_UP.V1_UP	34	0.39	2.31	0	0.001	2.31
GSE37533_PPARG2_FOXP3_VS_FOXP3_TRANSDUCED_CD4_TCELL_DN	53	-0.52	-2.31	0	0.002	2.31
NRSF_01	20	0.47	2.3	0	0.001	2.3
MITSIADES_RESPONSE_TO_APLIDIN_DN	64	0.32	2.28	0	0.002	2.28
SANA_RESPONSE_TO_IFNG_UP	25	-0.62	-2.28	0	0.005	2.28
GOBP_CELL_CYCLE_CHECKPOINT	38	0.39	2.27	0	0.002	2.27
GOCC_CONDENSED_CHROMOSOME_CENTROMERIC_REGION	27	0.42	2.27	0	0.002	2.27
WHITFIELD_CELL_CYCLE_G2_M	58	0.33	2.27	0	0.002	2.27
MIKKELSEN_MEF_HCP_WITH_H3K27ME3	105	0.27	2.26	0	0.002	2.26
GSE23568_CTRL_VS_ID3_TRANSDUCED_CD8_TCELL_DN	45	0.34	2.25	0	0.002	2.25
GOBP_TRANSLATIONAL_INITIATION	22	0.46	2.25	0	0.002	2.25
GSE16450_IMMATURE_VS_MATURE_NEURON_CELL_LINE_DN	39	0.35	2.25	0	0.002	2.25
BASAKI_YBX1_TARGETS_UP	79	0.31	2.25	0	0.002	2.25
GSE37533_PPARG1_FOXP3_VS_FOXP3_TRANSDUCED_CD4_TCELL_DN	51	-0.5	-2.25	0	0.007	2.25
GSE24634_TEFF_VS_TCONV_DAY7_IN_CULTURE_UP	49	0.34	2.24	0	0.002	2.24
BUSSLINGER_DUODENAL_DIFFERENTIATING_STEM_CELLS	50	0.33	2.24	0	0.002	2.24
VANTVEER_BREAST_CANCER_METASTASIS_DN	34	0.38	2.24	0	0.002	2.24
TRAVAGLINI_LUNG_ALVEOLAR_FIBROBLAST_CELL	50	-0.51	-2.24	0	0.007	2.24
MORF_RAD23A	35	0.4	2.23	0	0.002	2.23
BOYAULT_LIVER_CANCER_SUBCLASS_G3_UP	27	0.42	2.22	0	0.003	2.22
GSE42021_TREG_PLN_VS_TREG_PRECURSORS_THYMUS_DN	49	-0.5	-2.21	0	0.014	2.21
MODULE_198	43	0.34	2.2	0	0.003	2.2
MORF_PRKDC	20	0.46	2.2	0	0.003	2.2
REACTOME_SIGNALING_BY_ROBO_RECEPTORS	30	0.39	2.2	0	0.003	2.2
MORF_SKP1A	22	0.44	2.19	0	0.003	2.19
SANA_TNF_SIGNALING_UP	22	-0.6	-2.19	0	0.016	2.19
DESCARTES_MAIN_FETAL_RETINAL_PIGMENT_CELLS	46	-0.5	-2.19	0.001	0.015	2.19
GRAESSMANN_RESPONSE_TO_MC_AND_SERUM_DEPRIVATION_UP	55	-0.48	-2.19	0	0.014	2.19
RHEIN_ALL_GLUCOCORTICOID_THERAPY_DN	62	0.3	2.18	0	0.003	2.18
GOBP_PROTEIN_KINASE_B_SIGNALING	48	-0.49	-2.18	0	0.015	2.18
GOBP_NEGATIVE_REGULATION_OF_CELL_CYCLE_PHASE_TRANSITION	46	0.33	2.17	0	0.004	2.17
REACTOME_CELLULAR_RESPONSE_TO_STARVATION	26	0.4	2.17	0	0.004	2.17
LI_AMPLIFIED_IN_LUNG_CANCER	39	0.35	2.17	0	0.004	2.17
KINSEY_TARGETS_OF_EWSR1_FLII_FUSION_UP	217	0.23	2.17	0	0.004	2.17
GSE42021_TREG_PLN_VS_CD24LO_TREG_THYMUS_DN	45	-0.5	-2.17	0	0.015	2.17
GOBP_SPINDLE_ORGANIZATION	39	0.35	2.16	0	0.004	2.16
REACTOME_NEGATIVE_REGULATION_OF_THE_PI3K_AKT_NETWORK	22	-0.6	-2.16	0	0.017	2.16
HP_AUTOIMMUNITY	38	-0.52	-2.16	0	0.016	2.16
GSE42021_TREG_VS_TCONV_PLN_UP	59	-0.47	-2.16	0	0.016	2.16
ZHONG_PFC_C8_ORG_PROLIFERATING	22	0.43	2.15	0.011	0.004	2.15
GSE24634_TREG_VS_TCONV_POST_DAY5_IL4_CONVERSION_UP	30	0.39	2.15	0	0.004	2.15
MORF_HDAC2	29	0.38	2.15	0	0.004	2.15
BLANCO_MELO_COVID19_BRONCHIAL_EPITHELIAL_CELLS_SARS_COV_2_INFECTION_UP	30	-0.55	-2.15	0	0.017	2.15
GSE42021_CD24HI_VS_CD24LOW_TREG_THYMUS_DN	47	-0.49	-2.15	0	0.017	2.15
GSE40274_FOXP3_VS_FOXP3_AND_EOS_TRANSDUCED_ACTIVATED_CD4_TCELL_DN	38	0.34	2.14	0	0.004	2.14
GSE21546_UNSTIM_VS_ANTI_CD3_STIM_DP_THYMOCYTES_DN	43	0.35	2.14	0	0.004	2.14
MARKEY_RB1_ACUTE_LOF_UP	44	0.34	2.13	0	0.005	2.13
REACTOME_S_PHASE	22	0.43	2.13	0	0.005	2.13
GSE37532_WT_VS_PPARG_KO_VISCERAL_ADIPOSE_TISSUE_TREG_UP	47	0.34	2.13	0	0.005	2.13
GSE15930_NAIVE_VS_48H_IN_VITRO_STIM_IL12_CD8_TCELL_DN	40	0.34	2.13	0	0.005	2.13
GOBP_REGULATION_OF_GENERATION_OF_PRECURSOR_METABOLITES_AND_ENERGY	22	-0.58	-2.13	0.001	0.02	2.13
MIKKELSEN_MCV6_HCP_WITH_H3K27ME3	81	0.28	2.12	0	0.005	2.12
GSE24634_TREG_VS_TCONV_POST_DAY3_IL4_CONVERSION_UP	36	0.36	2.12	0	0.005	2.12
MANNO_MIDBRAIN_NEUROTYPES_HNBML1	77	0.29	2.12	0	0.005	2.12
GOBP_CHROMOSOME_ORGANIZATION	172	0.24	2.12	0	0.005	2.12
NUYTTEN_EZH2_TARGETS_DN	205	0.21	2.12	0	0.005	2.12
GOBP_REGULATION_OF_CELL_CYCLE_PROCESS	127	0.27	2.12	0	0.005	2.12
VILLANUEVA_LIVER_CANCER_KRT19_UP	33	0.38	2.12	0	0.005	2.12
SMID_BREAST_CANCER_NORMAL_LIKE_UP	123	-0.42	-2.12	0	0.023	2.12
DODD_NASOPHARYNGEAL_CARCINOMA_DN	239	0.25	2.11	0	0.005	2.11
LEE_BMP2_TARGETS_DN	132	0.25	2.11	0	0.005	2.11
GOBP_NEGATIVE_REGULATION_OF_CELL_CYCLE_PROCESS	61	0.31	2.11	0	0.005	2.11
DESCARTES_FETAL_THYMUS_STROMAL_CELLS	34	-0.52	-2.11	0	0.025	2.11
GSE41978_ID2_KO_VS_BIM_KO_KLRG1_LOW_EFFECTOR_CD8_TCELL_UP	61	-0.45	-2.11	0	0.024	2.11
FUJII_YBX1_TARGETS_DN	49	0.32	2.1	0	0.006	2.1
GSE42021_CD24HI_VS_CD24INT_TREG_THYMUS_DN	58	-0.46	-2.1	0	0.026	2.1
PUJANA_BRCA1_PCC_NETWORK	218	0.25	2.09	0	0.006	2.09
GAVIN_FOXP3_TARGETS_CLUSTER_P6	28	0.38	2.09	0	0.006	2.09
RPS14_DN.V1_DN	50	0.31	2.08	0	0.007	2.08
GOBP_POSITIVE_REGULATION_OF_PROTEIN_KINASE_B_SIGNALING	31	-0.53	-2.08	0	0.035	2.08
ZAK_PBMC_MRKAD5_HIV_1_GAG_POL_NEF_AGE_20_50YO_3DY_UP	32	-0.52	-2.07	0	0.039	2.07
GOBP_REGULATION_OF_CARBOHYDRATE_METABOLIC_PROCESS	32	-0.52	-2.07	0	0.038	2.07
MODULE_122	34	-0.52	-2.06	0	0.04	2.06
TRAVAGLINI_LUNG_PROLIFERATING_BASAL_CELL	168	0.24	2.05	0	0.008	2.05
HP_MUSCULAR_HYPOTONIA_OF_THE_TRUNK	37	0.36	2.05	0	0.008	2.05
CHIANG_LIVER_CANCER_SUBCLASS_PROLIFERATION_UP	60	0.29	2.05	0	0.008	2.05
GSE24574_BCL6_HIGH_VS_LOW_TFH_CD4_TCELL_DN	30	0.37	2.05	0	0.008	2.05
HU_FETAL_RETINA_MULLER	23	-0.56	-2.05	0	0.046	2.05
KRAS.KIDNEY_UP.V1_UP	63	-0.45	-2.05	0	0.046	2.05
GOBP_REGULATION_OF_CELLULAR_KETONE_METABOLIC_PROCESS	28	-0.52	-2.05	0	0.045	2.05
GOBP_NUCLEAR_TRANSCRIBED_MRNA_CATABOLIC_PROCESS	26	0.4	2.04	0	0.009	2.04
KAUFFMANN_DNA_REPAIR_GENES	26	0.39	2.04	0.007	0.009	2.04
MODULE_176	58	-0.45	-2.04	0.001	0.047	2.04
KEGG_CYTOKINE_CYTOKINE_RECEPTOR_INTERACTION	29	-0.52	-2.04	0	0.048	2.04
KIM_GLIS2_TARGETS_UP	23	-0.56	-2.04	0	0.048	2.04
HP_DELAYED_ABILITY_TO_WALK	29	0.37	2.03	0	0.009	2.03
MANNO_MIDBRAIN_NEUROTYPES_HPROGFPL	100	0.25	2.03	0	0.009	2.03
GSE3039_B2_VS_B1_BCELL_DN	47	0.31	2.03	0	0.009	2.03
MODULE_112	65	-0.43	-2.03	0	0.049	2.03
PICCALUGA_ANGIOIMMUNOBLASTIC_LYMPHOMA_UP	85	-0.42	-2.03	0	0.05	2.03
GOBP_REGULATION_OF_CHROMOSOME_ORGANIZATION	42	0.31	2.02	0	0.009	2.02
GSE2405_S_AUREUS_VS_UNTREATED_NEUTROPHIL_DN	44	0.33	2.02	0	0.009	2.02
GOMF_GROWTH_FACTOR_BINDING	37	-0.48	-2.02	0	0.051	2.02
GSE13485_DAY1_VS_DAY7_YF17D_VACCINE_PBMC_DN	40	-0.48	-2.02	0	0.053	2.02
MODULE_47	76	-0.43	-2.02	0	0.052	2.02
MODULE_5	127	-0.4	-2.02	0	0.052	2.02
GSE22886_NAIVE_CD4_TCELL_VS_12H_ACT_TH1_DN	29	0.35	2.01	0	0.01	2.01
GOCC_KINETOCHORE	32	0.37	2.01	0	0.01	2.01
GSE45365_WT_VS_IFNAR_KO_BCELL_MCMV_INFECTION_DN	44	0.31	2.01	0	0.01	2.01
GSE13485_PRE_VS_POST_YF17D_VACCINATION_PBMC_DN	54	-0.45	-2.01	0	0.053	2.01
SEKI_INFLAMMATORY_RESPONSE_LPS_UP	22	-0.56	-2.01	0.001	0.056	2.01
HP_APLASIA_HYPOPLASIA_OF_THE_THUMB	20	0.42	2	0	0.011	2
GOBP_REGULATION_OF_MITOTIC_CELL_CYCLE	109	0.26	2	0	0.011	2
GOCC_ENDOPLASMIC_RETICULUM_PROTEIN_CONTAINING_COMPLEX	23	0.39	2	0.006	0.011	2
BERENJENO_TRANSFORMED_BY_RHOA_UP	129	0.24	1.99	0	0.011	1.99
BENPORATH_PRC2_TARGETS	124	0.23	1.99	0	0.011	1.99
GSE15930_NAIVE_VS_24H_IN_VITRO_STIM_IL12_CD8_TCELL_DN	28	0.35	1.99	0	0.011	1.99
GSE24574_BCL6_LOW_TFH_VS_TCONV_CD4_TCELL_DN	32	0.34	1.99	0	0.012	1.99
FLETCHER_PBMC_BCG_10W_INFANT_BCG_STIMULATED_VS_UNSTIMULATED_10W_UP	25	-0.53	-1.99	0	0.068	1.99
MODULE_44	100	-0.41	-1.99	0	0.069	1.99
HP_ARTHRITIS	43	-0.46	-1.99	0	0.067	1.99
GARCIA_TARGETS_OF_FLI1_AND_DAX1_DN	22	0.41	1.98	0	0.012	1.98
GOBP_RNA_CATABOLIC_PROCESS	47	0.3	1.98	0	0.012	1.98
GSE17301_CTRL_VS_48H_ACD3_ACD28_IFNA2_STIM_CD8_TCELL_DN	31	0.35	1.98	0	0.012	1.98
GSE10273_LOW_IL7_VS_HIGH_IL7_AND_IRF4_IN_IRF4_8_NULL_PRE_BCELL_UP	44	0.31	1.98	0	0.012	1.98
GOBP_REGULATION_OF_CELLULAR_CARBOHYDRATE_METABOLIC_PROCESS	24	-0.53	-1.98	0	0.072	1.98
MODULE_23	109	-0.39	-1.98	0	0.072	1.98
MODULE_252	36	0.35	1.97	0	0.012	1.97
GSE39110_DAY3_VS_DAY6_POST_IMMUNIZATION_CD8_TCELL_DN	61	0.29	1.97	0	0.012	1.97
BENPORATH_ES_WITH_H3K27ME3	236	0.19	1.97	0	0.013	1.97
GSE22886_UNSTIM_VS_STIM_MEMORY_TCELL_DN	25	0.36	1.97	0	0.013	1.97
ATF2_UP.V1_DN	46	-0.46	-1.97	0	0.074	1.97
MODULE_324	40	-0.47	-1.97	0	0.08	1.97
MIKKELSEN_IPS_LCP_WITH_H3K4ME3	39	-0.47	-1.96	0	0.082	1.96
GSE29615_CTRL_VS_LAIV_FLU_VACCINE_PBMC_UP	24	-0.52	-1.96	0	0.082	1.96
PDGF_UP.V1_DN	21	-0.54	-1.96	0	0.086	1.96
GOBP_POSITIVE_REGULATION_OF_SMALL_MOLECULE_METABOLIC_PROCESS	25	-0.51	-1.96	0	0.085	1.96
GSE46606_UNSTIM_VS_CD40L_IL2_IL5_DAY3_STIMULATED_BCELL_DN	20	0.39	1.95	0.006	0.014	1.95
HP_TRIANGULAR_SHAPED_PHALANGES_OF_THE_HAND	30	0.34	1.95	0.006	0.015	1.95
WNT_UP.V1_DN	27	-0.5	-1.95	0	0.086	1.95
TAKEDA_TARGETS_OF_NUP98_HOXA9_FUSION_16D_UP	45	-0.45	-1.95	0.001	0.087	1.95
MIR4297	34	-0.47	-1.95	0	0.087	1.95
GSE21546_UNSTIM_VS_ANTI_CD3_STIM_ELK1_KO_DP_THYMOCYTES_UP	50	-0.44	-1.95	0	0.086	1.95
GSE22886_CTRL_VS_LPS_24H_DC_DN	43	-0.46	-1.95	0	0.088	1.95
DURANTE_ADULT_OLFACTORY_NEUROEPITHELIUM_FIBROBLASTS_STROMAL_CELLS	29	-0.49	-1.95	0.002	0.087	1.95
REACTOME_TRANSLATION	26	0.38	1.94	0.007	0.015	1.94
GINESTIER_BREAST_CANCER_ZNF217_AMPLIFIED_DN	48	0.31	1.94	0	0.015	1.94
GOBP_MICROTUBULE_CYTOSKELETON_ORGANIZATION_INVOLVED_IN_MITOSIS	34	0.33	1.94	0	0.015	1.94
MORF_EIF3S2	21	0.39	1.94	0.006	0.016	1.94
GSE37533_PPARG1_FOXP3_VS_PPARG2_FOXP3_TRANSDUCED_CD4_TCELL_PIOGLITAZONE_TREATED_DN	53	-0.44	-1.94	0.002	0.086	1.94
DURANTE_ADULT_OLFACTORY_NEUROEPITHELIUM_OLFACTORY_ENSHEATHING_GLIA	49	-0.44	-1.94	0	0.088	1.94
DESCARTES_FETAL_KIDNEY_STROMAL_CELLS	37	-0.47	-1.94	0	0.087	1.94
HORIUCHI_WTAP_TARGETS_UP	98	-0.39	-1.94	0	0.088	1.94
MODULE_64	108	-0.39	-1.94	0	0.09	1.94
FOURNIER_ACINAR_DEVELOPMENT_LATE_2	56	0.28	1.93	0	0.017	1.93
MODULE_111	26	-0.51	-1.93	0.002	0.09	1.93
BLANCO_MELO_HUMAN_PARAINFLUENZA_VIRUS_3_INFECTION_A594_CELLS_UP	43	-0.45	-1.93	0	0.09	1.93
NERF_Q2	53	-0.43	-1.93	0	0.092	1.93
HP_ABNORMAL_PLEURA_MORPHOLOGY	21	-0.55	-1.93	0.001	0.095	1.93
MODULE_12	134	-0.37	-1.93	0	0.095	1.93
LEF1_Q6	53	0.28	1.92	0	0.017	1.92
GOBP_POSITIVE_REGULATION_OF_CELL_CYCLE_PROCESS	49	0.29	1.92	0	0.017	1.92
WHITFIELD_CELL_CYCLE_G2	46	0.31	1.92	0	0.017	1.92
MORI_PRE_BI_LYMPHOCYTE_UP	21	0.39	1.92	0	0.017	1.92
DESCARTES_FETAL_PLACENTA_MYELOID_CELLS	25	-0.51	-1.92	0.001	0.097	1.92
GOBP_SENSORY_PERCEPTION_OF_LIGHT_STIMULUS	72	-0.41	-1.92	0	0.1	1.92
HP_HETEROGENEOUS	58	-0.42	-1.92	0	0.1	1.92
GSE40685_TREG_VS_FOXP3_KO_TREG_PRECURSOR_UP	47	-0.44	-1.92	0	0.101	1.92
CHEMNITZ_RESPONSE_TO_PROSTAGLANDIN_E2_UP	45	0.3	1.91	0	0.018	1.91
GOBP_LEUKOCYTE_PROLIFERATION	45	-0.44	-1.91	0.002	0.111	1.91
HALLMARK_INTERFERON_ALPHA_RESPONSE	29	-0.49	-1.91	0	0.11	1.91
WEI_MYCN_TARGETS_WITH_E_BOX	118	0.24	1.9	0	0.019	1.9
GSE13485_DAY3_VS_DAY7_YF17D_VACCINE_PBMC_DN	47	-0.43	-1.9	0	0.111	1.9
DESCARTES_FETAL_CEREBELLUM_ASTROCYTES	34	-0.47	-1.9	0.003	0.11	1.9
ZHONG_PFC_C9_ORG_OTHER	45	-0.43	-1.9	0	0.11	1.9
BOQUEST_STEM_CELL_UP	72	-0.4	-1.9	0	0.109	1.9
HAY_BONE_MARROW_STROMAL	227	-0.35	-1.9	0	0.113	1.9
BIDUS_METASTASIS_DN	39	-0.45	-1.9	0.003	0.113	1.9
WALLACE_PROSTATE_CANCER_RACE_UP	61	-0.41	-1.9	0	0.113	1.9
TIEN_INTESTINE_PROBIOTICS_24HR_UP	115	0.23	1.89	0	0.02	1.89
GOCC_CONDENSED_CHROMOSOME	38	0.31	1.89	0.008	0.02	1.89
GSE42021_CD24HI_VS_CD24LOW_TCONV_THYMUS_DN	52	-0.42	-1.89	0.001	0.114	1.89
IL15_UP.V1_UP	25	-0.49	-1.89	0.004	0.117	1.89
HALLMARK_KRAS_SIGNALING_UP	61	-0.41	-1.89	0	0.116	1.89
GSE7218_UNSTIM_VS_ANTIGEN_STIM_THROUGH_IGG_BCELL_DN	29	-0.49	-1.89	0.002	0.115	1.89
GOBP_NEGATIVE_REGULATION_OF_CYTOKINE_PRODUCTION	51	-0.43	-1.89	0.001	0.114	1.89
GSE13485_CTRL_VS_DAY7_YF17D_VACCINE_PBMC_DN	57	-0.41	-1.89	0	0.119	1.89
SCHUETZ_BREAST_CANCER_DUCTAL_INVASIVE_UP	113	-0.38	-1.89	0	0.118	1.89
BLANCO_MELO_COVID19_SARS_COV_2_POS_PATIENT_LUNG_TISSUE_UP	20	-0.53	-1.89	0.005	0.117	1.89
GSE45739_UNSTIM_VS_ACD3_ACD28_STIM_NRAS_KO_CD4_TCELL_DN	38	-0.45	-1.89	0.003	0.116	1.89
GSE33292_WT_VS_TCF1_KO_DN3_THYMOCYTE_DN	52	0.28	1.88	0	0.021	1.88
GSE25088_WT_VS_STAT6_KO_MACROPHAGE_DN	58	0.28	1.88	0	0.021	1.88
MORI_EMU_MYC_LYMPHOMA_BY_ONSET_TIME_UP	21	0.38	1.88	0.012	0.022	1.88
GOLDRATH_HOMEOSTATIC_PROLIFERATION	26	0.34	1.88	0.007	0.022	1.88
GSE21546_UNSTIM_VS_ANTI_CD3_STIM_SAP1A_KO_DP_THYMOCYTES_DN	31	-0.48	-1.88	0	0.117	1.88
GOBP_ENTRY_INTO_HOST	37	-0.45	-1.88	0	0.118	1.88
VAN_DEN_BIGGELAAR_PBMC_PREVNAR_9MO_INFANT_STIMULATED_VS_UNSTIMULATED_8MO_UP	26	0.36	1.87	0	0.023	1.87
HP_TONIC_SEIZURE	26	0.35	1.87	0.006	0.023	1.87
PTPRA_TARGET_GENES	20	0.39	1.87	0.016	0.023	1.87
GOCC_PERIKARYON	27	0.35	1.87	0	0.024	1.87
GOBP_CELLULAR_KETONE_METABOLIC_PROCESS	34	-0.46	-1.87	0.002	0.129	1.87
BLANCO_MELO_RESPIRATORY_SYNCYTIAL_VIRUS_INFECTION_A594_CELLS_UP	67	-0.4	-1.87	0.001	0.129	1.87
GSE18281_CORTICAL_THYMOCYTE_VS_WHOLE_CORTEX_THYMUS_UP	37	-0.45	-1.87	0	0.128	1.87
GOCC_PHOTORECEPTOR_OUTER_SEGMENT	30	-0.47	-1.87	0.001	0.133	1.87
GRAESSMANN_APOPTOSIS_BY_SERUM_DEPRIVATION_UP	110	-0.37	-1.87	0	0.134	1.87
HP_ABNORMAL_TOENAIL_MORPHOLOGY	23	-0.5	-1.87	0.002	0.133	1.87
MIKKELSEN_NPC_HCP_WITH_H3K27ME3	66	0.25	1.86	0	0.024	1.86
GSE7764_IL15_NK_CELL_24H_VS_SPLENOCYTE_UP	21	0.39	1.86	0.006	0.024	1.86
PYEON_CANCER_HEAD_AND_NECK_VS_CERVICAL_UP	35	0.32	1.86	0	0.024	1.86
DESCARTES_FETAL_CEREBRUM_VASCULAR_ENDOTHELIAL_CELLS	120	-0.37	-1.86	0	0.134	1.86
GOBP_CYTOKINE_PRODUCTION	131	-0.37	-1.86	0	0.137	1.86
MODULE_248	37	-0.46	-1.86	0	0.139	1.86
GOBP_REGULATION_OF_ERBB_SIGNALING_PATHWAY	29	-0.47	-1.86	0.002	0.14	1.86
GSE19401_UNSTIM_VS_RETINOIC_ACID_STIM_FOLLICULAR_DC_UP	49	-0.42	-1.86	0	0.141	1.86
GSE21063_WT_VS_NFATC1_KO_16H_ANTI_IGM_STIM_BCELL_DN	38	-0.45	-1.86	0.001	0.14	1.86
MODULE_84	137	-0.36	-1.86	0	0.139	1.86
CUI_DEVELOPING_HEART_VALVAR_ENDOTHELIAL_CELL	47	-0.43	-1.86	0.001	0.138	1.86
GOBP_TELOMERE_ORGANIZATION	22	0.37	1.85	0.006	0.025	1.85
GSE2128_C57BL6_VS_NOD_THYMOCYTE_UP	48	0.28	1.85	0.011	0.026	1.85
GSE2770_UNTREATED_VS_IL4_TREATED_ACT_CD4_TCELL_48H_DN	44	0.28	1.85	0	0.025	1.85
KEGG_NEUROACTIVE_LIGAND_RECEPTOR_INTERACTION	39	0.3	1.85	0	0.025	1.85
GSE28726_NAIVE_VS_ACTIVATED_CD4_TCELL_DN	40	0.3	1.85	0	0.026	1.85
GOMF_NEUROTRANSMITTER_RECEPTOR_ACTIVITY	24	0.37	1.85	0	0.026	1.85
GOBP_RESPONSE_TO_ACID_CHEMICAL	30	0.33	1.85	0	0.026	1.85
NABA_MATRISOME	173	-0.35	-1.85	0	0.139	1.85
CYCLIN_D1_KE_.V1_DN	37	-0.44	-1.85	0.001	0.14	1.85
MODULE_2	128	-0.36	-1.85	0	0.139	1.85
LIU_PROSTATE_CANCER_DN	135	-0.36	-1.85	0	0.139	1.85
GSE22140_HEALTHY_VS_ARTHRITIC_GERMFREE_MOUSE_CD4_TCELL_UP	41	-0.44	-1.85	0	0.142	1.85
AIZARANI_LIVER_C21_STELLATE_CELLS_1	73	-0.39	-1.85	0	0.142	1.85
GOBP_EPIDERMAL_GROWTH_FACTOR_RECEPTOR_SIGNALING_PATHWAY	34	-0.45	-1.85	0	0.143	1.85
GOBP_ERBB_SIGNALING_PATHWAY	40	-0.44	-1.85	0	0.142	1.85
GSE3982_MAC_VS_TH2_DN	30	-0.47	-1.85	0.006	0.143	1.85
GSE13547_WT_VS_ZFX_KO_BCELL_ANTI_IGM_STIM_2H_UP	27	0.34	1.84	0.006	0.028	1.84
GSE13485_DAY1_VS_DAY3_YF17D_VACCINE_PBMC_DN	33	-0.46	-1.84	0.002	0.143	1.84
GOBP_REGULATION_OF_LEUKOCYTE_PROLIFERATION	35	-0.46	-1.84	0.002	0.146	1.84
GSE21380_NON_TFH_VS_GERMINAL_CENTER_TFH_CD4_TCELL_UP	45	-0.42	-1.84	0.002	0.145	1.84
AIZARANI_LIVER_C10_MVECS_1	93	-0.37	-1.84	0	0.145	1.84
ONDER_CDH1_TARGETS_2_DN	121	-0.36	-1.84	0.001	0.146	1.84
MARKEY_RB1_ACUTE_LOF_DN	49	-0.41	-1.84	0.003	0.146	1.84
FAN_EMBRYONIC_CTX_BIG_GROUPS_BRAIN_ENDOTHELIAL	139	-0.36	-1.84	0	0.145	1.84
GOBP_MOVEMENT_IN_HOST_ENVIRONMENT	39	-0.43	-1.84	0.003	0.144	1.84
NABA_SECRETED_FACTORS	44	-0.43	-1.84	0.003	0.147	1.84
GOBP_REGULATION_OF_SMALL_MOLECULE_METABOLIC_PROCESS	77	-0.39	-1.84	0	0.147	1.84
BORCZUK_MALIGNANT_MESOTHELIOMA_UP	54	0.26	1.83	0.013	0.029	1.83
MORF_DAP3	21	0.38	1.83	0.006	0.029	1.83
GSE7460_CD8_TCELL_VS_TREG_ACT_DN	39	0.3	1.83	0.009	0.03	1.83
GOBP_CARDIOCYTE_DIFFERENTIATION	27	-0.48	-1.83	0.002	0.148	1.83
FOSTER_KDM1A_TARGETS_UP	56	-0.41	-1.83	0	0.148	1.83
GSE7509_DC_VS_MONOCYTE_DN	40	-0.43	-1.83	0.001	0.149	1.83
GOBP_DEFENSE_RESPONSE_TO_OTHER_ORGANISM	157	-0.35	-1.83	0	0.149	1.83
FRANCO_BLOOD_SANOFI_PASTEUR_SA_INACTIVATED_INFLUENZA_VACCINE_CORRELATED_WITH_ANTIBODY_RESPONSE_AGE_18_40YO_1DY_POSITIVE	30	-0.46	-1.83	0.002	0.149	1.83
KRAS.PROSTATE_UP.V1_DN	23	-0.5	-1.83	0.001	0.149	1.83
MIKKELSEN_ES_LCP_WITH_H3K4ME3	29	-0.47	-1.83	0.002	0.149	1.83
CATRRAGC_UNKNOWN	25	-0.48	-1.83	0.006	0.148	1.83
FAN_EMBRYONIC_CTX_ASTROCYTE_1	35	-0.44	-1.83	0.002	0.148	1.83
MODULE_342	59	-0.4	-1.83	0.002	0.148	1.83
GOBP_MRNA_METABOLIC_PROCESS	85	0.24	1.82	0	0.032	1.82
MODULE_244	32	0.31	1.82	0	0.032	1.82
KIM_ALL_DISORDERS_DURATION_CORR_DN	30	-0.46	-1.82	0.002	0.153	1.82
TRAVAGLINI_LUNG_CAPILLARY_INTERMEDIATE_1_CELL	59	-0.4	-1.82	0	0.153	1.82
HP_INFLAMMATORY_ABNORMALITY_OF_THE_EYE	41	-0.43	-1.82	0.001	0.152	1.82
TURASHVILI_BREAST_DUCTAL_CARCINOMA_VS_DUCTAL_NORMAL_DN	59	-0.4	-1.82	0.001	0.153	1.82
GOBP_REGULATION_OF_BIOLOGICAL_PROCESS_INVOLVED_IN_SYMBIOTIC_INTERACTION	36	-0.45	-1.82	0.002	0.159	1.82
GOBP_REGULATION_OF_VIRAL_LIFE_CYCLE	32	-0.46	-1.82	0.001	0.161	1.82
MODULE_98	53	0.28	1.81	0.016	0.032	1.81
BUSSLINGER_GASTRIC_LYZ_POSITIVE_CELLS	23	0.36	1.81	0	0.033	1.81
GSE43700_UNTREATED_VS_IL10_TREATED_PBMC_UP	45	0.28	1.81	0.014	0.033	1.81
TOYOTA_TARGETS_OF_MIR34B_AND_MIR34C	84	0.24	1.81	0	0.033	1.81
NAKAYAMA_SOFT_TISSUE_TUMORS_PCA2_UP	34	0.32	1.81	0.008	0.033	1.81
MARTENS_TRETINOIN_RESPONSE_DN	101	0.22	1.81	0	0.033	1.81
GSE15930_NAIVE_VS_48H_IN_VITRO_STIM_IFNAB_CD8_TCELL_DN	24	0.35	1.81	0.007	0.033	1.81
DESCARTES_FETAL_KIDNEY_METANEPHRIC_CELLS	23	0.36	1.81	0.006	0.033	1.81
GSE15930_NAIVE_VS_48H_IN_VITRO_STIM_CD8_TCELL_DN	29	0.31	1.81	0	0.033	1.81
GSE24210_RESTING_TREG_VS_TCONV_DN	20	0.38	1.81	0.011	0.033	1.81
GSE21546_WT_VS_SAP1A_KO_DP_THYMOCYTES_UP	65	-0.39	-1.81	0.003	0.165	1.81
HP_ABNORMAL_NEPHRON_MORPHOLOGY	45	-0.42	-1.81	0	0.165	1.81
BLANCO_MELO_BRONCHIAL_EPITHELIAL_CELLS_INFLUENZA_A_DEL_NS1_INFECTION_UP	122	-0.35	-1.81	0	0.165	1.81
ROSS_AML_WITH_AML1_ETO_FUSION	22	-0.49	-1.81	0	0.166	1.81
GOBP_ADAPTIVE_IMMUNE_RESPONSE_BASED_ON_SOMATIC_RECOMBINATION_OF_IMMUNE_RECEPTORS_BUILT_FROM_IMMUNOGLOBULIN_SUPERFAMILY_DOMAINS	40	-0.43	-1.81	0.003	0.165	1.81
NABA_MATRISOME_ASSOCIATED	111	-0.37	-1.81	0	0.164	1.81
HP_RENAL_INSUFFICIENCY	64	-0.39	-1.81	0	0.166	1.81
DESCARTES_FETAL_CEREBRUM_ASTROCYTES	28	-0.46	-1.81	0.003	0.165	1.81
GSE29615_CTRL_VS_DAY7_LAIV_FLU_VACCINE_PBMC_UP	29	-0.46	-1.81	0.002	0.167	1.81
GOBP_ENSHEATHMENT_OF_NEURONS	35	-0.44	-1.81	0.006	0.166	1.81
HP_MULTIFACTORIAL_INHERITANCE	20	-0.5	-1.81	0.007	0.169	1.81
CUI_DEVELOPING_HEART_C3_FIBROBLAST_LIKE_CELL	44	-0.41	-1.81	0.003	0.168	1.81
GSE22935_UNSTIM_VS_24H_MBOVIS_BCG_STIM_MYD88_KO_MACROPHAGE_DN	29	-0.46	-1.81	0.006	0.167	1.81
GOBP_REGULATION_OF_MITOTIC_NUCLEAR_DIVISION	25	0.35	1.8	0	0.034	1.8
GSE22432_CONVENTIONAL_CDC_VS_PLASMACYTOID_PDC_UP	26	0.34	1.8	0.007	0.033	1.8
BUSSLINGER_ESOPHAGEAL_EARLY_SUPRABASAL_CELLS	20	0.36	1.8	0	0.034	1.8
PPARGC1A_TARGET_GENES	20	0.38	1.8	0	0.034	1.8
HP_ABNORMAL_MACULAR_MORPHOLOGY	56	-0.4	-1.8	0	0.17	1.8
ZHONG_PFC_MAJOR_TYPES_ASTROCYTES	161	-0.35	-1.8	0	0.169	1.8
CUI_DEVELOPING_HEART_COMPACT_VENTRICULAR_CARDIOMYOCYTE	21	-0.5	-1.8	0.002	0.171	1.8
HSIAO_LIVER_SPECIFIC_GENES	49	-0.41	-1.8	0.003	0.172	1.8
GSE360_HIGH_VS_LOW_DOSE_B_MALAYI_DC_DN	47	-0.41	-1.8	0.003	0.174	1.8
HOWARD_DENDRITIC_CELL_INACT_MONOV_INFLUENZA_A_INDONESIA_05_2005_H5N1_AGE_18_49YO_1DY_UP	42	-0.42	-1.8	0.001	0.174	1.8
HP_ABNORMAL_UVEA_MORPHOLOGY	124	-0.35	-1.8	0	0.177	1.8
GSE10239_NAIVE_VS_DAY4.5_EFF_CD8_TCELL_DN	40	0.28	1.79	0	0.035	1.79
TOX4_TARGET_GENES	21	0.36	1.79	0.019	0.036	1.79
GSE32986_CURDLAN_LOWDOSE_VS_GMCSF_AND_CURDLAN_LOWDOSE_STIM_DC_DN	36	0.3	1.79	0	0.036	1.79
GSE22601_DOUBLE_POSITIVE_VS_CD4_SINGLE_POSITIVE_THYMOCYTE_DN	40	0.27	1.79	0	0.036	1.79
GOBP_INFLAMMATORY_RESPONSE	123	-0.35	-1.79	0	0.181	1.79
HP_ABNORMAL_FULL_FIELD_ELECTRORETINOGRAM	21	-0.49	-1.79	0.007	0.181	1.79
ATF2_S_UP.V1_DN	46	-0.41	-1.79	0.001	0.18	1.79
GSE39820_IL1B_IL6_VS_IL1B_IL6_IL23A_TREATED_CD4_TCELL_UP	43	-0.42	-1.79	0.004	0.18	1.79
MIR6128	40	-0.42	-1.79	0.001	0.179	1.79
GOBP_DETECTION_OF_LIGHT_STIMULUS	25	-0.48	-1.79	0.007	0.178	1.79
HP_ABNORMAL_SPUTUM	24	-0.47	-1.79	0.009	0.18	1.79
IGLESIAS_E2F_TARGETS_UP	37	-0.43	-1.79	0.002	0.179	1.79
VERHAAK_GLIOBLASTOMA_MESENCHYMAL	64	-0.39	-1.79	0	0.179	1.79
VART_KSHV_INFECTION_ANGIOGENIC_MARKERS_UP	42	-0.42	-1.79	0	0.182	1.79
GSE29614_CTRL_VS_DAY7_TIV_FLU_VACCINE_PBMC_DN	42	0.29	1.78	0	0.037	1.78
GSE36826_NORMAL_VS_STAPH_AUREUS_INF_SKIN_UP	30	0.32	1.78	0.007	0.037	1.78
DESCARTES_FETAL_HEART_SATB2_LRRC7_POSITIVE_CELLS	30	0.31	1.78	0.014	0.037	1.78
GOBP_MEIOTIC_CELL_CYCLE	27	0.33	1.78	0.021	0.037	1.78
BOQUEST_STEM_CELL_DN	51	-0.4	-1.78	0.003	0.185	1.78
DESCARTES_FETAL_CEREBELLUM_MICROGLIA	103	-0.36	-1.78	0	0.185	1.78
VECCHI_GASTRIC_CANCER_EARLY_DN	88	-0.37	-1.78	0	0.184	1.78
WONG_MITOCHONDRIA_GENE_MODULE	22	-0.5	-1.78	0.006	0.184	1.78
GAO_LARGE_INTESTINE_24W_C1_DCLK1POS_PROGENITOR	29	-0.46	-1.78	0.003	0.183	1.78
MODULE_27	71	-0.38	-1.78	0	0.182	1.78
GOBP_MULTICELLULAR_ORGANISMAL_SIGNALING	47	-0.41	-1.78	0.002	0.183	1.78
GSE360_CTRL_VS_L_MAJOR_DC_DN	44	-0.42	-1.78	0.003	0.184	1.78
HU_FETAL_RETINA_BIPOLAR	38	-0.44	-1.78	0.002	0.184	1.78
GSE24634_TEFF_VS_TCONV_DAY3_IN_CULTURE_DN	56	-0.39	-1.78	0.001	0.184	1.78
GSE25085_FETAL_BM_VS_ADULT_BM_SP4_THYMIC_IMPLANT_DN	47	-0.4	-1.78	0	0.186	1.78
GOBP_DEFENSE_RESPONSE	240	-0.33	-1.78	0	0.185	1.78
GOBP_GLAND_MORPHOGENESIS	25	-0.47	-1.78	0.006	0.187	1.78
HP_ABNORMAL_IRIS_PIGMENTATION	29	-0.46	-1.78	0.003	0.186	1.78
MIR2054	31	-0.46	-1.78	0.005	0.185	1.78
GSE37533_UNTREATED_VS_PIOGLIZATONE_TREATED_CD4_TCELL_PPARG1_AND_FOXP3_TRASDUCED_DN	39	-0.42	-1.78	0.002	0.185	1.78
GSE29618_PRE_VS_DAY7_FLU_VACCINE_BCELL_UP	41	-0.42	-1.78	0.007	0.184	1.78
HP_BLINDNESS	58	-0.39	-1.78	0.002	0.184	1.78
GAUCHER_PBMC_YF_VAX_STAMARIL_UNKNOWN_AGE_3DY_UP	57	-0.39	-1.78	0.001	0.184	1.78
GOBP_EPIDERMIS_DEVELOPMENT	54	-0.4	-1.78	0.002	0.183	1.78
GOBP_DETECTION_OF_ABIOTIC_STIMULUS	39	-0.42	-1.78	0.004	0.182	1.78
GSE21063_3H_VS_16H_ANTI_IGM_STIM_NFATC1_KOBCELL_DN	45	0.28	1.77	0	0.04	1.77
GOBP_VIRAL_GENE_EXPRESSION	31	0.32	1.77	0.008	0.04	1.77
GOCC_PHOTORECEPTOR_INNER_SEGMENT	25	-0.47	-1.77	0.002	0.183	1.77
GSE13411_SWITCHED_MEMORY_BCELL_VS_PLASMA_CELL_UP	43	-0.42	-1.77	0.003	0.182	1.77
REACTOME_CELL_JUNCTION_ORGANIZATION	21	-0.49	-1.77	0.005	0.186	1.77
HOWARD_NEUTROPHIL_INACT_MONOV_INFLUENZA_A_INDONESIA_05_2005_H5N1_AGE_18_49YO_3DY_UP	27	-0.46	-1.77	0.007	0.186	1.77
MIR150_3P	20	-0.5	-1.77	0.006	0.186	1.77
HATADA_METHYLATED_IN_LUNG_CANCER_UP	72	-0.37	-1.77	0.002	0.186	1.77
GSE17721_CTRL_VS_LPS_6H_BMDC_DN	42	-0.42	-1.77	0.006	0.185	1.77
HP_SCARRING	43	-0.41	-1.77	0.002	0.185	1.77
GSE19401_RETINOIC_ACID_VS_RETINOIC_ACID_AND_PAM2CSK4_STIM_FOLLICULAR_DC_UP	37	-0.43	-1.77	0.004	0.185	1.77
HALLMARK_EPITHELIAL_MESENCHYMAL_TRANSITION	58	-0.39	-1.77	0.001	0.185	1.77
LXR_DR4_Q3	20	-0.49	-1.77	0.011	0.185	1.77
GOBP_PHOTOTRANSDUCTION	20	-0.49	-1.77	0.006	0.19	1.77
REACTOME_DNA_REPAIR	34	0.29	1.76	0.008	0.042	1.76
GSE10240_CTRL_VS_IL17_AND_IL22_STIM_PRIMARY_BRONCHIAL_EPITHELIAL_CELLS_UP	44	0.29	1.76	0	0.043	1.76
CASORELLI_ACUTE_PROMYELOCYTIC_LEUKEMIA_DN	146	0.2	1.76	0	0.043	1.76
GOBP_POSITIVE_REGULATION_OF_IMMUNE_EFFECTOR_PROCESS	31	-0.44	-1.76	0.007	0.19	1.76
GOCC_COATED_VESICLE_MEMBRANE	39	-0.42	-1.76	0.003	0.194	1.76
DESCARTES_FETAL_LUNG_MEGAKARYOCYTES	23	-0.48	-1.76	0.004	0.195	1.76
MIKKELSEN_ES_ICP_WITH_H3K4ME3	161	-0.34	-1.76	0	0.196	1.76
GOBP_SKIN_DEVELOPMENT	44	-0.41	-1.76	0.001	0.196	1.76
GOBP_CELLULAR_RESPONSE_TO_REACTIVE_OXYGEN_SPECIES	38	-0.42	-1.76	0.004	0.195	1.76
GOBP_INNATE_IMMUNE_RESPONSE	136	-0.35	-1.76	0	0.195	1.76
GSE3982_EOSINOPHIL_VS_BCELL_UP	41	-0.41	-1.76	0.002	0.195	1.76
GOCC_BASAL_PART_OF_CELL	82	-0.37	-1.76	0.002	0.195	1.76
WP_PI3KAKT_SIGNALING_PATHWAY	66	-0.38	-1.76	0.006	0.196	1.76
HALLMARK_INTERFERON_GAMMA_RESPONSE	54	-0.39	-1.76	0	0.195	1.76
GSE13411_IGM_MEMORY_BCELL_VS_PLASMA_CELL_UP	48	-0.4	-1.76	0.004	0.197	1.76
HP_MACULE	24	-0.48	-1.76	0.007	0.197	1.76
CTGAGCC_MIR24	49	-0.4	-1.76	0.004	0.197	1.76
HP_DILATION_OF_LATERAL_VENTRICLES	20	0.36	1.75	0.018	0.044	1.75
GOBP_REGULATION_OF_NUCLEAR_DIVISION	27	0.33	1.75	0.013	0.044	1.75
GSE14415_INDUCED_TREG_VS_FAILED_INDUCED_TREG_UP	34	0.28	1.75	0.009	0.045	1.75
GOBP_DNA_INTEGRITY_CHECKPOINT	22	0.35	1.75	0.029	0.045	1.75
GSE3982_EOSINOPHIL_VS_MAC_UP	30	-0.44	-1.75	0.003	0.198	1.75
GSE26343_UNSTIM_VS_LPS_STIM_NFAT5_KO_MACROPHAGE_DN	42	-0.41	-1.75	0.01	0.198	1.75
GOBP_BIOLOGICAL_PROCESS_INVOLVED_IN_INTERACTION_WITH_HOST	46	-0.4	-1.75	0.004	0.197	1.75
GOBP_REGULATION_OF_OSTEOBLAST_DIFFERENTIATION	22	-0.49	-1.75	0.008	0.197	1.75
TAKEDA_TARGETS_OF_NUP98_HOXA9_FUSION_3D_UP	59	-0.39	-1.75	0	0.197	1.75
HP_CHRONIC_KIDNEY_DISEASE	29	-0.45	-1.75	0.003	0.196	1.75
GOBP_MEMBRANE_DEPOLARIZATION	20	-0.5	-1.75	0.013	0.198	1.75
GSE18791_CTRL_VS_NEWCASTLE_VIRUS_DC_10H_DN	38	-0.42	-1.75	0.011	0.199	1.75
IL2_UP.V1_UP	29	-0.45	-1.75	0.003	0.198	1.75
GSE10325_CD4_TCELL_VS_LUPUS_CD4_TCELL_DN	50	-0.39	-1.75	0.003	0.2	1.75
BLANCO_MELO_BETA_INTERFERON_TREATED_BRONCHIAL_EPITHELIAL_CELLS_UP	86	-0.36	-1.75	0.002	0.199	1.75
HP_VESTIBULAR_DYSFUNCTION	36	-0.42	-1.75	0.006	0.199	1.75
GSE2706_UNSTIM_VS_8H_R848_DC_DN	49	-0.4	-1.75	0.002	0.199	1.75
KAYO_AGING_MUSCLE_DN	29	-0.45	-1.75	0.006	0.2	1.75
GSE21546_UNSTIM_VS_ANTI_CD3_STIM_SAP1A_KO_AND_ELK1_KO_DP_THYMOCYTES_UP	43	-0.41	-1.75	0.003	0.2	1.75
MANNO_MIDBRAIN_NEUROTYPES_HRGL2A	232	-0.33	-1.75	0	0.201	1.75
GOBP_RESPONSE_TO_TYPE_I_INTERFERON	22	-0.47	-1.75	0.008	0.2	1.75
GSE22140_GERMFREE_VS_SPF_ARTHRITIC_MOUSE_CD4_TCELL_DN	50	-0.4	-1.75	0.007	0.199	1.75
GOBP_RESPONSE_TO_GROWTH_FACTOR	141	-0.34	-1.75	0	0.198	1.75
DESCARTES_FETAL_LIVER_STELLATE_CELLS	34	-0.42	-1.75	0.007	0.198	1.75
MEISSNER_NPC_HCP_WITH_H3K4ME2_AND_H3K27ME3	67	0.25	1.74	0.019	0.047	1.74
REACTOME_POTASSIUM_CHANNELS	20	0.34	1.74	0.015	0.048	1.74
ERWIN_COHEN_BLOOD_TC_83_AGE_23_48YO_VACCINATED_VS_CONTROL_2DY_UP	32	-0.44	-1.74	0.009	0.2	1.74
GOBP_REGULATION_OF_INFLAMMATORY_RESPONSE	65	-0.38	-1.74	0.003	0.2	1.74
SABATES_COLORECTAL_ADENOMA_DN	64	-0.38	-1.74	0.005	0.2	1.74
GSE43863_NAIVE_VS_TFH_CD4_EFF_TCELL_D6_LCMV_DN	32	-0.44	-1.74	0.005	0.2	1.74
GOBP_RESPONSE_TO_OXIDATIVE_STRESS	102	-0.35	-1.74	0.002	0.199	1.74
NABA_ECM_REGULATORS	40	-0.42	-1.74	0.001	0.2	1.74
GSE5589_WT_VS_IL10_KO_LPS_AND_IL10_STIM_MACROPHAGE_180MIN_DN	26	-0.46	-1.74	0.014	0.2	1.74
AIZARANI_LIVER_C32_MVECS_3	49	-0.39	-1.74	0.003	0.199	1.74
LEIN_CHOROID_PLEXUS_MARKERS	34	-0.43	-1.74	0.008	0.199	1.74
GSE8685_IL2_ACT_IL2_STARVED_VS_IL21_ACT_IL2_STARVED_CD4_TCELL_DN	27	-0.45	-1.74	0.006	0.199	1.74
GSE24671_CTRL_VS_SENDAI_VIRUS_INFECTED_MOUSE_SPLENOCYTES_UP	44	-0.4	-1.74	0.007	0.203	1.74
GOBP_GLIOGENESIS	68	-0.37	-1.74	0.001	0.202	1.74
HOSHIDA_LIVER_CANCER_SUBCLASS_S3	68	-0.37	-1.74	0.005	0.203	1.74
GSE1432_CTRL_VS_IFNG_6H_MICROGLIA_DN	47	-0.4	-1.74	0.003	0.202	1.74
MIR487B_5P	28	-0.44	-1.74	0.002	0.202	1.74
GSE1432_CTRL_VS_IFNG_24H_MICROGLIA_DN	48	-0.39	-1.74	0.006	0.204	1.74
GOBP_RESPONSE_TO_VIRUS	60	-0.38	-1.74	0	0.205	1.74
HALLMARK_COAGULATION	40	-0.41	-1.74	0.007	0.205	1.74
GOCC_RIBONUCLEOPROTEIN_COMPLEX	63	0.25	1.73	0.016	0.05	1.73
CCCNNGGGAR_OLF1_01	65	0.24	1.73	0	0.051	1.73
GSE41176_UNSTIM_VS_ANTI_IGM_STIM_BCELL_1H_UP	43	-0.41	-1.73	0.007	0.205	1.73
GSE2770_TGFB_AND_IL4_VS_TGFB_AND_IL12_TREATED_ACT_CD4_TCELL_2H_UP	33	-0.43	-1.73	0.01	0.204	1.73
GSE15767_MED_VS_SCS_MAC_LN_UP	51	-0.39	-1.73	0.007	0.206	1.73
MODULE_55	173	-0.33	-1.73	0	0.206	1.73
BMI1_DN_MEL18_DN.V1_DN	36	-0.42	-1.73	0.008	0.207	1.73
WEST_ADRENOCORTICAL_TUMOR_DN	163	-0.33	-1.73	0	0.207	1.73
MODULE_99	71	-0.37	-1.73	0.002	0.207	1.73
GSE30971_CTRL_VS_LPS_STIM_MACROPHAGE_WBP7_KO_4H_UP	42	-0.4	-1.73	0.003	0.207	1.73
GOBP_CELLULAR_CARBOHYDRATE_METABOLIC_PROCESS	48	-0.4	-1.73	0.006	0.207	1.73
GSE18791_CTRL_VS_NEWCASTLE_VIRUS_DC_8H_DN	40	-0.41	-1.73	0.004	0.207	1.73
GOBP_VASCULATURE_DEVELOPMENT	158	-0.33	-1.73	0	0.206	1.73
GOBP_ERK1_AND_ERK2_CASCADE	56	-0.39	-1.73	0.001	0.205	1.73
HOEK_NK_CELL_2011_2012_TIV_3D_VS_0DY_ADULT_3D_DN	45	-0.4	-1.73	0.006	0.206	1.73
GSE37301_HEMATOPOIETIC_STEM_CELL_VS_MULTIPOTENT_PROGENITOR_UP	41	-0.4	-1.73	0.003	0.206	1.73
GOCC_BASOLATERAL_PLASMA_MEMBRANE	65	-0.37	-1.73	0.003	0.206	1.73
GOBP_CELL_CELL_ADHESION_VIA_PLASMA_MEMBRANE_ADHESION_MOLECULES	66	-0.37	-1.73	0.005	0.206	1.73
BOQUEST_STEM_CELL_CULTURED_VS_FRESH_UP	121	-0.34	-1.73	0	0.205	1.73
WP_FOCAL_ADHESION	49	-0.39	-1.73	0.004	0.205	1.73
CYCLIN_D1_UP.V1_DN	34	-0.43	-1.73	0.01	0.205	1.73
TRAVAGLINI_LUNG_ADVENTITIAL_FIBROBLAST_CELL	99	-0.35	-1.73	0.001	0.205	1.73
GSE14386_UNTREATED_VS_IFNA_TREATED_ACT_PBMC_MS_PATIENT_UP	31	-0.44	-1.73	0.013	0.205	1.73
GSE42021_TCONV_PLN_VS_CD24HI_TCONV_THYMUS_UP	46	-0.4	-1.73	0.009	0.207	1.73
HP_REDUCED_CONSCIOUSNESS_CONFUSION	68	-0.37	-1.73	0.002	0.207	1.73
GOCC_POTASSIUM_CHANNEL_COMPLEX	22	0.36	1.72	0.013	0.052	1.72
GCNP_SHH_UP_LATE.V1_UP	37	0.29	1.72	0.009	0.053	1.72
BENPORATH_ES_CORE_NINE_CORRELATED	21	0.35	1.72	0.01	0.054	1.72
SHEPARD_BMYB_TARGETS	29	0.31	1.72	0.014	0.054	1.72
GOCC_INTERMEDIATE_FILAMENT_CYTOSKELETON	26	-0.45	-1.72	0.01	0.208	1.72
SMID_BREAST_CANCER_LUMINAL_B_DN	127	-0.34	-1.72	0	0.207	1.72
GOBP_LEUKOCYTE_MIGRATION	87	-0.35	-1.72	0.002	0.208	1.72
MODULE_46	73	-0.37	-1.72	0.001	0.207	1.72
ARP1_01	31	-0.43	-1.72	0.007	0.21	1.72
GOBP_RESPONSE_TO_INTERFERON_GAMMA	40	-0.42	-1.72	0.006	0.21	1.72
HP_MACULAR_DEGENERATION	32	-0.43	-1.72	0.008	0.209	1.72
VERHAAK_GLIOBLASTOMA_CLASSICAL	47	-0.39	-1.72	0.009	0.209	1.72
WAMUNYOKOLI_OVARIAN_CANCER_LMP_DN	56	-0.38	-1.72	0.004	0.21	1.72
WP_B_CELL_RECEPTOR_SIGNALING_PATHWAY	24	-0.45	-1.72	0.011	0.209	1.72
RIGGI_EWING_SARCOMA_PROGENITOR_DN	54	-0.39	-1.72	0.005	0.209	1.72
HP_RED_EYE	21	-0.48	-1.72	0.01	0.208	1.72
HP_IRRITABILITY	44	-0.4	-1.72	0.003	0.209	1.72
BOYLAN_MULTIPLE_MYELOMA_PCA1_UP	25	-0.45	-1.72	0.015	0.209	1.72
GSE40666_STAT1_KO_VS_STAT4_KO_CD8_TCELL_DN	24	-0.46	-1.72	0.011	0.213	1.72
GOBP_PROTEIN_PROCESSING	44	-0.4	-1.72	0.001	0.213	1.72
MODULE_75	80	-0.36	-1.72	0.006	0.212	1.72
GSE7460_CTRL_VS_TGFB_TREATED_ACT_FOXP3_MUT_TCONV_DN	35	-0.41	-1.72	0.007	0.212	1.72
KEGG_FOCAL_ADHESION	50	-0.39	-1.72	0.008	0.211	1.72
GOBP_LYMPHOCYTE_MEDIATED_IMMUNITY	35	-0.42	-1.72	0.006	0.212	1.72
GSE39820_TGFBETA1_IL6_VS_TGFBETA1_IL6_IL23A_TREATED_CD4_TCELL_DN	22	-0.48	-1.72	0.008	0.212	1.72
GOCC_CATION_CHANNEL_COMPLEX	46	0.25	1.71	0.012	0.055	1.71
BUSSLINGER_DUODENAL_TRANSIT_AMPLIFYING_CELLS	27	0.31	1.71	0	0.056	1.71
GSE12366_GC_VS_NAIVE_BCELL_UP	43	0.28	1.71	0.008	0.056	1.71
MARKEY_RB1_CHRONIC_LOF_UP	25	0.33	1.71	0.018	0.056	1.71
GOBP_RNA_LOCALIZATION	34	0.3	1.71	0	0.056	1.71
CHR9Q34	30	0.3	1.71	0.007	0.057	1.71
BMI1_DN.V1_DN	37	-0.42	-1.71	0.004	0.212	1.71
GOBP_REGULATION_OF_NIK_NF_KAPPAB_SIGNALING	20	-0.48	-1.71	0.011	0.212	1.71
MIR487A_5P	28	-0.44	-1.71	0.013	0.212	1.71
KYNG_DNA_DAMAGE_UP	38	-0.41	-1.71	0.003	0.212	1.71
REACTOME_EXTRACELLULAR_MATRIX_ORGANIZATION	69	-0.37	-1.71	0.003	0.212	1.71
GOBP_EYE_MORPHOGENESIS	47	-0.4	-1.71	0.006	0.211	1.71
GOBP_CAMERA_TYPE_EYE_MORPHOGENESIS	40	-0.41	-1.71	0.007	0.212	1.71
GSE3039_NKT_CELL_VS_ALPHAALPHA_CD8_TCELL_DN	33	-0.42	-1.71	0.012	0.212	1.71
DESCARTES_FETAL_CEREBRUM_MICROGLIA	69	-0.37	-1.71	0.003	0.211	1.71
GSE13306_RA_VS_UNTREATED_MEM_CD4_TCELL_UP	47	-0.4	-1.71	0.007	0.211	1.71
DESCARTES_FETAL_CEREBELLUM_VASCULAR_ENDOTHELIAL_CELLS	135	-0.33	-1.71	0	0.21	1.71
BROWN_MYELOID_CELL_DEVELOPMENT_DN	24	-0.46	-1.71	0.011	0.21	1.71
HP_HYPERKERATOSIS	35	-0.42	-1.71	0.012	0.211	1.71
GSE22443_NAIVE_VS_ACT_AND_IL2_TREATED_CD8_TCELL_UP	37	-0.41	-1.71	0.005	0.211	1.71
HOWARD_NEUTROPHIL_INACT_MONOV_INFLUENZA_A_INDONESIA_05_2005_H5N1_AGE_18_49YO_1DY_UP	79	-0.36	-1.71	0.002	0.214	1.71
RUBENSTEIN_SKELETAL_MUSCLE_PERICYTES	43	-0.4	-1.71	0.003	0.214	1.71
HP_ABNORMALITY_OF_ODONTOID_TISSUE	37	-0.41	-1.71	0.007	0.215	1.71
RAY_TUMORIGENESIS_BY_ERBB2_CDC25A_UP	38	-0.41	-1.71	0.008	0.215	1.71
HP_ABNORMALITY_OF_TEMPERATURE_REGULATION	81	-0.36	-1.71	0.002	0.214	1.71
LEE_METASTASIS_AND_ALTERNATIVE_SPLICING_UP	20	-0.48	-1.71	0.017	0.214	1.71
MENON_FETAL_KIDNEY_9_ENDOTHELIAL_CELLS	39	-0.41	-1.71	0.012	0.213	1.71
DESCARTES_FETAL_EYE_MICROGLIA	42	-0.4	-1.71	0.009	0.213	1.71
GSE13229_IMM_VS_INTMATURE_NKCELL_DN	35	-0.42	-1.71	0.009	0.213	1.71
MIR4428	24	-0.47	-1.71	0.009	0.213	1.71
GSE2706_2H_VS_8H_R848_AND_LPS_STIM_DC_DN	33	-0.41	-1.71	0.007	0.213	1.71
GOBP_GLUCOSE_METABOLIC_PROCESS	30	-0.43	-1.71	0.014	0.213	1.71
GSE3982_NEUTROPHIL_VS_TH1_DN	27	0.32	1.7	0	0.057	1.7
GSE29614_CTRL_VS_TIV_FLU_VACCINE_PBMC_2007_DN	28	0.31	1.7	0.007	0.057	1.7
GSE15930_NAIVE_VS_72H_IN_VITRO_STIM_CD8_TCELL_DN	46	0.26	1.7	0	0.057	1.7
GSE13547_CTRL_VS_ANTI_IGM_STIM_ZFX_KO_BCELL_2H_UP	36	0.28	1.7	0	0.058	1.7
GSE7568_IL4_VS_IL4_AND_TGFB_TREATED_MACROPHAGE_24H_DN	24	0.34	1.7	0.034	0.058	1.7
GOBP_DETECTION_OF_STIMULUS	60	-0.37	-1.7	0.004	0.215	1.7
HP_COUGH	24	-0.45	-1.7	0.017	0.216	1.7
GSE20715_0H_VS_24H_OZONE_TLR4_KO_LUNG_UP	44	-0.39	-1.7	0.006	0.216	1.7
GOBP_GLIAL_CELL_DIFFERENTIATION	48	-0.39	-1.7	0.007	0.215	1.7
GSE2770_UNTREATED_VS_IL4_TREATED_ACT_CD4_TCELL_48H_UP	45	-0.39	-1.7	0.007	0.215	1.7
GOBP_EPIDERMAL_CELL_DIFFERENTIATION	37	-0.41	-1.7	0.01	0.215	1.7
REACTOME_ECM_PROTEOGLYCANS	21	-0.47	-1.7	0.01	0.217	1.7
GOBP_NEURAL_CREST_CELL_DIFFERENTIATION	22	-0.47	-1.7	0.011	0.217	1.7
MCBRYAN_PUBERTAL_TGFB1_TARGETS_UP	55	-0.38	-1.7	0.01	0.218	1.7
GOBP_CYTOKINE_MEDIATED_SIGNALING_PATHWAY	142	-0.33	-1.7	0	0.22	1.7
GOBP_NERVOUS_SYSTEM_PROCESS	227	-0.32	-1.7	0	0.219	1.7
GAO_LARGE_INTESTINE_ADULT_CJ_IMMUNE_CELLS	159	-0.33	-1.7	0	0.221	1.7
HINATA_NFKB_TARGETS_KERATINOCYTE_UP	23	-0.45	-1.7	0.007	0.221	1.7
GOBP_POSITIVE_REGULATION_OF_LIPID_METABOLIC_PROCESS	32	-0.42	-1.7	0.01	0.221	1.7
ONDER_CDH1_TARGETS_2_UP	83	-0.35	-1.7	0.003	0.223	1.7
MIR3145_5P	20	-0.48	-1.7	0.012	0.224	1.7
FAN_EMBRYONIC_CTX_BRAIN_B_CELL	22	-0.47	-1.7	0.011	0.225	1.7
GSE17974_IL4_AND_ANTI_IL12_VS_UNTREATED_4H_ACT_CD4_TCELL_DN	25	-0.45	-1.7	0.012	0.224	1.7
GOMF_DNA_BINDING_TRANSCRIPTION_FACTOR_ACTIVITY	180	0.19	1.69	0	0.061	1.69
NIKOLSKY_BREAST_CANCER_20Q12_Q13_AMPLICON	22	0.34	1.69	0.018	0.061	1.69
GOBP_ORGANELLE_FISSION	89	0.23	1.69	0	0.062	1.69
MORF_ACP1	28	0.31	1.69	0.017	0.063	1.69
REACTOME_CELL_SURFACE_INTERACTIONS_AT_THE_VASCULAR_WALL	35	-0.41	-1.69	0.012	0.225	1.69
GOBP_POSITIVE_REGULATION_OF_ERK1_AND_ERK2_CASCADE	34	-0.42	-1.69	0.007	0.228	1.69
GOBP_RESPONSE_TO_LIPID	156	-0.33	-1.69	0	0.228	1.69
MODULE_19	99	-0.34	-1.69	0.001	0.228	1.69
GOBP_HUMORAL_IMMUNE_RESPONSE	29	-0.43	-1.69	0.013	0.229	1.69
GOBP_BIOLOGICAL_ADHESION	315	-0.31	-1.69	0	0.229	1.69
GSE37533_PPARG1_FOXP3_VS_FOXP3_TRANSDUCED_CD4_TCELL_PIOGLITAZONE_TREATED_UP	53	-0.38	-1.69	0.006	0.23	1.69
GOBP_HEART_PROCESS	61	-0.37	-1.69	0.004	0.229	1.69
HP_HALLUCINATIONS	40	-0.4	-1.69	0.01	0.229	1.69
GSE12003_MIR223_KO_VS_WT_BM_PROGENITOR_4D_CULTURE_DN	35	-0.41	-1.69	0.014	0.231	1.69
MIKKELSEN_MEF_LCP_WITH_H3K4ME3	29	-0.44	-1.69	0.012	0.23	1.69
GSE6269_HEALTHY_VS_STAPH_AUREUS_INF_PBMC_UP	37	-0.4	-1.69	0.009	0.233	1.69
GOBP_KERATINOCYTE_DIFFERENTIATION	26	-0.44	-1.69	0.011	0.235	1.69
LIM_MAMMARY_LUMINAL_MATURE_DN	40	-0.39	-1.69	0.009	0.234	1.69
VERHAAK_AML_WITH_NPM1_MUTATED_UP	36	-0.41	-1.69	0.013	0.234	1.69
GSE7460_CD8_TCELL_VS_CD4_TCELL_ACT_UP	32	-0.42	-1.69	0.008	0.234	1.69
GOBP_RESPONSE_TO_TRANSFORMING_GROWTH_FACTOR_BETA	53	-0.38	-1.69	0.011	0.235	1.69
GOBP_MITOTIC_SPINDLE_ORGANIZATION	29	0.3	1.68	0.019	0.063	1.68
GSE45365_WT_VS_IFNAR_KO_BCELL_DN	40	0.26	1.68	0.01	0.065	1.68
SHAFFER_IRF4_TARGETS_IN_ACTIVATED_B_LYMPHOCYTE	23	0.32	1.68	0.012	0.066	1.68
HP_ABNORMAL_RENAL_CORTEX_MORPHOLOGY	42	-0.4	-1.68	0.006	0.235	1.68
MIR223_3P	26	-0.43	-1.68	0.01	0.235	1.68
GOCC_CELL_SURFACE	170	-0.32	-1.68	0	0.235	1.68
GOCC_EXTERNAL_ENCAPSULATING_STRUCTURE	128	-0.33	-1.68	0	0.236	1.68
GSE13485_CTRL_VS_DAY3_YF17D_VACCINE_PBMC_DN	46	-0.39	-1.68	0.007	0.235	1.68
MODULE_45	119	-0.33	-1.68	0.002	0.235	1.68
GSE25087_FETAL_VS_ADULT_TREG_DN	41	-0.4	-1.68	0.009	0.235	1.68
HP_SKIN_RASH	28	-0.43	-1.68	0.017	0.235	1.68
GOBP_ENDOTHELIAL_CELL_PROLIFERATION	36	-0.41	-1.68	0.01	0.235	1.68
GAUCHER_PBMC_YF_VAX_STAMARIL_UNKNOWN_AGE_7DY_UP	71	-0.36	-1.68	0.001	0.236	1.68
GSE32533_WT_VS_MIR17_OVEREXPRESS_ACT_CD4_TCELL_DN	50	-0.38	-1.68	0.008	0.236	1.68
GOBP_CELL_CHEMOTAXIS	58	-0.36	-1.68	0.007	0.235	1.68
GOBP_INORGANIC_ION_IMPORT_ACROSS_PLASMA_MEMBRANE	25	-0.45	-1.68	0.009	0.238	1.68
HP_ABNORMAL_THYROID_MORPHOLOGY	28	-0.43	-1.68	0.01	0.237	1.68
REACTOME_COLLAGEN_FORMATION	23	-0.46	-1.68	0.013	0.237	1.68
HP_REDUCED_VISUAL_ACUITY	106	-0.34	-1.68	0.004	0.237	1.68
GSE13484_UNSTIM_VS_YF17D_VACCINE_STIM_PBMC_DN	51	-0.38	-1.68	0.011	0.236	1.68
RAO_BOUND_BY_SALL4_ISOFORM_A	33	-0.41	-1.68	0.013	0.236	1.68
ERWIN_COHEN_BLOOD_VACCINE_TC_83_AGE_23_48YO_VACCINATED_VS_CONTROL_7DY_UP	22	-0.46	-1.68	0.013	0.237	1.68
JAEGER_METASTASIS_DN	59	-0.37	-1.68	0.005	0.239	1.68
GSE17721_PAM3CSK4_VS_GADIQUIMOD_12H_BMDC_DN	37	-0.41	-1.68	0.01	0.239	1.68
GSE17721_LPS_VS_PAM3CSK4_8H_BMDC_UP	37	-0.4	-1.68	0.008	0.239	1.68
CSR_EARLY_UP.V1_DN	20	-0.47	-1.68	0.015	0.239	1.68
HP_ABNORMALITY_OF_THE_TONGUE	69	-0.35	-1.68	0.004	0.24	1.68
GSE14908_ATOPIC_VS_NONATOPIC_PATIENT_RESTING_CD4_TCELL_DN	23	0.32	1.67	0.027	0.067	1.67
CUI_TCF21_TARGETS_2_UP	105	0.21	1.67	0	0.067	1.67
GSE1925_CTRL_VS_3H_IFNG_STIM_MACROPHAGE_UP	41	-0.39	-1.67	0.01	0.242	1.67
GOBP_CELLULAR_RESPONSE_TO_LIPID	100	-0.34	-1.67	0.006	0.245	1.67
GSE6269_HEALTHY_VS_E_COLI_INF_PBMC_UP	26	-0.44	-1.67	0.016	0.244	1.67
NAKAYAMA_SOFT_TISSUE_TUMORS_PCA2_DN	26	-0.43	-1.67	0.019	0.244	1.67
GSE22886_NAIVE_TCELL_VS_NEUTROPHIL_DN	54	-0.37	-1.67	0.008	0.243	1.67
GOBP_REGULATION_OF_IMMUNE_EFFECTOR_PROCESS	68	-0.36	-1.67	0.004	0.244	1.67
GSE14000_4H_VS_16H_LPS_DC_TRANSLATED_RNA_UP	62	-0.37	-1.67	0.004	0.245	1.67
GOBP_ANION_TRANSMEMBRANE_TRANSPORT	116	-0.33	-1.67	0	0.244	1.67
CUI_DEVELOPING_HEART_C6_EPICARDIAL_CELL	69	-0.36	-1.67	0.011	0.244	1.67
WP_HIPPOMERLIN_SIGNALING_DYSREGULATION	31	-0.42	-1.67	0.014	0.243	1.67
GOBP_ENZYME_LINKED_RECEPTOR_PROTEIN_SIGNALING_PATHWAY	224	-0.31	-1.67	0	0.243	1.67
FOXD3_01	47	-0.38	-1.67	0.005	0.244	1.67
GOBP_RESPONSE_TO_BIOTIC_STIMULUS	212	-0.31	-1.67	0	0.243	1.67
MANNO_MIDBRAIN_NEUROTYPES_HMGL	170	-0.32	-1.67	0	0.243	1.67
GOBP_REGULATION_OF_PHOSPHATIDYLINOSITOL_3_KINASE_SIGNALING	22	-0.46	-1.67	0.013	0.245	1.67
GSE28737_BCL6_HET_VS_BCL6_KO_FOLLICULAR_BCELL_DN	47	-0.38	-1.67	0.008	0.247	1.67
MOHANKUMAR_HOXA1_TARGETS_DN	43	-0.39	-1.67	0.017	0.247	1.67
GSE14415_INDUCED_TREG_VS_FOXP3_KO_INDUCED_TREG_UP	34	-0.41	-1.67	0.013	0.247	1.67
LINDGREN_BLADDER_CANCER_CLUSTER_2B	124	-0.33	-1.67	0.003	0.249	1.67
GOBP_CELLULAR_RESPONSE_TO_CHEMICAL_STRESS	84	-0.35	-1.67	0.002	0.249	1.67
GSE15750_WT_VS_TRAF6KO_DAY10_EFF_CD8_TCELL_UP	41	-0.4	-1.67	0.009	0.249	1.67
YTAATTAA_LHX3_01	46	0.25	1.66	0	0.071	1.66
WANG_RESPONSE_TO_GSK3_INHIBITOR_SB216763_DN	83	0.22	1.66	0.023	0.071	1.66
GCNP_SHH_UP_EARLY.V1_UP	24	0.31	1.66	0.007	0.073	1.66
REACTOME_SELECTIVE_AUTOPHAGY	29	0.29	1.66	0.007	0.074	1.66
GOBP_CELL_CYCLE_PROCESS	218	0.17	1.66	0	0.074	1.66
GOBP_ADENYLATE_CYCLASE_MODULATING_G_PROTEIN_COUPLED_RECEPTOR_SIGNALING_PATHWAY	33	0.28	1.65	0.007	0.075	1.65
GOBP_DNA_REPAIR	73	0.24	1.65	0	0.078	1.65
GOBP_MEIOTIC_CELL_CYCLE_PROCESS	20	0.35	1.65	0.027	0.078	1.65
HP_TYPICAL_ABSENCE_SEIZURE	20	0.33	1.64	0.036	0.079	1.64
MIR629_5P	25	0.32	1.64	0.031	0.081	1.64
BENPORATH_EED_TARGETS	200	0.18	1.64	0	0.082	1.64
GOBP_EAR_MORPHOGENESIS	25	0.32	1.63	0.037	0.083	1.63
E2F_Q3	28	0.29	1.63	0.031	0.083	1.63
GSE21546_WT_VS_ELK1_KO_ANTI_CD3_STIM_DP_THYMOCYTES_DN	25	0.31	1.63	0.021	0.084	1.63
MANNO_MIDBRAIN_NEUROTYPES_HRN	76	0.23	1.63	0	0.085	1.63
CHR20Q13	36	0.27	1.63	0.03	0.086	1.63
GSE3982_NKCELL_VS_TH1_DN	40	0.26	1.63	0.009	0.086	1.63
GSE17580_TREG_VS_TEFF_UP	31	0.29	1.63	0.015	0.086	1.63
ELVIDGE_HYPOXIA_DN	27	0.3	1.62	0.029	0.087	1.62
GOBP_DNA_METABOLIC_PROCESS	124	0.2	1.62	0	0.088	1.62
THAKAR_PBMC_INACTIVATED_INFLUENZA_AGE_21_30YO_RESPONDERS_7DY_UP	103	0.19	1.62	0	0.088	1.62
AFFAR_YY1_TARGETS_DN	72	0.23	1.62	0	0.088	1.62
MYC_UP.V1_UP	21	0.33	1.62	0.025	0.088	1.62
GSE46143_CTRL_VS_LMP2A_TRANSDUCED_CD10_POS_GC_BCELL_UP	26	0.29	1.62	0.012	0.089	1.62
GSE27786_NKTCELL_VS_MONO_MAC_UP	36	0.28	1.62	0.016	0.089	1.62
HP_DISPLACEMENT_OF_THE_URETHRAL_MEATUS	58	0.23	1.61	0.014	0.091	1.61
GOBP_POSITIVE_REGULATION_OF_CELL_CYCLE	68	0.22	1.61	0.014	0.09	1.61
MORF_CTBP1	25	0.31	1.61	0.019	0.091	1.61
GSE11818_WT_VS_DICER_KO_TREG_UP	40	0.25	1.61	0.034	0.092	1.61
GOBP_DOUBLE_STRAND_BREAK_REPAIR	32	0.28	1.61	0.015	0.092	1.61
MIR3922_5P	23	0.32	1.61	0.013	0.092	1.61
GSE10239_MEMORY_VS_DAY4.5_EFF_CD8_TCELL_DN	29	0.29	1.61	0.008	0.093	1.61
GSE11924_TH1_VS_TH2_CD4_TCELL_UP	25	0.31	1.61	0.022	0.094	1.61
MEIS1AHOXA9_01	22	0.32	1.6	0.02	0.097	1.6
TRAVAGLINI_LUNG_NEUROENDOCRINE_CELL	28	0.29	1.6	0.06	0.098	1.6
MARTENS_TRETINOIN_RESPONSE_UP	101	0.21	1.6	0	0.098	1.6
FEVR_CTNNB1_TARGETS_DN	98	0.21	1.6	0	0.099	1.6
GOBP_REGULATION_OF_CELL_CYCLE	190	0.18	1.6	0	0.099	1.6
HALLMARK_CHOLESTEROL_HOMEOSTASIS	26	0.3	1.59	0.031	0.099	1.59
GSE17974_CTRL_VS_ACT_IL4_AND_ANTI_IL12_12H_CD4_TCELL_DN	30	0.29	1.59	0.008	0.099	1.59
GSE10239_NAIVE_VS_KLRG1HIGH_EFF_CD8_TCELL_DN	46	0.25	1.59	0	0.099	1.59
HP_ABNORMALITY_OF_LATERAL_VENTRICLE	24	0.31	1.59	0.022	0.101	1.59
GOBP_MICROTUBULE_ORGANIZING_CENTER_ORGANIZATION	27	0.28	1.58	0.049	0.104	1.58
GSE339_CD4POS_VS_CD4CD8DN_DC_DN	46	0.25	1.58	0.024	0.105	1.58
RP58_01	45	0.24	1.58	0.026	0.106	1.58
GSE45365_HEALTHY_VS_MCMV_INFECTION_CD11B_DC_DN	46	0.24	1.58	0.009	0.107	1.58
GSE19888_CTRL_VS_A3R_INHIBITOR_TREATED_MAST_CELL_UP	41	0.25	1.58	0.024	0.107	1.58
MIER1_TARGET_GENES	62	0.23	1.58	0	0.109	1.58
HP_ACUTE_LEUKEMIA	21	0.33	1.57	0.035	0.11	1.57
MODULE_197	27	0.29	1.57	0.014	0.11	1.57
GOBP_ENDOPLASMIC_RETICULUM_UNFOLDED_PROTEIN_RESPONSE	25	0.3	1.57	0.032	0.11	1.57
GSE1460_DP_THYMOCYTE_VS_NAIVE_CD4_TCELL_CORD_BLOOD_UP	41	0.24	1.57	0.04	0.112	1.57
WEST_ADRENOCORTICAL_TUMOR_UP	70	0.22	1.57	0.034	0.114	1.57
MIR561_5P	26	0.29	1.56	0.059	0.115	1.56
GSE39820_CTRL_VS_TGFBETA3_IL6_CD4_TCELL_UP	24	0.31	1.56	0.035	0.116	1.56
BIDUS_METASTASIS_UP	37	0.27	1.56	0.009	0.117	1.56
REACTOME_NEUROTRANSMITTER_RECEPTORS_AND_POSTSYNAPTIC_SIGNAL_TRANSMISSION	42	0.25	1.56	0.043	0.119	1.56
GSE3982_MEMORY_CD4_TCELL_VS_TH2_DN	48	0.24	1.56	0.041	0.119	1.56
GSE18893_TCONV_VS_TREG_24H_TNF_STIM_DN	28	0.29	1.55	0.045	0.121	1.55
MANNO_MIDBRAIN_NEUROTYPES_HOMTN	95	0.2	1.55	0	0.121	1.55
GOCC_CHROMOSOME	249	0.17	1.55	0	0.121	1.55
GSE37301_LYMPHOID_PRIMED_MPP_VS_RAG2_KO_NK_CELL_UP	26	0.3	1.55	0.015	0.12	1.55
GSE46606_DAY1_VS_DAY3_CD40L_IL2_IL5_STIMULATED_IRF4MID_BCELL_UP	28	0.28	1.55	0.013	0.121	1.55
HALLMARK_MTORC1_SIGNALING	43	0.26	1.55	0.048	0.123	1.55
GSE21063_WT_VS_NFATC1_KO_BCELL_DN	43	0.24	1.55	0.029	0.123	1.55
GSE34179_THPOK_KO_VS_WT_VA14I_NKTCELL_DN	38	0.26	1.55	0.036	0.123	1.55
BUSSLINGER_GASTRIC_PPP1R1B_POSITIVE_CELLS	20	0.31	1.55	0.044	0.125	1.55
GSE7764_IL15_TREATED_VS_CTRL_NK_CELL_24H_UP	31	0.27	1.54	0.057	0.126	1.54
E2F1_Q4_01	26	0.28	1.54	0.034	0.126	1.54
MANNO_MIDBRAIN_NEUROTYPES_HDA1	153	0.18	1.54	0	0.129	1.54
GOMF_SINGLE_STRANDED_DNA_BINDING	21	0.31	1.54	0.042	0.13	1.54
GSE14413_UNSTIM_VS_IFNB_STIM_RAW264_CELLS_UP	26	0.29	1.53	0.032	0.131	1.53
MTOR_UP.V1_UP	47	0.23	1.53	0.013	0.132	1.53
GOBP_DNA_CONFORMATION_CHANGE	43	0.25	1.53	0.025	0.134	1.53
VERHAAK_GLIOBLASTOMA_PRONEURAL	46	0.24	1.53	0.045	0.135	1.53
HP_ABNORMAL_MORPHOLOGY_OF_THE_LIMBIC_SYSTEM	21	0.32	1.53	0.028	0.136	1.53
CONCANNON_APOPTOSIS_BY_EPOXOMICIN_DN	46	0.23	1.53	0	0.136	1.53
GSE41867_DAY8_EFFECTOR_VS_DAY30_EXHAUSTED_CD8_TCELL_LCMV_CLONE13_UP	37	0.25	1.53	0.034	0.136	1.53
GOBP_CENTRAL_NERVOUS_SYSTEM_NEURON_DIFFERENTIATION	39	0.25	1.52	0.009	0.139	1.52
GSE19825_CD24LOW_VS_IL2RA_HIGH_DAY3_EFF_CD8_TCELL_DN	37	0.26	1.52	0.037	0.141	1.52
GSE10147_IL3_VS_IL3_AND_HIVP17_STIM_PDC_DN	30	0.28	1.52	0.071	0.142	1.52
MORF_G22P1	21	0.31	1.52	0.066	0.142	1.52
GOBP_NEGATIVE_REGULATION_OF_MITOTIC_CELL_CYCLE	59	0.22	1.51	0.064	0.144	1.51
GOMF_VOLTAGE_GATED_CATION_CHANNEL_ACTIVITY	30	0.27	1.51	0.018	0.147	1.51
CCAGGGG_MIR331	20	0.31	1.51	0.035	0.148	1.51
REACTOME_PROCESSING_OF_CAPPED_INTRON_CONTAINING_PRE_MRNA	21	0.31	1.51	0.037	0.151	1.51
GOCC_SPINDLE_POLE	35	0.25	1.51	0.051	0.151	1.51
GSE20366_EX_VIVO_VS_HOMEOSTATIC_CONVERSION_TREG_DN	51	0.23	1.5	0.059	0.154	1.5
GOBP_CELLULAR_RESPONSE_TO_TOPOLOGICALLY_INCORRECT_PROTEIN	35	0.25	1.5	0.016	0.155	1.5
GSE6259_DEC205_POS_DC_VS_BCELL_UP	35	0.26	1.5	0.029	0.156	1.5
MANNO_MIDBRAIN_NEUROTYPES_HDA	131	0.19	1.5	0	0.157	1.5
GOCC_CHROMATIN	164	0.16	1.5	0	0.158	1.5
MORF_RAC1	28	0.27	1.5	0.028	0.158	1.5
GOBP_DNA_BIOSYNTHETIC_PROCESS	34	0.26	1.49	0.053	0.159	1.49
RUIZ_TNC_TARGETS_DN	38	0.25	1.49	0.026	0.162	1.49
GSE32533_WT_VS_MIR17_OVEREXPRESS_ACT_CD4_TCELL_UP	24	0.28	1.49	0.048	0.166	1.49
ZHANG_BREAST_CANCER_PROGENITORS_UP	72	0.2	1.48	0	0.167	1.48
HP_SEVERE_GLOBAL_DEVELOPMENTAL_DELAY	31	0.26	1.48	0.021	0.167	1.48
GOBP_REGULATION_OF_MRNA_CATABOLIC_PROCESS	24	0.28	1.48	0.059	0.166	1.48
GUO_TARGETS_OF_IRS1_AND_IRS2	28	0.28	1.48	0.064	0.17	1.48
GSE45365_WT_VS_IFNAR_KO_CD11B_DC_MCMV_INFECTION_UP	22	0.3	1.48	0.053	0.171	1.48
GSE34006_UNTREATED_VS_A2AR_AGONIST_TREATED_TREG_UP	32	0.26	1.48	0.039	0.172	1.48
GOMF_HELICASE_ACTIVITY	20	0.31	1.47	0.042	0.176	1.47
ETF_Q6	23	0.29	1.47	0.066	0.179	1.47
GOBP_RESPONSE_TO_TOPOLOGICALLY_INCORRECT_PROTEIN	45	0.23	1.47	0.017	0.181	1.47
GOBP_STEROL_BIOSYNTHETIC_PROCESS	22	0.29	1.47	0.053	0.183	1.47
HP_ABNORMALITY_OF_THE_HALLUX	26	0.28	1.46	0.067	0.185	1.46
GSE37301_LYMPHOID_PRIMED_MPP_VS_CD4_TCELL_UP	33	0.26	1.46	0.026	0.184	1.46
E2F_Q6_01	34	0.24	1.46	0.081	0.186	1.46
GRAHAM_CML_QUIESCENT_VS_NORMAL_QUIESCENT_UP	20	0.3	1.46	0.052	0.186	1.46
MORF_RAD23B	21	0.3	1.46	0.075	0.186	1.46
GSE16522_ANTI_CD3CD28_STIM_VS_UNSTIM_MEMORY_CD8_TCELL_UP	32	0.25	1.46	0.05	0.186	1.46
GOMF_LIGAND_GATED_ION_CHANNEL_ACTIVITY	34	0.25	1.46	0.044	0.186	1.46
HP_WIDE_NOSE	21	0.3	1.46	0.069	0.186	1.46
GSE9988_LOW_LPS_VS_CTRL_TREATED_MONOCYTE_DN	36	0.24	1.46	0.038	0.19	1.46
GOBP_POSITIVE_REGULATION_OF_MITOTIC_CELL_CYCLE	23	0.29	1.46	0.082	0.189	1.46
HP_HORSESHOE_KIDNEY	20	0.29	1.46	0.069	0.189	1.46
AP2_Q6	44	0.22	1.45	0.041	0.192	1.45
GSE25085_FETAL_LIVER_VS_ADULT_BM_SP4_THYMIC_IMPLANT_DN	50	0.22	1.45	0.049	0.197	1.45
GSE24634_NAIVE_CD4_TCELL_VS_DAY3_IL4_CONV_TREG_DN	42	0.23	1.44	0.029	0.2	1.44
HP_DELAYED_GROSS_MOTOR_DEVELOPMENT	52	0.22	1.44	0.025	0.2	1.44
GSE8921_UNSTIM_0H_VS_TLR1_2_STIM_MONOCYTE_12H_UP	39	0.24	1.44	0.047	0.201	1.44
GSE23568_ID3_KO_VS_WT_CD8_TCELL_UP	48	0.22	1.44	0.034	0.202	1.44
E2F1_Q6_01	37	0.24	1.44	0.086	0.204	1.44
GSE32986_UNSTIM_VS_GMCSF_STIM_DC_DN	44	0.23	1.44	0.034	0.204	1.44
GSE24210_CTRL_VS_IL35_TREATED_TCONV_CD4_TCELL_DN	26	0.27	1.44	0.055	0.205	1.44
GSE30971_WBP7_HET_VS_KO_MACROPHAGE_4H_LPS_STIM_UP	35	0.24	1.44	0.054	0.206	1.44
GOBP_SPINAL_CORD_DEVELOPMENT	27	0.27	1.44	0.022	0.207	1.44
REACTOME_GOLGI_TO_ER_RETROGRADE_TRANSPORT	30	0.26	1.44	0.065	0.207	1.44
BHATI_G2M_ARREST_BY_2METHOXYESTRADIOL_UP	27	0.27	1.44	0.048	0.207	1.44
MODULE_17	68	0.19	1.43	0	0.208	1.43
TTCNRGNNNNTTC_HSF_Q6	33	0.25	1.43	0.05	0.212	1.43
HP_PHENOTYPIC_VARIABILITY	87	0.18	1.43	0	0.212	1.43
REACTOME_INTRA_GOLGI_AND_RETROGRADE_GOLGI_TO_ER_TRAFFIC	40	0.24	1.43	0.036	0.211	1.43
GSE43863_TH1_VS_LY6C_LOW_CXCR5NEG_EFFECTOR_CD4_TCELL_UP	40	0.23	1.43	0.084	0.213	1.43
TATA_C	60	0.2	1.43	0.06	0.214	1.43
GOMF_LIGAND_GATED_CATION_CHANNEL_ACTIVITY	22	0.28	1.43	0.074	0.214	1.43
BUSSLINGER_DUODENAL_STEM_CELLS	67	0.21	1.43	0.015	0.216	1.43
GSE45365_NK_CELL_VS_CD11B_DC_UP	29	0.26	1.42	0.066	0.217	1.42
GSE40274_CTRL_VS_FOXP3_TRANSDUCED_ACTIVATED_CD4_TCELL_UP	39	0.24	1.42	0.051	0.217	1.42
PUIFFE_INVASION_INHIBITED_BY_ASCITES_UP	20	0.29	1.42	0.071	0.219	1.42
GSE35543_IN_VIVO_NTREG_VS_CONVERTED_EX_ITREG_UP	25	0.27	1.42	0.075	0.223	1.42
LINDGREN_BLADDER_CANCER_CLUSTER_3_UP	79	0.2	1.42	0.037	0.225	1.42
PATIL_LIVER_CANCER	138	0.16	1.41	0	0.23	1.41
BENPORATH_MYC_TARGETS_WITH_EBOX	43	0.23	1.41	0.071	0.235	1.41
LEE_LIVER_CANCER_SURVIVAL_DN	32	0.25	1.41	0.054	0.235	1.41
RICKMAN_TUMOR_DIFFERENTIATED_WELL_VS_POORLY_UP	48	0.21	1.41	0.061	0.234	1.41
GSE26488_CTRL_VS_PEPTIDE_INJECTION_OT2_THYMOCYTE_UP	31	0.24	1.41	0.08	0.234	1.41
MIR6884_5P	35	0.24	1.41	0.073	0.234	1.41
HP_ABNORMALITY_OF_THE_ELBOW	49	0.21	1.41	0.071	0.234	1.41
GSE22611_NOD2_TRANSD_VS_CTRL_TRANSD_HEK293_MDP_STIM_2H_DN	22	0.28	1.41	0.109	0.234	1.41
GSE42021_CD24LO_TREG_VS_CD24LO_TCONV_THYMUS_UP	41	0.23	1.41	0.034	0.234	1.41
WHITFIELD_CELL_CYCLE_S	23	0.27	1.4	0.082	0.236	1.4
GROSS_HYPOXIA_VIA_HIF1A_UP	20	0.28	1.4	0.083	0.236	1.4
CBX5_TARGET_GENES	134	0.16	1.4	0	0.236	1.4
HP_DOWNTURNED_CORNERS_OF_MOUTH	32	0.25	1.4	0.042	0.236	1.4
HALLMARK_KRAS_SIGNALING_DN	27	0.27	1.4	0.062	0.238	1.4
GSE42021_CD24HI_TREG_VS_CD24HI_TCONV_THYMUS_UP	37	0.23	1.4	0.073	0.238	1.4
MODULE_32	37	0.23	1.4	0.101	0.24	1.4
MIR6727_3P	26	0.26	1.39	0.068	0.246	1.39
CAHOY_NEURONAL	24	0.28	1.39	0.065	0.248	1.39
GSE6674_ANTI_IGM_VS_ANTI_IGM_AND_CPG_STIM_BCELL_DN	31	0.25	1.39	0.078	0.247	1.39
GOBP_RIBOSOME_BIOGENESIS	25	0.25	1.39	0.066	0.247	1.39
SHAFFER_IRF4_TARGETS_IN_MYELOMA_VS_MATURE_B_LYMPHOCYTE	25	0.27	1.39	0.071	0.247	1.39
E2F_Q4_01	29	0.24	1.39	0.092	0.248	1.39
E2F_Q3_01	27	0.26	1.39	0.069	0.248	1.39
GSE1925_3H_VS_24H_IFNG_STIM_MACROPHAGE_UP	27	0.26	1.39	0.072	0.248	1.39
MIR485_5P	35	0.23	1.39	0.05	0.248	1.39
MODULE_126	47	0.22	1.39	0.058	0.247	1.39
GSE24574_NAIVE_VS_TCONV_CD4_TCELL_DN	20	0.28	1.39	0.082	0.25	1.39

## Sheet: Suppl Data 8
Supplementary Data 6-16. Gene expression analysis of retinoblastoma clusters.
Supplementary Data 8. Genes upregulated in cluster B and downregulated in cluster A (b(_aggr) > 0)
Genes downregulated in cluster B and upregulated in cluster A (b(_aggr) < 0)
Modified output from sleuth (https://pachterlab.github.io/sleuth_walkthroughs/trapnell/analysis.html)
target_id	pval	storey_padj	b	ens_gene	gene_symbol	π			gene_symbol	b_aggr	target_id
ENST00000517440.1	7.52e-18	5.16186e-13	3.11929	ENSG00000183072	NKX2-5	38.3273			“SAT1”	-1.07145
ENST00000291527.3	2.8e-12	3.84394e-08	4.77658	ENSG00000160182	TFF1	35.4194			“SUN1”	-0.635479
ENST00000436527.5	4.46e-12	5.10237e-08	-4.02129	ENSG00000197471	SPN	29.3242			A2M	-1.00668
ENST00000329198.5	1.24e-13	2.83719e-09	3.15063	ENSG00000183072	NKX2-5	26.9288			AAMDC	-1.48377
ENST00000262839.2	7.63e-10	2.01437e-06	3.86464	ENSG00000072315	TRPC5	22.0124			AARS1	-0.65483
ENST00000634817.1	3.57e-10	1.11387e-06	-3.06308	ENSG00000283085	TPBG	18.235			ABAT	-1.16825
ENST00000535040.4	3.57e-10	1.16691e-06	-3.06308	ENSG00000146242	TPBG	18.1732			ABCA1	-0.692084
ENST00000502723.1	2.63e-11	2.00586e-07	-2.71329	ENSG00000138798	EGF	18.1728			ABCA4	-0.953705
ENST00000504633.1	1.7e-11	1.66701e-07	-2.55197	ENSG00000138798	EGF	17.2974			ABCA8	-1.88443
ENST00000635036.1	6.28e-11	3.31592e-07	-2.58544	ENSG00000283085	TPBG	16.7521			ABCB9	-1.7866
ENST00000369750.3	6.28e-11	3.59225e-07	-2.58544	ENSG00000146242	TPBG	16.6622			ABCC8	1.95056
ENST00000374202.6	1.33e-09	2.94495e-06	-2.99059	ENSG00000147168	IL2RG	16.5407			ABCD2	-1.65549
ENST00000515502.1	8.03e-11	3.93709e-07	2.56448	ENSG00000145920	CPLX2	16.425			ABHD12B	-2.17604
ENST00000433703.5	3.78e-10	1.12811e-06	-2.7124	ENSG00000290596		16.1324			ABHD2	-0.405816
ENST00000424406.2	1.61e-09	3.34888e-06	2.93454	ENSG00000183072	NKX2-5	16.0669			ABHD6	-0.595356
ENST00000327979.7	1.84e-13	6.31504e-09	-1.94484	ENSG00000042062	RIPOR3	15.947			ABO	0.631911
ENST00000404910.6	1.34e-09	2.87437e-06	2.77515	ENSG00000132329	RAMP1	15.3784			ACAA1	-0.645714
ENST00000606017.2	6.34e-09	9.46062e-06	3.00157	ENSG00000272398	CD24	15.0801			ACACB	-2.59379
ENST00000265340.12	2.91e-12	4.99368e-08	2.05447	ENSG00000069011	PITX1	15.0009			ACADM	-2.1281
ENST00000262622.4	4.62e-09	7.55059e-06	2.83623	ENSG00000124302	CHST8	14.5272			ACBD4	-2.05923
ENST00000576886.5	4.14e-09	7.28658e-06	-2.72684	ENSG00000103355	PRSS33	14.0091			ACBD5	-0.497051
ENST00000617537.4	4.36e-09	7.87573e-06	-2.72667	ENSG00000136250	AOAH	13.9161			ACBD6	0.728828
ENST00000397801.6	9.3e-08	6.86417e-05	3.327	ENSG00000154134	ROBO3	13.8517			ACKR3	-1.52848
ENST00000520839.1	2.24e-11	1.92197e-07	-2.05288	ENSG00000135299	ANKRD6	13.7877			ACOX1	-1.09169
ENST00000427592.1	4.83e-09	7.71022e-06	-2.68219	ENSG00000100156	SLC16A8	13.7138			ACP2	-0.546167
ENST00000426592.6	4.3e-09	7.19901e-06	-2.65469	ENSG00000163565	IFI16	13.6523			ACP3	-1.876
ENST00000506642.5	2.38e-10	9.07596e-07	2.25355	ENSG00000145920	CPLX2	13.6162			ACP5	-1.12102
ENST00000238558.4	1.12e-09	2.65099e-06	2.44013	ENSG00000133937	GSC	13.6076			ACSS1	-1.50038
ENST00000441843.5	1.43e-08	1.81773e-05	-2.84655	ENSG00000179630	LACC1	13.494			ACSS2	-0.748899
ENST00000440978.1	7.6e-09	1.04335e-05	2.69712	ENSG00000108001	EBF3	13.4359			ACSS3	-1.91542
ENST00000492961.1	5.15e-08	4.59097e-05	2.78632	ENSG00000164532	TBX20	12.0873			ACTN1	-0.65604
ENST00000525748.5	1.35e-08	1.74842e-05	2.49232	ENSG00000165970	SLC6A5	11.8568			ACTN4	-0.432874
ENST00000646737.1	3.58e-10	1.29335e-06	1.96722	ENSG00000006071	ABCC8	11.5836			ACYP2	-1.03957
ENST00000568638.1	2.72e-11	1.86705e-07	-1.68732	ENSG00000103175	WFDC1	11.3537			ADAM10	-0.446695
ENST00000375108.4	1.61e-08	2.00933e-05	-2.32397	ENSG00000127472	PLA2G5	10.9156			ADAM12	-1.24277
ENST00000634826.1	3.5e-08	3.64009e-05	-2.36241	ENSG00000283085	TPBG	10.4865			ADAM15	0.00784061
ENST00000543496.3	3.5e-08	3.69609e-05	-2.36241	ENSG00000146242	TPBG	10.4708			ADAM9	-0.769083
ENST00000424873.5	3.72e-08	3.70068e-05	-2.3146	ENSG00000290596		10.2577			ADAMTS15	-0.951954
ENST00000430785.1	2.42e-09	4.74608e-06	-1.92561	ENSG00000290596		10.2513			ADAMTS3	-0.745579
ENST00000396625.4	1.43e-10	6.13485e-07	-1.63178	ENSG00000081052	COL4A4	10.1369			ADAMTS7	-0.957743
ENST00000280155.3	3.16e-10	1.08454e-06	1.69625	ENSG00000150594	ADRA2A	10.1177			ADAMTSL1	-2.71133
ENST00000479620.1	8.03e-08	6.26356e-05	2.37048	ENSG00000163873	GRIK3	9.96356			ADAMTSL4	-2.53404
ENST00000285379.10	9.47e-11	4.33358e-07	-1.55938	ENSG00000104267	CA2	9.92257			ADCY2	0.840606
ENST00000368357.7	3.71e-08	3.74501e-05	-2.22991	ENSG00000111912	NCOA7	9.87078			ADCYAP1R1	-1.65395
ENST00000475436.1	7.37e-08	5.95164e-05	2.32675	ENSG00000182601	HS3ST4	9.83135			ADD1	-1.04555
ENST00000489525.5	6.97e-09	9.96735e-06	1.95195	ENSG00000110492	MDK	9.76251			ADGRA2	-1.13317
ENST00000528068.5	9.2e-08	6.71812e-05	2.33529	ENSG00000154134	ROBO3	9.74457			ADGRD1	1.56698
ENST00000652691.1	3.56e-08	3.64723e-05	-2.15273	ENSG00000197471	SPN	9.55387			ADGRE5	-1.63937
ENST00000591224.1	3.89e-08	3.81452e-05	2.16191	ENSG00000010310	GIPR	9.55254			ADGRF5	-0.986055
ENST00000190165.3	2.12e-08	2.46645e-05	2.01174	ENSG00000064218	DMRT3	9.26997			ADGRG1	-2.02843
ENST00000341459.7	1.72e-08	2.07129e-05	-1.97517	ENSG00000188467	SLC24A5	9.25122			ADGRL4	-1.29821
ENST00000560699.2	6.55e-08	5.62004e-05	2.15258	ENSG00000169856	ONECUT1	9.14902			ADH5	-0.494422
ENST00000382438.5	7.97e-08	6.1469e-05	2.17038	ENSG00000109705	NKX3-2	9.14023			ADORA2A	1.18379
ENST00000312293.9	5.52e-08	4.85772e-05	-2.11318	ENSG00000110195	FOLR1	9.11535			ADORA2B	-1.04771
ENST00000482911.2	6.42e-09	9.37617e-06	-1.72041	ENSG00000188467	SLC24A5	8.65016			ADPRH	-1.4772
ENST00000413167.2	1.32e-08	1.74244e-05	-1.80831	NA	NA	8.60545			ADRA2A	1.69625
ENST00000633138.1	7.3e-08	5.75959e-05	2.01132	ENSG00000277015	SALL3	8.52719			AFAP1	0.837762
ENST00000573592.5	7.3e-08	5.82656e-05	2.01132	ENSG00000263310	SALL3	8.5171			AFAP1L2	-2.39098
ENST00000573324.1	7.3e-08	5.96529e-05	2.01132	ENSG00000256463	SALL3	8.49654			AFF1	-0.831269
ENST00000513000.5	4.62e-10	1.32135e-06	-1.4428	ENSG00000109452	INPP4B	8.48221			AFG3L1P	-1.06716
ENST00000463544.1	2.19e-08	2.50542e-05	1.83423	ENSG00000136535	TBR1	8.43953			AGA	-0.718431
ENST00000304916.4	1.95e-10	7.87361e-07	-1.35226	ENSG00000168672	LRATD2	8.25398			AGAP1	0.228361
ENST00000288398.10	1.92e-08	2.27228e-05	-1.76601	ENSG00000140416	TPM1	8.20054			AGBL3	1.67606
ENST00000519728.6	3.72e-11	2.32134e-07	-1.22898	ENSG00000254087	LYN	8.15339			AGPAT3	-0.667036
ENST00000219454.10	1.07e-07	7.34466e-05	-1.96706	ENSG00000103175	WFDC1	8.13187			AGRN	1.16197
ENST00000263269.3	2.6e-08	2.87852e-05	1.70816	ENSG00000105464	GRIN2D	7.75646			AGTRAP	-1.39911
ENST00000446046.5	1.03e-07	7.14151e-05	-1.85574	ENSG00000115414	FN1	7.69429			AHCYL1	-0.393014
ENST00000285393.4	5.07e-10	1.39205e-06	-1.28764	ENSG00000147614	ATP6V0D2	7.54086			AHI1	-0.69247
ENST00000357585.4	8.52e-10	2.16603e-06	1.25826	ENSG00000180616	SSTR2	7.12722			AHNAK	-1.16044
ENST00000276960.7	8.65e-10	2.12054e-06	1.24979	ENSG00000147912	FBXO10	7.09076			AIF1L	1.13831
ENST00000301459.5	7.21e-09	1.01001e-05	1.39155	ENSG00000167771	RCOR2	6.95174			AIG1	-0.838899
ENST00000433365.2	1.17e-08	1.57472e-05	-1.4295	NA	NA	6.86562			AKAP12	-1.02131
ENST00000372330.3	9.41e-08	7.02085e-05	-1.64193	ENSG00000100985	MMP9	6.81993			AKAP13	-1.46035
ENST00000519204.5	4.62e-08	4.28547e-05	-1.48026	ENSG00000145934	TENM2	6.46576			AKAP6	-0.83013
ENST00000646269.1	1.15e-09	2.63127e-06	1.1463	ENSG00000144711	IQSEC1	6.39618			AKAP9	-0.502554
ENST00000396578.7	4.79e-08	4.38392e-05	-1.44609	ENSG00000169031	COL4A3	6.30224			AKR1C1	-0.771287
ENST00000263054.10	2.4e-09	4.8453e-06	-1.18299	ENSG00000108018	SORCS1	6.28724			AKR1C2	-1.88652
ENST00000388948.8	6.13e-09	9.35053e-06	-1.24526	ENSG00000154237	LRRK1	6.26261			AKR1C3	-1.65788
ENST00000520127.5	6.51e-08	5.51676e-05	-1.4487	ENSG00000104267	CA2	6.16902			AKT2	1.01168
ENST00000520996.5	5.04e-08	4.55203e-05	-1.41525	ENSG00000104267	CA2	6.14471			AKTIP	-0.860741
ENST00000358432.8	3.7e-09	6.86417e-06	-1.16691	ENSG00000142627	EPHA2	6.02523			ALCAM	1.37146
ENST00000377126.3	3.95e-08	3.8188e-05	-1.25887	ENSG00000119138	KLF9	5.56179			ALDH1A3	-2.17537
ENST00000220325.9	3.34e-08	3.58224e-05	-1.23684	ENSG00000103966	EHD4	5.49882			ALDH2	-1.24297
ENST00000262428.5	5.18e-09	8.081e-06	-1.05526	ENSG00000103187	COTL1	5.37395			ALDOA	-0.484797
ENST00000532650.1	3.26e-08	3.55194e-05	1.19529	ENSG00000173898	SPTBN2	5.3185			ALOX5	-0.730736
ENST00000272452.7	9.99e-08	6.99725e-05	-1.25692	ENSG00000198075	SULT1C4	5.22261			ALOX5AP	-1.31794
ENST00000393147.6	9.52e-08	6.80697e-05	1.24226	ENSG00000175497	DPP10	5.17654			ALPK2	-1.27241
ENST00000368446.1	9.89e-08	6.99862e-05	-1.22791	ENSG00000135549	PKIB	5.10195			AMFR	-0.642917
ENST00000301015.14	2.3e-08	2.58813e-05	-1.09087	ENSG00000103335	PIEZO1	5.00383			AMMECR1	-0.749631
ENST00000474531.5	9.24e-08	6.96977e-05	-1.19567	ENSG00000168309	FAM107A	4.97015			AMMECR1L	-1.09094
ENST00000397560.7	4.3e-09	7.37898e-06	-0.935422	ENSG00000006459	KDM7A	4.80059			AMN	1.14571
ENST00000374280.3	4.06e-08	3.87063e-05	-1.024	ENSG00000158008	EXTL1	4.51809			AMT	-2.12085
ENST00000432825.7	3.59e-09	6.8451e-06	0.864535	ENSG00000147912	FBXO10	4.46499			AMZ2	-1.34692
ENST00000497735.1	7e-08	5.78906e-05	-1.03556	ENSG00000047849	MAP4	4.38809			ANAPC13	-0.585047
ENST00000379731.4	1.59e-08	1.94893e-05	-0.926752	ENSG00000086062	B4GALT1	4.36519			ANAPC1P4	-1.27973
ENST00000429602.7	4.22e-08	3.96805e-05	0.938817	ENSG00000170085	SIMC1	4.13213			ANGPTL1	-1.50117
ENST00000582401.5	6.13e-08	5.32625e-05	-0.892502	ENSG00000265972	TXNIP	3.81418			ANGPTL2	-0.628284
ENST00000629738.3	9.31e-08	6.72689e-05	-0.872044	ENSG00000281178	MLXIP	3.63833			ANGPTL7	-1.66407
ENST00000319080.12	9.31e-08	7.1006e-05	-0.872044	ENSG00000175727	MLXIP	3.61785			ANK1	1.07187
ENST00000403733.8	6.5e-08	5.44111e-05	-0.825015	ENSG00000151718	WWC2	3.51812			ANK2	-1.0546
ENST00000614342.1	1.1e-07	7.47583e-05	-3.16851	ENSG00000165821	SALL2				ANKRD11	-0.547315
ENST00000602452.3	1.15e-07	7.73902e-05	-2.19812	ENSG00000269964	MEI4				ANKRD23	1.58848
ENST00000509176.5	1.22e-07	8.13038e-05	-1.35729	ENSG00000184305	CCSER1				ANKRD26P3	1.54326
ENST00000392320.7	1.23e-07	8.1182e-05	-2.40683	ENSG00000138378	STAT4				ANKRD33	-1.14914
ENST00000415924.6	1.27e-07	8.30238e-05	-1.22134	ENSG00000135299	ANKRD6				ANKRD36B	0.835199
ENST00000265807.8	1.29e-07	8.35357e-05	-1.36865	ENSG00000104611	SH2D4A				ANKRD36BP2	0.86505
ENST00000001146.6	1.36e-07	8.72455e-05	-1.56519	ENSG00000003137	CYP26B1				ANKRD55	-2.14376
ENST00000339746.9	1.38e-07	8.77088e-05	-1.07872	ENSG00000135299	ANKRD6				ANKRD6	-1.60167
ENST00000453001.5	1.42e-07	8.94231e-05	-1.15282	ENSG00000156475	PPP2R2B				ANKS1B	-2.10058
ENST00000314669.9	1.44e-07	8.98582e-05	-2.95624	ENSG00000007216	SLC13A2				ANLN	1.50546
ENST00000310323.12	1.52e-07	9.39959e-05	1.05504	ENSG00000175497	DPP10				ANO1	-1.3343
ENST00000492955.1	1.5e-07	9.19309e-05	-2.10091	ENSG00000054219	LY75				ANOS1	-0.830268
ENST00000432797.6	1.52e-07	9.23322e-05	-1.90348	ENSG00000135525	MAP7				ANTXR1	-1.06473
ENST00000366881.6	1.54e-07	9.27265e-05	-2.71502	NA	NA				ANTXR2	1.5703
ENST00000268042.7	1.6e-07	9.55015e-05	-1.07376	ENSG00000140450	ARRDC4				ANXA1	-1.14943
ENST00000317811.5	1.62e-07	9.58617e-05	-0.917976	ENSG00000179431	FJX1				ANXA2	-1.32144
ENST00000389857.11	1.65e-07	9.68024e-05	1.16386	ENSG00000015133	CCDC88C				ANXA4	-1.83898
ENST00000261438.10	1.69e-07	9.83089e-05	-1.00208	ENSG00000109787	KLF3				ANXA5	-0.95181
ENST00000368648.7	1.69e-07	9.74828e-05	2.32755	ENSG00000108001	EBF3				ANXA7	-0.828421
ENST00000580989.5	1.7e-07	9.72424e-05	-1.89308	ENSG00000082397	EPB41L3				AOAH	-2.72667
ENST00000570646.6	1.85e-07	0.000104948	-1.08563	ENSG00000103415	HMOX2				AP1G1	-0.563366
ENST00000438543.5	1.94e-07	0.000109152	-0.923227	ENSG00000151718	WWC2				AP2M1	-0.423225
ENST00000354675.10	2.02e-07	0.000112729	-1.02131	ENSG00000131016	AKAP12				APBB1IP	-1.10989
ENST00000647086.1	2.03e-07	0.000112373	1.46172	ENSG00000006071	ABCC8				APBB2	-1.86474
ENST00000260526.11	2.01e-07	0.000110376	-0.853286	ENSG00000137962	ARHGAP29				APC	-0.461248
ENST00000538940.5	2.03e-07	0.000110589	3.39211	ENSG00000154134	ROBO3				APC2	0.655753
ENST00000268057.9	2.07e-07	0.000111881	-0.73811	ENSG00000140463	BBS4				APCDD1	-0.730616
ENST00000342058.8	2.13e-07	0.000114224	-1.74485	ENSG00000140092	FBLN5				APH1B	-0.646811
ENST00000284669.2	2.13e-07	0.000113339	-1.03883	ENSG00000239474	KLHL41				APOBEC3C	-0.988587
ENST00000462621.1	2.17e-07	0.000114579	2.31086	ENSG00000163873	GRIK3				APOC1	-1.14733
ENST00000368364.4	2.22e-07	0.000116324	-1.1322	ENSG00000135547	HEY2				APOC2	-1.66817
ENST00000483168.5	2.38e-07	0.000123763	-2.21274	ENSG00000082781	ITGB5				APOE	-1.32465
ENST00000521327.1	2.4e-07	0.000123865	-1.15887	ENSG00000113140	SPARC				APOL1	-2.572
ENST00000392386.8	2.42e-07	0.000123965	2.13407	ENSG00000006016	CRLF1				APOL2	-1.90663
ENST00000618548.4	2.45e-07	0.000124572	-2.90555	ENSG00000140479	PCSK6				APOL3	-1.89219
ENST00000372930.5	2.65e-07	0.00013375	-0.973626	ENSG00000126950	TMEM35A				APOL4	-2.37368
ENST00000360242.9	2.63e-07	0.000131772	-1.26711	ENSG00000150636	CCDC102B				APRT	-1.1054
ENST00000319374.4	2.75e-07	0.000136786	1.75936	ENSG00000177108	ZDHHC22				ARF1	0.761026
ENST00000389554.8	2.84e-07	0.000140246	3.22469	ENSG00000136535	TBR1				ARFGAP2	0.941294
ENST00000398104.5	2.94e-07	0.000144148	-1.10624	ENSG00000074416	MGLL				ARFGEF1	-0.416385
ENST00000570208.2	2.99e-07	0.000145559	2.25259	ENSG00000169856	ONECUT1				ARHGAP1	-0.517289
ENST00000637056.1	3.03e-07	0.000146468	-0.848892	ENSG00000177311	ZBTB38				ARHGAP11B	1.01895
ENST00000277865.5	3.36e-07	0.000161284	-0.640251	ENSG00000148672	GLUD1				ARHGAP18	-0.710401
ENST00000263097.9	3.55e-07	0.000169221	-3.0161	ENSG00000064666	CNN2				ARHGAP19-SLIT1	1.36832
ENST00000646207.1	3.65e-07	0.000172788	2.2965	ENSG00000006071	ABCC8				ARHGAP20	0.811936
ENST00000564662.1	3.73e-07	0.000175365	-1.01011	ENSG00000103187	COTL1				ARHGAP24	-1.98564
ENST00000216446.9	3.71e-07	0.000173239	-2.33768	ENSG00000100558	PLEK2				ARHGAP25	-1.93498
ENST00000296181.9	3.92e-07	0.000181808	-1.38071	ENSG00000082781	ITGB5				ARHGAP29	-0.971762
ENST00000439631.1	3.94e-07	0.000181509	-2.71838	ENSG00000235421					ARHGAP30	-1.68124
ENST00000360997.7	4.08e-07	0.000186705	-1.0368	ENSG00000168309	FAM107A				ARHGAP31	-0.921961
ENST00000329841.10	4e-07	0.000181832	-2.44498	ENSG00000184254	ALDH1A3				ARHGAP42	-0.581601
ENST00000456431.5	4.08e-07	0.000184249	-1.11659	ENSG00000091129	NRCAM				ARHGAP44	0.805518
ENST00000411698.6	4.04e-07	0.00018125	-0.976111	ENSG00000111554	MDM1				ARHGAP6	-1.6656
ENST00000261731.4	4.13e-07	0.000184085	1.76034	ENSG00000089116	LHX5				ARHGAP9	-1.49041
ENST00000374213.3	4.25e-07	0.000188211	-2.0459	ENSG00000169442	CD52				ARHGDIB	-1.15864
ENST00000520220.6	4.31e-07	0.000189645	-1.05804	ENSG00000254087	LYN				ARHGEF10L	-0.531178
ENST00000374875.5	4.36e-07	0.000190623	-1.272	ENSG00000099250	NRP1				ARHGEF3	-1.62398
ENST00000394967.3	4.56e-07	0.000198105	2.62498	ENSG00000217236	SP9				ARHGEF6	-1.04399
ENST00000450165.6	4.55e-07	0.000196428	-1.89048	ENSG00000079112	CDH17				ARHGEF9	-0.351669
ENST00000265171.9	4.6e-07	0.000197345	-2.47516	ENSG00000138798	EGF				ARID5A	-1.08415
ENST00000429814.2	4.86e-07	0.000207204	-2.42826	ENSG00000258659	TRIM34				ARL1	-0.45334
ENST00000556767.1	4.91e-07	0.000208044	2.06369	ENSG00000015133	CCDC88C				ARL10	0.578683
ENST00000395995.5	5.17e-07	0.000217716	-2.6646	ENSG00000099250	NRP1				ARL2BP	-0.621279
ENST00000509868.1	5.14e-07	0.000215133	2.34823	ENSG00000169862	CTNND2				ARL4D	-0.640298
ENST00000231061.9	5.2e-07	0.000216325	-1.0975	ENSG00000113140	SPARC				ARL6IP5	-0.734658
ENST00000284240.9	5.17e-07	0.000213782	-1.1395	ENSG00000154096	THY1				ARMC9	-0.463883
ENST00000559089.5	5.01e-07	0.000205925	-1.30355	ENSG00000246922	UBAP1L				ARMCX2	-0.49739
ENST00000296043.7	5.17e-07	0.000211237	-0.839343	ENSG00000138771	SHROOM3				ARMH3	-0.42683
ENST00000340811.8	5.06e-07	0.000205519	-1.23749	ENSG00000057294	PKP2				ARMT1	-0.534875
ENST00000566111.5	5.06e-07	0.00020431	-1.84049	ENSG00000163565	IFI16				ARR3	-1.40014
ENST00000381340.8	5.27e-07	0.000211545	-0.95058	ENSG00000123104	ITPR2				ARRDC4	-1.07376
ENST00000361972.8	5.24e-07	0.000209118	-1.42449	ENSG00000198879	SFMBT2				ARSA	-1.78838
ENST00000240364.7	5.3e-07	0.00021029	-0.87615	ENSG00000121104	FAM117A				ARSF	1.42669
ENST00000389856.9	5.35e-07	0.000211054	2.07927	ENSG00000015133	CCDC88C				ARSJ	-1.66078
ENST00000261740.6	5.41e-07	0.000212201	-2.38325	ENSG00000111199	TRPV4				ARVCF	-2.75414
ENST00000251170.12	5.49e-07	0.000214115	-1.19699	ENSG00000103184	SEC14L5				ASAH1	-0.622632
ENST00000597595.6	5.71e-07	0.000221437	-2.20654	ENSG00000130755	GMFG				ASAP1	1.18124
ENST00000376819.4	5.87e-07	0.000226363	-1.66407	ENSG00000171819	ANGPTL7				ASAP2	1.13844
ENST00000323865.4	5.96e-07	0.00022855	2.61619	ENSG00000178394	HTR1A				ASB13	-1.05384
ENST00000331351.6	6.34e-07	0.000241771	1.10604	ENSG00000182601	HS3ST4				ASB15	-1.76291
ENST00000470849.4	6.41e-07	0.00024309	2.36646	ENSG00000130707	ASS1				ASPH	-0.724711
ENST00000441802.7	6.49e-07	0.000244772	-1.28396	ENSG00000083857	FAT1				ASPM	0.745323
ENST00000261772.12	6.56e-07	0.00024606	-0.65483	ENSG00000090861	AARS1				ASPSCR1	0.771144
ENST00000355311.9	6.61e-07	0.000246588	2.5907	ENSG00000108001	EBF3				ASS1	2.37815
ENST00000578067.5	6.84e-07	0.000253789	1.43325	ENSG00000136490	LIMD2				ATF4P3	0.893057
ENST00000409003.5	7.1e-07	0.000262019	-0.924265	ENSG00000177570	SAMD12				ATMIN	-0.515969
ENST00000417494.5	7.18e-07	0.000263555	-1.4408	ENSG00000111912	NCOA7				ATOSB	-1.55814
ENST00000633312.1	7.23e-07	0.000263978	2.18259	ENSG00000282283	PLPPR3				ATP10D	-1.18097
ENST00000355897.10	7.27e-07	0.000264035	-1.58295	ENSG00000173890	GPR160				ATP1A1	-0.67902
ENST00000375099.4	7.7e-07	0.00027818	-1.04295	ENSG00000162543	UBXN10				ATP1B2	-1.46122
ENST00000327097.4	7.96e-07	0.000286067	-1.58762	ENSG00000019169	MARCO				ATP2B4	-0.986818
ENST00000297565.8	8.18e-07	0.000292442	2.60948	ENSG00000164920	OSR2				ATP5F1A	-1.74133
ENST00000261488.10	8.19e-07	0.000291283	-1.02479	ENSG00000120658	ENOX1				ATP5MC1	-0.800935
ENST00000636768.1	8.17e-07	0.000289074	-2.39776	ENSG00000141837	CACNA1A				ATP5PD	-0.468687
ENST00000260187.7	8.12e-07	0.000285831	-1.39294	ENSG00000036672	USP2				ATP6AP1	-0.414088
ENST00000359015.5	8.46e-07	0.00029628	-1.03245	ENSG00000197442	MAP3K5				ATP6V0B	-0.511522
ENST00000241305.4	8.42e-07	0.000293382	-1.61796	ENSG00000121898	CPXM2				ATP6V0C	-0.439595
ENST00000261047.8	8.51e-07	0.000295021	-2.29165	ENSG00000138472	GUCA1C				ATP6V0D1	-0.60912
ENST00000489217.1	8.5e-07	0.000293193	2.06973	ENSG00000167771	RCOR2				ATP6V0D2	-1.17006
ENST00000397764.8	8.58e-07	0.000294473	-0.866972	ENSG00000214194	SMIM30				ATP6V0E1	-0.732521
ENST00000486885.5	8.67e-07	0.000296081	1.72647	ENSG00000175497	DPP10				ATP6V1A	-0.391167
ENST00000228918.9	9.15e-07	0.000310927	-3.10012	ENSG00000111321	LTBR				ATP6V1B2	-0.415237
ENST00000520876.7	9.29e-07	0.000314129	1.53587	ENSG00000129951	PLPPR3				ATP8B2	1.19538
ENST00000254661.5	9.77e-07	0.00032874	2.31335	ENSG00000132329	RAMP1				ATP9A	1.24419
ENST00000373093.4	9.97e-07	0.000333833	1.51277	ENSG00000163873	GRIK3				ATRN	-0.446847
ENST00000552844.5	1.01e-06	0.000336544	-1.03262	ENSG00000137962	ARHGAP29				ATXN1	-1.68851
ENST00000419036.5	1.02e-06	0.000338234	-2.0835	ENSG00000033867	SLC4A7				ATXN1L	-0.441988
ENST00000397709.1	1.03e-06	0.000339908	-1.54838	ENSG00000101460	MAP1LC3A				AURKB	1.03943
ENST00000361823.9	1.06e-06	0.000348135	-2.05161	ENSG00000083067	TRPM3				AUTS2	0.692107
ENST00000358755.5	1.11e-06	0.00036282	-2.45432	ENSG00000164930	FZD6				AXL	-0.922567
ENST00000545653.5	1.13e-06	0.000367607	-2.32341	ENSG00000153071	DAB2				AZU1	1.29446
ENST00000278849.4	1.18e-06	0.000382062	0.766285	ENSG00000149503	INCENP				B2M	-0.901753
ENST00000650287.1	1.2e-06	0.000386714	-0.844725	ENSG00000175445	LPL				B3GALNT1	-1.25619
ENST00000311322.10	1.2e-06	0.000384907	-0.844725	NA	NA				B3GAT1	1.43101
ENST00000600437.1	1.19e-06	0.000379924	2.5439	ENSG00000090932	DLL3				B3GNT2	-0.975565
ENST00000382114.9	1.19e-06	0.000378165	1.29928	ENSG00000153012	LGI2				B4GALT1	-0.926752
ENST00000475033.5	1.22e-06	0.000385912	2.04382	ENSG00000101204	CHRNA4				B4GALT3	1.08209
ENST00000334869.9	1.24e-06	0.000390439	-1.00006	ENSG00000100600	LGMN				B4GALT4	-1.76053
ENST00000505450.5	1.25e-06	0.000391791	-1.0091	ENSG00000007062	PROM1				B4GAT1	-0.505262
ENST00000339986.8	1.27e-06	0.00039625	1.03918	ENSG00000197472	ZNF695				BACE2	-1.74356
ENST00000487273.7	1.31e-06	0.000406881	-0.769083	ENSG00000168615	ADAM9				BAD	-0.468807
ENST00000338087.10	1.32e-06	0.00040814	-1.30298	ENSG00000155926	SLA				BASP1	0.813312
ENST00000339176.8	1.34e-06	0.000412466	-1.53581	ENSG00000188038	NRN1L				BAZ2A	-1.1555
ENST00000326427.11	1.33e-06	0.00040756	-0.86098	ENSG00000135916	ITM2C				BBS1	-0.607722
ENST00000388798.6	1.44e-06	0.000439307	3.06263	ENSG00000104450	SPAG1				BBS2	-0.73688
ENST00000368716.9	1.5e-06	0.000455587	-2.21068	ENSG00000196154	S100A4				BBS4	-1.10321
ENST00000519207.5	1.52e-06	0.000459627	-2.34882	ENSG00000104611	SH2D4A				BBS5	-0.945599
ENST00000561401.3	1.52e-06	0.000457611	1.82572	ENSG00000169856	ONECUT1				BBS7	-0.454424
ENST00000443005.1	1.54e-06	0.000461608	1.74839	ENSG00000215165	TCEA1P3				BCAR1	-0.484926
ENST00000652553.1	1.56e-06	0.00046557	-1.59062	ENSG00000290700					BCL11A	2.33809
ENST00000415210.5	1.58e-06	0.000469497	-1.95476	ENSG00000143753	DEGS1				BCL2A1	-1.12103
ENST00000355854.8	1.64e-06	0.000485226	-2.1665	ENSG00000102547	CAB39L				BCL2L1	-0.700241
ENST00000381309.7	1.67e-06	0.000491981	-0.650676	ENSG00000107077	KDM4C				BCO2	-1.23757
ENST00000490477.1	1.66e-06	0.000486945	-1.89337	ENSG00000145088	EAF2				BDH2	-0.874761
ENST00000264036.6	1.68e-06	0.000490715	-0.687048	ENSG00000076706	MCAM				BECN1	1.05093
ENST00000610733.1	1.69e-06	0.000491544	-1.16425	ENSG00000140416	TPM1				BEX2	-0.449798
ENST00000616135.1	1.74e-06	0.000503952	-2.40535	ENSG00000132763	MMACHC				BICDL1	-0.430516
ENST00000374695.8	1.78e-06	0.000513371	-0.647451	ENSG00000142798	HSPG2				BIN2	-1.84361
ENST00000395245.9	1.83e-06	0.000525583	-2.32432	ENSG00000109113	RAB34				BIRC5	0.658398
ENST00000358694.10	1.86e-06	0.000531973	-3.28569	ENSG00000198561	CTNND1				BLK	0.999979
ENST00000524970.5	1.85e-06	0.000526918	-1.21058	ENSG00000154096	THY1				BLM	1.38704
ENST00000360240.10	1.86e-06	0.000527577	-0.830859	ENSG00000047849	MAP4				BLTP1	-1.10656
ENST00000320005.5	1.87e-06	0.00052823	-1.78142	ENSG00000170289	CNGB3				BLVRA	-0.827194
ENST00000381980.9	1.88e-06	0.000528879	-0.999393	ENSG00000154274	C4orf19				BMP1	-0.974487
ENST00000370314.9	1.9e-06	0.000532323	-0.875351	ENSG00000011677	GABRA3				BMP4	-1.69671
ENST00000267620.14	1.91e-06	0.00053295	-1.51447	ENSG00000140092	FBLN5				BMP8B	-0.565733
ENST00000439275.1	1.92e-06	0.000533571	-2.01359	ENSG00000115963	RND3				BMPER	-2.09473
ENST00000611116.2	1.95e-06	0.000539723	-0.997432	ENSG00000277734	TRAC				BNIP2	-0.72082
ENST00000392219.6	1.94e-06	0.000534799	-1.82158	ENSG00000089327	FXYD5				BNIP3	0.738563
ENST00000397278.7	1.97e-06	0.000540897	-2.572	ENSG00000100342	APOL1				BRCA1	1.77667
ENST00000249016.4	1.97e-06	0.000538742	-1.04046	ENSG00000128285	MCHR1				BRCC3P1	1.22063
ENST00000286031.10	1.95e-06	0.000531156	1.09973	ENSG00000000460	C1orf112				BRD7	-0.46347
ENST00000357878.6	1.98e-06	0.000537196	1.69027	ENSG00000188620	HMX3				BRD8	0.87981
ENST00000261381.6	2e-06	0.000540486	-0.779396	ENSG00000103489	XYLT1				BRD9	0.953225
ENST00000644858.1	2e-06	0.000538366	-0.779396	ENSG00000285395	XYLT1				BSG	-0.9963
ENST00000563956.1	2.04e-06	0.000546989	-1.33005	ENSG00000103264	FBXO31				BTC	-1.16968
ENST00000272928.4	2.04e-06	0.00054486	-1.18999	ENSG00000144476	ACKR3				BTK	-1.96018
ENST00000327111.8	2.09e-06	0.000556051	-0.822543	ENSG00000175745	NR2F1				BTN3A3	-2.37432
ENST00000515037.5	2.1e-06	0.000556554	-2.48159	ENSG00000197712	FAM114A1				BUB1	0.870155
ENST00000478803.1	2.14e-06	0.000564974	-1.9981	ENSG00000127472	PLA2G5				BZW2	-1.14819
ENST00000312493.5	2.13e-06	0.000560179	-0.825318	ENSG00000173517	PEAK1				C11orf71	-0.535874
ENST00000434918.6	2.13e-06	0.000558041	-1.15772	ENSG00000197635	DPP4				C14orf132	1.17612
ENST00000471619.5	2.15e-06	0.000561139	-1.1308	ENSG00000078018	MAP2				C16orf86	-0.768559
ENST00000311635.12	2.16e-06	0.000561614	-0.650108	ENSG00000103264	FBXO31				C18orf32	-0.460896
ENST00000643716.1	2.21e-06	0.000572446	1.57	ENSG00000119866	BCL11A				C19orf25	0.698862
ENST00000374005.8	2.23e-06	0.000575455	-2.35104	ENSG00000000938	FGR				C1orf112	0.883431
ENST00000410059.5	2.25e-06	0.000578441	1.15569	ENSG00000175497	DPP10				C1orf115	-0.704886
ENST00000483180.5	2.29e-06	0.000586528	-1.13606	ENSG00000144802	NFKBIZ				C1orf122	-0.572126
ENST00000378555.8	2.3e-06	0.000586899	-0.890094	ENSG00000128567	PODXL				C1orf54	-1.13026
ENST00000297596.3	2.3e-06	0.000584726	-1.09314	ENSG00000164949	GEM				C1QA	-1.39935
ENST00000258412.8	2.31e-06	0.000585101	-3.1078	ENSG00000135926	TMBIM1				C1QB	-2.05309
ENST00000217939.7	2.32e-06	0.000585473	-2.003	ENSG00000101825	MXRA5				C1QC	-1.18333
ENST00000517536.5	2.36e-06	0.000593386	-0.974495	ENSG00000120915	EPHX2				C1QTNF5	-1.42751
ENST00000316333.9	2.37e-06	0.000593726	2.66589	ENSG00000164853	UNCX				C1R	-2.72442
ENST00000324662.8	2.46e-06	0.000614031	-2.38537	ENSG00000177455	CD19				C1RL	-0.909447
ENST00000442580.5	2.45e-06	0.00060932	-2.39361	ENSG00000091129	NRCAM				C1S	-2.13861
ENST00000621345.4	2.54e-06	0.000629422	-2.85729	ENSG00000165806	CASP7				C21orf58	0.722112
ENST00000427431.5	2.55e-06	0.000629627	-2.80906	ENSG00000151718	WWC2				C2orf74	-0.631468
ENST00000377182.5	2.65e-06	0.000651973	-1.53113	ENSG00000165072	MAMDC2				C3AR1	-1.17381
ENST00000231130.3	2.67e-06	0.000654548	1.15581	ENSG00000113205	PCDHB3				C4orf19	-0.999393
ENST00000601365.1	2.67e-06	0.000652218	0.988628	ENSG00000197124	ZNF682				C6orf120	-0.584897
ENST00000508185.5	2.71e-06	0.000659642	-2.71889	NA	NA				C7	-0.976321
ENST00000544918.1	2.7e-06	0.000654886	-1.98761	ENSG00000138798	EGF				CA10	1.25509
ENST00000578503.5	2.74e-06	0.000662247	-2.10377	ENSG00000082397	EPB41L3				CA11	-0.997388
ENST00000614032.5	2.77e-06	0.000667149	-0.717238	ENSG00000188338	SLC38A3				CA12	-1.2118
ENST00000358066.8	2.78e-06	0.000667217	-4.69081	ENSG00000137872	SEMA6D				CA2	-1.43092
ENST00000342933.7	2.78e-06	0.000664892	-2.03023	ENSG00000082397	EPB41L3				CA3	-1.15708
ENST00000469516.5	2.76e-06	0.000657816	-1.8498	ENSG00000100156	SLC16A8				CAB39L	-2.1665
ENST00000537592.6	2.82e-06	0.000669791	2.17795	ENSG00000256463	SALL3				CABCOCO1	-1.39855
ENST00000513998.5	2.81e-06	0.000665114	-2.31384	ENSG00000197594	ENPP1				CABLES1	-0.900115
ENST00000614883.4	2.82e-06	0.000665188	2.17795	ENSG00000277015	SALL3				CABYR	0.973362
ENST00000652245.1	2.85e-06	0.000669962	-1.34307	ENSG00000138798	EGF				CACNA1A	-1.9702
ENST00000538526.5	2.85e-06	0.000667675	-2.59379	ENSG00000076555	ACACB				CACNA1G	1.31794
ENST00000520458.5	2.88e-06	0.000672409	-1.23044	ENSG00000135299	ANKRD6				CACNB2	-0.713945
ENST00000220809.8	2.87e-06	0.000667802	-2.35439	ENSG00000104368	PLAT				CACNB4	-2.12487
ENST00000324581.10	2.91e-06	0.000674822	-1.21224	ENSG00000167306	MYO5B				CACNG6	-1.40646
ENST00000465346.1	2.93e-06	0.000677172	1.70741	ENSG00000160097	FNDC5				CACYBP	0.987276
ENST00000262096.13	2.95e-06	0.000679507	-0.701835	ENSG00000104219	ZDHHC2				CADM2	-1.14371
ENST00000451270.6	2.95e-06	0.000677234	-1.13197	ENSG00000182718	ANXA2				CALCOCO2	-0.478398
ENST00000075322.10	2.93e-06	0.000670401	-1.94555	ENSG00000136960	ENPP2				CALD1	-2.20179
ENST00000355899.8	2.99e-06	0.000681856	-1.29744	ENSG00000102024	PLS3				CALHM2	-1.12021
ENST00000261023.8	3.04e-06	0.000690963	-1.23778	ENSG00000138448	ITGAV				CAMK1D	-0.615422
ENST00000335613.10	3.03e-06	0.000686417	1.17944	ENSG00000167992	VWCE				CAMK2D	-0.63822
ENST00000457381.1	3.03e-06	0.000684159	-1.77971	ENSG00000182667	NTM				CAMK2G	-1.41862
ENST00000339992.3	3.08e-06	0.000693169	2.00787	ENSG00000188816	HMX2				CAMTA2	-1.5731
ENST00000564049.1	3.08e-06	0.000690903	2.07972	ENSG00000140943	MBTPS1				CAP1	-0.495037
ENST00000395323.9	3.11e-06	0.000695361	-0.864422	ENSG00000213626	LBH				CAPG	-1.48778
ENST00000370196.11	3.22e-06	0.000717618	2.48585	ENSG00000107807	TLX1				CAPRIN1	0.87308
ENST00000523736.1	3.31e-06	0.000735288	-2.00107	ENSG00000104611	SH2D4A				CAPZB	-0.522944
ENST00000398587.7	3.31e-06	0.000732916	-1.1836	ENSG00000253873	PCDHGA11				CARD9	0.938851
ENST00000256857.7	3.31e-06	0.00073056	-2.09681	ENSG00000134443	GRP				CARMIL3	1.31389
ENST00000406263.5	3.37e-06	0.000741418	-2.46797	ENSG00000058091	CDK14				CASP4	-2.3288
ENST00000409309.3	3.4e-06	0.000745629	-1.54455	ENSG00000198075	SULT1C4				CASP6	-0.623196
ENST00000318160.5	3.45e-06	0.000754184	-1.47028	ENSG00000180875	GREM2				CASP7	-2.26553
ENST00000199940.10	3.46e-06	0.000753969	-0.889671	ENSG00000078018	MAP2				CASQ1	-1.26549
ENST00000642180.1	3.6e-06	0.000781994	2.58432	ENSG00000119866	BCL11A				CAST	-2.19609
ENST00000343411.8	3.61e-06	0.000781693	-0.579535	ENSG00000140943	MBTPS1				CATIP	-1.18788
ENST00000248437.9	3.61e-06	0.000779234	-0.924566	ENSG00000127824	TUBA4A				CAV1	-1.84851
ENST00000367495.4	3.69e-06	0.000794006	-1.21784	ENSG00000118508	RAB32				CAVIN1	-0.905129
ENST00000359322.4	3.71e-06	0.000795815	-1.16826	ENSG00000177791	MYOZ1				CAVIN3	-1.78095
ENST00000555389.1	3.72e-06	0.000795474	2.08369	ENSG00000177108	ZDHHC22				CAVIN4	0.578164
ENST00000369626.7	3.78e-06	0.000805794	-0.61383	ENSG00000155380	SLC16A1				CBX1	0.933188
ENST00000630362.2	3.78e-06	0.000803299	-0.61383	ENSG00000281917	SLC16A1				CBX5	-0.718269
ENST00000392193.5	3.84e-06	0.000813531	-1.10805	ENSG00000078018	MAP2				CC2D2A	-1.00105
ENST00000643004.1	3.88e-06	0.000819476	2.48118	ENSG00000119866	BCL11A				CCAR2	1.4957
ENST00000379589.4	3.96e-06	0.000833807	-0.936055	ENSG00000183722	LHFPL6				CCBE1	-1.95606
ENST00000340258.10	3.97e-06	0.000833357	-1.94506	ENSG00000107551	RASSF4				CCDC102B	-1.18187
ENST00000475768.1	3.99e-06	0.000835001	-1.58203	ENSG00000244259					CCDC106	-0.943046
ENST00000463289.1	4.01e-06	0.000836636	-2.09785	ENSG00000188467	SLC24A5				CCDC122	-1.36453
ENST00000541353.2	4e-06	0.000832021	1.14954	ENSG00000290896					CCDC146	-0.602071
ENST00000618298.6	4.05e-06	0.000839876	-0.833966	ENSG00000103264	FBXO31				CCDC15	0.662491
ENST00000378000.5	4.13e-06	0.000853886	-0.949879	ENSG00000165983	PTER				CCDC150	1.31187
ENST00000537429.5	4.13e-06	0.000851322	1.69799	ENSG00000149948	HMGA2				CCDC159	-1.30788
ENST00000379270.4	4.18e-06	0.000859049	-1.06214	ENSG00000130066	2023-08-01				CCDC186	-0.579827
ENST00000262406.10	4.23e-06	0.00086673	-2.02716	ENSG00000108370	RGS9				CCDC28B	-1.01134
ENST00000219473.11	4.23e-06	0.00086415	-0.632138	ENSG00000103194	USP10				CCDC3	-1.34141
ENST00000610952.1	4.29e-06	0.000873807	3.0606	ENSG00000272398	CD24				CCDC32	-0.577449
ENST00000375486.9	4.28e-06	0.000869191	-1.8922	ENSG00000117115	PADI2				CCDC51	-0.880517
ENST00000295809.11	4.26e-06	0.000862577	-2.83782	ENSG00000163565	IFI16				CCDC57	0.618826
ENST00000617204.4	4.27e-06	0.000862059	-2.16291	ENSG00000135525	MAP7				CCDC65	-1.83395
ENST00000488149.5	4.33e-06	0.000871609	-0.841296	ENSG00000053524	MCF2L2				CCDC85C	-0.416352
ENST00000329153.9	4.44e-06	0.000891138	-0.607321	ENSG00000054690	PLEKHH1				CCDC88A	1.15482
ENST00000545998.1	4.49e-06	0.000898546	1.35244	ENSG00000149948	HMGA2				CCDC88C	1.55294
ENST00000293851.9	4.51e-06	0.000899925	-3.05228	ENSG00000103355	PRSS33				CCHCR1	0.929268
ENST00000336233.10	4.53e-06	0.000901295	-1.13234	ENSG00000107798	LIPA				CCL2	-1.40084
ENST00000489637.3	4.56e-06	0.000904642	1.22657	ENSG00000196814	MVB12B				CCL4	-1.28138
ENST00000360467.6	4.76e-06	0.000941598	-1.03584	ENSG00000134871	COL4A2				CCNB1IP1	2.13626
ENST00000489324.1	4.81e-06	0.000948755	1.78014	ENSG00000160752	FDPS				CCND1	-1.14046
ENST00000402938.3	4.87e-06	0.000957837	-1.53803	ENSG00000111886	GABRR2				CCND3	1.44902
ENST00000320816.11	4.86e-06	0.000953139	-1.33642	ENSG00000153071	DAB2				CCNJL	1.9256
ENST00000272430.9	4.84e-06	0.000946512	-1.95148	ENSG00000114993	RTKN				CCPG1	-0.998539
ENST00000252725.10	4.97e-06	0.000969174	-1.08612	NA	NA				CCS	-1.50315
ENST00000517458.1	4.98e-06	0.000968373	-1.84808	ENSG00000168672	LRATD2				CCSAP	0.565969
ENST00000520050.1	5.04e-06	0.000977272	-1.35183	ENSG00000254087	LYN				CCSER1	-1.23992
ENST00000341744.8	5.04e-06	0.000974519	-0.876434	ENSG00000124225	PMEPA1				CCT7	1.07503
ENST00000520748.1	5.07e-06	0.000977566	1.99048	ENSG00000135083	CCNJL				CD109	-2.13299
ENST00000643402.1	5.11e-06	0.000982519	-2.59269	ENSG00000177189	RPS6KA3				CD14	-0.911056
ENST00000379959.7	5.18e-06	0.000993196	-2.14085	ENSG00000134460	IL2RA				CD164	-0.665935
ENST00000508559.1	5.24e-06	0.0010019	1.22063	ENSG00000251667	BRCC3P1				CD19	-2.38537
ENST00000370940.6	5.28e-06	0.00100675	-2.02821	ENSG00000197568	HHLA3				CD2	-1.78573
ENST00000399310.3	5.36e-06	0.00101917	-2.23056	ENSG00000214960	CRPPA				CD24	2.95487
ENST00000645224.1	5.46e-06	0.00103531	2.56274	ENSG00000119866	BCL11A				CD274	-1.70936
ENST00000528282.5	5.5e-06	0.00104003	-1.52841	ENSG00000079819	EPB41L2				CD37	-2.16607
ENST00000557222.5	5.53e-06	0.00104283	1.11431	ENSG00000100749	VRK1				CD4	-1.08331
ENST00000372235.7	5.66e-06	0.00106442	-1.74839	ENSG00000126106	TMEM53				CD40	-1.86563
ENST00000310169.3	5.71e-06	0.00107089	2.1284	ENSG00000174343	CHRNA9				CD44	-1.23835
ENST00000268251.13	5.79e-06	0.00108293	-1.28264	ENSG00000183044	ABAT				CD48	-1.15926
ENST00000447540.5	5.83e-06	0.00108745	-3.21186	ENSG00000177200	CHD9				CD52	-2.0459
ENST00000305544.9	5.97e-06	0.00111054	-1.26472	ENSG00000172037	LAMB2				CD53	-1.56024
ENST00000219343.11	6.02e-06	0.00111682	-0.810942	ENSG00000103064	SLC7A6				CD55	-1.97997
ENST00000259006.8	6.08e-06	0.00112491	1.15501	ENSG00000136490	LIMD2				CD59	-1.67886
ENST00000490213.5	6.08e-06	0.00112189	1.92129	ENSG00000134369	NAV1				CD63	-0.685126
ENST00000649530.1	6.21e-06	0.0011428	-2.13299	ENSG00000156535	CD109				CD68	-0.998237
ENST00000584015.5	6.23e-06	0.00114342	-1.93139	ENSG00000082397	EPB41L3				CD74	-1.61961
ENST00000302274.7	6.26e-06	0.00114586	-0.74783	ENSG00000170522	ELOVL6				CD82	-1.64866
ENST00000555083.5	6.28e-06	0.00114646	-2.56256	ENSG00000182256	GABRG3				CD86	-1.21976
ENST00000366548.8	6.31e-06	0.00114888	0.914602	ENSG00000174371	EXO1				CD9	-1.16263
ENST00000373602.9	6.46e-06	0.00117308	-1.01134	ENSG00000160050	CCDC28B				CD93	-0.616134
ENST00000219204.8	6.48e-06	0.00117361	-0.621279	ENSG00000102931	ARL2BP				CD99	1.18424
ENST00000523338.5	6.47e-06	0.00116872	-2.52394	ENSG00000145901	TNIP1				CD99L2	-0.657479
ENST00000428502.6	6.5e-06	0.00117105	-1.92479	ENSG00000156011	PSD3				CDC45	1.07335
ENST00000520394.5	6.64e-06	0.00119314	-2.34893	ENSG00000145934	TENM2				CDH1	-0.311273
ENST00000374399.9	6.67e-06	0.00119541	-0.822411	ENSG00000001461	NIPAL3				CDH17	-1.89048
ENST00000487633.1	6.73e-06	0.00120302	-1.648	ENSG00000169031	COL4A3				CDH24	0.591811
ENST00000379721.4	6.77e-06	0.00120702	-1.11727	ENSG00000122711	SPINK4				CDH26	1.43218
ENST00000374823.9	6.85e-06	0.00121812	-1.45722	ENSG00000099250	NRP1				CDH5	-1.04286
ENST00000392225.7	6.86e-06	0.00121675	-0.963782	ENSG00000153902	LGI4				CDH6	-2.59773
ENST00000263981.9	6.88e-06	0.00121715	-0.917925	NA	NA				CDH7	-1.72499
ENST00000518377.1	6.91e-06	0.00121932	-1.35255	ENSG00000288677	HRURF				CDIPT	-0.538281
ENST00000403681.6	7.01e-06	0.00123379	1.39103	ENSG00000149948	HMGA2				CDK10	-1.55665
ENST00000372733.3	7e-06	0.00122888	-0.623865	ENSG00000124145	SDC4				CDK14	-2.35615
ENST00000477169.5	7.01e-06	0.0012275	2.08917	ENSG00000082014	SMARCD3				CDK2AP1	-0.633929
ENST00000313080.8	7.12e-06	0.00124359	-2.68848	ENSG00000129667	RHBDF2				CDK5RAP2	0.827513
ENST00000274364.11	7.25e-06	0.00126308	-1.01019	ENSG00000145703	IQGAP2				CDKL1	-0.776583
ENST00000261769.10	7.26e-06	0.00126162	-2.16147	ENSG00000039068	CDH1				CDKL2	-0.63498
ENST00000371733.8	7.47e-06	0.00129483	-0.670428	ENSG00000085832	EPS15				CDV3	-1.48462
ENST00000261590.13	7.61e-06	0.00131578	-1.38023	ENSG00000046604	DSG2				CELF2	-2.82453
ENST00000335875.8	7.63e-06	0.00131592	1.14852	ENSG00000063127	SLC6A16				CELF6	-0.547174
ENST00000459737.5	7.63e-06	0.00131262	-2.13748	ENSG00000126777	KTN1				CELSR1	-0.905237
ENST00000265523.9	7.67e-06	0.0013162	-0.729378	ENSG00000106605	BLVRA				CENPBD1P	-0.630758
ENST00000338415.8	7.78e-06	0.00133175	-1.04475	ENSG00000115828	QPCT				CENPC	1.32387
ENST00000619929.5	7.76e-06	0.00132502	-0.813458	ENSG00000161714	PLCD3				CENPJ	0.863686
ENST00000377503.6	7.83e-06	0.00133366	1.9345	ENSG00000135083	CCNJL				CENPL	0.613626
ENST00000285039.12	7.9e-06	0.00134225	-1.09284	ENSG00000167306	MYO5B				CENPM	0.627704
ENST00000359520.12	7.88e-06	0.00133555	-0.627019	ENSG00000196663	TECPR2				CENPO	0.592972
ENST00000302243.12	7.9e-06	0.00133564	-0.682593	ENSG00000168872	DDX19A				CENPT	-2.54643
ENST00000521606.6	7.99e-06	0.00134754	-0.942948	ENSG00000145860	RNF145				CEP152	1.2064
ENST00000372343.8	8.03e-06	0.00135096	-0.589897	ENSG00000117408	IPO13				CEP164	-0.423376
ENST00000559340.1	8.05e-06	0.00135102	2.02329	ENSG00000130164	LDLR				CEP170	0.882407
ENST00000260324.12	8.08e-06	0.00135274	-1.96925	ENSG00000137767	SQOR				CEP85L	-0.424091
ENST00000475921.1	8.28e-06	0.00138285	1.78401	ENSG00000072195	SPEG				CERS6	0.589687
ENST00000485637.5	8.31e-06	0.0013845	-1.14087	ENSG00000135299	ANKRD6				CES2	-0.490433
ENST00000525683.5	8.3e-06	0.00137948	1.04407	ENSG00000175274	TP53I11				CETN2	-0.483302
ENST00000539468.5	8.25e-06	0.00136786	2.50701	ENSG00000011347	SYT7				CFAP20	-0.468823
ENST00000509793.5	8.26e-06	0.00136622	-3.07992	ENSG00000138798	EGF				CFAP70	-1.72183
ENST00000429845.6	8.3e-06	0.00136953	-1.54211	ENSG00000163491	NEK10				CFAP91	-0.627076
ENST00000266058.9	8.39e-06	0.00138106	0.790305	ENSG00000187122	SLIT1				CFB	-2.29422
ENST00000478562.1	8.51e-06	0.00139747	1.16632	ENSG00000128683	GAD1				CFDP1	-0.391712
ENST00000456923.5	8.58e-06	0.0014056	-1.8637	ENSG00000115414	FN1				CFH	-1.78549
ENST00000503694.5	8.63e-06	0.00141042	1.75025	ENSG00000145428	RNF175				CFI	-2.83202
ENST00000404922.8	8.65e-06	0.00141033	-2.3686	ENSG00000163520	FBLN2				CGREF1	-1.01858
ENST00000244519.7	8.65e-06	0.00140699	-2.37432	ENSG00000111801	BTN3A3				CHAF1A	0.786394
ENST00000425208.6	8.66e-06	0.00140529	2.64275	ENSG00000149948	HMGA2				CHD8	-0.640886
ENST00000476477.6	8.7e-06	0.00140845	-1.64422	ENSG00000121310	ECHDC2				CHD9	-1.86751
ENST00000336232.7	8.75e-06	0.00141321	-2.07224	ENSG00000149452	SLC22A8				CHERP	0.97559
ENST00000520687.1	8.79e-06	0.00141634	-0.999961	ENSG00000113140	SPARC				CHMP1A	-0.513725
ENST00000620139.4	8.95e-06	0.00143874	-0.77396	ENSG00000118242	MREG				CHMP2A	-0.580577
ENST00000381434.7	9.03e-06	0.00144821	-2.182	ENSG00000137033	IL33				CHMP4B	-0.497121
ENST00000517748.1	9.13e-06	0.00146084	-1.80602	ENSG00000176571	CNBD1				CHP1	-0.562705
ENST00000397821.8	9.18e-06	0.00146542	-0.68482	ENSG00000147010	SH3KBP1				CHRDL1	-1.34643
ENST00000474198.1	9.17e-06	0.00146043	-1.58898	ENSG00000155511	GRIA1				CHRNA4	2.04382
ENST00000536845.6	9.3e-06	0.0014777	-0.781797	ENSG00000137872	SEMA6D				CHRNA9	2.1284
ENST00000508322.1	9.33e-06	0.00147905	-1.46024	ENSG00000007062	PROM1				CHRNB1	-0.939931
ENST00000471862.1	9.38e-06	0.00148355	-1.59114	ENSG00000169031	COL4A3				CHST7	-0.816908
ENST00000438323.2	9.42e-06	0.00148645	-1.97275	ENSG00000068079	IFI35				CHST8	1.97879
ENST00000360270.7	9.59e-06	0.0015098	-1.36758	ENSG00000147065	MSN				CHSY1	-0.670455
ENST00000427191.6	9.61e-06	0.00150949	-0.853379	ENSG00000163629	PTPN13				CHSY3	-0.560036
ENST00000594605.5	9.94e-06	0.00155776	-2.37238	ENSG00000178078	STAP2				CHTF8	-1.68123
ENST00000220763.10	1e-05	0.00156359	-0.957262	ENSG00000104324	CPQ				CHTOP	0.509843
ENST00000312006.5	1e-05	0.00156004	-0.739909	ENSG00000175229	GAL3ST3				CIART	1.20557
ENST00000397851.6	1.01e-05	0.00157207	-2.49293	ENSG00000165795	NDRG2				CIB1	-0.802155
ENST00000359154.6	1.02e-05	0.00158404	-0.679088	ENSG00000198373	WWP2				CIITA	-2.33874
ENST00000430500.6	1.04e-05	0.00161145	-2.2152	ENSG00000149452	SLC22A8				CITED2	-1.16679
ENST00000462705.5	1.05e-05	0.00162328	-1.38082	ENSG00000181722	ZBTB20				CKMT2	-1.88909
ENST00000374490.8	1.06e-05	0.00163506	-0.916648	ENSG00000117305	HMGCL				CLASRP	0.914364
ENST00000554872.5	1.07e-05	0.00164679	1.88455	ENSG00000015133	CCDC88C				CLCN3	-0.525782
ENST00000279488.8	1.07e-05	0.0016431	-0.830811	ENSG00000139318	DUSP6				CLCN5	-1.41424
ENST00000464007.1	1.08e-05	0.00165476	-1.0257	ENSG00000078018	MAP2				CLDN11	-1.84443
ENST00000473573.5	1.09e-05	0.00166636	-1.95669	ENSG00000164692	COL1A2				CLEC4D	-0.917191
ENST00000577628.5	1.1e-05	0.00167791	-1.42172	ENSG00000101670	LIPG				CLEC4G	-1.68965
ENST00000509647.1	1.1e-05	0.00167419	-1.25154	ENSG00000083857	FAT1				CLIC6	-2.22314
ENST00000458420.7	1.12e-05	0.00170086	-1.13875	ENSG00000158258	CLSTN2				CLIP1	1.14683
ENST00000535599.1	1.12e-05	0.0016971	1.80067	ENSG00000167992	VWCE				CLN3	-2.50567
ENST00000514251.5	1.13e-05	0.00170848	-0.812903	ENSG00000177311	ZBTB38				CLPTM1L	0.583706
ENST00000424301.6	1.15e-05	0.0017349	-1.88909	ENSG00000131730	CKMT2				CLSTN1	-0.474674
ENST00000307169.4	1.16e-05	0.00174615	1.56021	ENSG00000168348	INSM2				CLSTN2	-1.13875
ENST00000318312.12	1.16e-05	0.00174233	-0.607722	ENSG00000174483	BBS1				CLSTN3	-0.954158
ENST00000370742.4	1.16e-05	0.00173852	-1.29821	ENSG00000162618	ADGRL4				CLTC	-0.919402
ENST00000334448.5	1.17e-05	0.00174969	1.55602	ENSG00000015133	CCDC88C				CLUAP1	-0.714283
ENST00000509923.1	1.17e-05	0.00174589	-1.45594	ENSG00000184838	PRR16				CMIP	-0.478476
ENST00000260126.9	1.18e-05	0.00175699	0.923339	ENSG00000137571	SLCO5A1				CMTM3	-1.39656
ENST00000367937.4	1.19e-05	0.00176804	-0.860734	ENSG00000079950	STX7				CMTM4	-0.620483
ENST00000263525.6	1.18e-05	0.0017494	-2.78129	ENSG00000116147	TNR				CMTM6	-0.562066
ENST00000404621.5	1.18e-05	0.00174563	-3.28817	ENSG00000196498	NCOR2				CMTR2	-0.639426
ENST00000438961.1	1.19e-05	0.00175664	1.80459	ENSG00000164818	DNAAF5				CNBD1	-1.73167
ENST00000325418.5	1.19e-05	0.00175287	0.790818	ENSG00000177602	HASPIN				CNDP2	1.27633
ENST00000651318.1	1.21e-05	0.00177851	-2.19111	ENSG00000119950	MXI1				CNGB1	-1.20468
ENST00000489570.1	1.21e-05	0.00177471	1.7836	ENSG00000196814	MVB12B				CNGB3	-1.44362
ENST00000354570.7	1.22e-05	0.00178556	-1.22476	ENSG00000135525	MAP7				CNIH3	-1.65884
ENST00000367467.8	1.22e-05	0.00178176	-0.992172	ENSG00000111961	SASH1				CNIH4	0.730757
ENST00000454158.7	1.23e-05	0.00179255	-0.668739	ENSG00000181826	RELL1				CNN2	-2.77325
ENST00000264431.8	1.24e-05	0.0018033	-0.88459	ENSG00000109756	RAPGEF2				CNN2P8	-1.83231
ENST00000412265.5	1.24e-05	0.00179949	-1.38065	ENSG00000143774	GUK1				CNNM4	-0.418526
ENST00000351554.8	1.25e-05	0.00181017	-1.20856	ENSG00000085063	CD59				CNOT1	-0.411418
ENST00000443816.5	1.25e-05	0.00180636	-1.8265	ENSG00000115414	FN1				CNPY1	2.07362
ENST00000238044.8	1.25e-05	0.00180257	-2.09394	ENSG00000119147	ECRG4				CNPY4	-0.657827
ENST00000298295.3	1.27e-05	0.00182757	-0.808918	ENSG00000165507	DEPP1				CNTNAP3	-0.698854
ENST00000346495.6	1.28e-05	0.0018381	-0.62998	ENSG00000140391	TSPAN3				CNTNAP3B	-1.06828
ENST00000427089.1	1.28e-05	0.00183427	-1.60445	ENSG00000249978	TRGV7				CNTNAP3P2	-0.784343
ENST00000485886.1	1.29e-05	0.00184475	1.92305	ENSG00000196814	MVB12B				COBL	-0.869298
ENST00000590222.5	1.29e-05	0.00184091	1.89479	ENSG00000129946	SHC2				COBLL1	-0.467086
ENST00000513118.1	1.3e-05	0.00185133	1.89872	ENSG00000051596	THOC3				COL11A1	-1.58173
ENST00000535299.5	1.3e-05	0.0018475	1.62728	ENSG00000185652	NTF3				COL12A1	-2.21707
ENST00000433048.1	1.3e-05	0.00184368	-1.63022	ENSG00000237064	EIF3IP1				COL15A1	-2.25763
ENST00000373884.5	1.31e-05	0.00185403	-1.12287	ENSG00000158156	XKR8				COL17A1	-2.73003
ENST00000461250.5	1.32e-05	0.00186434	1.02959	ENSG00000175497	DPP10				COL1A1	-1.66346
ENST00000566463.5	1.34e-05	0.0018887	-2.36629	ENSG00000198373	WWP2				COL1A2	-1.74178
ENST00000614726.2	1.35e-05	0.0018989	-1.66677	ENSG00000273024	INTS4P2				COL27A1	0.786253
ENST00000285670.7	1.35e-05	0.00189502	2.19713	ENSG00000155307	SAMSN1				COL4A1	-1.15229
ENST00000359984.12	1.36e-05	0.00190516	-2.50567	ENSG00000188603	CLN3				COL4A2	-1.03584
ENST00000230361.4	1.37e-05	0.00191526	-1.63296	ENSG00000112599	GUCA1B				COL4A3	-1.59063
ENST00000321612.7	1.38e-05	0.00192532	-1.35124	ENSG00000178445	GLDC				COL4A4	-1.55745
ENST00000371385.7	1.4e-05	0.00194926	-0.631414	ENSG00000138193	PLCE1				COL5A1	0.971127
ENST00000393681.6	1.4e-05	0.00194531	-2.26179	ENSG00000110195	FOLR1				COL6A2	-0.850708
ENST00000285279.10	1.4e-05	0.00194138	-0.602962	ENSG00000154978	VOPP1				COL6A3	-2.00124
ENST00000446095.1	1.4e-05	0.00193747	1.7322	ENSG00000230391	RPSAP23				COL8A1	-2.4275
ENST00000529111.5	1.43e-05	0.001975	-1.33106	ENSG00000150672	DLG2				COL9A1	-0.626341
ENST00000354588.7	1.44e-05	0.00198482	-2.0302	ENSG00000162194	LBHD1				COLEC11	1.68744
ENST00000357164.3	1.45e-05	0.0019946	-0.902985	ENSG00000196743	GM2A				COMT	-0.719762
ENST00000521569.1	1.47e-05	0.00201807	-1.13032	ENSG00000113140	SPARC				COPB2	-0.422264
ENST00000565160.5	1.48e-05	0.00202774	-1.4683	ENSG00000140463	BBS4				COPS4	-0.580785
ENST00000327908.3	1.49e-05	0.00203737	-1.08879	ENSG00000183423	LRIT3				COPS7A	-1.20265
ENST00000553505.1	1.5e-05	0.00204697	1.98695	ENSG00000092051	JPH4				COQ10B	-1.39859
ENST00000242607.12	1.5e-05	0.00204291	-2.35072	ENSG00000122986	HVCN1				COQ9	-0.610118
ENST00000311852.11	1.5e-05	0.00203886	-1.28467	ENSG00000157227	MMP14				COTL1	-1.36417
ENST00000541435.6	1.51e-05	0.0020484	-2.21424	ENSG00000089327	FXYD5				COX17	-0.527352
ENST00000319234.5	1.52e-05	0.0020579	1.00521	ENSG00000178343	SHISA3				COX4I1	-0.632867
ENST00000324642.4	1.52e-05	0.00205385	1.91955	ENSG00000164363	SLC6A18				COX4I2	-0.94881
ENST00000413748.6	1.52e-05	0.00204981	-2.35444	ENSG00000166922	SCG5				CP	-3.01909
ENST00000418675.5	1.53e-05	0.00205925	-1.42022	ENSG00000099250	NRP1				CPE	-0.697717
ENST00000481515.1	1.53e-05	0.00205522	1.23353	ENSG00000170085	SIMC1				CPEB2	-1.24737
ENST00000520393.5	1.54e-05	0.00206461	-1.26548	NA	NA				CPEB4	-1.67411
ENST00000392490.5	1.55e-05	0.00207397	-2.18767	ENSG00000135549	PKIB				CPLX2	1.99758
ENST00000565684.5	1.55e-05	0.00206993	-1.64094	ENSG00000140859	KIFC3				CPNE7	-1.51631
ENST00000392533.8	1.55e-05	0.00206592	-0.977307	ENSG00000135090	TAOK3				CPNE9	1.41683
ENST00000541607.1	1.57e-05	0.00208852	1.51797	ENSG00000147912	FBXO10				CPPED1	-1.29783
ENST00000262461.7	1.58e-05	0.00209775	-0.719395	ENSG00000064651	SLC12A2				CPQ	-0.957262
ENST00000366672.5	1.58e-05	0.0020937	-0.701135	ENSG00000143641	GALNT2				CPVL	-1.3601
ENST00000379713.7	1.59e-05	0.0021029	-1.35612	ENSG00000198879	SFMBT2				CPXM2	-1.815
ENST00000478733.6	1.6e-05	0.00211205	2.12085	ENSG00000144824	PHLDB2				CRACR2A	1.00599
ENST00000273258.4	1.63e-05	0.00214752	-0.734658	ENSG00000144746	ARL6IP5				CRADD	-0.569081
ENST00000463890.5	1.64e-05	0.00215656	-1.60485	ENSG00000181722	ZBTB20				CREB3L2	-0.73648
ENST00000274071.6	1.65e-05	0.00216556	-1.16013	ENSG00000145431	PDGFC				CREG1	-0.703606
ENST00000560749.1	1.66e-05	0.00217453	-1.25036	ENSG00000157483	MYO1E				CRHR1	1.24708
ENST00000449382.2	1.67e-05	0.00218346	-2.73845	ENSG00000188467	SLC24A5				CRISPLD2	-0.764767
ENST00000480708.5	1.7e-05	0.00221846	-0.643469	ENSG00000008952	SEC62				CRLF1	2.13407
ENST00000292385.9	1.71e-05	0.00222727	0.839129	ENSG00000113758	DBN1				CRPPA	-2.23056
ENST00000379958.3	1.72e-05	0.00223606	-2.49096	ENSG00000205413	SAMD9				CRTAM	1.67323
ENST00000258341.5	1.74e-05	0.00225778	-0.783472	ENSG00000135862	LAMC1				CRTC2	1.44389
ENST00000396465.5	1.74e-05	0.00225352	-0.933646	ENSG00000147604	RPL7				CRYAB	-2.66031
ENST00000372310.7	1.75e-05	0.0022622	-1.14067	ENSG00000196517	SLC6A9				CRYM	-2.54758
ENST00000295760.11	1.75e-05	0.00225795	-1.87808	ENSG00000163520	FBLN2				CRYZ	-0.875557
ENST00000649218.1	1.78e-05	0.00229235	2.1687	ENSG00000134460	IL2RA				CSF1	-0.910904
ENST00000543095.7	1.77e-05	0.0022752	-0.651759	ENSG00000129493	HEATR5A				CSF1R	-1.18274
ENST00000309755.9	1.79e-05	0.00229661	-0.714883	ENSG00000146021	KLHL3				CSF2RA	-2.03418
ENST00000356098.9	1.79e-05	0.00229233	-1.92919	ENSG00000100299	ARSA				CSF3R	-2.18265
ENST00000261623.8	1.8e-05	0.00230084	-1.12516	ENSG00000051523	CYBA				CSMD3	1.34959
ENST00000373808.8	1.83e-05	0.00233484	-1.58877	ENSG00000148180	GSN				CSNK1G1	-0.453516
ENST00000464896.5	1.82e-05	0.00231777	-2.5436	ENSG00000158186	MRAS				CSNK2A1	2.22213
ENST00000360534.8	1.82e-05	0.00231348	-1.01141	ENSG00000197635	DPP4				CSNK2B	0.869251
ENST00000380554.5	1.84e-05	0.00233458	-1.65788	ENSG00000196139	AKR1C3				CSRP1	-1.81214
ENST00000323076.7	1.84e-05	0.00233027	-2.00822	ENSG00000136167	LCP1				CTBP2	0.855107
ENST00000332884.11	1.89e-05	0.00238919	-0.682021	ENSG00000155016	CYP2U1				CTDSP1	-0.848432
ENST00000341633.9	1.89e-05	0.00238479	-0.714283	ENSG00000103351	CLUAP1				CTH	-0.758837
ENST00000561354.1	1.9e-05	0.00239301	1.68659	ENSG00000186648	CARMIL3				CTNNB1	-0.663
ENST00000644899.1	1.9e-05	0.00238863	1.68659	ENSG00000284765	CARMIL3				CTNND1	-3.28569
ENST00000552783.5	1.91e-05	0.00239681	-0.877671	ENSG00000050405	LIMA1				CTNND2	1.60561
ENST00000393977.7	1.93e-05	0.00241749	2.23358	ENSG00000135083	CCNJL				CTPS1	0.584724
ENST00000268607.9	1.93e-05	0.00241309	-0.878442	ENSG00000140941	MAP1LC3B				CTSA	-1.55724
ENST00000497571.6	1.94e-05	0.00242118	-0.606333	ENSG00000067082	KLF6				CTSB	-0.769357
ENST00000393350.1	1.94e-05	0.00241679	-1.1524	ENSG00000178573	MAF				CTSC	-1.14152
ENST00000509883.5	1.95e-05	0.00242484	-2.01763	ENSG00000177311	ZBTB38				CTSD	-0.749988
ENST00000377960.9	1.98e-05	0.0024577	-1.52976	ENSG00000122694	GLIPR2				CTSLP2	-1.41753
ENST00000477859.1	1.98e-05	0.00245326	0.981426	ENSG00000105855	ITGB8				CTSS	-1.52
ENST00000549941.7	1.98e-05	0.00244884	-1.73193	ENSG00000152556	PFKM				CTSZ	-1.29321
ENST00000268638.10	2e-05	0.00246913	-1.10975	ENSG00000140968	IRF8				CTTN	-0.842051
ENST00000299980.8	2e-05	0.00246469	-0.576798	ENSG00000166747	AP1G1				CX3CL1	-2.06306
ENST00000502326.7	2.04e-05	0.00250948	-1.18146	ENSG00000134352	IL6ST				CXCL10	-2.04359
ENST00000324765.13	2.04e-05	0.00250499	-0.763984	ENSG00000147202	DIAPH2				CXCL16	-2.02886
ENST00000373337.3	2.04e-05	0.00250052	-0.891186	ENSG00000243749	TMEM35B				CXCL9	-1.66023
ENST00000513482.1	2.06e-05	0.00252053	0.838193	ENSG00000051596	THOC3				CXXC5	-1.91476
ENST00000323011.7	2.06e-05	0.00251605	-2.77182	ENSG00000081138	CDH7				CYB561A3	-1.0983
ENST00000320033.5	2.06e-05	0.00251158	-0.640298	ENSG00000175906	ARL4D				CYBA	-1.12516
ENST00000395734.7	2.06e-05	0.00250713	-0.702266	ENSG00000047849	MAP4				CYBB	-1.04308
ENST00000393233.6	2.07e-05	0.00251484	-1.65255	ENSG00000132026	RTBDN				CYP26B1	-1.56519
ENST00000477379.5	2.07e-05	0.00251039	-1.30853	ENSG00000120500	ARR3				CYP2C18	1.70984
ENST00000532414.3	2.08e-05	0.00251807	0.639803	ENSG00000254726	MEX3A				CYP2E1	1.78348
ENST00000375040.8	2.1e-05	0.00253781	-2.27098	ENSG00000213654	GPSM3				CYP2U1	-0.682021
ENST00000357750.9	2.09e-05	0.00252129	-2.93679	ENSG00000068001	HYAL2				CYP7B1	-0.480174
ENST00000561311.5	2.1e-05	0.0025289	-0.826455	ENSG00000171914	TLN2				CYRIA	-0.806332
ENST00000526415.5	2.11e-05	0.0025365	-1.48377	ENSG00000087884	AAMDC				CYTH1	-0.615288
ENST00000355577.7	2.12e-05	0.00254406	-1.72183	ENSG00000156042	CFAP70				CYTH3	-0.717964
ENST00000310455.4	2.17e-05	0.00259952	-0.921376	ENSG00000173281	PPP1R3B				DAB1	-0.677432
ENST00000229634.13	2.2e-05	0.00263087	-1.33361	ENSG00000111912	NCOA7				DAB2	-1.70997
ENST00000357917.4	2.21e-05	0.00263823	-1.19082	ENSG00000072422	RHOBTB1				DACH2	-1.71559
ENST00000375326.8	2.2e-05	0.00262173	-1.98265	ENSG00000165140	FBP1				DAG1	-0.507814
ENST00000396014.8	2.19e-05	0.00260529	-0.574008	ENSG00000197006	METTL9				DAPL1	-1.5336
ENST00000547074.1	2.21e-05	0.00262454	-1.82305	ENSG00000157227	MMP14				DAW1	-1.74158
ENST00000354744.8	2.2e-05	0.00260815	-0.964482	ENSG00000137872	SEMA6D				DBN1	0.839129
ENST00000643689.1	2.2e-05	0.00260365	-2.71121	ENSG00000196628	TCF4				DCBLD1	-0.690251
ENST00000560349.1	2.19e-05	0.00258736	1.2536	ENSG00000186648	CARMIL3				DCC	1.16243
ENST00000638803.1	2.19e-05	0.00258291	-0.574008	ENSG00000284548	METTL9				DCLK2	-1.57936
ENST00000645304.1	2.19e-05	0.00257848	1.2536	ENSG00000284765	CARMIL3				DCX	1.90913
ENST00000367553.5	2.24e-05	0.00263283	-1.85548	ENSG00000135838	NPL				DDAH1	-0.696025
ENST00000629377.1	2.27e-05	0.00266353	1.7673	ENSG00000281139	STH				DDB1	-0.382019
ENST00000290649.10	2.27e-05	0.00265899	-0.605551	ENSG00000159461	AMFR				DDX19A	-1.51371
ENST00000072516.7	2.28e-05	0.00266615	-1.6778	ENSG00000196083	IL1RAP				DDX19B	-0.474069
ENST00000348419.7	2.29e-05	0.00267329	-2.5304	ENSG00000064666	CNN2				DDX23	0.698813
ENST00000477659.1	2.3e-05	0.00268041	2.49223	ENSG00000119866	BCL11A				DDX39A	0.847329
ENST00000392556.8	2.36e-05	0.00274567	-2.70335	NA	NA				DDX52	0.536122
ENST00000281961.3	2.36e-05	0.00274102	-0.696368	ENSG00000152154	TMEM178A				DEFB119	-1.70893
ENST00000339083.11	2.37e-05	0.00274799	-1.33632	ENSG00000155366	RHOC				DEGS1	-1.95476
ENST00000309244.8	2.38e-05	0.00275493	-0.627545	ENSG00000105379	ETFB				DENND1B	0.771858
ENST00000594814.5	2.38e-05	0.00275029	-1.48409	ENSG00000183423	LRIT3				DENND2B	-0.52541
ENST00000447715.6	2.39e-05	0.0027572	2.22897	ENSG00000143847	PPFIA4				DEPP1	-0.808918
ENST00000530179.1	2.4e-05	0.0027641	-2.21538	ENSG00000110077	MS4A6A				DES	-1.52443
ENST00000366687.5	2.4e-05	0.00275947	0.565969	ENSG00000154429	CCSAP				DGAT2	0.983879
ENST00000648076.2	2.42e-05	0.00277781	-2.73003	ENSG00000065618	COL17A1				DGCR2	1.08252
ENST00000627415.2	2.43e-05	0.00278463	-3.74058	ENSG00000280663	PCMTD2				DHCR24	1.39891
ENST00000490316.6	2.44e-05	0.00279143	-0.801794	ENSG00000063601	MTMR1				DHDDS	-1.49398
ENST00000536947.2	2.47e-05	0.00282105	1.04362	ENSG00000183655	KLHL25				DHRS1	-0.847372
ENST00000509674.1	2.47e-05	0.00281636	-1.21334	ENSG00000047579	DTNBP1				DHX32	-0.616242
ENST00000570259.1	2.48e-05	0.00282308	-0.580134	ENSG00000230989	HSBP1				DIAPH2	-0.763984
ENST00000374791.7	2.52e-05	0.00286386	-1.22826	ENSG00000182667	NTM				DIAPH3	1.70735
ENST00000308713.9	2.54e-05	0.00288182	-0.57551	ENSG00000174938	SEZ6L2				DLD	-0.485542
ENST00000498378.5	2.55e-05	0.00288839	0.948233	ENSG00000072195	SPEG				DLG2	-1.77961
ENST00000227507.2	2.57e-05	0.00290625	-1.14046	ENSG00000110092	CCND1				DLG4	-0.0698117
ENST00000306602.3	2.57e-05	0.00290147	-2.04359	ENSG00000169245	CXCL10				DLL3	1.89439
ENST00000519344.5	2.59e-05	0.00291925	-2.10724	ENSG00000074706	IPCEF1				DMAC1	-0.620127
ENST00000484238.6	2.6e-05	0.00292571	2.36749	ENSG00000164362	TERT				DMGDH	-1.1022
ENST00000373203.8	2.6e-05	0.00292092	-1.05775	ENSG00000106991	ENG				DMRT2	1.7764
ENST00000367739.8	2.61e-05	0.00292737	-0.618064	ENSG00000027697	IFNGR1				DMRT3	2.01174
ENST00000296511.10	2.64e-05	0.00295618	-0.95181	ENSG00000164111	ANXA5				DNAAF5	1.80459
ENST00000338244.6	2.65e-05	0.00296255	-0.671994	ENSG00000089057	SLC23A2				DNAI4	-1.66548
ENST00000286657.10	2.67e-05	0.00298005	-0.745579	ENSG00000156140	ADAMTS3				DNAJA2	-0.561578
ENST00000476133.5	2.69e-05	0.0029975	-2.15967	ENSG00000189171	S100A13				DNAJB4	-0.839753
ENST00000602432.1	2.7e-05	0.00300377	-1.52742	ENSG00000111886	GABRR2				DNAJB5	0.782444
ENST00000591162.1	2.71e-05	0.00301002	1.28917	ENSG00000091947	TMEM101				DNAJC12	-0.745507
ENST00000612677.6	2.72e-05	0.00301624	1.88234	ENSG00000255587	RAB44				DNAJC13	-0.44737
ENST00000273859.7	2.72e-05	0.00301138	-1.18097	ENSG00000145246	ATP10D				DNAJC16	-0.464725
ENST00000460439.5	2.73e-05	0.00301758	-2.42524	ENSG00000196975	ANXA4				DNASE2	-1.06705
ENST00000216639.8	2.74e-05	0.00302377	0.625811	ENSG00000100749	VRK1				DNTTIP1	1.27166
ENST00000412735.5	2.79e-05	0.003074	-0.980865	ENSG00000196843	ARID5A				DOC2GP	1.51247
ENST00000493084.1	2.79e-05	0.00306908	-1.26646	ENSG00000227753	RPL36AP31				DOCK10	-1.33915
ENST00000377795.7	2.81e-05	0.00308613	-2.34075	ENSG00000019582	CD74				DOCK11	-0.730667
ENST00000289290.7	2.82e-05	0.00309217	-1.81915	ENSG00000102024	PLS3				DOCK4	-1.07763
ENST00000255189.7	2.82e-05	0.00308723	-1.37701	ENSG00000132837	DMGDH				DOCK7	-1.8819
ENST00000263277.8	2.84e-05	0.00310418	-0.969625	ENSG00000024422	EHD2				DOK2	-1.37876
ENST00000431363.1	2.83e-05	0.00308833	0.880007	ENSG00000267500	ZNF887P				DPP10	1.41904
ENST00000381237.6	2.87e-05	0.00312701	-1.09042	ENSG00000104635	SLC39A14				DPP3	-0.985767
ENST00000367256.9	2.89e-05	0.00314381	-0.679306	ENSG00000131018	SYNE1				DPP4	-1.14527
ENST00000471108.1	2.89e-05	0.00313884	-2.15538	ENSG00000138472	GUCA1C				DPP6	0.95725
ENST00000371811.4	2.88e-05	0.00312304	-2.04864	ENSG00000119917	IFIT3				DPYSL3	-0.604453
ENST00000266771.10	2.89e-05	0.00312894	-0.6398	ENSG00000139370	SLC15A4				DRAXIN	0.880108
ENST00000421450.1	2.9e-05	0.00313482	-1.21176	ENSG00000118503	TNFAIP3				DSCAM	-1.79029
ENST00000340026.10	2.91e-05	0.00314068	-2.01508	ENSG00000056972	TRAF3IP2				DSE	-1.23923
ENST00000342740.6	2.93e-05	0.0031573	0.996637	ENSG00000186648	CARMIL3				DSG2	-1.38023
ENST00000607359.5	2.93e-05	0.00315235	1.78977	NA	NA				DTL	1.32623
ENST00000646442.2	2.93e-05	0.00314742	0.996637	ENSG00000284765	CARMIL3				DTNBP1	-1.08992
ENST00000503595.1	2.94e-05	0.00315323	1.03842	ENSG00000170085	SIMC1				DTWD2	-1.42971
ENST00000511388.1	2.97e-05	0.00318043	-2.46345	ENSG00000144868	TMEM108				DUS2	-1.39767
ENST00000290949.8	2.96e-05	0.00316479	-0.60912	ENSG00000159720	ATP6V0D1				DUSP6	-0.830811
ENST00000311601.6	3e-05	0.00320257	-0.846093	ENSG00000174705	SH3PXD2B				DUSP7	0.865592
ENST00000330288.6	3.01e-05	0.00320825	-1.29096	ENSG00000184785	SMIM10				DUX4	1.97926
ENST00000331768.10	3.03e-05	0.00322456	-0.540068	ENSG00000183576	SETD3				DUXAP10	-0.982204
ENST00000451256.6	3.04e-05	0.0032302	-2.0289	ENSG00000128335	APOL2				DYNC1H1	1.34014
ENST00000362007.6	3.11e-05	0.00329947	-2.32244	ENSG00000198715	GLMP				DYNC1I2	0.713622
ENST00000316334.5	3.1e-05	0.00328379	-0.638525	ENSG00000139517	LNX2				DYNC1LI2	-0.446787
ENST00000342056.6	3.1e-05	0.00327873	3.32916	ENSG00000185760	KCNQ5				DZIP3	-0.670405
ENST00000402744.9	3.1e-05	0.00327368	-0.697717	ENSG00000109472	CPE				E2F4	-0.487288
ENST00000262494.12	3.09e-05	0.00325811	0.630663	ENSG00000087258	GNAO1				EAF2	-1.89337
ENST00000446868.7	3.1e-05	0.00326364	-0.615288	ENSG00000108669	CYTH1				EBAG9	-0.571672
ENST00000361101.8	3.1e-05	0.00325864	-0.615288	ENSG00000108669	CYTH1				EBF3	2.53846
ENST00000372045.5	3.12e-05	0.00327465	-1.19399	ENSG00000101938	CHRDL1				EBPL	-1.57655
ENST00000228945.9	3.12e-05	0.00326965	-1.15864	ENSG00000111348	ARHGDIB				ECD	1.51168
ENST00000372431.8	3.16e-05	0.00330652	-0.848333	ENSG00000100979	PLTP				ECE1	-0.819215
ENST00000640043.1	3.16e-05	0.00330149	-2.19189	ENSG00000053524	MCF2L2				ECHDC1	-1.73267
ENST00000619060.1	3.18e-05	0.00331733	3.22803	NA	NA				ECHDC2	-1.43088
ENST00000482689.5	3.21e-05	0.00334355	-1.62939	ENSG00000181722	ZBTB20				ECRG4	-2.09394
ENST00000330387.11	3.21e-05	0.00333848	-0.73648	ENSG00000182158	CREB3L2				ECSCR	-1.02547
ENST00000359263.9	3.23e-05	0.0033542	-1.17331	ENSG00000138119	MYOF				EDNRB	-2.07744
ENST00000331035.9	3.24e-05	0.0033595	-1.97442	ENSG00000185291	IL3RA				EEA1	-0.467251
ENST00000284292.11	3.23e-05	0.00334408	0.735231	ENSG00000154146	NRGN				EEF1A2	0.793453
ENST00000303230.6	3.25e-05	0.00335972	-1.0744	ENSG00000164588	HCN1				EEF1D	-0.850774
ENST00000358201.9	3.26e-05	0.00336499	-0.690282	ENSG00000177548	RABEP2				EFCAB14	-1.51812
ENST00000332496.10	3.31e-05	0.00341147	-0.672435	ENSG00000185033	SEMA4B				EFEMP1	-1.93399
ENST00000646790.1	3.31e-05	0.00340636	-0.802066	ENSG00000138771	SHROOM3				EFEMP2	-0.786516
ENST00000379214.9	3.3e-05	0.00339098	-1.05764	ENSG00000205213	LGR4				EFHC2	-0.891339
ENST00000419287.1	3.33e-05	0.00341669	1.62425	ENSG00000175497	DPP10				EFHD2	-0.527811
ENST00000307998.11	3.33e-05	0.0034116	-0.786516	ENSG00000172638	EFEMP2				EFNA1	-1.27219
ENST00000360595.7	3.33e-05	0.00340651	-0.609233	ENSG00000116604	MEF2D				EFR3A	-0.635327
ENST00000651614.1	3.34e-05	0.00341166	-0.825756	ENSG00000134352	IL6ST				EFS	0.559412
ENST00000463497.5	3.34e-05	0.00340659	-1.16532	ENSG00000181722	ZBTB20				EGF	-2.30175
ENST00000442510.8	3.35e-05	0.00341172	-2.73926	ENSG00000081237	PTPRC				EGR1	-0.978543
ENST00000357003.7	3.37e-05	0.003427	-1.7311	ENSG00000144843	ADPRH				EHBP1	-0.630406
ENST00000497714.1	3.38e-05	0.00343209	1.58456	ENSG00000187122	SLIT1				EHD2	-0.969625
ENST00000470776.1	3.41e-05	0.00345743	-0.79339	ENSG00000071282	LMCD1				EHD3	-0.824417
ENST00000295992.8	3.38e-05	0.00342196	-1.65736	ENSG00000163710	PCOLCE2				EHD4	-1.23684
ENST00000618721.4	3.41e-05	0.00344725	-2.1717	ENSG00000156097	GPR61				EID1	-0.478758
ENST00000442170.6	3.41e-05	0.00344218	1.64843	ENSG00000077942	FBLN1				EIF3C	-1.4666
ENST00000570036.5	3.39e-05	0.00341697	-1.16068	ENSG00000140950	MEAK7				EIF3E	-1.68734
ENST00000393193.6	3.41e-05	0.00343209	-0.912059	ENSG00000011052	NME1-NME2				EIF3IP1	-1.63022
ENST00000468286.5	3.4e-05	0.00341701	-0.784393	ENSG00000118473	SGIP1				EIF4G3	-0.493759
ENST00000515642.5	3.43e-05	0.00344212	-1.33804	ENSG00000109738	GLRB				ELAVL3	1.22291
ENST00000341421.7	3.44e-05	0.00344712	-0.566159	ENSG00000182606	TRAK1				ELF1	-0.727898
ENST00000497461.5	3.44e-05	0.00344209	-1.51393	ENSG00000197635	DPP4				ELF2P1	1.07985
ENST00000616280.4	3.47e-05	0.00346706	-2.34078	ENSG00000275125	PRXL2B				ELK3	-0.903755
ENST00000444521.6	3.47e-05	0.00346202	-2.34078	ENSG00000157870	PRXL2B				ELMO1	-0.883454
ENST00000254066.10	3.48e-05	0.00346695	-0.737798	ENSG00000131759	RARA				ELMO2	-0.581284
ENST00000307826.4	3.47e-05	0.00345198	-0.876617	ENSG00000131446	MGAT1				ELOB	-0.497548
ENST00000310389.6	3.48e-05	0.00345692	0.578683	ENSG00000175414	ARL10				ELOVL6	-0.74783
ENST00000533792.5	3.51e-05	0.00348168	2.32592	ENSG00000166387	PPFIBP2				EMID1	1.52685
ENST00000360351.8	3.53e-05	0.00349647	-0.977033	ENSG00000078018	MAP2				EMILIN2	-0.789033
ENST00000583463.5	3.52e-05	0.00348154	-1.77231	ENSG00000128487	SPECC1				EMP1	-1.0836
ENST00000414000.3	3.53e-05	0.00348641	1.76335	ENSG00000146360	GPR6				EMP3	-1.39402
ENST00000370509.5	3.55e-05	0.00350112	-0.703606	ENSG00000143162	CREG1				ENAH	0.398156
ENST00000423158.4	3.56e-05	0.00350595	1.551	ENSG00000185652	NTF3				ENC1	0.584351
ENST00000359570.9	3.57e-05	0.00351076	-2.4159	ENSG00000168918	INPP5D				ENDOD1	-0.616669
ENST00000629761.2	3.57e-05	0.00350574	-2.4159	ENSG00000281614	INPP5D				ENG	-1.05775
ENST00000264344.10	3.59e-05	0.00352034	-0.866834	ENSG00000138640	FAM13A				ENO1	-0.445535
ENST00000282561.4	3.63e-05	0.00355448	-1.50764	ENSG00000152661	GJA1				ENOX1	-1.02479
ENST00000426263.8	3.64e-05	0.0035592	-0.820982	ENSG00000117394	SLC2A1				ENPP1	-1.50932
ENST00000523045.5	3.65e-05	0.0035639	2.10014	ENSG00000025770	NCAPH2				ENPP2	-1.73556
ENST00000319397.6	3.66e-05	0.00356859	-1.64359	ENSG00000134954	ETS1				ENTPD2	-1.54091
ENST00000445506.6	3.66e-05	0.00356353	-1.7946	ENSG00000038945	MSR1				EPAS1	-1.17689
ENST00000567572.6	3.69e-05	0.00358765	-1.39656	ENSG00000140931	CMTM3				EPB41	-1.23117
ENST00000372285.7	3.69e-05	0.00358257	-1.86563	ENSG00000101017	CD40				EPB41L1	-0.812717
ENST00000580667.5	3.71e-05	0.0035969	-2.08149	ENSG00000161381	PLXDC1				EPB41L2	-1.04206
ENST00000374822.8	3.73e-05	0.00361119	-2.664	ENSG00000099250	NRP1				EPB41L3	-1.48798
ENST00000311922.4	3.74e-05	0.00361577	-0.871444	ENSG00000173334	TRIB1				EPHA2	-1.16691
ENST00000375704.7	3.74e-05	0.00361069	-1.53587	NA	NA				EPHA3	-1.30823
ENST00000276646.14	3.79e-05	0.00365382	-1.99002	ENSG00000147642	SYBU				EPHB1	-1.58332
ENST00000289902.2	3.81e-05	0.00366795	-1.21374	ENSG00000158869	FCER1G				EPHB3	-0.596499
ENST00000458141.6	3.81e-05	0.00366281	-2.31634	ENSG00000137573	SULF1				EPHX2	-1.47501
ENST00000265394.10	3.8e-05	0.00364809	-1.3601	ENSG00000106066	CPVL				EPHX4	-0.78593
ENST00000219313.9	3.81e-05	0.00365258	-0.553087	ENSG00000103035	PSMD7				EPS15	-0.670428
ENST00000533211.5	3.8e-05	0.00363791	0.931352	ENSG00000173898	SPTBN2				EPSTI1	-1.32812
ENST00000519011.5	3.87e-05	0.00369977	-1.92017	ENSG00000164930	FZD6				ERC2	-0.526727
ENST00000271638.3	3.87e-05	0.00369462	-1.35272	ENSG00000163191	S100A11				ERG	-1.99882
ENST00000469068.1	3.89e-05	0.00370856	2.05504	ENSG00000068078	FGFR3				ERGIC3	-1.56401
ENST00000253452.6	3.89e-05	0.00370342	-0.576726	ENSG00000131143	COX4I1				ERLEC1	-0.408483
ENST00000475285.2	3.88e-05	0.00368878	1.36832	ENSG00000269891	ARHGAP19-SLIT1				ERLEC1P1	1.10458
ENST00000416848.6	3.89e-05	0.00369317	-0.778977	ENSG00000129317	PUS7L				ERLIN2	-0.784762
ENST00000518659.5	3.91e-05	0.00370703	-1.5859	ENSG00000145934	TENM2				ERMAP	-1.2121
ENST00000425237.5	3.93e-05	0.00372085	-1.5576	ENSG00000119408	NEK6				ERMN	-2.01124
ENST00000400454.6	3.93e-05	0.00371573	-1.79029	ENSG00000171587	DSCAM				ERP29	-0.623411
ENST00000519676.6	3.93e-05	0.00371062	-1.09254	ENSG00000174032	SLC25A30				ERRFI1	-0.600085
ENST00000229812.8	3.92e-05	0.00369609	0.596172	ENSG00000112079	STK38				ESAM	1.82538
ENST00000328735.10	3.96e-05	0.00372869	-1.74356	ENSG00000182240	BACE2				ESD	-0.411735
ENST00000425191.6	3.96e-05	0.00372358	-1.05387	ENSG00000183044	ABAT				ESPL1	1.25911
ENST00000568612.5	3.97e-05	0.00372787	-1.71301	ENSG00000069329	VPS35				ESPNL	1.58987
ENST00000646607.2	3.98e-05	0.00373216	-2.36326	ENSG00000136160	EDNRB				ETFB	-0.627545
ENST00000537320.5	4e-05	0.0037458	-2.32452	ENSG00000041982	TNC				ETS1	-1.64359
ENST00000334133.9	4.01e-05	0.00375004	-1.56873	ENSG00000131378	RFTN1				ETV1	-2.18897
ENST00000543175.4	4.03e-05	0.00376362	-1.55579	ENSG00000187024	PTRH1				ETV4	-2.1811
ENST00000357700.11	4.05e-05	0.00377716	-0.80466	ENSG00000196372	ASB13				ETV5	-1.62443
ENST00000376030.7	4.1e-05	0.0038186	-0.899508	ENSG00000189337	KAZN				EVA1A	-1.83666
ENST00000306071.7	4.14e-05	0.00385063	-0.939931	ENSG00000170175	CHRNB1				EVA1B	-0.965787
ENST00000440452.5	4.12e-05	0.00382684	0.695141	ENSG00000185619	PCGF3				EVC	0.902945
ENST00000473362.1	4.14e-05	0.00384023	1.74663	ENSG00000175497	DPP10				EVI5	-1.07596
ENST00000259241.7	4.14e-05	0.00383504	-0.589595	ENSG00000136720	HS6ST1				EVL	-2.12897
ENST00000565270.1	4.13e-05	0.00382062	-1.85111	ENSG00000140859	KIFC3				EXO1	1.02466
ENST00000639692.2	4.14e-05	0.00382472	-0.939931	ENSG00000283946	CHRNB1				EXOC7	-1.28525
ENST00000602142.6	4.18e-05	0.00385648	-2.39787	ENSG00000141968	VAV1				EXPH5	-1.8718
ENST00000513834.5	4.17e-05	0.00384209	-0.947389	ENSG00000151718	WWC2				EXTL1	-1.024
ENST00000354269.9	4.17e-05	0.00383694	-2.93137	ENSG00000106348	IMPDH1				EXTL2	-0.615713
ENST00000479530.5	4.2e-05	0.00385937	-1.97934	ENSG00000121440	PDZRN3				EYA2	0.962482
ENST00000298815.13	4.21e-05	0.00386339	-0.581601	ENSG00000165895	ARHGAP42				EZH1	-1.48704
ENST00000248248.7	4.21e-05	0.00385823	-0.579188	ENSG00000103111	MON1B				FABP12	-1.55536
ENST00000583666.2	4.22e-05	0.00386224	1.52301	ENSG00000266826	IGBP1P2				FABP5	-0.612105
ENST00000300134.8	4.22e-05	0.0038571	-2.43389	ENSG00000166888	STAT6				FADS2	0.670008
ENST00000380548.9	4.24e-05	0.00387022	-2.71133	ENSG00000178031	ADAMTSL1				FAHD1	-1.69394
ENST00000341333.9	4.32e-05	0.00393801	-0.687479	ENSG00000164081	TEX264				FAIM	-1.71099
ENST00000269346.9	4.32e-05	0.00393279	-0.636915	ENSG00000141540	TTYH2				FAM107A	-1.04955
ENST00000542539.5	4.33e-05	0.00393667	-2.12379	ENSG00000139197	PEX5				FAM110A	1.00153
ENST00000512743.1	4.38e-05	0.00397686	-1.47349	ENSG00000174808	BTC				FAM111A	-1.81899
ENST00000505073.5	4.38e-05	0.00397161	-1.00549	ENSG00000184305	CCSER1				FAM114A1	-2.48159
ENST00000378482.6	4.37e-05	0.00395731	-0.675235	ENSG00000156298	TSPAN7				FAM114A2	-1.53456
ENST00000502875.1	4.36e-05	0.00394305	1.37272	ENSG00000249661	TNRC18P1				FAM117A	-0.87615
ENST00000378364.7	4.4e-05	0.00397399	-0.783552	ENSG00000198931	APRT				FAM120B	-0.792235
ENST00000495879.1	4.45e-05	0.00401387	0.922887	ENSG00000144724	PTPRG				FAM131A	1.20418
ENST00000569554.5	4.49e-05	0.00404464	-0.951505	ENSG00000196502	SULT1A1				FAM133A	-1.25451
ENST00000432749.6	4.54e-05	0.00408432	-2.05309	ENSG00000173369	C1QB				FAM13A	-0.999937
ENST00000327271.10	4.56e-05	0.00409694	-1.57716	ENSG00000186399	GOLGA8R				FAM162A	-0.55626
ENST00000407930.2	4.58e-05	0.00410953	-1.65196	ENSG00000213626	LBH				FAM167A	-0.863254
ENST00000258787.12	4.58e-05	0.00410416	-2.40613	ENSG00000136286	MYO1G				FAM172A	-0.404049
ENST00000304990.8	4.6e-05	0.00411671	-1.46413	ENSG00000169031	COL4A3				FAM193B	0.498423
ENST00000232766.6	4.62e-05	0.00412923	-0.62106	ENSG00000114648	KLHL18				FAM200B	-0.866467
ENST00000511097.6	4.65e-05	0.00415064	-2.19609	ENSG00000153113	CAST				FAM219B	-0.499324
ENST00000356644.7	4.64e-05	0.00413633	-0.650472	ENSG00000080546	SESN1				FAM229B	-0.623779
ENST00000284690.3	4.64e-05	0.00413097	-0.616242	ENSG00000089876	DHX32				FAM234A	-1.09389
ENST00000615845.4	4.66e-05	0.0041434	2.20944	NA	NA				FAM32A	1.08749
ENST00000537110.1	4.68e-05	0.0041558	1.14664	ENSG00000006118	TMEM132A				FAM53A	1.35631
ENST00000361475.7	4.74e-05	0.00420364	-1.79695	ENSG00000198959	TGM2				FAM83H	-2.70315
ENST00000629322.1	4.74e-05	0.00419822	1.73666	ENSG00000281151	KCNQ2				FANCB	0.855576
ENST00000464357.1	4.75e-05	0.00420165	2.62586	ENSG00000160285	LSS				FANCE	0.591535
ENST00000246911.6	4.8e-05	0.00424041	-1.2409	ENSG00000068079	IFI35				FANCI	0.674421
ENST00000053867.8	4.85e-05	0.00427908	-0.744927	ENSG00000030582	GRN				FAR2	-1.45332
ENST00000530145.1	4.85e-05	0.00427359	1.76377	ENSG00000084628	NKAIN1				FARP1	1.27728
ENST00000518379.5	4.85e-05	0.00426811	-2.21405	ENSG00000120915	EPHX2				FAT1	-1.26775
ENST00000530481.5	4.86e-05	0.00427143	-1.01212	ENSG00000079819	EPB41L2				FAXDC2	-1.61357
ENST00000638108.1	4.86e-05	0.00426597	-1.04605	ENSG00000119922	IFIT2				FBLN1	1.25551
ENST00000473866.1	4.87e-05	0.00426929	-0.898203	ENSG00000108018	SORCS1				FBLN2	-2.12334
ENST00000267938.8	4.88e-05	0.0042726	-0.640846	ENSG00000140367	UBE2Q2				FBLN5	-1.62966
ENST00000335556.7	4.88e-05	0.00426715	-1.80381	ENSG00000187033	SAMD7				FBN1	-1.14538
ENST00000294728.7	4.91e-05	0.00428792	-2.52005	ENSG00000162692	VCAM1				FBN3	1.79753
ENST00000261839.12	4.94e-05	0.00430864	-0.900932	ENSG00000128833	MYO5C				FBP1	-1.98265
ENST00000358227.5	4.93e-05	0.00429446	-0.620127	ENSG00000137038	DMAC1				FBXO10	1.18809
ENST00000359546.8	4.99e-05	0.00434122	1.65418	ENSG00000145920	CPLX2				FBXO31	-0.88258
ENST00000513963.1	4.99e-05	0.00433572	-0.940847	ENSG00000251569					FBXO32	-2.05965
ENST00000286713.6	5e-05	0.00433892	-0.614356	ENSG00000148175	STOM				FBXO7	-0.957991
ENST00000575878.1	4.99e-05	0.00432477	-2.34482	ENSG00000168872	DDX19A				FCER1G	-1.37557
ENST00000369630.7	5.02e-05	0.00434529	-1.41886	ENSG00000184599	TAFA3				FCGR2A	-1.17206
ENST00000602629.1	5.04e-05	0.00435711	-0.912558	ENSG00000071909	MYO3B				FCGR3A	-2.515
ENST00000328853.9	5.05e-05	0.00436026	-1.68965	ENSG00000182566	CLEC4G				FCGRT	-1.02227
ENST00000461783.7	5.05e-05	0.00435478	-0.829073	ENSG00000146426	TIAM2				FDFT1	1.06516
ENST00000444914.7	5.07e-05	0.00436654	-2.70628	ENSG00000007216	SLC13A2				FDPS	1.22103
ENST00000641498.1	5.09e-05	0.00437827	0.641243	ENSG00000171848	RRM2				FES	-1.74155
ENST00000282096.9	5.09e-05	0.00437279	0.719403	ENSG00000152270	PDE3B				FEZ2	-1.22096
ENST00000429914.5	5.12e-05	0.00439307	1.77235	ENSG00000175497	DPP10				FGD2	-1.65625
ENST00000578202.1	5.1e-05	0.00437045	-0.827647	ENSG00000065534	MYLK				FGD4	-1.11115
ENST00000651877.1	5.12e-05	0.00438211	2.46921	ENSG00000142449	FBN3				FGFR3	1.68205
ENST00000296315.7	5.11e-05	0.00436811	-1.62398	ENSG00000163947	ARHGEF3				FGL2	-1.20723
ENST00000616834.1	5.14e-05	0.00438829	-1.82621	ENSG00000169499	PLEKHA2				FGR	-2.35104
ENST00000374737.9	5.14e-05	0.00438284	-1.67145	ENSG00000155659	VSIG4				FHIT	-0.788178
ENST00000355327.7	5.17e-05	0.00440295	-0.938599	ENSG00000187720	THSD4				FHL1	1.67416
ENST00000357847.8	5.19e-05	0.0044145	-0.838899	ENSG00000146416	AIG1				FILIP1	-1.99051
ENST00000219320.9	5.2e-05	0.00441754	-0.829712	ENSG00000103042	SLC38A7				FILIP1L	1.1119
ENST00000527429.5	5.27e-05	0.00447147	0.973857	ENSG00000137726	FXYD6				FJX1	-0.917976
ENST00000248598.6	5.28e-05	0.00447442	-1.02109	ENSG00000127951	FGL2				FKBP10	-1.15139
ENST00000341048.9	5.3e-05	0.00448583	-2.14376	ENSG00000164512	ANKRD55				FKBP2	-1.19941
ENST00000382464.6	5.3e-05	0.00448031	-1.23875	ENSG00000129493	HEATR5A				FLAD1	0.737062
ENST00000649522.1	5.32e-05	0.00449168	-1.55789	ENSG00000184305	CCSER1				FLNB	-0.868842
ENST00000284771.6	5.4e-05	0.00455363	-1.38316	ENSG00000154553	PDLIM3				FLOT2	-0.413398
ENST00000483234.5	5.42e-05	0.00456488	0.953225	ENSG00000028310	BRD9				FLT1	-1.33102
ENST00000506325.5	5.42e-05	0.00455929	-1.57936	ENSG00000170390	DCLK2				FLT3LG	-2.12498
ENST00000527509.6	5.46e-05	0.00458732	-1.77877	ENSG00000072952	IRAG1				FLVCR2	-1.04205
ENST00000583922.1	5.47e-05	0.0045901	1.48102	ENSG00000136478	TEX2				FLYWCH1	-0.555795
ENST00000373709.8	5.5e-05	0.00460964	-1.51784	ENSG00000168528	SERINC2				FMN1	-1.66893
ENST00000645982.1	5.49e-05	0.00459565	-0.806529	ENSG00000168036	CTNNB1				FMO4	-1.28282
ENST00000360060.7	5.5e-05	0.00459841	-0.93586	ENSG00000152952	PLOD2				FMR1	-1.69176
ENST00000619133.4	5.52e-05	0.00460952	2.80242	ENSG00000272398	CD24				FN1	-1.84963
ENST00000545227.6	5.55e-05	0.00462894	-1.95596	ENSG00000073350	LLGL2				FNDC11	1.13467
ENST00000420999.2	5.56e-05	0.00463165	-0.891339	ENSG00000183690	EFHC2				FNDC3B	-0.624403
ENST00000227266.10	5.56e-05	0.00462604	-1.14152	ENSG00000109861	CTSC				FNDC5	1.70741
ENST00000366718.5	5.55e-05	0.00461212	-1.1586	ENSG00000143774	GUK1				FNDC9	-2.01178
ENST00000432226.5	5.58e-05	0.00463145	-1.39881	ENSG00000148180	GSN				FOLR1	-2.18748
ENST00000611592.4	5.6e-05	0.00464243	0.875003	ENSG00000064655	EYA2				FOXE1	1.215
ENST00000340866.10	5.61e-05	0.00464511	-0.789423	ENSG00000116791	CRYZ				FOXE3	1.21274
ENST00000304337.2	5.63e-05	0.00465606	-0.719369	ENSG00000169989	TIGD4				FOXM1	0.951458
ENST00000648843.1	5.63e-05	0.00465045	-1.39855	ENSG00000183346	CABCOCO1				FOXP3	-0.897189
ENST00000557164.5	5.64e-05	0.00465312	-0.715614	ENSG00000033170	FUT8				FOXP4	1.52247
ENST00000585806.5	5.65e-05	0.00465577	-1.59104	ENSG00000129991	TNNI3				FRMD4B	-1.2922
ENST00000400562.1	5.67e-05	0.00466665	2.34536	ENSG00000155307	SAMSN1				FRMD6	-0.810549
ENST00000561277.5	5.67e-05	0.00466106	-0.562363	ENSG00000140391	TSPAN3				FRMPD3	0.796455
ENST00000519865.5	5.71e-05	0.00468833	-1.82384	ENSG00000145860	RNF145				FRRS1	-1.35379
ENST00000333206.10	5.72e-05	0.00469093	-2.78433	ENSG00000186814	ZSCAN30				FRZB	-1.62141
ENST00000328916.7	5.74e-05	0.00470171	-2.32795	ENSG00000182326	C1S				FTCDNL1	-1.24807
ENST00000413171.6	5.75e-05	0.00470429	-0.635479	ENSG00000164828	2023-08-01				FTO	-0.795142
ENST00000527245.5	5.76e-05	0.00470686	1.56083	ENSG00000154134	ROBO3				FUCA1	-0.645132
ENST00000249071.11	5.76e-05	0.00470126	-1.20478	ENSG00000128340	RAC2				FUNDC1	-0.572502
ENST00000370225.4	5.8e-05	0.00472829	-0.953705	ENSG00000198691	ABCA4				FUT8	-0.724787
ENST00000533209.5	5.82e-05	0.00473896	1.0736	ENSG00000157216	SSBP3				FXN	1.33181
ENST00000319217.11	5.84e-05	0.00474962	-0.567651	ENSG00000107186	MPDZ				FXYD1	-1.72334
ENST00000473029.5	5.86e-05	0.00476024	-2.26379	ENSG00000114541	FRMD4B				FXYD3	-1.29226
ENST00000393578.7	5.87e-05	0.00476273	1.60644	ENSG00000149948	HMGA2				FXYD5	-1.78394
ENST00000447382.6	5.98e-05	0.00484625	-2.26688	ENSG00000196083	IL1RAP				FXYD6	1.1728
ENST00000395184.6	6.01e-05	0.00486482	-2.66953	ENSG00000138639	ARHGAP24				FYB2	-1.89939
ENST00000391894.6	6.02e-05	0.00486717	2.23962	ENSG00000082482	KCNK2				FYCO1	-0.394372
ENST00000497310.1	6.06e-05	0.00489375	-0.955657	ENSG00000168309	FAM107A				FZD3	-0.44868
ENST00000380546.7	6.07e-05	0.00489607	-1.91133	ENSG00000124570	SERPINB6				FZD6	-1.91464
ENST00000355997.7	6.08e-05	0.00489838	-1.76091	ENSG00000137872	SEMA6D				G6PC3	-0.545782
ENST00000649870.1	6.1e-05	0.00490873	-1.82454	ENSG00000130045	NXNL2				G6PD	-2.93993
ENST00000560523.5	6.1e-05	0.00490298	-2.04712	ENSG00000137831	UACA				GAB2	1.13204
ENST00000633085.1	6.16e-05	0.00494541	-0.924822	ENSG00000274684	NMRAL1				GABARAPL2	-0.512744
ENST00000574425.5	6.16e-05	0.00493964	-0.924822	ENSG00000153406	NMRAL1				GABRA2	0.888501
ENST00000354636.7	6.18e-05	0.00494989	2.12679	ENSG00000149948	HMGA2				GABRA3	-0.875351
ENST00000217652.7	6.19e-05	0.00495212	-0.783014	ENSG00000101608	MYL12A				GABRB1	-1.72828
ENST00000627088.2	6.21e-05	0.00496234	1.61431	ENSG00000281151	KCNQ2				GABRG2	1.43577
ENST00000626684.1	6.21e-05	0.00495657	1.61431	ENSG00000075043	KCNQ2				GABRG3	-2.56256
ENST00000295598.10	6.24e-05	0.00497473	-0.84881	ENSG00000163399	ATP1A1				GABRR2	-1.4759
ENST00000651866.1	6.28e-05	0.00500081	-1.87874	ENSG00000119950	MXI1				GAD1	1.05707
ENST00000394420.9	6.27e-05	0.00498706	-0.930818	ENSG00000159579	RSPRY1				GAL3ST3	-0.739909
ENST00000296444.6	6.31e-05	0.00501307	-1.04681	ENSG00000164054	SHISA5				GALE	-1.58919
ENST00000619101.4	6.32e-05	0.00501521	-2.28196	ENSG00000084093	REST				GALNT1	-0.529106
ENST00000295083.8	6.33e-05	0.00501734	-1.19982	ENSG00000162976	SLC66A3				GALNT14	1.3389
ENST00000544823.5	6.36e-05	0.00503531	-0.95173	ENSG00000112531	QKI				GALNT18	-0.6746
ENST00000260283.8	6.36e-05	0.00502951	0.811936	ENSG00000137727	ARHGAP20				GALNT2	-0.701135
ENST00000261735.4	6.37e-05	0.00503162	-0.623411	ENSG00000089248	ERP29				GALNTL6	1.63137
ENST00000297668.10	6.41e-05	0.00505739	-0.698854	ENSG00000106714	CNTNAP3				GALT	-1.03259
ENST00000374358.5	6.46e-05	0.00509099	-0.591084	ENSG00000183726	TMEM50A				GAREM2	0.570168
ENST00000591271.5	6.53e-05	0.00514026	0.83442	ENSG00000204650	LINC02210				GASK1B	-1.74424
ENST00000444739.7	6.55e-05	0.00515009	-2.3288	ENSG00000196954	CASP4				GATA2	1.22106
ENST00000435680.6	6.6e-05	0.00518347	-0.581559	ENSG00000166912	MTMR10				GATA4	1.71032
ENST00000341037.8	6.64e-05	0.00520892	-3.07985	ENSG00000041982	TNC				GATB	-1.19069
ENST00000521036.5	6.65e-05	0.00521081	-2.36806	ENSG00000156467	UQCRB				GBE1	-0.590306
ENST00000360668.8	6.67e-05	0.00522053	-2.49239	ENSG00000101460	MAP1LC3A				GBP1	-1.30043
ENST00000540242.2	6.73e-05	0.00526149	-2.4079	ENSG00000159403	C1R				GBP1P1	-1.6046
ENST00000373091.8	6.73e-05	0.0052555	1.36894	ENSG00000163873	GRIK3				GBP2	-1.04164
ENST00000472304.2	6.72e-05	0.00524173	-2.46088	ENSG00000136869	TLR4				GCA	-1.2918
ENST00000315367.4	6.79e-05	0.00529032	-0.622612	ENSG00000175895	PLEKHF2				GDE1	-0.611684
ENST00000397909.7	6.81e-05	0.00529989	-1.46122	ENSG00000067798	NAV3				GDF11	-0.431933
ENST00000643864.1	6.82e-05	0.00530166	-1.03171	NA	NA				GDPGP1	-1.88509
ENST00000645573.1	6.82e-05	0.00529566	-1.03171	NA	NA				GEM	-1.09314
ENST00000321736.5	6.83e-05	0.00529743	2.07362	ENSG00000146910	CNPY1				GEN1	0.832111
ENST00000589272.5	6.84e-05	0.0052992	-0.851131	ENSG00000132026	RTBDN				GFOD1	0.465914
ENST00000528018.1	6.89e-05	0.00533192	1.26853	ENSG00000129084	PSMA1				GGT1	1.0114
ENST00000528295.5	6.87e-05	0.00531046	-1.17884	ENSG00000154096	THY1				GHRHR	-1.03744
ENST00000518634.1	6.89e-05	0.00531993	-1.68734	ENSG00000104408	EIF3E				GIGYF1	0.488351
ENST00000336904.7	6.89e-05	0.00531395	-1.88948	ENSG00000145335	SNCA				GIMAP2	-1.22323
ENST00000261778.2	6.93e-05	0.0053388	-0.590544	ENSG00000103047	TANGO6				GIMAP4	-1.29222
ENST00000522742.1	6.97e-05	0.0053636	-1.30035	ENSG00000104267	CA2				GIMAP5	-1.82347
ENST00000487556.6	6.97e-05	0.00535759	-1.77895	ENSG00000164010	ERMAP				GIMAP7	-0.984436
ENST00000426059.1	6.99e-05	0.00536695	-1.66813	ENSG00000115414	FN1				GIMAP8	-0.789183
ENST00000644769.1	7.02e-05	0.00538396	-1.53102	ENSG00000106070	GRB10				GIPC2	-0.877976
ENST00000440851.6	7.02e-05	0.00537796	-2.54643	ENSG00000102901	CENPT				GIPR	1.99352
ENST00000304222.2	7.04e-05	0.00538726	-1.04771	ENSG00000170425	ADORA2B				GIT2	-2.14663
ENST00000465698.5	7.1e-05	0.00542713	-1.67073	ENSG00000127472	PLA2G5				GJA1	-1.50764
ENST00000286344.3	7.11e-05	0.00542873	-1.5879	ENSG00000155886	SLC24A2				GJA10	-1.13373
ENST00000295802.9	7.12e-05	0.00543032	-0.703577	ENSG00000042445	RETSAT				GJA4	-1.25608
ENST00000620844.1	7.14e-05	0.00543953	-1.8328	NA	NA				GLB1	-0.959988
ENST00000374998.3	7.16e-05	0.00544872	1.12602	ENSG00000167889	MGAT5B				GLB1L	-2.14637
ENST00000374153.7	7.16e-05	0.00544269	-1.92117	ENSG00000204161	TMEM273				GLDC	-1.43453
ENST00000254878.8	7.22e-05	0.00548222	-0.710037	ENSG00000132541	RIDA				GLG1	-0.537385
ENST00000313349.3	7.23e-05	0.00548375	-0.563517	ENSG00000179833	SERTAD2				GLIPR1	-1.49571
ENST00000476883.5	7.21e-05	0.00546255	1.86408	ENSG00000160741	CRTC2				GLIPR2	-1.52976
ENST00000425719.6	7.24e-05	0.00547923	-2.39851	ENSG00000182667	NTM				GLIS3	-1.32606
ENST00000639052.1	7.29e-05	0.00551099	1.51247	ENSG00000231793	DOC2GP				GLMP	-2.32244
ENST00000534550.5	7.31e-05	0.00552003	-1.65412	ENSG00000197580	BCO2				GLP2R	1.30518
ENST00000273375.7	7.3e-05	0.00550642	-0.600573	ENSG00000144840	RABL3				GLRB	-0.900332
ENST00000446996.5	7.31e-05	0.00550791	-1.25153	ENSG00000130203	APOE				GLT8D1	-0.643965
ENST00000530665.1	7.32e-05	0.0055094	1.96316	ENSG00000173898	SPTBN2				GLUD1	-0.640251
ENST00000649247.1	7.36e-05	0.00553344	2.18232	ENSG00000112541	PDE10A				GLYATL1	-1.32073
ENST00000394353.7	7.37e-05	0.00553489	-2.13657	ENSG00000148180	GSN				GM2A	-0.902985
ENST00000369278.5	7.39e-05	0.00554385	-0.516552	ENSG00000014123	UFL1				GMFG	-2.20654
ENST00000368043.8	7.39e-05	0.0055378	-2.17252	ENSG00000026751	SLAMF7				GMNN	1.08719
ENST00000411953.5	7.4e-05	0.00553924	2.46181	ENSG00000077380	DYNC1I2				GNAI2	-0.850314
ENST00000638021.1	7.44e-05	0.00556312	-0.995014	ENSG00000131089	ARHGEF9				GNAO1	1.13041
ENST00000382108.8	7.45e-05	0.00556453	-1.25782	ENSG00000182957	SPATA13				GNAS	0.622996
ENST00000457482.7	7.47e-05	0.00557341	-1.90413	ENSG00000196628	TCF4				GNB4	-0.575257
ENST00000514738.5	7.5e-05	0.00558972	-2.59773	ENSG00000113361	CDH6				GNB5	-0.839244
ENST00000574951.5	7.54e-05	0.00561343	-1.5731	ENSG00000108509	CAMTA2				GNG12	-0.95813
ENST00000545567.5	7.56e-05	0.00562222	1.74559	ENSG00000134533	RERG				GNG5	-0.471167
ENST00000398808.3	7.63e-05	0.00566814	1.28366	ENSG00000167992	VWCE				GNGT2	-0.817206
ENST00000311127.9	7.64e-05	0.00566943	-0.65089	ENSG00000173706	HEG1				GNLY	-1.71254
ENST00000505968.1	7.66e-05	0.00567814	-1.47009	ENSG00000153071	DAB2				GNPDA1	-1.44942
ENST00000374193.9	7.68e-05	0.00568682	-0.726918	ENSG00000148225	WDR31				GNPTG	-0.628066
ENST00000368679.8	7.67e-05	0.0056733	-1.12143	ENSG00000148848	ADAM12				GNS	-0.5241
ENST00000332290.3	7.69e-05	0.00568197	-0.584897	ENSG00000185127	C6orf120				GOLGA2P1	-1.40758
ENST00000361906.8	7.7e-05	0.00568324	-0.676481	ENSG00000198792	TMEM184B				GOLGA2P9	1.20962
ENST00000520793.5	7.74e-05	0.00570663	-2.10294	ENSG00000135299	ANKRD6				GOLGA8N	-0.849229
ENST00000555699.5	7.77e-05	0.0057226	-1.52151	ENSG00000100600	LGMN				GOLGA8Q	-2.14469
ENST00000395338.7	7.77e-05	0.00571646	-2.21443	ENSG00000145020	AMT				GOLGA8R	-1.57716
ENST00000335686.9	7.78e-05	0.00571769	-1.49964	NA	NA				GOLGA8UP	1.01067
ENST00000262133.11	7.8e-05	0.00572626	-0.526253	ENSG00000103479	RBL2				GOLIM4	-0.678394
ENST00000490395.5	7.83e-05	0.00574214	-1.8315	ENSG00000214941	ZSWIM7				GOLM2	-0.519194
ENST00000405867.7	7.85e-05	0.00575067	-1.53316	ENSG00000138029	HADHB				GON4L	0.658858
ENST00000344440.7	7.89e-05	0.00577381	-1.43537	ENSG00000108018	SORCS1				GOT2	-0.413071
ENST00000404525.5	7.91e-05	0.00578228	-2.32606	ENSG00000049323	LTBP1				GPC1	1.55709
ENST00000616587.2	8.01e-05	0.00584915	-0.866825	ENSG00000274684	NMRAL1				GPC4	-0.965203
ENST00000404295.7	8.01e-05	0.00584293	-0.866825	ENSG00000153406	NMRAL1				GPER1	-1.44994
ENST00000367588.9	7.99e-05	0.00582216	0.53866	ENSG00000135835	KIAA1614				GPI	-1.24295
ENST00000237289.8	8.07e-05	0.00587422	-2.77731	ENSG00000118503	TNFAIP3				GPM6A	-1.47443
ENST00000371187.7	8.05e-05	0.00585345	-2.32337	ENSG00000162599	NFIA				GPM6B	-0.623048
ENST00000232424.4	8.07e-05	0.00586178	-1.7817	ENSG00000114315	HES1				GPNMB	-0.993368
ENST00000274276.8	8.07e-05	0.00585559	-1.16666	ENSG00000145623	OSMR				GPR107	-0.627935
ENST00000393515.7	8.05e-05	0.00583491	0.86505	ENSG00000291127	ANKRD36BP2				GPR151	-1.32797
ENST00000578341.2	8.09e-05	0.00585772	-0.703648	ENSG00000271121	NUDT4P2				GPR156	-1.3497
ENST00000651485.1	8.15e-05	0.00589494	-2.09483	ENSG00000085063	CD59				GPR160	-1.32384
ENST00000643925.1	8.16e-05	0.00589596	2.09264	ENSG00000006071	ABCC8				GPR183	-0.913934
ENST00000367321.7	8.19e-05	0.00591142	-0.704862	ENSG00000120254	MTHFD1L				GPR34	-1.33689
ENST00000469504.2	8.23e-05	0.00593405	-1.85222	ENSG00000169031	COL4A3				GPR6	1.76335
ENST00000423644.5	8.23e-05	0.00592782	-2.82183	ENSG00000188687	SLC4A5				GPR61	-2.1717
ENST00000261879.10	8.28e-05	0.00595758	-0.646811	ENSG00000138613	APH1B				GPR84	-1.56494
ENST00000373580.8	8.37e-05	0.00601603	-0.911041	ENSG00000185585	OLFML2A				GPR85	1.99219
ENST00000644020.1	8.36e-05	0.00600256	-1.42419	ENSG00000109099	PMP22				GPRC5B	-1.03297
ENST00000265136.12	8.35e-05	0.00598911	-0.869298	ENSG00000106078	COBL				GPS1	-1.78622
ENST00000527648.2	8.34e-05	0.0059757	1.97657	ENSG00000080854	IGSF9B				GPSM3	-2.27098
ENST00000323798.8	8.35e-05	0.00597662	-0.54847	ENSG00000104812	GYS1				GRAMD2B	-1.48875
ENST00000377813.5	8.48e-05	0.00606335	-1.10307	ENSG00000125844	RRBP1				GRB10	-1.65634
ENST00000381529.8	8.51e-05	0.00607847	-2.03418	ENSG00000198223	CSF2RA				GREB1	1.38145
ENST00000579323.5	8.53e-05	0.00608642	2.55132	ENSG00000180616	SSTR2				GREM2	-1.47028
ENST00000535233.6	8.55e-05	0.00609436	-3.04093	ENSG00000159403	C1R				GRIA1	-1.87933
ENST00000538274.5	8.55e-05	0.00608804	-0.805721	ENSG00000135709	KIAA0513				GRIK3	1.89076
ENST00000377482.10	8.57e-05	0.00609595	-0.600085	ENSG00000116285	ERRFI1				GRIK5	1.93899
ENST00000257626.12	8.61e-05	0.00611807	-0.668974	ENSG00000186088	GSAP				GRIN2D	1.70816
ENST00000264346.11	8.63e-05	0.00612594	-2.02419	ENSG00000138642	HERC6				GRINA	-0.458942
ENST00000358406.10	8.65e-05	0.00613379	-0.90831	ENSG00000197448	GSTK1				GRIP1	1.05776
ENST00000612154.4	8.65e-05	0.00612746	-2.14623	ENSG00000108018	SORCS1				GRM4	0.871649
ENST00000377694.2	8.67e-05	0.00613529	0.865743	ENSG00000137142	IGFBPL1				GRN	-0.744927
ENST00000011653.9	8.69e-05	0.00614311	-1.08331	ENSG00000010610	CD4				GRP	-2.09681
ENST00000612828.4	8.69e-05	0.00613679	-0.600695	ENSG00000154529	CNTNAP3B				GRSF1	-0.67048
ENST00000407528.6	8.74e-05	0.00616576	-1.21362	ENSG00000175161	CADM2				GRTP1	-1.00664
ENST00000647099.1	8.74e-05	0.00615943	-1.21362	NA	NA				GSAP	-0.668974
ENST00000514161.5	8.78e-05	0.00618127	-0.67048	ENSG00000132463	GRSF1				GSC	2.44013
ENST00000401506.1	8.85e-05	0.00622417	-0.870987	ENSG00000213626	LBH				GSDMD	-2.09258
ENST00000562961.1	8.87e-05	0.00623185	-1.1212	ENSG00000197006	METTL9				GSDME	-1.97644
ENST00000648322.1	8.87e-05	0.00622548	-1.38906	NA	NA				GSN	-1.54502
ENST00000477267.1	8.85e-05	0.0062051	-1.7594	ENSG00000107821	KAZALD1				GSTK1	-0.90831
ENST00000371520.5	8.85e-05	0.00619877	-1.0471	ENSG00000121310	ECHDC2				GSTM2	-0.871518
ENST00000548493.5	8.8e-05	0.00615746	-2.7514	ENSG00000185664	PMEL				GSTZ1	-1.51148
ENST00000311528.9	8.8e-05	0.00615119	-0.701214	ENSG00000167526	RPL13				GTF2H5	-0.711706
ENST00000306376.10	8.81e-05	0.00615192	-1.37859	ENSG00000244405	ETV5				GTF3C1	-0.479506
ENST00000449862.7	8.82e-05	0.00615264	-0.92111	ENSG00000249242	TMEM150C				GUCA1A	-1.13228
ENST00000639220.1	8.87e-05	0.00618124	-1.1212	NA	NA				GUCA1B	-1.63296
ENST00000394232.5	8.94e-05	0.0062237	-0.793755	ENSG00000185518	SV2B				GUCA1C	-2.10429
ENST00000356545.7	8.94e-05	0.00621739	1.32367	ENSG00000169218	RSPO1				GUK1	-1.26962
ENST00000240139.9	8.93e-05	0.00620415	-0.753085	ENSG00000120910	PPP3CC				GYPC	-1.50137
ENST00000449850.2	8.98e-05	0.00623258	-0.592982	ENSG00000165097	KDM1B				GYS1	-0.816228
ENST00000346234.6	9e-05	0.00624016	-0.668344	ENSG00000134996	OSTF1				GZMA	-1.68062
ENST00000492434.6	9.01e-05	0.00624078	-1.27786	ENSG00000196517	SLC6A9				H1-6	1.2413
ENST00000485002.6	9e-05	0.00622757	2.16523	ENSG00000162591	MEGF6				H2AJ	-0.577671
ENST00000332281.6	8.97e-05	0.00620057	-1.47925	ENSG00000185669	SNAI3				H2BC27P	1.05739
ENST00000354275.2	9e-05	0.00621504	-1.14704	ENSG00000135549	PKIB				H2BP9	1.374
ENST00000354940.10	9.04e-05	0.00623639	-1.7266	NA	NA				H3-3A	0.670743
ENST00000491376.5	9.06e-05	0.00624391	-1.20387	ENSG00000106348	IMPDH1				H6PD	-0.538486
ENST00000587837.5	9.07e-05	0.00624454	-2.00636	ENSG00000011600	TYROBP				HAAO	-1.56158
ENST00000450317.1	9.08e-05	0.00624516	1.39946	ENSG00000223584	TVP23CP1				HACD3	1.03902
ENST00000353172.6	9.11e-05	0.00625952	-1.18279	ENSG00000151364	KCTD14				HADHB	-1.0557
ENST00000503392.1	9.19e-05	0.00630817	-2.59804	ENSG00000138798	EGF				HAP1	-1.49248
ENST00000564043.1	9.21e-05	0.00631559	-1.95734	ENSG00000181019	NQO1				HASPIN	0.790818
ENST00000637760.1	9.21e-05	0.00630928	1.15807	ENSG00000291061					HCK	-1.88626
ENST00000261177.10	9.23e-05	0.00631668	0.556247	ENSG00000110900	TSPAN11				HCLS1	-1.26356
ENST00000533709.1	9.23e-05	0.00631039	1.67323	ENSG00000109943	CRTAM				HCN1	-1.32104
ENST00000426324.6	9.27e-05	0.00633143	-1.42724	ENSG00000198931	APRT				HCN3	0.596215
ENST00000393700.8	9.26e-05	0.00631831	-2.3586	ENSG00000102032	RENBP				HDAC1	-0.444507
ENST00000284486.9	9.25e-05	0.00630522	-0.863254	ENSG00000154319	FAM167A				HDAC8	-1.86783
ENST00000309931.3	9.27e-05	0.00631259	-1.74158	ENSG00000123977	DAW1				HDGF	1.07874
ENST00000472056.5	9.31e-05	0.00633354	-2.00124	ENSG00000163359	COL6A3				HEATR5A	-0.945252
ENST00000397858.5	9.3e-05	0.00632047	-2.22596	ENSG00000165795	NDRG2				HECW2	2.03548
ENST00000415912.6	9.33e-05	0.00633459	-0.819215	ENSG00000117298	ECE1				HEG1	-0.65089
ENST00000246792.4	9.33e-05	0.00632833	-1.11324	ENSG00000126458	RRAS				HELZ2	0.895251
ENST00000313732.8	9.33e-05	0.00632208	-0.597738	ENSG00000153786	ZDHHC7				HENMT1	-1.08679
ENST00000219345.10	9.37e-05	0.00634293	-0.741474	ENSG00000103066	PLA2G15				HERC3	-0.671667
ENST00000396501.8	9.37e-05	0.00633668	-2.0093	ENSG00000129255	MPDU1				HERC6	-2.02419
ENST00000368868.10	9.37e-05	0.00633044	-2.63688	ENSG00000143416	SELENBP1				HERPUD1	-1.6393
ENST00000541363.5	9.35e-05	0.00631072	0.844565	ENSG00000149948	HMGA2				HES1	-1.7817
ENST00000255945.4	9.41e-05	0.00634498	-1.04139	ENSG00000133574	GIMAP4				HEXA	-0.732823
ENST00000591897.5	9.51e-05	0.00640611	-1.4937	ENSG00000153443	UBALD1				HEY2	-1.1322
ENST00000527053.1	9.54e-05	0.00642002	1.50224	ENSG00000137726	FXYD6				HGF	-1.87044
ENST00000288235.8	9.53e-05	0.00640701	-1.0536	ENSG00000157483	MYO1E				HGFAC	1.09632
ENST00000373063.7	9.55e-05	0.00641417	0.808073	ENSG00000137166	FOXP4				HHLA3	-1.83285
ENST00000577827.5	9.57e-05	0.00642132	-1.09988	ENSG00000173482	PTPRM				HIBCH	-0.535565
ENST00000649066.1	9.6e-05	0.00643516	-0.973737	NA	NA				HIGD1A	-0.451412
ENST00000462545.5	9.71e-05	0.00650255	1.49993	ENSG00000072195	SPEG				HIGD1B	-1.47854
ENST00000360529.9	9.71e-05	0.00649621	-3.59457	ENSG00000116852	KIF21B				HIPK1	-1.46772
ENST00000369558.5	9.7e-05	0.0064832	-0.490178	ENSG00000163349	HIPK1				HIPK2	-0.419398
ENST00000335765.8	9.88e-05	0.00659708	-0.881015	ENSG00000109103	UNC119				HIVEP2	-1.37896
ENST00000460762.1	9.87e-05	0.006584	0.812725	ENSG00000239306	RBM14				HJURP	0.582057
ENST00000299957.11	9.87e-05	0.00657761	-0.519194	ENSG00000166734	GOLM2				HK1	-0.478329
ENST00000649344.1	0.000100065	0.00666209	-1.38632	ENSG00000166428	PLD4				HMGA2	1.67756
ENST00000397528.8	0.000101057	0.00672167	-2.46012	ENSG00000155465	SLC7A7				HMGCL	-0.916648
ENST00000345330.8	0.000100799	0.00669798	-0.723982	ENSG00000156642	NPTN				HMGCR	0.962701
ENST00000402394.6	0.000101016	0.00670594	-1.01858	ENSG00000138028	CGREF1				HMGN3	-0.522128
ENST00000381998.8	0.000100998	0.00669824	-0.976532	ENSG00000038945	MSR1				HMOX2	-0.920846
ENST00000468192.1	0.000101276	0.0067102	-0.938965	ENSG00000144840	RABL3				HMX2	2.00787
ENST00000418331.7	0.000101998	0.00675149	-0.642198	ENSG00000149177	PTPRJ				HMX3	1.69027
ENST00000533087.5	0.000102728	0.00679327	-2.05065	ENSG00000117682	DHDDS				HNF4A	-2.2284
ENST00000371039.5	0.000102787	0.00679065	-1.03741	ENSG00000118473	SGIP1				HNMT	-1.4595
ENST00000508355.5	0.000102957	0.0067953	0.602634	ENSG00000109685	NSD2				HNRNPH3	0.544483
ENST00000303927.4	0.000103354	0.00681499	-1.78095	ENSG00000170955	CAVIN3				HNRNPM	0.869097
ENST00000293379.9	0.000103625	0.00682627	-0.942854	ENSG00000161638	ITGA5				HNRNPU	1.02309
ENST00000405315.9	0.000104233	0.00685977	-0.544524	ENSG00000104805	NUCB1				HOMER2	-0.460962
ENST00000502261.5	0.000104237	0.00685345	1.53956	ENSG00000112893	MAN2A1				HOOK1	-0.501781
ENST00000429644.7	0.00010471	0.00687798	-0.590306	ENSG00000114480	GBE1				HOXC10	1.46121
ENST00000252485.8	0.000104637	0.00686657	-0.684781	ENSG00000130202	NECTIN2				HPGDS	-1.02957
ENST00000533443.5	0.000105387	0.00690921	1.02537	ENSG00000175274	TP53I11				HRK	1.43721
ENST00000225171.7	0.000105633	0.00691874	-0.745507	ENSG00000108176	DNAJC12				HRURF	-1.35255
ENST00000616406.1	0.000105686	0.00691563	-0.702635	ENSG00000108219	TSPAN14				HS3ST4	1.7164
ENST00000266542.9	0.000106115	0.00693709	-0.909447	ENSG00000139178	C1RL				HS6ST1	-0.589595
ENST00000565211.1	0.000107358	0.00701161	1.97926	ENSG00000260596	DUX4				HSBP1	-0.554837
ENST00000554165.1	0.000107652	0.00702417	1.53404	ENSG00000015133	CCDC88C				HSD11B2	1.1716
ENST00000337248.9	0.000107693	0.00702013	-1.29326	ENSG00000001460	STPG1				HSD17B12	-0.553502
ENST00000504999.1	0.00010819	0.00704585	-1.4782	ENSG00000198948	MFAP3L				HSD17B7	1.15614
ENST00000541932.5	0.000108253	0.0070433	-0.751771	ENSG00000102755	FLT1				HSDL1	-0.4572
ENST00000512702.5	0.000109221	0.00709953	-0.675855	ENSG00000048342	CC2D2A				HSP90AA1	0.677678
ENST00000407149.7	0.000109215	0.00709245	-0.83538	ENSG00000184838	PRR16				HSPG2	-0.647451
ENST00000409202.7	0.000109325	0.00709285	-1.93498	ENSG00000163219	ARHGAP25				HTATIP2	-1.38158
ENST00000343433.7	0.00010963	0.00710593	-1.89939	ENSG00000187889	FYB2				HTR1A	2.61619
ENST00000373930.4	0.000110144	0.00713253	-0.48743	ENSG00000106780	MEGF9				HTRA3	-1.77798
ENST00000320521.9	0.000110064	0.00712065	-1.41243	ENSG00000100156	SLC16A8				HVCN1	-1.83256
ENST00000533959.1	0.000110386	0.00713476	-1.63746	NA	NA				HYAL1	-1.85309
ENST00000395566.8	0.000110602	0.00714195	0.991146	ENSG00000110492	MDK				HYAL2	-2.93679
ENST00000539977.1	0.000110747	0.00714461	-1.25019	ENSG00000255642	PABPC1P4				HYCC2	1.63088
ENST00000395850.9	0.000111252	0.00717047	-2.72798	ENSG00000085063	CD59				ICAM2	-1.67238
ENST00000258145.8	0.000111586	0.0071852	-0.5241	ENSG00000135677	GNS				ID2	-0.951559
ENST00000420771.2	0.000111694	0.00718544	1.62671	ENSG00000112419	PHACTR2				IDE	-1.18392
ENST00000519380.1	0.000112515	0.00723146	-2.28262	ENSG00000121039	RDH10				IER3	-1.8101
ENST00000341500.9	0.000113088	0.00726149	-0.558022	ENSG00000171105	INSR				IFI16	-1.87052
ENST00000471418.5	0.000113022	0.00725046	-1.78894	ENSG00000181722	ZBTB20				IFI27	-1.23671
ENST00000577186.1	0.000113113	0.00724954	-1.67432	ENSG00000108370	RGS9				IFI30	-1.30948
ENST00000222145.9	0.00011324	0.00725091	-0.809903	ENSG00000105538	RASIP1				IFI35	-1.60683
ENST00000554114.1	0.000113916	0.00728738	-1.35849	ENSG00000151338	MIPOL1				IFI6	-1.56262
ENST00000514128.1	0.000114002	0.0072861	1.14054	ENSG00000170085	SIMC1				IFIT2	-1.04605
ENST00000394485.5	0.000113832	0.00726851	-0.909009	ENSG00000187193	MT1X				IFIT3	-2.04864
ENST00000515803.5	0.000113642	0.00724964	-1.49585	ENSG00000145555	MYO10				IFITM1	-1.77149
ENST00000486685.3	0.000113791	0.0072524	-0.708248	ENSG00000158457	TSPAN33				IFITM2	-1.85758
ENST00000527950.5	0.000114248	0.00727473	-2.66031	ENSG00000109846	CRYAB				IFITM3	-1.54649
ENST00000367559.7	0.000114182	0.0072638	-0.797898	ENSG00000135828	RNASEL				IFNGR1	-0.618064
ENST00000283441.12	0.000114603	0.00728382	1.08175	ENSG00000188818	ZDHHC11				IFT22	-0.822639
ENST00000367941.7	0.000115304	0.00732163	-0.608708	ENSG00000079950	STX7				IFT80	-0.770766
ENST00000355192.8	0.00011565	0.0073368	-2.76687	ENSG00000174099	MSRB3				IGBP1P2	1.52301
ENST00000513973.6	0.000115872	0.00734409	-0.510701	ENSG00000013375	PGM3				IGDCC3	0.850281
ENST00000369271.7	0.000116737	0.00739211	-2.39098	ENSG00000169129	AFAP1L2				IGF2	-1.91643
ENST00000393218.6	0.000117014	0.00740282	-0.899656	ENSG00000100600	LGMN				IGF2BP2	1.14257
ENST00000393467.1	0.000116949	0.00739185	-1.58037	ENSG00000105974	CAV1				IGFBP6	-1.89433
ENST00000339394.7	0.00011812	0.00745903	-0.521512	ENSG00000162512	SDC3				IGFBP7	-1.18988
ENST00000369637.5	0.000118315	0.00746444	-2.50914	ENSG00000155366	RHOC				IGFBPL1	0.865743
ENST00000412523.3	0.000118843	0.00749087	-0.936401	NA	NA				IGSF9B	1.62887
ENST00000347055.4	0.000118853	0.00748464	-0.617117	ENSG00000172086	KRCC1				IKBKB	-1.80122
ENST00000205636.4	0.000119086	0.00749245	-0.562066	ENSG00000091317	CMTM6				IKZF2	-1.60653
ENST00000535784.6	0.00011947	0.00750972	-0.86337	ENSG00000165983	PTER				IL10RA	-1.09521
ENST00000245157.10	0.000120223	0.00755017	-0.720804	ENSG00000125124	BBS2				IL13RA1	-0.810492
ENST00000285381.3	0.000120644	0.00756968	-1.11152	ENSG00000164879	CA3				IL16	-1.60079
ENST00000395097.7	0.000120951	0.00758201	-2.7795	ENSG00000119508	NR4A3				IL1RAP	-1.97234
ENST00000373824.8	0.000121336	0.00759917	-0.695322	ENSG00000120656	TAF12				IL2RA	0.013924
ENST00000261191.12	0.000121764	0.00761902	-0.528194	ENSG00000064102	INTS13				IL2RB	-1.40199
ENST00000561618.5	0.000121796	0.00761409	-0.913064	ENSG00000066933	MYO9A				IL2RG	-2.99059
ENST00000557561.2	0.000122138	0.00762855	1.39491	ENSG00000258611	YBX2P2				IL32	-1.71435
ENST00000615459.4	0.000122885	0.00766819	2.14225	ENSG00000169218	RSPO1				IL33	-2.07642
ENST00000407280.4	0.00012462	0.00776945	-1.30948	ENSG00000216490	IFI30				IL3RA	-0.0466877
ENST00000343028.9	0.000124569	0.00775917	-0.518311	ENSG00000064115	TM7SF3				IL6ST	-1.00361
ENST00000447965.2	0.000126089	0.00784673	1.23399	ENSG00000235990	RPL23AP20				IL7R	-1.64973
ENST00000468753.5	0.000126626	0.00787301	-1.54218	ENSG00000169031	COL4A3				IMPACT	-0.532779
ENST00000480032.4	0.000127704	0.00793286	-1.4326	ENSG00000136531	SCN2A				IMPDH1	-1.7326
ENST00000497868.5	0.000127714	0.00792634	-1.61241	ENSG00000106348	IMPDH1				INCENP	0.766285
ENST00000424649.6	0.000127518	0.00790702	-0.893779	ENSG00000089159	PXN				INF2	1.24707
ENST00000597551.6	0.000128654	0.00797023	-2.12498	ENSG00000090554	FLT3LG				INPP1	-1.34792
ENST00000227163.8	0.000128662	0.00796356	-2.01372	ENSG00000066336	SPI1				INPP4B	-1.51286
ENST00000589648.1	0.000128791	0.00796434	1.19847	ENSG00000167670	CHAF1A				INPP5D	-2.4159
ENST00000534598.5	0.000129263	0.00798637	2.04407	ENSG00000154134	ROBO3				INSM2	1.56021
ENST00000265602.11	0.00012929	0.00798083	-0.69247	ENSG00000135541	AHI1				INSR	-0.558022
ENST00000301944.2	0.000129825	0.00800668	-1.08136	ENSG00000171773	NXNL1				INTS10	-1.28261
ENST00000437150.7	0.000130333	0.00803075	-1.32865	ENSG00000115271	GCA				INTS13	-0.528194
ENST00000327858.11	0.000130696	0.00804589	0.85315	ENSG00000077942	FBLN1				INTS2	-2.53266
ENST00000314888.10	0.000130846	0.00804794	-0.749929	ENSG00000137076	TLN1				INTS4P1	-1.73391
ENST00000397289.6	0.000131152	0.00805955	-1.89219	ENSG00000128284	APOL3				INTS4P2	-1.66677
ENST00000397293.6	0.000131152	0.00805234	-1.89219	ENSG00000128284	APOL3				IPCEF1	-1.50122
ENST00000566228.6	0.000131918	0.00809213	-0.481344	ENSG00000048471	SNX29				IPO13	-0.589897
ENST00000652276.1	0.000131839	0.00808005	-1.20416	ENSG00000180245	RRH				IPO5	0.492603
ENST00000270221.11	0.000132443	0.00810984	-1.39402	ENSG00000142227	EMP3				IQCA1	-0.974522
ENST00000284767.11	0.000132523	0.00810751	-1.56907	ENSG00000154553	PDLIM3				IQCK	-0.745427
ENST00000374736.8	0.000132354	0.00808993	-0.692084	ENSG00000165029	ABCA1				IQGAP2	-1.01019
ENST00000546868.5	0.000132728	0.00810557	-1.88564	ENSG00000139173	TMEM117				IQGAP3	0.734549
ENST00000520623.5	0.000133164	0.00812496	-0.805242	ENSG00000120915	EPHX2				IQSEC1	1.1463
ENST00000373290.7	0.000133713	0.00815122	-0.838388	ENSG00000099282	TSPAN15				IRAG1	-1.77877
ENST00000410115.5	0.000134456	0.00818924	-1.37919	ENSG00000150540	HNMT				IRAK3	-0.766699
ENST00000361170.7	0.000134984	0.00821409	0.734549	ENSG00000183856	IQGAP3				IRAK4	-0.716226
ENST00000317096.8	0.000135017	0.00820887	-0.967042	ENSG00000175193	PARL				IRF2	-0.527555
ENST00000496200.5	0.00013503	0.00820238	-1.13938	ENSG00000106348	IMPDH1				IRF3	-1.80649
ENST00000357402.10	0.000135275	0.00821	-0.866497	ENSG00000013364	MVP				IRF8	-1.10975
ENST00000506336.1	0.000135563	0.00822018	-1.59849	ENSG00000249577					IRF9	-1.41256
ENST00000405850.2	0.000135933	0.00823539	-1.39578	ENSG00000216613					ISLR	-2.05082
ENST00000422748.5	0.000136201	0.00824434	-2.20179	ENSG00000122786	CALD1				ISOC1	0.668303
ENST00000215838.7	0.000136684	0.00826629	-0.68837	ENSG00000185339	TCN2				IST1	-1.53971
ENST00000324695.9	0.000137742	0.00832295	-2.45428	ENSG00000144481	TRPM8				ITFG1	-0.54349
ENST00000590918.6	0.000138005	0.00833152	1.82512	ENSG00000010310	GIPR				ITGA3	1.49783
ENST00000216181.10	0.000137953	0.00832104	-0.565449	ENSG00000100345	MYH9				ITGA4	-1.00205
ENST00000639477.1	0.000138643	0.00835529	-1.77693	ENSG00000102755	FLT1				ITGA5	-0.942854
ENST00000475115.2	0.00013882	0.00835866	-1.09117	ENSG00000287115	LINC02993				ITGAL	-1.25523
ENST00000652592.1	0.00013931	0.0083808	-2.80194	ENSG00000157168	NRG1				ITGAM	-1.55561
ENST00000341998.6	0.000140201	0.008427	-1.27831	ENSG00000155886	SLC24A2				ITGAV	-1.5895
ENST00000619168.4	0.000140416	0.00843253	-0.714522	ENSG00000183049	CAMK1D				ITGAX	-1.14669
ENST00000489319.5	0.000140578	0.00843488	0.844706	ENSG00000160191	PDE9A				ITGB2	-2.1658
ENST00000397359.7	0.000140837	0.00844303	0.591811	ENSG00000139880	CDH24				ITGB3	-0.752713
ENST00000297283.4	0.000141545	0.0084781	-0.899582	ENSG00000164708	PGAM2				ITGB4	-2.14494
ENST00000222823.9	0.000141651	0.00847704	-0.688962	ENSG00000106100	NOD1				ITGB5	-1.63676
ENST00000337132.10	0.000142221	0.00850371	-0.715364	ENSG00000157191	NECAP2				ITGB8	1.52759
ENST00000539246.5	0.00014199	0.00848255	2.15355	ENSG00000011347	SYT7				ITIH5	-1.44573
ENST00000636769.1	0.000141868	0.00846787	-2.54133	ENSG00000136531	SCN2A				ITM2A	-1.61143
ENST00000422263.2	0.000142103	0.00847455	-1.1723	ENSG00000074410	CA12				ITM2B	-0.981339
ENST00000512938.2	0.0001424	0.0084849	-1.40758	ENSG00000205333	GOLGA2P1				ITM2C	-1.25354
ENST00000626419.2	0.000143447	0.00853986	-1.41691	ENSG00000106348	IMPDH1				ITPKB	-1.96823
ENST00000392687.4	0.000143718	0.00854855	0.589687	ENSG00000172292	CERS6				ITPR2	-0.95058
ENST00000311183.8	0.000144201	0.00856988	-1.15967	ENSG00000070729	CNGB1				ITSN2	-0.709071
ENST00000308775.6	0.00014449	0.00857961	-0.507814	ENSG00000173402	DAG1				IVNS1ABP	0.698546
ENST00000420770.7	0.000145086	0.00860756	1.62089	ENSG00000009709	PAX7				JAK1	-0.493736
ENST00000463117.6	0.000144972	0.00859337	1.78348	ENSG00000130649	CYP2E1				JAK2	-0.465608
ENST00000588376.5	0.000145132	0.00859546	1.35151	ENSG00000129946	SHC2				JAKMIP1	1.50017
ENST00000422840.6	0.000145562	0.00861348	-0.633313	ENSG00000090863	GLG1				JCAD	-0.794266
ENST00000534947.5	0.000145843	0.00862267	-1.20265	ENSG00000111652	COPS7A				JDP2	-1.83841
ENST00000527159.2	0.000146366	0.00864615	1.01067	ENSG00000103832	GOLGA8UP				JKAMP	-0.669395
ENST00000194152.3	0.000146784	0.00866335	0.98303	ENSG00000081818	PCDHB4				JPH3	-0.524694
ENST00000649260.1	0.00014743	0.00869403	2.03254	ENSG00000186487	MYT1L				JPH4	1.98695
ENST00000513522.5	0.000148385	0.00874285	-1.41949	ENSG00000184305	CCSER1				KALRN	1.57171
ENST00000262932.5	0.000148772	0.00875813	-0.657827	ENSG00000166997	CNPY4				KATNA1	-1.06641
ENST00000319349.10	0.000149581	0.00879819	-2.1811	ENSG00000175832	ETV4				KATNIP	-0.443073
ENST00000369519.4	0.000149928	0.00881107	-0.78083	ENSG00000203867	RBM20				KAZALD1	-1.7594
ENST00000490066.1	0.000149902	0.00880199	1.56789	ENSG00000165449	SLC16A9				KAZN	-1.02079
ENST00000395743.8	0.000149398	0.00876492	-0.86587	ENSG00000174808	BTC				KBTBD4	-1.00288
ENST00000536680.5	0.000149606	0.00876962	1.44885	ENSG00000121988	ZRANB3				KCNAB2	-0.934787
ENST00000259254.9	0.00014978	0.00877229	-1.38326	ENSG00000136732	GYPC				KCND3	-1.03392
ENST00000509093.5	0.000150119	0.00878465	-0.70952	ENSG00000138663	COPS4				KCNH6	-2.84424
ENST00000509963.5	0.000150672	0.00880951	-1.57307	ENSG00000109180	OCIAD1				KCNIP1	-2.06299
ENST00000636058.1	0.000150546	0.00879464	-1.80834	ENSG00000141837	CACNA1A				KCNIP3	1.08415
ENST00000644256.1	0.000151278	0.00882993	2.79009	ENSG00000138411	HECW2				KCNJ15	0.853595
ENST00000511251.1	0.000151591	0.00884068	1.63137	ENSG00000174473	GALNTL6				KCNJ3	-2.61432
ENST00000305901.6	0.000151976	0.00885558	1.65471	ENSG00000169856	ONECUT1				KCNK2	2.23962
ENST00000377101.5	0.000152606	0.00888475	-1.63636	ENSG00000083067	TRPM3				KCNK3	0.549044
ENST00000515144.5	0.000152566	0.0088749	0.629502	ENSG00000038382	TRIO				KCNMA1	-1.16833
ENST00000381127.5	0.000152517	0.00886454	1.42669	ENSG00000062096	ARSF				KCNQ2	1.56599
ENST00000377135.8	0.000153192	0.00889623	-1.80649	ENSG00000126456	IRF3				KCNQ5	3.32916
ENST00000285979.11	0.000153412	0.0089015	1.70984	ENSG00000108242	CYP2C18				KCNT2	0.576042
ENST00000303115.8	0.000153947	0.008925	-1.64973	ENSG00000168685	IL7R				KCNV2	-0.85875
ENST00000465205.2	0.00015383	0.00891067	-0.90633	ENSG00000148225	WDR31				KCP	1.83042
ENST00000424320.5	0.000154104	0.00891901	-0.912018	ENSG00000118473	SGIP1				KCTD14	-1.18279
ENST00000568808.5	0.000154845	0.00895435	-1.36834	ENSG00000260916	CCPG1				KCTD20	1.16013
ENST00000526049.6	0.000156133	0.00902127	-0.554383	ENSG00000131871	SELENOS				KCTD9P1	-0.937389
ENST00000479745.5	0.000156307	0.00902371	-1.51812	ENSG00000159658	EFCAB14				KDM1B	-0.592982
ENST00000357258.8	0.000156452	0.00902449	-1.21559	ENSG00000181722	ZBTB20				KDM4C	-0.708252
ENST00000254528.4	0.000156961	0.00904625	-0.789033	ENSG00000132205	EMILIN2				KDM5B	1.90143
ENST00000490827.1	0.000157414	0.00906472	-1.13359	ENSG00000072422	RHOBTB1				KDM7A	-0.917049
ENST00000268802.10	0.000158573	0.0091238	-0.54393	ENSG00000141101	NOB1				KHDC4	0.526724
ENST00000493544.1	0.000159128	0.00914811	0.69409	ENSG00000115687	PASK				KIAA0319L	-0.427532
ENST00000285871.5	0.000158973	0.00913155	-0.602071	ENSG00000135205	CCDC146				KIAA0513	-0.805721
ENST00000543732.1	0.00015903	0.00912716	0.932422	ENSG00000006118	TMEM132A				KIAA1217	-2.25253
ENST00000337002.9	0.000159338	0.00913719	-0.536699	ENSG00000008952	SEC62				KIAA1614	0.53866
ENST00000422223.6	0.000159666	0.00914838	-0.708448	NA	NA				KIF14	0.657261
ENST00000372306.7	0.00016	0.00915984	-1.74088	ENSG00000196517	SLC6A9				KIF15	0.750696
ENST00000370982.4	0.00015996	0.00914992	-0.95813	ENSG00000172380	GNG12				KIF18B	0.818471
ENST00000162749.6	0.000160199	0.00915599	-1.62721	ENSG00000067182	TNFRSF1A				KIF21A	-0.701285
ENST00000444294.7	0.000160599	0.00917118	-0.847346	ENSG00000119283	TRIM67				KIF21B	-1.52746
ENST00000254301.14	0.000161165	0.00919587	-1.59693	ENSG00000131981	LGALS3				KIF5C	1.1107
ENST00000633060.1	0.00016305	0.00929572	1.29446	ENSG00000278624	AZU1				KIF6	-1.49425
ENST00000522441.5	0.000163178	0.0092953	-1.6933	ENSG00000135299	ANKRD6				KIFC1	0.683157
ENST00000592205.5	0.00016305	0.0092803	1.29446	ENSG00000172232	AZU1				KIFC3	-1.69243
ENST00000316549.11	0.000163127	0.00927696	-1.2054	ENSG00000181804	SLC9A9				KIRREL1	-0.663277
ENST00000578618.5	0.000163899	0.00931317	-0.77221	ENSG00000082397	EPB41L3				KIRREL3	-1.50733
ENST00000646001.1	0.000163837	0.00930194	-1.35379	ENSG00000156869	FRRS1				KLF10	-0.560074
ENST00000399808.5	0.000164378	0.00932498	-1.54649	ENSG00000142089	IFITM3				KLF3	-0.882469
ENST00000280241.12	0.000164546	0.00932675	-2.98862	ENSG00000150672	DLG2				KLF6	-0.606333
ENST00000367604.6	0.000165284	0.00936089	-0.956883	ENSG00000010818	HIVEP2				KLF7	-1.52866
ENST00000640075.1	0.000166358	0.00941395	-1.93668	ENSG00000169764	UGP2				KLF9	-1.25887
ENST00000372692.8	0.000166236	0.00939928	-0.75183	ENSG00000119335	SET				KLHDC4	-0.721477
ENST00000313164.9	0.000166439	0.00940302	-0.976321	ENSG00000112936	C7				KLHL18	-0.62106
ENST00000604507.5	0.000167841	0.00947445	-1.88652	ENSG00000151632	AKR1C2				KLHL25	1.04362
ENST00000483668.5	0.000167733	0.00946057	-1.1616	ENSG00000114541	FRMD4B				KLHL3	-0.714883
ENST00000477306.1	0.000167989	0.00946718	1.07874	ENSG00000143321	HDGF				KLHL36	-0.575336
ENST00000436768.1	0.000169143	0.00952439	-1.35898	ENSG00000170266	GLB1				KLHL41	-1.03883
ENST00000493678.5	0.000169634	0.00954424	-0.703087	ENSG00000116288	PARK7				KLHL5	-1.01949
ENST00000557410.5	0.000170969	0.00961147	-0.795237	ENSG00000185518	SV2B				KMT5AP3	-1.171
ENST00000355285.10	0.000171175	0.00961516	-0.730616	ENSG00000154856	APCDD1				KRCC1	-0.617117
ENST00000410096.5	0.000172015	0.00965446	-2.01124	ENSG00000136541	ERMN				KRT18P6	1.0831
ENST00000215909.10	0.000172686	0.00968418	-1.33723	ENSG00000100097	LGALS1				KRT19	-1.63862
ENST00000395124.5	0.000172781	0.00968163	-1.83827	ENSG00000134802	SLC43A3				KTN1	-1.30254
ENST00000372042.5	0.000173084	0.00969068	-1.25726	ENSG00000101938	CHRDL1				LACC1	-2.84655
ENST00000376561.7	0.000173934	0.00973037	-0.838217	ENSG00000085733	CTTN				LACTB	-0.689336
ENST00000341130.6	0.00017584	0.00982893	-1.0613	ENSG00000188051	TMEM221				LAIR1	1.31219
ENST00000557455.1	0.000175703	0.00981328	1.4999	ENSG00000015133	CCDC88C				LAMA4	-2.53983
ENST00000636395.1	0.00017672	0.00986206	0.60731	ENSG00000129646	QRICH2				LAMB2	-1.5565
ENST00000464668.5	0.000177358	0.00988967	-1.68854	ENSG00000158234	FAIM				LAMC1	-0.783472
ENST00000416523.5	0.000177241	0.00987512	-1.45347	ENSG00000100003	SEC14L2				LAMP2	-0.943635
ENST00000372386.6	0.00017759	0.00988652	2.38984	ENSG00000130707	ASS1				LAMP5	-1.60728
ENST00000624776.3	0.00017794	0.00989796	-2.57604	ENSG00000177853	ZNF518A				LAMTOR1	-0.467063
ENST00000484453.1	0.00017786	0.00988555	-1.02959	ENSG00000114993	RTKN				LANCL1	-1.52189
ENST00000648195.1	0.000178133	0.00989268	-1.15078	ENSG00000163710	PCOLCE2				LAP3	-0.667314
ENST00000403716.5	0.000178398	0.00989939	-0.689289	ENSG00000115762	PLEKHB2				LAPTM4B	-0.506286
ENST00000426695.5	0.000178886	0.00991848	-1.50647	ENSG00000167930	FAM234A				LAPTM5	-1.0312
ENST00000618550.5	0.000178884	0.00991032	0.495449	ENSG00000183248	PRR36				LARS2	1.61337
ENST00000544848.2	0.000178634	0.00988851	-0.577671	ENSG00000246705	H2AJ				LBH	-1.12912
ENST00000467943.5	0.000179088	0.00990562	-0.735491	ENSG00000093010	COMT				LBHD1	-2.0302
ENST00000393487.6	0.000179405	0.00991521	-0.589474	ENSG00000071073	MGAT4A				LBR	0.469032
ENST00000457734.7	0.000179954	0.00993751	-0.727975	ENSG00000120756	PLS1				LBX1	1.60703
ENST00000430479.6	0.000180242	0.00994543	-2.18897	ENSG00000006468	ETV1				LCP1	-1.55983
ENST00000554051.1	0.000180523	0.00995296	1.45166	ENSG00000015133	CCDC88C				LCP2	-1.48503
ENST00000282903.10	0.000180892	0.00996526	-0.94613	ENSG00000152952	PLOD2				LDLR	1.36569
ENST00000542322.5	0.00018116	0.00997206	-1.61128	ENSG00000155324	GRAMD2B				LEFTY2	-2.70761
ENST00000578131.5	0.000181421	0.00997841	-0.612577	ENSG00000108387	SEPTIN4				LEPROT	-0.552558
ENST00000351718.8	0.000181626	0.00998169	-1.61023	ENSG00000091129	NRCAM				LEPROTL1	-0.45976
ENST00000592535.5	0.00018186	0.00998654	-1.39456	ENSG00000130208	APOC1				LETM2	-1.89774
ENST00000395146.8	0.000183918	0.0100915	-0.831269	ENSG00000172493	AFF1				LETMD1	-1.6957
ENST00000304623.13	0.000184008	0.0100884	0.862985	ENSG00000169862	CTNND2				LGALS1	-1.33723
ENST00000395510.6	0.000183928	0.0100759	-0.543716	ENSG00000151239	TWF1				LGALS3	-1.59693
ENST00000430127.1	0.000183935	0.0100683	1.52685	ENSG00000186998	EMID1				LGALS9	-2.11607
ENST00000590919.5	0.000184026	0.0100652	-1.54508	ENSG00000183401	CCDC159				LGALSL	-0.902101
ENST00000645586.1	0.000184828	0.0101011	0.793453	ENSG00000101210	EEF1A2				LGI2	1.3119
ENST00000645770.1	0.000184883	0.010096	1.98281	ENSG00000138411	HECW2				LGI4	-0.963782
ENST00000437633.6	0.000185767	0.0101362	-1.07763	ENSG00000128512	DOCK4				LGMN	-1.14041
ENST00000373057.7	0.000185825	0.0101313	2.23686	ENSG00000137166	FOXP4				LGR4	-1.19574
ENST00000522207.1	0.000185992	0.0101324	-1.20264	ENSG00000164879	CA3				LHFPL3	-0.678618
ENST00000242059.10	0.000186602	0.0101576	-0.511447	ENSG00000136193	SCRN1				LHFPL6	-0.936055
ENST00000615526.1	0.000187898	0.01022	1.13467	ENSG00000125531	FNDC11				LHX4	1.3675
ENST00000217131.6	0.000188263	0.0102318	-1.29321	ENSG00000101160	CTSZ				LHX5	1.76034
ENST00000418109.5	0.000188798	0.0102527	-1.84829	ENSG00000172037	LAMB2				LIG1	0.996217
ENST00000491109.1	0.000189074	0.0102595	1.33386	ENSG00000125520	SLC2A4RG				LIG4	-0.696846
ENST00000265198.8	0.000189572	0.0102785	-0.89519	ENSG00000074706	IPCEF1				LIMA1	-0.877671
ENST00000575752.5	0.000190186	0.0103036	-1.92498	ENSG00000103343	ZNF174				LIMCH1	-1.97442
ENST00000496495.1	0.00019219	0.010404	1.32683	ENSG00000073792	IGF2BP2				LIMD2	1.29413
ENST00000552872.5	0.000192445	0.0104096	-1.88362	ENSG00000123342	MMP19				LIN9	0.631585
ENST00000530839.5	0.000193344	0.01045	-2.20467	ENSG00000110077	MS4A6A				LINC00888	-0.614812
ENST00000421063.6	0.000193565	0.0104537	-1.55258	ENSG00000175287	PHYHD1				LINC02210	0.83442
ENST00000381469.7	0.000193552	0.0104448	1.88104	ENSG00000185291	IL3RA				LINC02993	-1.09117
ENST00000477522.6	0.000194266	0.0104751	-2.48324	ENSG00000138496	PARP9				LIPA	-1.13234
ENST00000565803.2	0.000194486	0.0104787	-0.523156	ENSG00000177200	CHD9				LIPG	-1.78341
ENST00000259622.10	0.000194755	0.010485	1.7764	ENSG00000173253	DMRT2				LITAF	-1.75913
ENST00000517563.5	0.000196732	0.0105831	-2.29884	ENSG00000160255	ITGB2				LLGL1	0.70089
ENST00000409363.5	0.000196409	0.0105574	-1.65395	ENSG00000078549	ADCYAP1R1				LLGL2	-1.27439
ENST00000395718.6	0.000195978	0.010526	-0.766846	ENSG00000139926	FRMD6				LMCD1	-0.90559
ENST00000498146.2	0.000196481	0.0105448	1.08411	ENSG00000138411	HECW2				LMNA	-0.907539
ENST00000635923.2	0.000196657	0.010546	-0.849229	ENSG00000283589	GOLGA8N				LMO7	1.37711
ENST00000643824.1	0.000196657	0.0105378	-0.849229	ENSG00000283589	GOLGA8N				LMOD1	-1.5486
ENST00000378045.5	0.000197507	0.0105751	-0.572502	ENSG00000069509	FUNDC1				LNX2	-0.788337
ENST00000233612.8	0.000197426	0.0105625	-1.14734	ENSG00000115271	GCA				LONP2	-1.44708
ENST00000285407.11	0.000198817	0.0106286	-0.560074	ENSG00000155090	KLF10				LOXL2	-0.877738
ENST00000633518.1	0.000199345	0.0106486	-0.768865	ENSG00000275575	PTP4A3				LPCAT2	-1.18837
ENST00000521578.5	0.000199345	0.0106403	-0.768865	ENSG00000184489	PTP4A3				LPL	-0.844725
ENST00000396210.8	0.000199257	0.0106273	-1.41502	ENSG00000008394	MGST1				LPO	1.1859
ENST00000369700.4	0.000199881	0.0106523	-1.86007	ENSG00000146250	PRSS35				LRATD2	-1.75062
ENST00000621030.1	0.000199902	0.0106452	1.09571	ENSG00000276734	KIF5C				LRCH3	-1.70591
ENST00000460377.1	0.000199902	0.0106369	1.09571	ENSG00000168280	KIF5C				LRIG1	-0.816199
ENST00000333511.8	0.000201625	0.0107203	-0.9963	ENSG00000172270	BSG				LRIG3	-0.913002
ENST00000494950.5	0.000201507	0.0107057	-1.04376	ENSG00000152952	PLOD2				LRIT3	-1.28644
ENST00000528155.1	0.000201946	0.0107207	1.07446	ENSG00000060749	QSER1				LRMDA	-0.691566
ENST00000613795.4	0.000202854	0.0107606	-0.701884	NA	NA				LRP1	1.12915
ENST00000402984.7	0.000203214	0.0107714	1.94558	ENSG00000077942	FBLN1				LRRC37A9P	0.800696
ENST00000447924.1	0.000203319	0.0107686	-1.86697	ENSG00000144476	ACKR3				LRRC39	-1.03334
ENST00000318602.11	0.000204217	0.0108079	-1.00668	ENSG00000175899	A2M				LRRC4	0.905935
ENST00000301178.9	0.000204567	0.010818	-0.922567	ENSG00000167601	AXL				LRRC8D	-0.494182
ENST00000241337.9	0.00020458	0.0108104	-0.871518	ENSG00000213366	GSTM2				LRRK1	-1.24526
ENST00000535754.5	0.00020474	0.0108105	-2.47696	ENSG00000102910	LONP2				LRRK2	-1.36529
ENST00000262648.8	0.000205075	0.0108199	-0.746727	ENSG00000011201	ANOS1				LRRN2	-0.974704
ENST00000311597.9	0.000205613	0.01084	-2.49731	ENSG00000100427	MLC1				LRRTM2	0.510132
ENST00000523635.1	0.000205687	0.0108356	-1.42842	ENSG00000147614	ATP6V0D2				LSM7	0.816635
ENST00000490094.5	0.000206477	0.0108688	-0.854841	ENSG00000021355	SERPINB1				LSS	2.62586
ENST00000450852.7	0.000206872	0.0108813	-0.603254	ENSG00000164172	MOCS2				LTBP1	-2.32606
ENST00000641600.1	0.000207152	0.0108876	1.13014	ENSG00000181693	OR8H1				LTBR	-3.10012
ENST00000374642.8	0.000207469	0.010896	-1.39935	ENSG00000173372	C1QA				LY75	-1.54533
ENST00000649301.1	0.00020796	0.0109134	-1.01006	ENSG00000168309	FAM107A				LY86	-0.980333
ENST00000492492.5	0.000208678	0.0109427	-1.39885	ENSG00000173890	GPR160				LYN	-1.21295
ENST00000538581.6	0.000208627	0.0109317	-2.02727	ENSG00000145020	AMT				LYPD5	-1.42313
ENST00000389032.8	0.000208409	0.010912	-0.603024	ENSG00000211455	STK38L				LYPLA1	-1.32502
ENST00000299413.7	0.000208433	0.0109049	-0.456563	ENSG00000166326	TRIM44				LYRM1	-0.618074
ENST00000344691.8	0.000208789	0.0109152	-1.06527	ENSG00000159216	RUNX1				LYZ	-1.11011
ENST00000456008.2	0.000209278	0.0109324	1.71658	ENSG00000187122	SLIT1				M6PR	-0.497766
ENST00000443455.5	0.000210205	0.0109725	0.835199	ENSG00000196912	ANKRD36B				MACF1	-0.419579
ENST00000301190.11	0.000210293	0.0109687	-1.14914	ENSG00000167612	ANKRD33				MACROH2A2	1.54236
ENST00000356433.9	0.000211796	0.0110387	1.24489	ENSG00000090932	DLL3				MAF	-1.12832
ENST00000452400.7	0.000212723	0.0110787	-0.516026	ENSG00000140396	NCOA2				MAGEF1	-0.407137
ENST00000490414.1	0.000212999	0.0110846	-1.53739	ENSG00000158869	FCER1G				MAGEH1	-0.546648
ENST00000265498.6	0.000213525	0.0111036	-1.0932	ENSG00000085871	MGST2				MAGI2	-1.14799
ENST00000270583.10	0.000213881	0.0111137	-0.721477	ENSG00000104731	KLHDC4				MAMDC2	-1.53113
ENST00000359564.3	0.000214183	0.011121	-1.23923	ENSG00000111817	DSE				MAN1C1	-0.70772
ENST00000635795.1	0.000214692	0.0111389	1.96559	ENSG00000077279	DCX				MAN2A1	1.40447
ENST00000564996.6	0.000215229	0.0111584	-0.575336	ENSG00000135686	KLHL36				MAN2B1	1.44504
ENST00000616393.4	0.000215627	0.0111705	-1.74995	ENSG00000121766	ZCCHC17				MAP1LC3A	-2.02039
ENST00000267842.10	0.000215684	0.0111651	-0.714395	ENSG00000140284	SLC27A2				MAP1LC3B	-0.857265
ENST00000479214.5	0.000216389	0.0111931	1.69912	ENSG00000197472	ZNF695				MAP2	-1.02215
ENST00000322611.4	0.00021744	0.011239	0.734486	ENSG00000176788	BASP1				MAP3K1	-0.426074
ENST00000635962.1	0.000218397	0.01128	2.00805	ENSG00000291061					MAP3K12	1.35343
ENST00000531489.1	0.000218589	0.0112815	1.0386	ENSG00000254708	MMADHCP2				MAP3K5	-1.03245
ENST00000442833.6	0.000219146	0.0113017	-1.7866	ENSG00000150967	ABCB9				MAP4	-0.881802
ENST00000395348.7	0.000219337	0.011303	1.55721	ENSG00000165449	SLC16A9				MAP4K1	-1.32982
ENST00000538125.5	0.000219895	0.0113233	-2.38328	ENSG00000111199	TRPV4				MAP7	-1.81878
ENST00000397426.5	0.000219844	0.0113122	-1.33299	ENSG00000100225	FBXO7				MAPK3	-1.53686
ENST00000524997.1	0.000219895	0.0113063	1.0237	ENSG00000160741	CRTC2				MAPRE2	-0.424405
ENST00000581175.5	0.000220416	0.0113247	-2.11394	ENSG00000108370	RGS9				MAPRE3	1.41974
ENST00000650544.1	0.00022192	0.0113934	-2.857	ENSG00000164619	BMPER				MAPT	0.858868
ENST00000393001.1	0.000222328	0.0114058	-1.09094	ENSG00000144233	AMMECR1L				MARCHF3	-0.563075
ENST00000614691.1	0.000222588	0.0114106	-1.7187	NA	NA				MARCO	-1.58762
ENST00000434935.6	0.000222953	0.0114208	-0.639426	ENSG00000180917	CMTR2				MASTL	0.626693
ENST00000465600.1	0.000223694	0.0114502	0.852197	ENSG00000138162	TACC2				MAT2B	-1.2688
ENST00000262629.8	0.000223665	0.0114402	-1.07282	ENSG00000011600	TYROBP				MBD5	-0.758517
ENST00000342947.9	0.000224983	0.0114991	-1.97644	ENSG00000105928	GSDME				MBNL2	-1.07496
ENST00000452647.2	0.000225585	0.0115213	-1.3965	ENSG00000279170	TSTD3				MBTPS1	0.750092
ENST00000234256.4	0.000225535	0.0115101	-0.503771	ENSG00000115902	SLC1A4				MCAM	-0.687048
ENST00000555434.1	0.000226387	0.011545	1.67953	ENSG00000140557	ST8SIA2				MCC	0.950473
ENST00000394089.6	0.000227005	0.0115679	-0.986053	ENSG00000131759	RARA				MCF2L2	-1.35541
ENST00000450396.1	0.000227377	0.0115783	-1.35397	ENSG00000226886					MCFD2	-1.43278
ENST00000339446.3	0.000227729	0.0115876	0.973839	NA	NA				MCHR1	-1.04046
ENST00000434152.5	0.000227983	0.0115919	-1.50704	ENSG00000130203	APOE				MCM5	0.63986
ENST00000251020.8	0.000228363	0.0116027	-0.826654	ENSG00000103449	SALL1				MCM9	-1.54294
ENST00000366820.10	0.000228754	0.0116139	-2.70761	ENSG00000143768	LEFTY2				MDGA2	1.03055
ENST00000370008.4	0.000229397	0.011638	-0.581205	ENSG00000116266	STXBP3				MDK	1.47155
ENST00000326043.5	0.000229796	0.0116496	-1.10425	ENSG00000178573	MAF				MDM1	-0.976111
ENST00000442011.7	0.000230303	0.0116667	-0.914609	ENSG00000120708	TGFBI				ME1	-1.228
ENST00000361999.7	0.000230873	0.011687	-0.709071	ENSG00000198399	ITSN2				MEAK7	-0.840001
ENST00000412923.6	0.00023077	0.0116732	-2.00395	ENSG00000189184	PCDH18				MED17	0.697001
ENST00000396183.7	0.000232127	0.0117331	-0.519471	ENSG00000168036	CTNNB1				MEF2C	-2.23397
ENST00000406522.5	0.000232471	0.0117419	-2.75414	ENSG00000099889	ARVCF				MEF2D	-0.609233
ENST00000564459.5	0.000232918	0.0117558	-0.823694	ENSG00000125124	BBS2				MEGF10	-1.3352
ENST00000320640.10	0.000233946	0.011799	-0.54349	ENSG00000129636	ITFG1				MEGF11	-0.951915
ENST00000547318.5	0.000235046	0.0118458	-2.18421	ENSG00000050426	LETMD1				MEGF6	2.16523
ENST00000450876.5	0.000235012	0.0118354	0.959696	ENSG00000166448	TMEM130				MEGF9	-0.48743
ENST00000257017.5	0.000235034	0.0118278	0.80207	ENSG00000134594	RAB33A				MEI4	-2.19812
ENST00000564421.1	0.000234827	0.0118088	-1.73036	ENSG00000178773	CPNE7				MERTK	-1.26548
ENST00000393158.7	0.00023452	0.0117847	-1.66921	ENSG00000170962	PDGFD				METRN	-1.23049
ENST00000378588.4	0.000235147	0.0118075	-1.04308	ENSG00000165168	CYBB				METRNL	-1.07819
ENST00000628568.1	0.00023617	0.0118502	1.85254	ENSG00000022267	FHL1				METTL13	1.09305
ENST00000367033.4	0.000235635	0.0118147	-0.574181	ENSG00000076356	PLXNA2				METTL21A	0.463076
ENST00000378097.5	0.000235981	0.0118234	-0.934787	ENSG00000069424	KCNAB2				METTL9	-0.756403
ENST00000475288.5	0.000236216	0.0118266	1.20484	ENSG00000185619	PCGF3				MEX3A	0.639803
ENST00000374051.7	0.000236049	0.0118096	-0.764058	ENSG00000196338	NLGN3				MFAP3L	-1.14986
ENST00000558033.5	0.00023668	0.0118326	-1.90576	ENSG00000184254	ALDH1A3				MFAP5	-2.24271
ENST00000393468.1	0.000236901	0.011835	-2.11664	ENSG00000105974	CAV1				MFF	-1.38687
ENST00000463037.5	0.000239127	0.0119375	1.15614	ENSG00000132196	HSD17B7				MFGE8	-1.1386
ENST00000264595.7	0.000239733	0.0119591	-0.674452	ENSG00000038002	AGA				MFN2	-0.431763
ENST00000263666.9	0.00024015	0.0119712	-0.606376	ENSG00000121440	PDZRN3				MFRP	-2.1251
ENST00000321691.3	0.000240721	0.0119909	1.19688	ENSG00000108387	SEPTIN4				MFSD8	-1.80841
ENST00000333314.3	0.000241366	0.0120144	-2.05956	ENSG00000251201	TMED7-TICAM2				MGAT1	-0.75668
ENST00000505851.5	0.000242915	0.0120827	-0.88041	ENSG00000071127	WDR1				MGAT4A	-0.695604
ENST00000307340.8	0.000243575	0.0121067	-1.15251	ENSG00000042781	USH2A				MGAT5B	1.12602
ENST00000368358.4	0.000243431	0.0120908	0.596215	ENSG00000143630	HCN3				MGLL	-1.19924
ENST00000417646.2	0.000243329	0.012077	1.07985	ENSG00000234345	ELF2P1				MGRN1	-0.499087
ENST00000221930.5	0.000244125	0.0121078	-0.668687	ENSG00000105329	TGFB1				MGST1	-1.41502
ENST00000558139.1	0.00024499	0.0121419	1.37656	ENSG00000121454	LHX4				MGST2	-1.0932
ENST00000616743.1	0.000245074	0.0121373	0.892138	ENSG00000176788	BASP1				MIDEAS	-2.38039
ENST00000503758.6	0.000244409	0.0120957	1.1103	ENSG00000188818	ZDHHC11				MIER1	-0.640524
ENST00000369788.7	0.000245213	0.0121267	-1.12021	ENSG00000138172	CALHM2				MIER2	0.959348
ENST00000328913.7	0.000245241	0.0121193	-1.16688	ENSG00000053524	MCF2L2				MIPOL1	-1.43522
ENST00000409724.5	0.000245057	0.0121015	-1.48778	ENSG00000042493	CAPG				MIR9-1HG	-2.12518
ENST00000268296.8	0.000246014	0.01214	-1.14669	ENSG00000140678	ITGAX				MKNK2	-1.19841
ENST00000273390.9	0.000246386	0.0121497	-0.627076	ENSG00000183833	CFAP91				MKS1	-1.99856
ENST00000355426.8	0.000246651	0.012154	-1.93399	ENSG00000115380	EFEMP1				MLC1	-2.49731
ENST00000245185.6	0.000247215	0.0121731	-1.0406	ENSG00000125148	MT2A				MLKL	-1.6583
ENST00000538438.1	0.000248705	0.0122377	1.25194	ENSG00000167992	VWCE				MLST8	-0.604727
ENST00000382199.6	0.000249225	0.0122544	0.742512	ENSG00000073792	IGF2BP2				MLXIP	-0.812459
ENST00000378142.9	0.00024981	0.0122744	-1.33689	ENSG00000171659	GPR34				MMACHC	-1.52728
ENST00000436743.5	0.000251411	0.0123442	-2.515	ENSG00000203747	FCGR3A				MMADHCP2	1.0386
ENST00000375820.10	0.000251171	0.0123237	-1.15229	ENSG00000187498	COL4A1				MMP14	-1.55386
ENST00000515490.1	0.000251412	0.0123267	-1.78936	ENSG00000059691	GATB				MMP15	-0.574989
ENST00000638185.1	0.000250821	0.0122889	1.38632	ENSG00000087258	GNAO1				MMP19	-1.88362
ENST00000475485.6	0.000250727	0.0122756	-1.75573	ENSG00000138964	PARVG				MMP2	-1.25861
ENST00000489394.5	0.000251262	0.012293	-1.30632	ENSG00000130066	2023-08-01				MMP9	-1.64193
ENST00000430462.1	0.000250843	0.0122637	-0.937389	ENSG00000225014	KCTD9P1				MOCS2	-0.603254
ENST00000528851.5	0.00025167	0.0122954	-1.65604	ENSG00000110077	MS4A6A				MOGS	0.864423
ENST00000568300.6	0.000252225	0.0123137	-0.745427	ENSG00000174628	IQCK				MOK	-0.70743
ENST00000258455.8	0.00025232	0.0123097	-0.535953	ENSG00000135972	MRPS9				MON1B	-0.955347
ENST00000389463.9	0.000252893	0.0123289	-2.53983	ENSG00000112769	LAMA4				MORF4L2	-0.609768
ENST00000529824.6	0.000253489	0.0123491	-2.05293	ENSG00000146426	TIAM2				MOSPD2	-0.576463
ENST00000314933.6	0.000255676	0.0124468	-1.17507	NA	NA				MPDU1	-2.0093
ENST00000540269.6	0.000256391	0.0124728	-0.556585	ENSG00000103194	USP10				MPDZ	-0.628575
ENST00000356183.9	0.00025668	0.012478	-0.479506	ENSG00000077235	GTF3C1				MPEG1	-0.713302
ENST00000372237.8	0.000258059	0.0125362	-0.726295	ENSG00000126106	TMEM53				MPP2	1.258
ENST00000359478.7	0.000258479	0.0125477	-2.24271	ENSG00000197614	MFAP5				MPP4	-1.1209
ENST00000460204.1	0.000258457	0.0125378	1.40574	ENSG00000105855	ITGB8				MPV17	-1.32892
ENST00000224237.9	0.00025918	0.0125639	-1.31833	ENSG00000026025	VIM				MRAS	-1.55572
ENST00000263734.5	0.000259119	0.0125521	-1.17689	ENSG00000116016	EPAS1				MREG	-0.77396
ENST00000478652.1	0.000260392	0.0126049	-1.46955	ENSG00000053524	MCF2L2				MRPL35	-1.15878
ENST00000261692.7	0.000260692	0.0126105	-0.633929	ENSG00000111328	CDK2AP1				MRPL43	-1.35097
ENST00000323906.9	0.000260811	0.0126074	-2.16607	ENSG00000104894	CD37				MRPS28	-0.785917
ENST00000647893.1	0.000261038	0.0126095	-0.704806	ENSG00000197594	ENPP1				MRPS9	-0.535953
ENST00000418342.5	0.000262099	0.0126519	-0.606841	NA	NA				MRTFB	-0.525603
ENST00000348564.11	0.000262501	0.0126624	-1.07464	ENSG00000081237	PTPRC				MS4A4A	-1.25845
ENST00000377403.6	0.000262545	0.0126556	-0.538486	ENSG00000049239	H6PD				MS4A6A	-2.02536
ENST00000421872.1	0.000262428	0.0126411	-1.83231	ENSG00000213355	CNN2P8				MSH2	0.898009
ENST00000379454.9	0.000262968	0.0126582	-0.594689	ENSG00000198363	ASPH				MSN	-1.36758
ENST00000327367.9	0.000263019	0.0126518	-0.762664	ENSG00000166949	SMAD3				MSR1	-1.34489
ENST00000382496.10	0.000263274	0.0126552	-0.748115	ENSG00000112902	SEMA5A				MSRB3	-2.76687
ENST00000204679.9	0.000264071	0.0126846	-0.628066	ENSG00000090581	GNPTG				MSTN	-1.43296
ENST00000461942.5	0.000264668	0.0127044	-1.60621	ENSG00000148225	WDR31				MT1X	-0.909009
ENST00000361144.9	0.000264774	0.0127006	-1.14208	ENSG00000189337	KAZN				MT2A	-1.0406
ENST00000402863.3	0.000264397	0.0126736	1.49666	ENSG00000112419	PHACTR2				MTCL1	-0.741591
ENST00000366630.5	0.000264865	0.0126872	-0.736185	ENSG00000116991	SIPA1L2				MTFMT	-2.00445
ENST00000374639.7	0.000265764	0.0127214	-1.31162	ENSG00000159189	C1QC				MTFR1L	-1.16643
ENST00000439835.1	0.000267079	0.0127754	1.34159	ENSG00000077942	FBLN1				MTHFD1L	-0.704862
ENST00000378024.9	0.000267995	0.0128103	-1.16044	ENSG00000124942	AHNAK				MTIF3	-0.581135
ENST00000517532.5	0.000268391	0.0128204	-1.43662	ENSG00000156831	NSMCE2				MTM1	-0.643578
ENST00000507071.5	0.000268898	0.0128356	-1.24659	ENSG00000137449	CPEB2				MTMR1	-0.801794
ENST00000634696.1	0.000268898	0.0128267	-1.24659	NA	NA				MTMR10	-0.581559
ENST00000650847.1	0.000270014	0.012871	1.65245	ENSG00000124302	CHST8				MTND5P40	1.54263
ENST00000312547.6	0.000269954	0.0128592	-0.580577	ENSG00000130724	CHMP2A				MTSS2	-0.463443
ENST00000370114.8	0.000269513	0.0128293	-0.615713	ENSG00000162694	EXTL2				MUC20	0.628841
ENST00000617175.1	0.000269905	0.012839	-0.784343	ENSG00000276386	CNTNAP3P2				MUC5B	0.832099
ENST00000510942.5	0.000270456	0.0128563	-2.23397	ENSG00000081189	MEF2C				MVB12B	1.43942
ENST00000641185.1	0.000271297	0.0128874	1.44469	ENSG00000169208	OR10G3				MVP	-0.866497
ENST00000322349.12	0.000271601	0.0128929	-0.467251	ENSG00000102189	EEA1				MXD3	0.920865
ENST00000278407.8	0.000272173	0.0129111	-1.84079	ENSG00000149131	SERPING1				MXI1	-2.03492
ENST00000369697.5	0.000272414	0.0129136	-0.992976	ENSG00000171385	KCND3				MXRA5	-2.003
ENST00000299179.9	0.000272604	0.0129137	-1.35097	ENSG00000055950	MRPL43				MXRA7	-0.662508
ENST00000412681.2	0.000273095	0.0129281	0.91069	ENSG00000154146	NRGN				MYBL2	0.813121
ENST00000555619.5	0.000275666	0.0130408	-1.07689	ENSG00000119655	NPC2				MYBPHL	1.264
ENST00000644275.1	0.000275555	0.0130266	1.48774	ENSG00000285109	GATA4				MYH7	-1.13462
ENST00000646748.1	0.000276044	0.0130407	-0.630758	ENSG00000177946	CENPBD1P				MYH9	-0.565449
ENST00000526716.5	0.000276925	0.0130733	1.63596	ENSG00000136574	GATA4				MYL12A	-1.21913
ENST00000642612.1	0.000276925	0.0130643	1.63596	ENSG00000285109	GATA4				MYL4	-1.71485
ENST00000362032.6	0.000277883	0.0131005	-1.03541	ENSG00000198829	SUCNR1				MYL6	-0.596609
ENST00000518253.5	0.000277956	0.013095	-2.46744	ENSG00000135299	ANKRD6				MYLK	-0.827647
ENST00000243346.9	0.000278043	0.0130901	-1.15167	ENSG00000123609	NMI				MYO10	-1.05544
ENST00000583193.5	0.000278514	0.0131033	1.80354	ENSG00000109046	WSB1				MYO1E	-1.04915
ENST00000617380.1	0.000279291	0.0131308	-1.86201	ENSG00000276547	PCDHGB5				MYO1F	-2.04794
ENST00000370473.5	0.000279695	0.0131408	-1.30043	ENSG00000117228	GBP1				MYO1G	-2.40613
ENST00000454748.7	0.000279522	0.0131237	1.46801	ENSG00000063127	SLC6A16				MYO3B	-1.30826
ENST00000301998.5	0.000279853	0.0131303	-0.975565	ENSG00000170340	B3GNT2				MYO5B	-1.15254
ENST00000360823.6	0.000280077	0.0131318	-2.47716	ENSG00000083067	TRPM3				MYO5C	-0.900932
ENST00000348127.10	0.00028025	0.013131	-2.09167	ENSG00000106348	IMPDH1				MYO9A	-0.913064
ENST00000435564.5	0.000280816	0.0131485	-1.28497	ENSG00000115252	PDE1A				MYOF	-1.63882
ENST00000545802.1	0.000281163	0.0131558	0.737374	ENSG00000110900	TSPAN11				MYOG	-0.976263
ENST00000601668.5	0.000283177	0.013241	-0.943394	ENSG00000032444	PNPLA6				MYOZ1	-1.16826
ENST00000378059.3	0.000284157	0.0132777	1.08719	ENSG00000112312	GMNN				MYT1L	2.03254
ENST00000295408.8	0.000284384	0.0132793	-1.26548	ENSG00000153208	MERTK				N4BP1	-0.418562
ENST00000454147.1	0.000285684	0.0133309	-0.737879	ENSG00000132164	SLC6A11				NA	-2.98842	ENST00000258180.7
ENST00000425490.5	0.000285536	0.013315	-1.70433	ENSG00000132274	TRIM22				NA	-2.71889	ENST00000508185.5
ENST00000439365.6	0.000285107	0.013286	-0.962083	ENSG00000130751	NPAS1				NA	-2.71838	ENST00000439631.1
ENST00000449428.6	0.000285337	0.0132877	-0.715281	ENSG00000182534	MXRA7				NA	-2.71502	ENST00000366881.6
ENST00000615840.4	0.000286385	0.0133274	-1.06874	ENSG00000102755	FLT1				NA	-2.7124	ENST00000433703.5
ENST00000478120.5	0.000286621	0.0133294	-1.65884	ENSG00000143786	CNIH3				NA	-2.70335	ENST00000392556.8
ENST00000381786.7	0.000287838	0.0133769	0.97374	ENSG00000171848	RRM2				NA	-2.63384	ENST00000644005.1
ENST00000419716.7	0.000287584	0.0133561	-2.52285	ENSG00000137573	SULF1				NA	-2.54758	ENST00000639592.1
ENST00000395068.9	0.000287814	0.0133577	-0.463326	ENSG00000178719	GRINA				NA	-2.33304	ENST00000645635.1
ENST00000284031.13	0.000287381	0.0133286	-0.696025	ENSG00000153904	DDAH1				NA	-2.3146	ENST00000424873.5
ENST00000368046.8	0.000287064	0.0133049	-1.15926	ENSG00000117091	CD48				NA	-2.26266	ENST00000542285.5
ENST00000619721.6	0.000287756	0.013328	-2.1251	ENSG00000235718	MFRP				NA	-2.23784	ENST00000350842.8
ENST00000586107.1	0.000288493	0.0133531	1.51528	ENSG00000213996	TM6SF2				NA	-2.14013	ENST00000541308.5
ENST00000280562.9	0.000289496	0.0133905	-0.631778	ENSG00000090975	PITPNM2				NA	-2.03793	ENST00000646535.1
ENST00000521059.5	0.000289231	0.0133693	-2.09557	ENSG00000169398	PTK2				NA	-1.92561	ENST00000430785.1
ENST00000379698.8	0.000289079	0.0133532	-0.7685	ENSG00000147010	SH3KBP1				NA	-1.86751	ENST00000366497.6
ENST00000342677.10	0.000289557	0.0133663	-0.558128	ENSG00000033170	FUT8				NA	-1.84433	ENST00000562058.5
ENST00000640801.1	0.000290813	0.0134153	1.57314	ENSG00000139174	PRICKLE1				NA	-1.83868	ENST00000257724.7
ENST00000218388.9	0.000290718	0.0134019	-1.09551	ENSG00000102265	TIMP1				NA	-1.8328	ENST00000620844.1
ENST00000614478.1	0.000291333	0.0134212	0.729993	ENSG00000178295	GEN1				NA	-1.80831	ENST00000413167.2
ENST00000414362.6	0.000291231	0.0134075	-1.40835	ENSG00000053524	MCF2L2				NA	-1.7266	ENST00000354940.10
ENST00000543813.2	0.000291183	0.0133963	-0.670455	ENSG00000131873	CHSY1				NA	-1.7187	ENST00000614691.1
ENST00000619550.4	0.000290896	0.0133742	-2.72525	ENSG00000101076	HNF4A				NA	-1.66893	ENST00000631811.1
ENST00000429204.5	0.000290435	0.013344	-1.96823	ENSG00000143772	ITPKB				NA	-1.6638	ENST00000472669.5
ENST00000560075.1	0.000292307	0.0134211	-0.839244	ENSG00000069966	GNB5				NA	-1.66175	ENST00000427721.3
ENST00000503169.5	0.000291937	0.0133951	-0.835864	ENSG00000087274	ADD1				NA	-1.63746	ENST00000533959.1
ENST00000299045.8	0.000292178	0.0133972	-0.629348	ENSG00000166046	TCP11L2				NA	-1.60286	ENST00000264193.3
ENST00000429422.5	0.000293005	0.0134261	-0.95852	ENSG00000047849	MAP4				NA	-1.59849	ENST00000506336.1
ENST00000539194.5	0.000293225	0.0134273	-0.978215	ENSG00000007062	PROM1				NA	-1.59062	ENST00000652553.1
ENST00000265986.10	0.000293435	0.0134279	-0.571954	ENSG00000119912	IDE				NA	-1.58203	ENST00000475768.1
ENST00000303714.8	0.000293934	0.0134418	-1.06473	ENSG00000169604	ANTXR1				NA	-1.53587	ENST00000375704.7
ENST00000313511.8	0.000293938	0.013433	-0.455286	ENSG00000178952	TUFM				NA	-1.49964	ENST00000335686.9
ENST00000444685.1	0.000295352	0.0134886	0.933188	ENSG00000108468	CBX1				NA	-1.49592	ENST00000401743.6
ENST00000219789.11	0.000296669	0.0135398	-0.538281	ENSG00000103502	CDIPT				NA	-1.48829	ENST00000635298.1
ENST00000649899.1	0.000297902	0.0135871	0.4833	ENSG00000153187	HNRNPU				NA	-1.48762	ENST00000648726.1
ENST00000473331.1	0.000297794	0.0135731	1.31779	ENSG00000160753	RUSC1				NA	-1.47782	ENST00000256935.12
ENST00000264554.10	0.000298089	0.0135775	0.650919	ENSG00000129946	SHC2				NA	-1.46538	ENST00000536570.1
ENST00000419474.5	0.000298501	0.0135873	0.914786	ENSG00000136367	ZFHX2				NA	-1.4295	ENST00000433365.2
ENST00000367294.4	0.000298966	0.0135994	-0.534875	ENSG00000146476	ARMT1				NA	-1.42735	ENST00000445949.1
ENST00000368575.3	0.000299018	0.0135928	-1.36915	ENSG00000143545	RAB13				NA	-1.39578	ENST00000405850.2
ENST00000368706.9	0.000299119	0.0135884	-1.10817	ENSG00000188643	S100A16				NA	-1.38906	ENST00000648322.1
ENST00000308807.12	0.00029991	0.0136153	-1.6583	ENSG00000168404	MLKL				NA	-1.35397	ENST00000450396.1
ENST00000570567.1	0.000299678	0.0135958	1.15381	ENSG00000006283	CACNA1G				NA	-1.31145	ENST00000490220.5
ENST00000432072.6	0.000299522	0.0135797	-2.03407	ENSG00000115414	FN1				NA	-1.28096	ENST00000611983.1
ENST00000469173.1	0.000299933	0.0135894	0.987276	ENSG00000116161	CACYBP				NA	-1.26548	ENST00000520393.5
ENST00000219271.4	0.000300198	0.0135924	-0.574989	ENSG00000102996	MMP15				NA	-1.26393	ENST00000422653.1
ENST00000585682.5	0.000301233	0.0136303	-1.2568	ENSG00000164125	GASK1B				NA	-1.24816	ENST00000635362.1
ENST00000374282.8	0.000301327	0.0136256	-0.610172	ENSG00000158006	PAFAH2				NA	-1.24659	ENST00000634696.1
ENST00000584895.5	0.000301652	0.0136313	-2.43356	ENSG00000215472	RPL17-C18orf32				NA	-1.24422	ENST00000557779.1
ENST00000595666.1	0.000302294	0.0136513	-1.42313	ENSG00000159871	LYPD5				NA	-1.23859	ENST00000530480.5
ENST00000494750.1	0.000302788	0.0136646	-1.07196	ENSG00000133574	GIMAP4				NA	-1.23549	ENST00000652007.1
ENST00000221283.10	0.000303068	0.0136683	-1.86682	ENSG00000076944	STXBP2				NA	-1.2202	ENST00000493688.5
ENST00000613865.5	0.000303574	0.0136821	-1.7597	ENSG00000138326	RPS24				NA	-1.21362	ENST00000647099.1
ENST00000262441.10	0.000303949	0.01369	1.30518	ENSG00000065325	GLP2R				NA	-1.19374	ENST00000494834.1
ENST00000314583.8	0.000304338	0.0136986	-1.26356	ENSG00000180353	HCLS1				NA	-1.17507	ENST00000314933.6
ENST00000522336.5	0.000304591	0.0137009	-1.67411	ENSG00000113742	CPEB4				NA	-1.14959	ENST00000634580.1
ENST00000254722.9	0.000304594	0.0136921	-0.979974	ENSG00000132386	SERPINF1				NA	-1.13861	ENST00000478870.1
ENST00000329608.11	0.000304968	0.0137	-0.910904	ENSG00000184371	CSF1				NA	-1.1212	ENST00000639220.1
ENST00000265806.11	0.00030681	0.0137737	-0.540017	ENSG00000104679	R3HCC1				NA	-1.10636	ENST00000539986.6
ENST00000400518.5	0.000307034	0.0137747	1.63645	ENSG00000184470	TXNRD2				NA	-1.10636	ENST00000626431.3
ENST00000485975.1	0.000306966	0.0137627	0.938851	ENSG00000187796	CARD9				NA	-1.08612	ENST00000252725.10
ENST00000520508.5	0.000306875	0.0137496	1.54589	ENSG00000104450	SPAG1				NA	-1.0738	ENST00000644573.1
ENST00000264867.7	0.000305862	0.0136953	-0.768442	ENSG00000109819	PPARGC1A				NA	-1.0675	ENST00000561433.5
ENST00000246070.3	0.000306619	0.0137203	-1.60728	ENSG00000125869	LAMP5				NA	-1.03171	ENST00000643864.1
ENST00000378319.8	0.000306188	0.013692	-2.01946	ENSG00000136147	PHF11				NA	-1.03171	ENST00000645573.1
ENST00000536703.5	0.000305902	0.0136703	-1.73123	ENSG00000139278	GLIPR1				NA	-0.973737	ENST00000649066.1
ENST00000558337.1	0.00030806	0.0137578	1.8581	ENSG00000103995	CEP152				NA	-0.967196	ENST00000591035.1
ENST00000468480.5	0.000308625	0.0137741	-1.82524	ENSG00000127870	RNF6				NA	-0.940847	ENST00000513963.1
ENST00000419727.6	0.000309637	0.0138103	-1.83841	ENSG00000140044	JDP2				NA	-0.936401	ENST00000412523.3
ENST00000433363.6	0.000311562	0.0138871	-2.27838	ENSG00000141485	SLC13A5				NA	-0.917925	ENST00000263981.9
ENST00000529208.5	0.000311489	0.0138749	-1.08485	ENSG00000079819	EPB41L2				NA	-0.869333	ENST00000400050.7
ENST00000481222.5	0.000311459	0.0138645	1.41974	ENSG00000084764	MAPRE3				NA	-0.844725	ENST00000311322.10
ENST00000619091.1	0.000311121	0.0138405	-0.982204	ENSG00000244306	DUXAP10				NA	-0.83495	ENST00000636615.1
ENST00000409592.7	0.000311906	0.0138664	-1.33915	ENSG00000135905	DOCK10				NA	-0.832639	ENST00000645137.1
ENST00000454044.1	0.000312108	0.0138664	1.54326	ENSG00000237636	ANKRD26P3				NA	-0.816199	ENST00000631853.1
ENST00000331426.6	0.000313323	0.0139114	-0.816672	ENSG00000184898	RBM43				NA	-0.808291	ENST00000368528.3
ENST00000468380.1	0.000313638	0.0139164	-0.614812	ENSG00000291106	LINC00888				NA	-0.79387	ENST00000268605.11
ENST00000496857.5	0.000314048	0.0139256	-0.630406	ENSG00000115504	EHBP1				NA	-0.7485	ENST00000614010.5
ENST00000448841.7	0.000314991	0.0139584	-0.697403	ENSG00000166272	WBP1L				NA	-0.736957	ENST00000614910.6
ENST00000037243.7	0.000314909	0.0139457	-0.512744	ENSG00000034713	GABARAPL2				NA	-0.727084	ENST00000643782.2
ENST00000394409.7	0.000316105	0.0139897	-0.808522	ENSG00000156475	PPP2R2B				NA	-0.722904	ENST00000566657.5
ENST00000294507.4	0.000315946	0.0139736	-1.0312	ENSG00000162511	LAPTM5				NA	-0.708448	ENST00000422223.6
ENST00000539102.1	0.00031639	0.0139843	-1.44314	ENSG00000110975	SYT10				NA	-0.701884	ENST00000613795.4
ENST00000542285.5	0.000316718	0.0139897	-2.26266	NA	NA				NA	-0.671389	ENST00000431837.5
ENST00000369705.4	0.000318447	0.0140571	-1.228	ENSG00000065833	ME1				NA	-0.646402	ENST00000477536.1
ENST00000512629.5	0.000318225	0.0140383	-0.693435	ENSG00000039560	RAI14				NA	-0.606841	ENST00000418342.5
ENST00000217402.3	0.000318764	0.014053	-0.497121	ENSG00000101421	CHMP4B				NA	-0.556346	ENST00000628011.2
ENST00000341349.6	0.000318294	0.0140233	-0.671108	ENSG00000188747	NOXA1				NA	-0.519322	ENST00000649295.1
ENST00000575951.1	0.000319075	0.0140487	1.03182	ENSG00000263163	SLC27A3				NA	0.58269	ENST00000647028.2
ENST00000300245.8	0.000318767	0.0140261	-0.896108	ENSG00000166971	AKTIP				NA	0.619007	ENST00000614578.1
ENST00000468403.1	0.000319075	0.0140307	1.03182	ENSG00000143554	SLC27A3				NA	0.657539	ENST00000326237.3
ENST00000392894.7	0.00031863	0.0140021	-0.63658	ENSG00000082996	RNF13				NA	0.671746	ENST00000455843.5
ENST00000537275.5	0.000318095	0.0139697	1.75843	ENSG00000149948	HMGA2				NA	0.686172	ENST00000553423.2
ENST00000256925.11	0.000317785	0.0139471	-0.555974	ENSG00000134508	CABLES1				NA	0.723193	ENST00000643572.1
ENST00000320516.5	0.000318655	0.0139764	-1.83395	ENSG00000139537	CCDC65				NA	0.797236	ENST00000392307.2
ENST00000480428.1	0.000318587	0.0139645	2.13198	ENSG00000117069	ST6GALNAC5				NA	0.799986	ENST00000489593.1
ENST00000431837.5	0.000321514	0.0140838	-0.671389	NA	NA				NA	0.802893	ENST00000611619.1
ENST00000476196.5	0.000322545	0.0141199	0.665249	ENSG00000087460	GNAS				NA	0.802893	ENST00000621382.1
ENST00000512190.1	0.000322466	0.0141075	1.23588	ENSG00000188818	ZDHHC11				NA	0.823836	ENST00000417868.1
ENST00000389386.8	0.00032271	0.0141091	-0.636573	ENSG00000075399	VPS9D1				NA	0.823836	ENST00000570973.1
ENST00000425134.2	0.000322913	0.014109	-1.24022	ENSG00000265972	TXNIP				NA	0.845224	ENST00000584928.1
ENST00000263726.4	0.000324123	0.0141529	1.23883	ENSG00000121454	LHX4				NA	0.906336	ENST00000610942.1
ENST00000565975.5	0.000323945	0.0141361	-0.819649	ENSG00000169682	SPNS1				NA	0.95725	ENST00000634562.1
ENST00000488497.7	0.000323963	0.014128	-0.532767	ENSG00000163714	U2SURP				NA	0.971435	ENST00000429337.1
ENST00000547983.5	0.000323682	0.0141067	-2.07081	ENSG00000089159	PXN				NA	0.973839	ENST00000339446.3
ENST00000645635.1	0.000325295	0.014168	-2.33304	ENSG00000285330					NA	1.00098	ENST00000563214.1
ENST00000256997.8	0.000327178	0.014241	-0.546167	ENSG00000134575	ACP2				NA	1.00227	ENST00000447960.1
ENST00000287814.5	0.000328404	0.0142853	-1.28654	ENSG00000157150	TIMP4				NA	1.01895	ENST00000563110.6
ENST00000526097.1	0.000328465	0.0142789	0.999979	ENSG00000136573	BLK				NA	1.01895	ENST00000622744.4
ENST00000432103.6	0.000330732	0.0143684	1.93183	ENSG00000139970	RTN1				NA	1.07771	ENST00000635242.1
ENST00000532388.5	0.000332996	0.0144575	1.70937	ENSG00000137571	SLCO5A1				NA	1.08268	ENST00000424229.2
ENST00000360584.6	0.000333663	0.0144774	-1.6856	ENSG00000196517	SLC6A9				NA	1.14954	ENST00000541353.2
ENST00000563383.1	0.000333132	0.0144452	-2.44908	ENSG00000006210	CX3CL1				NA	1.15807	ENST00000637760.1
ENST00000396973.8	0.000333715	0.0144613	1.26128	ENSG00000100889	PCK2				NA	1.19713	ENST00000544741.2
ENST00000427721.3	0.000332907	0.0144172	-1.66175	ENSG00000250644					NA	1.22931	ENST00000451691.2
ENST00000308942.4	0.000332921	0.0144087	-0.757744	ENSG00000116991	SIPA1L2				NA	1.35148	ENST00000549144.1
ENST00000645709.1	0.000333715	0.014434	1.26128	ENSG00000285241	PCK2				NA	1.38909	ENST00000612316.4
ENST00000427434.2	0.000333559	0.0144182	-1.27973	ENSG00000234231	ANAPC1P4				NA	1.44206	ENST00000509280.1
ENST00000347136.10	0.000333952	0.0144261	-0.627935	ENSG00000148358	GPR107				NA	1.59775	ENST00000629236.2
ENST00000603850.1	0.000334819	0.0144544	0.800696	ENSG00000271013	LRRC37A9P				NA	1.78977	ENST00000607359.5
ENST00000633630.1	0.000334819	0.0144454	0.800696	ENSG00000282486	LRRC37A9P				NA	1.92187	ENST00000623466.1
ENST00000424448.2	0.000335813	0.0144791	1.31475	ENSG00000224348	RPL36P6				NA	2.00805	ENST00000635962.1
ENST00000276420.9	0.00033807	0.0145673	-1.37876	ENSG00000147443	DOK2				NA	2.20944	ENST00000615845.4
ENST00000416167.7	0.000339303	0.0146112	-1.91643	ENSG00000167244	IGF2				NA	3.22803	ENST00000619060.1
ENST00000230461.11	0.000339809	0.0146239	-0.449459	ENSG00000112697	TMEM30A				NAALADL2	-0.779862
ENST00000522855.5	0.000339952	0.0146208	-0.751092	ENSG00000113558	SKP1				NABP2	-1.11814
ENST00000623466.1	0.000339741	0.0146026	1.92187	ENSG00000290893					NAE1	-0.455752
ENST00000422653.1	0.000340237	0.0146148	-1.26393	ENSG00000234424					NAMPT	1.14032
ENST00000607452.6	0.000340782	0.014629	-1.33551	ENSG00000170634	ACYP2				NAP1L5	-0.572062
ENST00000441359.1	0.000342227	0.0146819	-1.19927	ENSG00000214194	SMIM30				NAPA	-0.433263
ENST00000459627.1	0.000343103	0.0147103	1.45455	ENSG00000131370	SH3BP5				NAT1	-1.46413
ENST00000514033.1	0.000344301	0.0147525	-0.76286	ENSG00000109787	KLF3				NAV1	1.92129
ENST00000622633.4	0.000346503	0.0148375	-1.37192	ENSG00000189067	LITAF				NAV3	-1.46122
ENST00000421177.6	0.000346803	0.0148411	1.02469	ENSG00000168824	NSG1				NBDY	-0.537096
ENST00000618327.4	0.000347728	0.0148714	-2.33874	ENSG00000179583	CIITA				NBEA	-1.23532
ENST00000394936.8	0.000347763	0.0148637	-1.03853	ENSG00000197746	PSAP				NCALD	-1.79867
ENST00000342972.2	0.000347664	0.0148502	-0.546648	ENSG00000187601	MAGEH1				NCAM1	-0.595254
ENST00000339647.6	0.000349036	0.0148995	-0.444694	ENSG00000150991	UBC				NCAPG	0.599732
ENST00000523235.5	0.00035028	0.0149433	0.670008	ENSG00000134824	FADS2				NCAPG2	1.09467
ENST00000402924.5	0.000351152	0.0149712	-0.92501	ENSG00000106605	BLVRA				NCAPH2	2.10014
ENST00000381577.4	0.000352775	0.0150311	-1.70936	ENSG00000120217	CD274				NCDN	-0.496814
ENST00000472174.7	0.000353837	0.015067	-0.511522	ENSG00000117410	ATP6V0B				NCEH1	-1.75131
ENST00000266659.8	0.00035362	0.0150484	-1.26018	ENSG00000139278	GLIPR1				NCKAP5L	-0.473204
ENST00000294973.11	0.000355457	0.0151172	-1.95207	ENSG00000162882	HAAO				NCMAP	-0.492998
ENST00000369408.9	0.000358022	0.0152169	-1.84401	ENSG00000135299	ANKRD6				NCOA2	-0.516026
ENST00000635945.1	0.000358044	0.0152084	-1.39917	ENSG00000136531	SCN2A				NCOA3	-0.639266
ENST00000300302.9	0.00035831	0.0152103	-1.6393	ENSG00000051108	HERPUD1				NCOA7	-1.6681
ENST00000311181.5	0.000358644	0.0152151	-0.505262	ENSG00000174684	B4GAT1				NCOR2	-2.00445
ENST00000566044.5	0.000360539	0.015286	-0.515779	ENSG00000102893	PHKB				NDFIP1	-0.605528
ENST00000637771.1	0.000361257	0.015307	-1.39337	ENSG00000127951	FGL2				NDN	-0.500686
ENST00000571589.5	0.00036122	0.015296	-0.525603	ENSG00000186260	MRTFB				NDRG1	-0.610644
ENST00000486212.6	0.000361879	0.0153144	-1.1269	ENSG00000082126	MPP4				NDRG2	-2.05159
ENST00000619918.1	0.000364254	0.0154054	0.873713	ENSG00000275793	RIMBP3				NDRG3	-0.560258
ENST00000631728.1	0.000363729	0.0153738	-0.901753	ENSG00000273686	B2M				NDUFA1	-0.495129
ENST00000449945.5	0.000363921	0.0153724	-1.31399	ENSG00000167930	FAM234A				NDUFA10	-0.556346
ENST00000561424.5	0.000363729	0.0153549	-0.901753	ENSG00000166710	B2M				NDUFV2	-0.576204
ENST00000309027.4	0.000362866	0.015309	-0.695693	ENSG00000173905	GOLIM4				NECAP2	-0.715364
ENST00000276616.2	0.000362405	0.0152801	-1.52376	ENSG00000147613	PSKH2				NECTIN2	-0.684781
ENST00000338508.8	0.000363041	0.0152976	-3.22199	ENSG00000162105	SHANK2				NEDD9	-1.87735
ENST00000645438.1	0.000364055	0.0153309	-1.35578	ENSG00000212993	POU5F1B				NEK10	-1.54211
ENST00000367674.7	0.000362735	0.0152659	-1.32917	ENSG00000116147	TNR				NEK6	-1.3183
ENST00000552247.6	0.000364272	0.0153212	-2.20186	ENSG00000076067	RBMS2				NELFCD	0.705716
ENST00000544465.5	0.000364614	0.0153262	-1.76359	ENSG00000135525	MAP7				NEMP2	1.3475
ENST00000547628.1	0.000364659	0.0153187	0.799629	ENSG00000257446	ZNF878				NET1	-0.725997
ENST00000626055.2	0.000365469	0.0153434	-0.527713	ENSG00000197894	ADH5				NETO2	-0.535813
ENST00000596411.1	0.000366578	0.0153805	0.988541	ENSG00000160460	SPTBN4				NF1	-1.30041
ENST00000280097.5	0.00036641	0.0153641	-1.55439	ENSG00000150540	HNMT				NFATC1	1.14093
ENST00000371208.4	0.000366855	0.0153734	-0.501781	ENSG00000134709	HOOK1				NFE2L1	-2.0521
ENST00000354042.8	0.000367487	0.0153904	-2.10112	ENSG00000164707	SLC13A4				NFIA	-1.76432
ENST00000562154.5	0.000367943	0.0154002	-0.983913	ENSG00000157890	MEGF11				NFIX	-1.65708
ENST00000344147.9	0.000368455	0.0154122	-0.527251	ENSG00000121766	ZCCHC17				NFKB2	-2.11145
ENST00000534025.6	0.000368597	0.0154087	-0.543006	ENSG00000175348	TMEM9B				NFKBIZ	-1.13606
ENST00000649030.1	0.000369866	0.0154524	-0.500686	ENSG00000182636	NDN				NFU1	-0.539316
ENST00000293973.1	0.00037003	0.0154498	0.846699	ENSG00000162068	NTN3				NHLH1	0.895844
ENST00000359568.10	0.000370419	0.0154567	0.458375	ENSG00000160299	PCNT				NIBAN2	-0.500677
ENST00000576874.5	0.000371725	0.0155017	-1.69543	ENSG00000198336	MYL4				NICN1	-2.07083
ENST00000322610.12	0.000372336	0.0155178	-2.02566	ENSG00000178188	SH2B1				NID2	-1.18939
ENST00000496934.5	0.00037313	0.0155414	0.590347	ENSG00000087460	GNAS				NIPAL3	-0.898616
ENST00000478364.1	0.000374679	0.0155965	-1.40348	ENSG00000173890	GPR160				NKAIN1	1.20353
ENST00000296530.12	0.000375143	0.0156063	-2.23168	ENSG00000164125	GASK1B				NKX2-4	1.63591
ENST00000538532.6	0.000375197	0.0155992	-0.848159	ENSG00000117602	RCAN3				NKX2-5	3.06815
ENST00000408931.3	0.000374788	0.0155727	1.16099	ENSG00000164532	TBX20				NKX3-2	2.17038
ENST00000433753.4	0.000375426	0.0155898	-2.20354	ENSG00000012171	SEMA3B				NLGN3	-1.0739
ENST00000377329.9	0.000376137	0.0156098	-0.713945	ENSG00000165995	CACNB2				NME1-NME2	-0.912059
ENST00000394411.8	0.000376632	0.015621	-0.845098	ENSG00000156475	PPP2R2B				NME3	-0.764863
ENST00000607609.2	0.000376871	0.0156214	0.6849	ENSG00000023902	PLEKHO1				NME5	-0.760378
ENST00000228705.7	0.000377174	0.0156246	-1.07598	ENSG00000111110	PPM1H				NMI	-1.15167
ENST00000354772.8	0.000378143	0.0156553	-1.39739	ENSG00000092096	SLC22A17				NMNAT3	-1.26029
ENST00000420510.5	0.000379222	0.0156904	-0.632341	ENSG00000144118	RALB				NMRAL1	-0.950805
ENST00000514985.6	0.000379576	0.0156956	-1.51918	ENSG00000250722	SELENOP				NNMT	-2.07409
ENST00000328205.9	0.000380093	0.0157075	0.631585	ENSG00000183814	LIN9				NOB1	-0.54393
ENST00000368078.8	0.000380849	0.0157293	-1.26549	ENSG00000143318	CASQ1				NOD1	-1.0113
ENST00000472669.5	0.00038142	0.0157434	-1.6638	NA	NA				NOMO3	-1.13214
ENST00000523299.5	0.000381346	0.0157309	-1.70127	ENSG00000176571	CNBD1				NOXA1	-0.671108
ENST00000302909.4	0.000381419	0.0157245	0.549044	ENSG00000171303	KCNK3				NPAS1	-0.962083
ENST00000445949.1	0.000381199	0.015706	-1.42735	ENSG00000226767					NPC2	-1.07689
ENST00000352832.9	0.000382589	0.0157538	1.19653	ENSG00000006283	CACNA1G				NPHP1	-1.81749
ENST00000570871.2	0.000382602	0.0157449	1.30678	ENSG00000262096	PCDHB19P				NPHS1	1.147
ENST00000604556.1	0.000383947	0.0157908	1.44769	ENSG00000124302	CHST8				NPL	-1.97506
ENST00000313601.11	0.000385636	0.0158507	-0.84433	ENSG00000114353	GNAI2				NPTN	-0.723982
ENST00000359209.11	0.000385705	0.0158441	-0.704939	ENSG00000183853	KIRREL1				NQO1	-2.02223
ENST00000307637.4	0.000386403	0.0158633	-1.17381	ENSG00000171860	C3AR1				NR2F1	-0.857142
ENST00000375980.9	0.000389583	0.0159843	-0.527811	ENSG00000142634	EFHD2				NR4A2	0.611555
ENST00000275227.9	0.000389768	0.0159823	-1.33855	ENSG00000146409	SLC18B1				NR4A3	-2.7795
ENST00000572316.5	0.000390502	0.0160028	-1.74933	ENSG00000198336	MYL4				NRCAM	-1.70681
ENST00000523349.5	0.000390718	0.0160021	1.4957	ENSG00000158941	CCAR2				NRG1	-2.09598
ENST00000279394.7	0.000392581	0.0160688	-0.4971	ENSG00000149930	TAOK2				NRG3	-0.580321
ENST00000495113.5	0.000393011	0.0160769	-1.53136	ENSG00000135926	TMBIM1				NRGN	0.82296
ENST00000474606.1	0.000393285	0.0160785	-1.13072	ENSG00000103335	PIEZO1				NRN1L	-1.53581
ENST00000271643.8	0.000394822	0.0161317	-2.53404	ENSG00000143382	ADAMTSL4				NRP1	-1.78589
ENST00000194155.6	0.000395362	0.0161442	0.811816	ENSG00000112852	PCDHB2				NRSN2	-0.663959
ENST00000349938.8	0.000395179	0.0161271	-0.491597	ENSG00000135931	ARMC9				NRTN	-0.770903
ENST00000409687.5	0.000395924	0.0161479	0.728816	ENSG00000186193	SAPCD2				NRXN3	-1.9081
ENST00000557238.5	0.000396409	0.016158	1.03055	ENSG00000139915	MDGA2				NSD2	0.602634
ENST00000380036.9	0.000396351	0.0161461	-1.66093	ENSG00000120156	TEK				NSD3	-1.12505
ENST00000253928.13	0.000397466	0.0161819	-0.555795	ENSG00000059122	FLYWCH1				NSG1	1.02469
ENST00000416957.5	0.000397429	0.0161709	-0.700709	ENSG00000075420	FNDC3B				NSMCE1	-0.511942
ENST00000262288.7	0.000397294	0.0161558	-1.33759	ENSG00000121064	SCPEP1				NSMCE2	-1.43662
ENST00000610256.1	0.000397702	0.0161628	1.51168	ENSG00000122882	ECD				NTAN1	-0.981654
ENST00000443316.2	0.000397742	0.0161548	1.19242	ENSG00000112078	KCTD20				NTF3	1.58914
ENST00000361682.10	0.000399138	0.016202	-0.704034	ENSG00000093010	COMT				NTM	-1.48465
ENST00000401533.7	0.00039926	0.0161973	0.570168	ENSG00000157833	GAREM2				NTN3	0.846699
ENST00000442232.1	0.000399554	0.0161997	1.27003	ENSG00000100154	TTC28				NTRK2	-1.27078
ENST00000448553.5	0.000400759	0.0162389	-1.80218	ENSG00000184716	SERINC4				NTSR1	1.33644
ENST00000297459.4	0.000401032	0.0162404	-0.777529	ENSG00000164841	TMEM74				NUCB1	-0.544524
ENST00000421199.5	0.000401521	0.0162507	-1.52866	ENSG00000118263	KLF7				NUDT4	-0.5919
ENST00000560346.5	0.000401626	0.0162453	-2.24207	ENSG00000137843	PAK6				NUDT4P2	-0.703648
ENST00000337990.2	0.000403502	0.0163116	-0.994819	ENSG00000126970	ZC4H2				NUDT9	-1.34317
ENST00000541852.5	0.000403156	0.016288	-1.6461	ENSG00000135916	ITM2C				NUF2	1.01455
ENST00000261353.9	0.000403567	0.016295	-0.542065	ENSG00000119801	YPEL5				NUMA1	1.4521
ENST00000489712.6	0.000403883	0.0162982	-1.30041	ENSG00000196712	NF1				NUP85	0.76019
ENST00000541010.5	0.000405622	0.0163587	0.782444	ENSG00000137094	DNAJB5				NUPR2	-0.846656
ENST00000498704.6	0.000405984	0.0163637	-0.822639	ENSG00000128581	IFT22				NUSAP1	0.88954
ENST00000286301.7	0.000406612	0.0163794	-1.18274	ENSG00000182578	CSF1R				NVL	1.13996
ENST00000263265.11	0.000408834	0.0164593	-1.23425	ENSG00000105559	PLEKHA4				NXNL1	-1.08136
ENST00000371998.8	0.000409738	0.016486	-0.639266	ENSG00000124151	NCOA3				NXNL2	-1.82454
ENST00000424859.6	0.00041019	0.0164945	-0.678618	ENSG00000187416	LHFPL3				NXPE3	-0.794569
ENST00000316341.8	0.000410481	0.0164966	-0.576548	ENSG00000124067	SLC12A4				NXPH3	-1.0633
ENST00000560918.2	0.000411276	0.0165188	1.42447	ENSG00000179981	TSHZ1				OCIAD1	-1.57307
ENST00000240285.10	0.000411784	0.0165296	-1.20839	ENSG00000121039	RDH10				ODF2	2.61233
ENST00000615851.4	0.000412076	0.0165316	-2.01205	ENSG00000121898	CPXM2				OGDH	-0.513199
ENST00000369642.7	0.000413054	0.0165612	-0.901965	ENSG00000155366	RHOC				OLFM1	-0.692864
ENST00000275262.11	0.000414002	0.0165895	-2.31393	ENSG00000112531	QKI				OLFML2A	-0.911041
ENST00000402497.6	0.00041404	0.0165813	-1.78167	ENSG00000106070	GRB10				OMA1	-1.36939
ENST00000367350.5	0.000413978	0.0165692	0.657261	ENSG00000118193	KIF14				ONECUT1	1.9714
ENST00000555662.1	0.00041454	0.016582	1.17625	ENSG00000080824	HSP90AA1				OPA1	-1.06703
ENST00000264211.12	0.000415442	0.0166084	-0.543808	ENSG00000075151	EIF4G3				OR10G3	1.44469
ENST00000000412.8	0.000415288	0.0165926	-0.497766	ENSG00000003056	M6PR				OR2L5	0.713527
ENST00000636077.1	0.000415074	0.0165744	-0.716195	ENSG00000103264	FBXO31				OR8H1	1.13014
ENST00000511539.1	0.000417068	0.0166443	1.05246	ENSG00000188818	ZDHHC11				ORC1	0.639058
ENST00000249842.8	0.000417234	0.0166413	-2.05082	ENSG00000129009	ISLR				ORC6	0.464463
ENST00000271324.6	0.000417761	0.0166526	-1.56024	ENSG00000143119	CD53				OS9	1.35877
ENST00000333055.8	0.000418196	0.0166603	-0.636744	ENSG00000131446	MGAT1				OSBPL2	-1.64698
ENST00000562225.1	0.000418534	0.0166641	-1.43581	ENSG00000163565	IFI16				OSBPL9	-1.95523
ENST00000570189.5	0.000419653	0.016699	-0.836087	ENSG00000140941	MAP1LC3B				OSMR	-1.16666
ENST00000585479.5	0.000420166	0.0167097	-1.4135	ENSG00000105355	PLIN3				OSR2	2.60948
ENST00000216274.10	0.000421045	0.016735	-1.52635	ENSG00000129465	RIPK3				OSTF1	-0.668344
ENST00000588750.5	0.000420699	0.0167115	-0.97161	ENSG00000130208	APOC1				OTX2	1.05013
ENST00000646516.2	0.000421045	0.0167156	-1.52635	ENSG00000285379	RIPK3				OXA1L	-2.03829
ENST00000550693.6	0.000421416	0.0167207	-2.10058	ENSG00000185046	ANKS1B				OXR1	-0.88704
ENST00000394362.5	0.000423323	0.0167866	-1.49425	ENSG00000164627	KIF6				P2RX4	-1.548
ENST00000006053.7	0.000425656	0.0168694	-1.67705	ENSG00000006210	CX3CL1				P4HA2	-1.18337
ENST00000325747.9	0.000425857	0.0168676	0.554702	ENSG00000103995	CEP152				PABIR3	-1.7814
ENST00000633367.1	0.000425692	0.0168513	-1.4196	ENSG00000155957	TMBIM4				PABPC1P4	-1.25019
ENST00000633531.1	0.000426221	0.0168626	-2.00269	ENSG00000105854	PON2				PACSIN2	-0.452012
ENST00000418179.1	0.000427272	0.0168944	1.0206	ENSG00000151849	CENPJ				PADI2	-1.8922
ENST00000568339.5	0.000427652	0.0168997	-0.689008	ENSG00000131143	COX4I1				PAFAH1B3	0.915035
ENST00000541428.5	0.000428337	0.016917	-0.854733	ENSG00000198363	ASPH				PAFAH2	-0.610172
ENST00000464187.1	0.000429222	0.0169422	0.944085	ENSG00000130635	COL5A1				PAK6	-2.24207
ENST00000596457.1	0.000429999	0.0169631	0.996217	ENSG00000105486	LIG1				PALD1	-0.7108
ENST00000369478.4	0.000431001	0.0169929	-1.78573	ENSG00000116824	CD2				PALS1	-0.541942
ENST00000373943.9	0.000431141	0.0169886	-0.47395	ENSG00000117758	STX12				PAN2	2.03117
ENST00000254488.7	0.000431789	0.0170044	-1.12698	ENSG00000132164	SLC6A11				PAPOLB	0.726814
ENST00000460713.5	0.000432985	0.0170418	-0.770569	ENSG00000138459	SLC35A5				PARD6B	-0.575579
ENST00000521780.5	0.000433688	0.0170597	-2.65061	ENSG00000120915	EPHX2				PARK7	-0.703087
ENST00000454244.4	0.000436237	0.0171501	-1.04268	ENSG00000071282	LMCD1				PARL	-0.967042
ENST00000631540.1	0.000437891	0.0172052	-0.912289	ENSG00000277424	HMOX2				PARP14	-1.02458
ENST00000458134.7	0.000437891	0.0171954	-0.912289	ENSG00000103415	HMOX2				PARP9	-2.48324
[truncated: 63,783 more rows]

## Sheet: Suppl Data 9
Supplementary Data 6-16. Gene expression analysis of retinoblastoma clusters.
[truncated: 65,534 more rows]

[truncated: 7 more sheets: Suppl Data 10, Suppl Data 11, Suppl Data 12, Suppl Data 13, Suppl Data 14, Suppl Data 15, Suppl Data 16]
