# Supplementary material for: A MYCN-driven de-differentiation profile identifies a subgroup of aggressive retinoblastoma
Source: Commun Biol. 2024 Jul 30;7:919. doi: 10.1038/s42003-024-06596-6 (PMC11289481; doi:10.1038/s42003-024-06596-6)
Supplement: Supplementary file 6 — Supplementary Data 17-24 [file 42003_2024_6596_MOESM6_ESM.xlsx]

## Sheet: Suppl Data 17
Supplementary Data 17-24 . Integrated DNA methylation and gene expression data for 52 retinoblastomas
Supplementary Data 17. HOMER DNA-motif enrichment analyses of 50 bp sequences surrounding hypermethylated B-specific CpGs against HOMER background datasets.
http://homer.ucsd.edu/homer/motif/ describes the columns in HOMER outputs.
Motif Name	Consensus	P-value	Log P-value	q-value (Benjamini)	# of Target Sequences with Motif(of 4101)	% of Target Sequences with Motif	# of Background Sequences with Motif(of 41831)	% of Background Sequences with Motif
Lhx1(Homeobox)/EmbryoCarcinoma-Lhx1-ChIP-Seq(GSE70957)/Homer	NNYTAATTAR	1e-15	-35.11	0	114	0.0278	493.6	0.0118
Lhx3(Homeobox)/Neuron-Lhx3-ChIP-Seq(GSE31456)/Homer	ADBTAATTAR	1e-11	-27.39	0	159	0.0387	881.9	0.0212
Nanog(Homeobox)/mES-Nanog-ChIP-Seq(GSE11724)/Homer	RGCCATTAAC	1e-10	-25.24	0	512	0.1248	3871	0.0929
Lhx2(Homeobox)/HFSC-Lhx2-ChIP-Seq(GSE48068)/Homer	TAATTAGN	1e-10	-23.49	0	105	0.0256	530.6	0.0127
LHX9(Homeobox)/Hct116-LHX9.V5-ChIP-Seq(GSE116822)/Homer	NGCTAATTAG	1e-10	-23.11	0	138	0.0336	775.5	0.0186
En1(Homeobox)/SUM149-EN1-ChIP-Seq(GSE120957)/Homer	NDCTAATTAS	1e-09	-22.59	0	188	0.0458	1169.9	0.0281
Hoxc9(Homeobox)/Ainv15-Hoxc9-ChIP-Seq(GSE21812)/Homer	GGCCATAAATCA	1e-09	-22.27	0	52	0.0127	191.9	0.0046
Nkx6.1(Homeobox)/Islet-Nkx6.1-ChIP-Seq(GSE40975)/Homer	GKTAATGR	1e-09	-21.77	0	242	0.059	1621.3	0.0389
DLX2(Homeobox)/BasalGanglia-Dlx2-ChIP-seq(GSE124936)/Homer	NNNTAATTAS	1e-08	-20.71	0	136	0.0331	790.1	0.019
Zac1(Zf)/Neuro2A-Plagl1-ChIP-Seq(GSE75942)/Homer	HAWGRGGCCM	1e-08	-20.45	0	474	0.1155	3664.3	0.088
Ascl1(bHLH)/NeuralTubes-Ascl1-ChIP-Seq(GSE55840)/Homer	NNVVCAGCTGBN	1e-07	-17.71	0	277	0.0675	2001	0.048
DLX1(Homeobox)/BasalGanglia-Dlx1-ChIP-seq(GSE124936)/Homer	NSNNTAATTA	1e-07	-16.64	0	125	0.0305	761.1	0.0183
ZNF711(Zf)/SHSY5Y-ZNF711-ChIP-Seq(GSE20673)/Homer	AGGCCTAG	1e-06	-14.58	0	380	0.0926	2996.5	0.0719
ZFX(Zf)/mES-Zfx-ChIP-Seq(GSE11431)/Homer	AGGCCTRG	1e-06	-14.55	0	239	0.0582	1748.9	0.042
Pdx1(Homeobox)/Islet-Pdx1-ChIP-Seq(SRA008281)/Homer	YCATYAATCA	1e-05	-12.33	0.0001	72	0.0175	411.4	0.0099
Isl1(Homeobox)/Neuron-Isl1-ChIP-Seq(GSE31456)/Homer	CTAATKGV	1e-05	-11.77	0.0002	184	0.0448	1340.2	0.0322
Ap4(bHLH)/AML-Tfap4-ChIP-Seq(GSE45738)/Homer	NAHCAGCTGD	0.0001	-11.03	0.0004	202	0.0492	1515.2	0.0364
Dlx3(Homeobox)/Kerainocytes-Dlx3-ChIP-Seq(GSE89884)/Homer	NDGTAATTAC	0.0001	-10.99	0.0004	55	0.0134	300.8	0.0072
Ptf1a(bHLH)/Panc1-Ptf1a-ChIP-Seq(GSE47459)/Homer	ACAGCTGTTN	0.0001	-10.79	0.0005	459	0.1118	3860.9	0.0927
Tcf21(bHLH)/ArterySmoothMuscle-Tcf21-ChIP-Seq(GSE61369)/Homer	NAACAGCTGG	0.0001	-10.41	0.0007	159	0.0387	1157.1	0.0278
Twist2(bHLH)/Myoblast-Twist2.Ty1-ChIP-Seq(GSE127998)/Homer	MCAGCTGBYH	0.0001	-10.25	0.0007	254	0.0619	1999.8	0.048
Nr5a2(NR)/mES-Nr5a2-ChIP-Seq(GSE19019)/Homer	BTCAAGGTCA	0.0001	-9.956	0.0009	73	0.0178	451.9	0.0108
JunB(bZIP)/DendriticCells-Junb-ChIP-Seq(GSE36099)/Homer	RATGASTCAT	0.0001	-9.938	0.0009	50	0.0122	275.6	0.0066
Atoh1(bHLH)/Cerebellum-Atoh1-ChIP-Seq(GSE22111)/Homer	VNRVCAGCTGGY	0.0001	-9.825	0.001	163	0.0397	1206.9	0.029
Sox9(HMG)/Limb-SOX9-ChIP-Seq(GSE73225)/Homer	AGGVNCCTTTGT	0.0001	-9.739	0.001	79	0.0192	502.9	0.0121
DLX5(Homeobox)/BasalGanglia-Dlx5-ChIP-seq(GSE124936)/Homer	SSTAATTA	0.0001	-9.721	0.001	69	0.0168	423.7	0.0102
SCL(bHLH)/HPC7-Scl-ChIP-Seq(GSE13511)/Homer	AVCAGCTG	0.0001	-9.627	0.0011	739	0.1801	6575.1	0.1578
Fra1(bZIP)/BT549-Fra1-ChIP-Seq(GSE46166)/Homer	NNATGASTCATH	0.0001	-9.548	0.0011	51	0.0124	287.1	0.0069
Rfx6(HTH)/Min6b1-Rfx6.HA-ChIP-Seq(GSE62844)/Homer	TGTTKCCTAGCAACM	0.001	-9.086	0.0017	146	0.0356	1078	0.0259
TCF4(bHLH)/SHSY5Y-TCF4-ChIP-Seq(GSE96915)/Homer	SMCATCTGKH	0.001	-9.082	0.0017	201	0.049	1561.9	0.0375
Fra2(bZIP)/Striatum-Fra2-ChIP-Seq(GSE43429)/Homer	GGATGACTCATC	0.001	-9.06	0.0017	45	0.011	248.1	0.006
Sox2(HMG)/mES-Sox2-ChIP-Seq(GSE11431)/Homer	BCCATTGTTC	0.001	-9.005	0.0017	78	0.019	506	0.0121
E2A(bHLH),near_PU.1/Bcell-PU.1-ChIP-Seq(GSE21512)/Homer	NVCACCTGBN	0.001	-8.772	0.0021	249	0.0607	2003.4	0.0481
ZBTB18(Zf)/HEK293-ZBTB18.GFP-ChIP-Seq(GSE58341)/Homer	AACATCTGGA	0.001	-8.581	0.0024	76	0.0185	497.4	0.0119
Atf3(bZIP)/GBM-ATF3-ChIP-Seq(GSE33912)/Homer	DATGASTCATHN	0.001	-8.533	0.0025	58	0.0141	354	0.0085
MyoG(bHLH)/C2C12-MyoG-ChIP-Seq(GSE36024)/Homer	AACAGCTG	0.001	-8.415	0.0027	180	0.0439	1394.4	0.0335
HEB(bHLH)/mES-Heb-ChIP-Seq(GSE53233)/Homer	VCAGCTGBNN	0.001	-8.19	0.0033	347	0.0846	2928.7	0.0703
Ascl2(bHLH)/ESC-Ascl2-ChIP-Seq(GSE97712)/Homer	SSRGCAGCTGCH	0.001	-7.677	0.0054	208	0.0507	1669.5	0.0401
NF1-halfsite(CTF)/LNCaP-NF1-ChIP-Seq(Unpublished)/Homer	YTGCCAAG	0.001	-7.671	0.0054	243	0.0592	1988.5	0.0477
ZNF322(Zf)/HEK293-ZNF322.GFP-ChIP-Seq(GSE58341)/Homer	GAGCCTGGTACTGWGCCTGR	0.001	-7.594	0.0055	45	0.011	266.5	0.0064
Sox6(HMG)/Myotubes-Sox6-ChIP-Seq(GSE32627)/Homer	CCATTGTTNY	0.001	-7.439	0.0063	130	0.0317	980.9	0.0235
E2A(bHLH)/proBcell-E2A-ChIP-Seq(GSE21978)/Homer	DNRCAGCTGY	0.001	-7.336	0.0068	276	0.0673	2305	0.0553
ZNF264(Zf)/HEK293-ZNF264.GFP-ChIP-Seq(GSE58341)/Homer	RGGGCACTAACY	0.001	-7.2	0.0076	83	0.0202	582	0.014
AP-1(bZIP)/ThioMac-PU.1-ChIP-Seq(GSE21512)/Homer	VTGACTCATC	0.001	-7.053	0.0086	65	0.0158	434.9	0.0104
Sox21(HMG)/ESC-SOX21-ChIP-Seq(GSE110505)/Homer	BCCWTTGTBYKV	0.001	-6.989	0.009	146	0.0356	1134.8	0.0272
BHLHA15(bHLH)/NIH3T3-BHLHB8.HA-ChIP-Seq(GSE119782)/Homer	NAMCAGCTGK	0.001	-6.946	0.0092	189	0.0461	1522.2	0.0365
Hoxa11(Homeobox)/ChickenMSG-Hoxa11.Flag-ChIP-Seq(GSE86088)/Homer	TTTTATGGCM	0.01	-6.803	0.0104	171	0.0417	1364.8	0.0328
Tcf12(bHLH)/GM12878-Tcf12-ChIP-Seq(GSE32465)/Homer	VCAGCTGYTG	0.01	-6.77	0.0105	167	0.0407	1329.6	0.0319
Myf5(bHLH)/GM-Myf5-ChIP-Seq(GSE24852)/Homer	BAACAGCTGT	0.01	-6.766	0.0105	113	0.0275	849.7	0.0204
Nr5a2(NR)/Pancreas-LRH1-ChIP-Seq(GSE34295)/Homer	BTCAAGGTCA	0.01	-6.674	0.0111	90	0.0219	652.6	0.0157
NFAT(RHD)/Jurkat-NFATC1-ChIP-Seq(Jolma_et_al.)/Homer	ATTTTCCATT	0.01	-6.643	0.0112	77	0.0188	543	0.013
AP-2gamma(AP2)/MCF7-TFAP2C-ChIP-Seq(GSE21234)/Homer	SCCTSAGGSCAW	0.01	-6.548	0.0121	188	0.0458	1527.8	0.0367
Fos(bZIP)/TSC-Fos-ChIP-Seq(GSE110950)/Homer	NDATGASTCAYN	0.01	-6.528	0.0121	45	0.011	281.4	0.0068
NeuroG2(bHLH)/Fibroblast-NeuroG2-ChIP-Seq(GSE75910)/Homer	ACCATCTGTT	0.01	-6.407	0.0134	187	0.0456	1523.5	0.0366
Bach2(bZIP)/OCILy7-Bach2-ChIP-Seq(GSE44420)/Homer	TGCTGAGTCA	0.01	-6.399	0.0134	22	0.0054	109.8	0.0026
BATF(bZIP)/Th17-BATF-ChIP-Seq(GSE39756)/Homer	DATGASTCAT	0.01	-6.244	0.0153	53	0.0129	350.4	0.0084
TRPS1(Zf)/MCF7-TRPS1-ChIP-Seq(GSE107013)/Homer	AGATAAGANN	0.01	-6.156	0.0164	142	0.0346	1124.5	0.027
ZNF415(Zf)/HEK293-ZNF415.GFP-ChIP-Seq(GSE58341)/Homer	GRTGMTRGAGCC	0.01	-6.063	0.0176	74	0.018	529.4	0.0127
NeuroD1(bHLH)/Islet-NeuroD1-ChIP-Seq(GSE30298)/Homer	GCCATCTGTT	0.01	-6.01	0.0183	111	0.027	853	0.0205
Esrrb(NR)/mES-Esrrb-ChIP-Seq(GSE11431)/Homer	KTGACCTTGA	0.01	-5.977	0.0186	76	0.0185	548.6	0.0132
TATA-Box(TBP)/Promoter/Homer	CCTTTTAWAGSC	0.01	-5.93	0.0192	97	0.0236	731.9	0.0176
Bcl6(Zf)/Liver-Bcl6-ChIP-Seq(GSE31578)/Homer	NNNCTTTCCAGGAAA	0.01	-5.902	0.0194	120	0.0292	935.3	0.0225
Sox3(HMG)/NPC-Sox3-ChIP-Seq(GSE33059)/Homer	CCWTTGTY	0.01	-5.766	0.0219	147	0.0358	1183	0.0284
Sox17(HMG)/Endoderm-Sox17-ChIP-Seq(GSE61475)/Homer	CCATTGTTYB	0.01	-5.721	0.0225	58	0.0141	401.9	0.0096
Foxh1(Forkhead)/hESC-FOXH1-ChIP-Seq(GSE29422)/Homer	NNTGTGGATTSS	0.01	-5.686	0.023	49	0.0119	327.4	0.0079
EBNA1(EBV-virus)/Raji-EBNA1-ChIP-Seq(GSE30709)/Homer	GGYAGCAYDTGCTDCCCNNN	0.01	-5.669	0.023	3	0.0007	3.9	0.0001
ZEB1(Zf)/PDAC-ZEB1-ChIP-Seq(GSE64557)/Homer	VCAGGTRDRY	0.01	-5.64	0.0233	273	0.0665	2353.3	0.0565
EBF1(EBF)/Near-E2A-ChIP-Seq(GSE21512)/Homer	GTCCCCWGGGGA	0.01	-5.588	0.0242	145	0.0353	1170.7	0.0281
CUX1(Homeobox)/K562-CUX1-ChIP-Seq(GSE92882)/Homer	TATCGATNAN	0.01	-5.504	0.026	42	0.0102	273.1	0.0066
ZEB2(Zf)/SNU398-ZEB2-ChIP-Seq(GSE103048)/Homer	GNMCAGGTGTGC	0.01	-5.466	0.0266	152	0.037	1238.3	0.0297
Sox10(HMG)/SciaticNerve-Sox3-ChIP-Seq(GSE35132)/Homer	CCWTTGTYYB	0.01	-5.395	0.0281	135	0.0329	1086.2	0.0261
Sox7(HMG)/ESC-Sox7-ChIP-Seq(GSE133899)/Homer	VVRRAACAATGG	0.01	-5.287	0.0309	29	0.0071	173.6	0.0042
OCT4-SOX2-TCF-NANOG(POU,Homeobox,HMG)/mES-Oct4-ChIP-Seq(GSE11431)/Homer	ATTTGCATAACAATG	0.01	-5.255	0.0315	10	0.0024	38.6	0.0009
Smad3(MAD)/NPC-Smad3-ChIP-Seq(GSE36673)/Homer	TWGTCTGV	0.01	-5.208	0.0325	349	0.085	3096.1	0.0743
Fosl2(bZIP)/3T3L1-Fosl2-ChIP-Seq(GSE56872)/Homer	NATGASTCABNN	0.01	-5.078	0.0366	28	0.0068	169	0.0041
Bach1(bZIP)/K562-Bach1-ChIP-Seq(GSE31477)/Homer	AWWNTGCTGAGTCAT	0.01	-4.978	0.0399	7	0.0017	22.6	0.0005
FXR(NR),IR1/Liver-FXR-ChIP-Seq(Chong_et_al.)/Homer	AGGTCANTGACCTB	0.01	-4.902	0.0425	52	0.0127	367	0.0088
MafA(bZIP)/Islet-MafA-ChIP-Seq(GSE30298)/Homer	TGCTGACTCA	0.01	-4.9	0.0425	87	0.0212	671.8	0.0161
SPDEF(ETS)/VCaP-SPDEF-ChIP-Seq(SRA014231)/Homer	ASWTCCTGBT	0.01	-4.86	0.0432	114	0.0278	914.5	0.022
Hoxb4(Homeobox)/ES-Hoxb4-ChIP-Seq(GSE34014)/Homer	TGATTRATGGCY	0.01	-4.83	0.0439	14	0.0034	67	0.0016
OCT:OCT-short(POU,Homeobox)/NPC-OCT6-ChIP-Seq(GSE43916)/Homer	ATGCATWATGCATRW	0.01	-4.784	0.0454	35	0.0085	228.2	0.0055
ERRg(NR)/Kidney-ESRRG-ChIP-Seq(GSE104905)/Homer	GTGACCTTGRVN	0.01	-4.744	0.0467	92	0.0224	720.7	0.0173
ZBTB12(Zf)/HEK293-ZBTB12.GFP-ChIP-Seq(GSE58341)/Homer	NGNTCTAGAACCNGV	0.01	-4.674	0.0495	46	0.0112	321.9	0.0077
Hoxa9(Homeobox)/ChickenMSG-Hoxa9.Flag-ChIP-Seq(GSE86088)/Homer	RGCAATNAAA	0.01	-4.673	0.0495	217	0.0529	1874.5	0.045
Six1(Homeobox)/Myoblast-Six1-ChIP-Chip(GSE20150)/Homer	GKVTCADRTTWC	0.01	-4.618	0.0511	24	0.0058	143.6	0.0034
Unknown-ESC-element(?)/mES-Nanog-ChIP-Seq(GSE11724)/Homer	CACAGCAGGGGG	0.1	-4.499	0.0569	83	0.0202	647.6	0.0155
Hnf6b(Homeobox)/LNCaP-Hnf6b-ChIP-Seq(GSE106305)/Homer	TATTGAYY	0.1	-4.481	0.0573	60	0.0146	445.5	0.0107
HNF4a(NR),DR1/HepG2-HNF4a-ChIP-Seq(GSE25021)/Homer	CARRGKBCAAAGTYCA	0.1	-4.459	0.0578	43	0.0105	300.4	0.0072
SF1(NR)/H295R-Nr5a1-ChIP-Seq(GSE44220)/Homer	CAAGGHCANV	0.1	-4.417	0.0597	53	0.0129	386.5	0.0093
Sox4(HMG)/proB-Sox4-ChIP-Seq(GSE50066)/Homer	YCTTTGTTCC	0.1	-4.335	0.0641	72	0.0175	554.3	0.0133
FOXK2(Forkhead)/U2OS-FOXK2-ChIP-Seq(E-MTAB-2204)/Homer	SCHTGTTTACAT	0.1	-4.308	0.0651	47	0.0115	337.2	0.0081
LRF(Zf)/Erythroblasts-ZBTB7A-ChIP-Seq(GSE74977)/Homer	AAGACCCYYN	0.1	-4.235	0.0693	273	0.0665	2428.9	0.0583
CEBP:AP1(bZIP)/ThioMac-CEBPb-ChIP-Seq(GSE21512)/Homer	DRTGTTGCAA	0.1	-4.2	0.0709	53	0.0129	391.1	0.0094
Olig2(bHLH)/Neuron-Olig2-ChIP-Seq(GSE30882)/Homer	RCCATMTGTT	0.1	-4.135	0.0749	203	0.0495	1769.1	0.0425
Atf4(bZIP)/MEF-Atf4-ChIP-Seq(GSE35681)/Homer	MTGATGCAAT	0.1	-4.057	0.0801	21	0.0051	127.6	0.0031
Zic2(Zf)/ESC-Zic2-ChIP-Seq(SRP197560)/Homer	CHCAGCRGGRGG	0.1	-3.986	0.0851	71	0.0173	555.5	0.0133
TEAD1(TEAD)/HepG2-TEAD1-ChIP-Seq(Encode)/Homer	CYRCATTCCA	0.1	-3.959	0.0866	101	0.0246	827.5	0.0199
RORgt(NR)/EL4-RORgt.Flag-ChIP-Seq(GSE56019)/Homer	AAYTAGGTCA	0.1	-3.953	0.0866	14	0.0034	75.6	0.0018
RORgt(NR)/EL4-RORgt.Flag-ChIP-Seq(GSE56019)/Homer	AAYTAGGTCA	0.1	-3.953	0.0866	14	0.0034	75.6	0.0018
Sox15(HMG)/CPA-Sox15-ChIP-Seq(GSE62909)/Homer	RAACAATGGN	0.1	-3.921	0.0873	88	0.0214	710.7	0.0171
PR(NR)/T47D-PR-ChIP-Seq(GSE31130)/Homer	VAGRACAKNCTGTBC	0.1	-3.906	0.0877	183	0.0446	1592.3	0.0382
EBF2(EBF)/BrownAdipose-EBF2-ChIP-Seq(GSE97114)/Homer	NABTCCCWDGGGAVH	0.1	-3.888	0.0884	97	0.0236	793.6	0.019
MyoD(bHLH)/Myotube-MyoD-ChIP-Seq(GSE21614)/Homer	RRCAGCTGYTSY	0.1	-3.871	0.089	128	0.0312	1079.7	0.0259
Hoxa13(Homeobox)/ChickenMSG-Hoxa13.Flag-ChIP-Seq(GSE86088)/Homer	CYHATAAAAN	0.1	-3.829	0.0919	164	0.04	1417.6	0.034
Hoxd11(Homeobox)/ChickenMSG-Hoxd11.Flag-ChIP-Seq(GSE86088)/Homer	VGCCATAAAA	0.1	-3.787	0.095	176	0.0429	1532.2	0.0368
Nrf2(bZIP)/Lymphoblast-Nrf2-ChIP-Seq(GSE37589)/Homer	HTGCTGAGTCAT	0.1	-3.757	0.0969	6	0.0015	22.6	0.0005
Stat3+il21(Stat)/CD4-Stat3-ChIP-Seq(GSE19198)/Homer	SVYTTCCNGGAARB	0.1	-3.622	0.1099	67	0.0163	530.4	0.0127
RUNX1(Runt)/Jurkat-RUNX1-ChIP-Seq(GSE29180)/Homer	AAACCACARM	0.1	-3.505	0.1224	85	0.0207	697.4	0.0167
Gata6(Zf)/HUG1N-GATA6-ChIP-Seq(GSE51936)/Homer	YCTTATCTBN	0.1	-3.497	0.1224	60	0.0146	471.3	0.0113
HOXA2(Homeobox)/mES-Hoxa2-ChIP-Seq(Donaldson_et_al.)/Homer	GYCATCMATCAT	0.1	-3.466	0.125	7	0.0017	30	0.0007
TEAD2(TEA)/Py2T-Tead2-ChIP-Seq(GSE55709)/Homer	CCWGGAATGY	0.1	-3.433	0.1281	58	0.0141	455.1	0.0109
Twist(bHLH)/HMLE-TWIST1-ChIP-Seq(Chang_et_al)/Homer	VCAKCTGGNNNCCAGMTGBN	0.1	-3.424	0.1281	17	0.0041	104.7	0.0025
NFE2L2(bZIP)/HepG2-NFE2L2-ChIP-Seq(Encode)/Homer	AWWWTGCTGAGTCAT	0.1	-3.396	0.1305	6	0.0015	24.1	0.0006
GATA3(Zf),DR8/iTreg-Gata3-ChIP-Seq(GSE20898)/Homer	AGATSTNDNNDSAGATAASN	0.1	-3.368	0.133	5	0.0012	18.9	0.0005
GLI3(Zf)/Limb-GLI3-ChIP-Chip(GSE11077)/Homer	CGTGGGTGGTCC	0.1	-3.346	0.1348	18	0.0044	113.1	0.0027
Erra(NR)/HepG2-Erra-ChIP-Seq(GSE31477)/Homer	CAAAGGTCAG	0.1	-3.331	0.1356	274	0.0668	2495.9	0.0599
FOXK1(Forkhead)/HEK293-FOXK1-ChIP-Seq(GSE51673)/Homer	NVWTGTTTAC	0.1	-3.328	0.1356	62	0.0151	494.7	0.0119
Zic3(Zf)/mES-Zic3-ChIP-Seq(GSE37889)/Homer	GGCCYCCTGCTGDGH	0.1	-3.317	0.1356	86	0.021	713.9	0.0171
STAT1(Stat)/HelaS3-STAT1-ChIP-Seq(GSE12782)/Homer	NATTTCCNGGAAAT	0.1	-3.308	0.1356	22	0.0054	146.5	0.0035
MafK(bZIP)/C2C12-MafK-ChIP-Seq(GSE36030)/Homer	GCTGASTCAGCA	0.1	-3.299	0.1356	25	0.0061	171.3	0.0041
AP-2alpha(AP2)/Hela-AP2alpha-ChIP-Seq(GSE31477)/Homer	ATGCCCTGAGGC	0.1	-3.272	0.138	132	0.0322	1143.5	0.0274
BMYB(HTH)/Hela-BMYB-ChIP-Seq(GSE27030)/Homer	NHAACBGYYV	0.1	-3.26	0.1384	156	0.038	1370.4	0.0329
FoxL2(Forkhead)/Ovary-FoxL2-ChIP-Seq(GSE60858)/Homer	WWTRTAAACAVG	0.1	-3.236	0.1406	44	0.0107	336.5	0.0081
Foxf1(Forkhead)/Lung-Foxf1-ChIP-Seq(GSE77951)/Homer	WWATRTAAACAN	0.1	-3.23	0.1406	45	0.011	345.7	0.0083
Six4(Homeobox)/MCF7-SIX4-ChIP-Seq(Encode)/Homer	TGWAAYCTGABACCB	0.1	-3.165	0.1485	8	0.0019	40	0.001
AR-halfsite(NR)/LNCaP-AR-ChIP-Seq(GSE27824)/Homer	CCAGGAACAG	0.1	-3.164	0.1485	439	0.107	4114.3	0.0988
PBX2(Homeobox)/K562-PBX2-ChIP-Seq(Encode)/Homer	RTGATTKATRGN	0.1	-3.154	0.1485	45	0.011	347.9	0.0084
Gata4(Zf)/Heart-Gata4-ChIP-Seq(GSE35151)/Homer	NBWGATAAGR	0.1	-3.128	0.1506	69	0.0168	564.3	0.0135
LEF1(HMG)/H1-LEF1-ChIP-Seq(GSE64758)/Homer	CCTTTGATST	0.1	-3.116	0.1512	45	0.011	348.1	0.0084
TEAD3(TEA)/HepG2-TEAD3-ChIP-Seq(Encode)/Homer	TRCATTCCAG	0.1	-3.083	0.1551	109	0.0266	936.5	0.0225
THRb(NR)/Liver-NR1A2-ChIP-Seq(GSE52613)/Homer	TRAGGTCA	0.1	-3.054	0.1584	502	0.1223	4743.5	0.1139
HIC1(Zf)/Treg-ZBTB29-ChIP-Seq(GSE99889)/Homer	TGCCAGCB	0.1	-3.019	0.1628	320	0.078	2964.8	0.0712
STAT6(Stat)/Macrophage-Stat6-ChIP-Seq(GSE38377)/Homer	TTCCKNAGAA	0.1	-2.99	0.1663	40	0.0097	307.7	0.0074
TEAD4(TEA)/Tropoblast-Tead4-ChIP-Seq(GSE37350)/Homer	CCWGGAATGY	0.1	-2.969	0.1686	88	0.0214	745.4	0.0179
IRF3(IRF)/BMDM-Irf3-ChIP-Seq(GSE67343)/Homer	AGTTTCAKTTTC	0.1	-2.949	0.1707	24	0.0058	169.9	0.0041
Jun-AP1(bZIP)/K562-cJun-ChIP-Seq(GSE31477)/Homer	GATGASTCATCN	0.1	-2.881	0.1815	18	0.0044	120.1	0.0029
Foxa2(Forkhead)/Liver-Foxa2-ChIP-Seq(GSE25694)/Homer	CYTGTTTACWYW	0.1	-2.829	0.1898	49	0.0119	392.7	0.0094
STAT4(Stat)/CD4-Stat4-ChIP-Seq(GSE22104)/Homer	NYTTCCWGGAAR	0.1	-2.806	0.1928	79	0.0192	668.4	0.016
ZNF692(Zf)/HEK293-ZNF692.GFP-ChIP-Seq(GSE58341)/Homer	GTGGGCCCCA	0.1	-2.803	0.1928	26	0.0063	189.5	0.0045
NF-E2(bZIP)/K562-NFE2-ChIP-Seq(GSE31477)/Homer	GATGACTCAGCA	0.1	-2.789	0.1932	6	0.0015	28.6	0.0007
Tgif2(Homeobox)/mES-Tgif2-ChIP-Seq(GSE55404)/Homer	TGTCANYT	0.1	-2.782	0.1933	326	0.0794	3042.7	0.073
ZNF7(Zf)/HepG2-ZNF7.Flag-ChIP-Seq(Encode)/Homer	CTGCCWVCTTTTRTA	0.1	-2.712	0.2057	34	0.0083	261.4	0.0063
FOXP1(Forkhead)/H9-FOXP1-ChIP-Seq(GSE31006)/Homer	NYYTGTTTACHN	0.1	-2.708	0.2057	26	0.0063	191.9	0.0046
Foxo3(Forkhead)/U2OS-Foxo3-ChIP-Seq(E-MTAB-2701)/Homer	DGTAAACA	0.1	-2.691	0.2073	44	0.0107	351.6	0.0084
bZIP:IRF(bZIP,IRF)/Th17-BatF-ChIP-Seq(GSE39756)/Homer	NAGTTTCABTHTGACTNW	0.1	-2.689	0.2073	20	0.0049	140.8	0.0034
Hnf1(Homeobox)/Liver-Foxa2-Chip-Seq(GSE25694)/Homer	GGTTAAWCATTAA	0.1	-2.676	0.2074	7	0.0017	36.5	0.0009
Unknown(Homeobox)/Limb-p300-ChIP-Seq/Homer	SSCMATWAAA	0.1	-2.655	0.2103	42	0.0102	334.4	0.008
RBPJ:Ebox(?,bHLH)/Panc1-Rbpj1-ChIP-Seq(GSE47459)/Homer	GGGRAARRGRMCAGMTG	0.1	-2.618	0.2169	30	0.0073	228.8	0.0055
GATA3(Zf)/iTreg-Gata3-ChIP-Seq(GSE20898)/Homer	AGATAASR	0.1	-2.583	0.223	101	0.0246	884.6	0.0212
NF1:FOXA1(CTF,Forkhead)/LNCAP-FOXA1-ChIP-Seq(GSE27824)/Homer	WNTGTTTRYTTTGGCA	0.1	-2.529	0.2339	5	0.0012	23.6	0.0006
PAX5(Paired,Homeobox),condensed/GM12878-PAX5-ChIP-Seq(GSE32465)/Homer	GTCACGCTCSCTGM	0.1	-2.437	0.2549	14	0.0034	94.4	0.0023
Six2(Homeobox)/NephronProgenitor-Six2-ChIP-Seq(GSE39837)/Homer	GWAAYHTGAKMC	0.1	-2.436	0.2549	75	0.0183	646.4	0.0155
BORIS(Zf)/K562-CTCFL-ChIP-Seq(GSE32465)/Homer	CNNBRGCGCCCCCTGSTGGC	0.1	-2.427	0.2549	23	0.0056	171.4	0.0041
Tbx20(T-box)/Heart-Tbx20-ChIP-Seq(GSE29636)/Homer	GGTGYTGACAGS	0.1	-2.427	0.2549	23	0.0056	172	0.0041
Pit1+1bp(Homeobox)/GCrat-Pit1-ChIP-Seq(GSE58009)/Homer	ATGCATAATTCA	0.1	-2.419	0.2549	13	0.0032	86.7	0.0021
HNF1b(Homeobox)/PDAC-HNF1B-ChIP-Seq(GSE64557)/Homer	GTTAATNATTAA	0.1	-2.418	0.2549	8	0.0019	46.8	0.0011
NFkB-p65(RHD)/GM12787-p65-ChIP-Seq(GSE19485)/Homer	WGGGGATTTCCC	0.1	-2.406	0.2549	51	0.0124	424.6	0.0102
STAT5(Stat)/mCD4+-Stat5-ChIP-Seq(GSE12346)/Homer	RTTTCTNAGAAA	0.1	-2.397	0.2549	26	0.0063	198.1	0.0048
Egr2(Zf)/Thymocytes-Egr2-ChIP-Seq(GSE34254)/Homer	NGCGTGGGCGGR	0.1	-2.32	0.2719	25	0.0061	191.1	0.0046
HOXB13(Homeobox)/ProstateTumor-HOXB13-ChIP-Seq(GSE56288)/Homer	TTTTATKRGG	1	-2.263	0.286	66	0.0161	569.5	0.0137
GATA(Zf),IR4/iTreg-Gata3-ChIP-Seq(GSE20898)/Homer	NAGATWNBNATCTNN	1	-2.26	0.286	4	0.001	18.6	0.0004
AMYB(HTH)/Testes-AMYB-ChIP-Seq(GSE44588)/Homer	TGGCAGTTGG	1	-2.248	0.2867	158	0.0385	1449.1	0.0348
Tlx?(NR)/NPC-H3K4me1-ChIP-Seq(GSE16256)/Homer	CTGGCAGSCTGCCA	1	-2.247	0.2867	44	0.0107	365.9	0.0088
HOXA1(Homeobox)/mES-Hoxa1-ChIP-Seq(SRP084292)/Homer	TGATKGATGR	1	-2.223	0.2904	15	0.0037	106.9	0.0026
Rbpj1(?)/Panc1-Rbpj1-ChIP-Seq(GSE47459)/Homer	HTTTCCCASG	1	-2.21	0.2925	139	0.0339	1268.8	0.0305
Brn2(POU,Homeobox)/NPC-Brn2-ChIP-Seq(GSE35496)/Homer	ATGAATATTC	1	-2.196	0.2947	6	0.0015	33.2	0.0008
Hand2(bHLH)/Mesoderm-Hand2-ChIP-Seq(GSE61475)/Homer	TGACANARRCCAGRC	1	-2.158	0.3044	39	0.0095	322.1	0.0077
ZNF16(Zf)/HEK293-ZNF16.GFP-ChIP-Seq(GSE58341)/Homer	MACCTTCYATGGCTCCCTAKTGCCY	1	-2.129	0.3116	2	0.0005	6.1	0.0001
Snail1(Zf)/LS174T-SNAIL1.HA-ChIP-Seq(GSE127183)/Homer	TRCACCTGCY	1	-2.123	0.3116	135	0.0329	1235.3	0.0297
HLF(bZIP)/HSC-HLF.Flag-ChIP-Seq(GSE69817)/Homer	RTTATGYAAB	1	-2.089	0.3203	49	0.0119	417.7	0.01
Tbx6(T-box)/ESC-Tbx6-ChIP-Seq(GSE93524)/Homer	DAGGTGTBAA	1	-2.076	0.3229	100	0.0244	901.1	0.0216
RORg(NR)/Liver-Rorc-ChIP-Seq(GSE101115)/Homer	WAABTAGGTCAV	1	-2.075	0.3229	8	0.0019	50.4	0.0012
Chop(bZIP)/MEF-Chop-ChIP-Seq(GSE35681)/Homer	ATTGCATCAT	1	-2.051	0.3252	13	0.0032	92.2	0.0022
Mef2d(MADS)/Retina-Mef2d-ChIP-Seq(GSE61391)/Homer	GCTATTTTTAGC	1	-2.051	0.3252	13	0.0032	92.1	0.0022
Barx1(Homeobox)/Stomach-Barx1.3xFlag-ChIP-Seq(GSE69483)/Homer	AAACMATTAN	1	-2.041	0.3267	26	0.0063	207.1	0.005
STAT6(Stat)/CD4-Stat6-ChIP-Seq(GSE22104)/Homer	ABTTCYYRRGAA	1	-2.024	0.3302	37	0.009	308.7	0.0074
X-box(HTH)/NPC-H3K4me1-ChIP-Seq(GSE16256)/Homer	GGTTGCCATGGCAA	1	-2.021	0.3302	12	0.0029	84.4	0.002
CTCF(Zf)/CD4+-CTCF-ChIP-Seq(Barski_et_al.)/Homer	AYAGTGCCMYCTRGTGGCCA	1	-1.992	0.3372	11	0.0027	76	0.0018
PRDM14(Zf)/H1-PRDM14-ChIP-Seq(GSE22767)/Homer	RGGTCTCTAACY	1	-1.893	0.3703	25	0.0061	202.6	0.0049
Zfp809(Zf)/ES-Zfp809-ChIP-Seq(GSE70799)/Homer	GGGGCTYGKCTGGGA	1	-1.892	0.3703	31	0.0076	257.3	0.0062
REST-NRSF(Zf)/Jurkat-NRSF-ChIP-Seq/Homer	GGMGCTGTCCATGGTGCTGA	1	-1.883	0.3703	2	0.0005	7.7	0.0002
Rfx5(HTH)/GM12878-Rfx5-ChIP-Seq(GSE31477)/Homer	SCCTAGCAACAG	1	-1.868	0.3735	32	0.0078	267.9	0.0064
ZKSCAN1(Zf)/HepG2-ZKSCAN1-ChIP-Seq(Encode)/Homer	GCACAYAGTAGGKCY	1	-1.825	0.3876	5	0.0012	29.1	0.0007
Hoxd13(Homeobox)/ChickenMSG-Hoxd13.Flag-ChIP-Seq(GSE86088)/Homer	NCYAATAAAA	1	-1.817	0.3884	92	0.0224	839.9	0.0202
EWS:FLI1-fusion(ETS)/SK_N_MC-EWS:FLI1-ChIP-Seq(SRA014231)/Homer	VACAGGAAAT	1	-1.777	0.4023	67	0.0163	601.7	0.0144
GRE(NR),IR3/A549-GR-ChIP-Seq(GSE32465)/Homer	NRGVACABNVTGTYCY	1	-1.744	0.4135	12	0.0029	89.7	0.0022
MafB(bZIP)/BMM-Mafb-ChIP-Seq(GSE75722)/Homer	WNTGCTGASTCAGCANWTTY	1	-1.739	0.4135	31	0.0076	262.9	0.0063
OCT:OCT(POU,Homeobox,IR1)/NPC-Brn2-ChIP-Seq(GSE35496)/Homer	ATGAATWATTCATGA	1	-1.721	0.4163	1	0.0002	2.1	0.0001
Pax7(Paired,Homeobox),long/Myoblast-Pax7-ChIP-Seq(GSE25064)/Homer	TAATCHGATTAC	1	-1.721	0.4163	1	0.0002	2.7	0.0001
FOXA1(Forkhead)/MCF7-FOXA1-ChIP-Seq(GSE26831)/Homer	WAAGTAAACA	1	-1.689	0.4278	50	0.0122	443.4	0.0106
NF1(CTF)/LNCAP-NF1-ChIP-Seq(Unpublished)/Homer	CYTGGCABNSTGCCAR	1	-1.656	0.4397	41	0.01	359.7	0.0086
EKLF(Zf)/Erythrocyte-Klf1-ChIP-Seq(GSE20478)/Homer	NWGGGTGTGGCY	1	-1.648	0.4412	24	0.0058	200.8	0.0048
RAR:RXR(NR),DR5/ES-RAR-ChIP-Seq(GSE56893)/Homer	RGGTCADNNAGAGGTCAV	1	-1.642	0.4415	4	0.001	23.1	0.0006
RORa(NR)/Liver-Rora-ChIP-Seq(GSE101115)/Homer	AAWCTAGGTCARDNN	1	-1.61	0.4533	10	0.0024	74	0.0018
TEAD(TEA)/Fibroblast-PU.1-ChIP-Seq(Unpublished)/Homer	YCWGGAATGY	1	-1.595	0.4578	58	0.0141	524.5	0.0126
Phox2b(Homeobox)/CLBGA-PHOX2B-ChIP-Seq(GSE90683)/Homer	TTAATTNAATTA	1	-1.586	0.4598	8	0.0019	57.8	0.0014
Gata1(Zf)/K562-GATA1-ChIP-Seq(GSE18829)/Homer	SAGATAAGRV	1	-1.573	0.4633	38	0.0093	334.1	0.008
GRHL2(CP2)/HBE-GRHL2-ChIP-Seq(GSE46194)/Homer	AAACYKGTTWDACMRGTTTB	1	-1.521	0.4855	24	0.0058	204.6	0.0049
Tgif1(Homeobox)/mES-Tgif1-ChIP-Seq(GSE55404)/Homer	YTGWCADY	1	-1.509	0.4889	273	0.0665	2645.4	0.0635
FOXA1(Forkhead)/LNCAP-FOXA1-ChIP-Seq(GSE27824)/Homer	WAAGTAAACA	1	-1.487	0.4974	60	0.0146	549.9	0.0132
Oct2(POU,Homeobox)/Bcell-Oct2-ChIP-Seq(GSE21512)/Homer	ATATGCAAAT	1	-1.472	0.5021	15	0.0037	122.1	0.0029
Nur77(NR)/K562-NR4A1-ChIP-Seq(GSE31363)/Homer	TGACCTTTNCNT	1	-1.457	0.5073	12	0.0029	95.3	0.0023
Oct11(POU,Homeobox)/NCIH1048-POU2F3-ChIP-seq(GSE115123)/Homer	GATTTGCATA	1	-1.442	0.5099	16	0.0039	132.8	0.0032
ZNF652/HepG2-ZNF652.Flag-ChIP-Seq(Encode)/Homer	TTAACCCTTTVNKKN	1	-1.442	0.5099	16	0.0039	132.1	0.0032
RUNX-AML(Runt)/CD4+-PolII-ChIP-Seq(Barski_et_al.)/Homer	GCTGTGGTTW	1	-1.438	0.5099	53	0.0129	484.1	0.0116
Reverb(NR),DR2/RAW-Reverba.biotin-ChIP-Seq(GSE45914)/Homer	GTRGGTCASTGGGTCA	1	-1.434	0.5099	15	0.0037	123.2	0.003
Slug(Zf)/Mesoderm-Snai2-ChIP-Seq(GSE61475)/Homer	SNGCACCTGCHS	1	-1.43	0.5099	83	0.0202	776.7	0.0186
Smad4(MAD)/ESC-SMAD4-ChIP-Seq(GSE29422)/Homer	VBSYGTCTGG	1	-1.405	0.5189	185	0.0451	1783.6	0.0428
ISRE(IRF)/ThioMac-LPS-Expression(GSE23622)/Homer	AGTTTCASTTTC	1	-1.401	0.5189	5	0.0012	34.3	0.0008
Pax7(Paired,Homeobox)/Myoblast-Pax7-ChIP-Seq(GSE25064)/Homer	TAATCAATTA	1	-1.364	0.5355	4	0.001	26.9	0.0006
Pax7(Paired,Homeobox),longest/Myoblast-Pax7-ChIP-Seq(GSE25064)/Homer	NTAATTDGCYAATTANNWWD	1	-1.363	0.5355	1	0.0002	3.9	0.0001
PAX6(Paired,Homeobox)/Forebrain-Pax6-ChIP-Seq(GSE66961)/Homer	NGTGTTCAVTSAAGCGKAAA	1	-1.358	0.5355	9	0.0022	70.2	0.0017
CHR(?)/Hela-CellCycle-Expression/Homer	SRGTTTCAAA	1	-1.347	0.5371	35	0.0085	315.9	0.0076
p53(p53)/mES-cMyc-ChIP-Seq(GSE11431)/Homer	ACATGCCCGGGCAT	1	-1.339	0.5391	3	0.0007	18.6	0.0004
Pit1(Homeobox)/GCrat-Pit1-ChIP-Seq(GSE58009)/Homer	ATGMATATDC	1	-1.328	0.5422	40	0.0097	364.7	0.0088
ZNF341(Zf)/EBV-ZNF341-ChIP-Seq(GSE113194)/Homer	GGAACAGCCG	1	-1.314	0.5477	78	0.019	735.4	0.0177
Pitx1:Ebox(Homeobox,bHLH)/Hindlimb-Pitx1-ChIP-Seq(GSE41591)/Homer	YTAATTRAWWCCAGATGT	1	-1.307	0.5489	7	0.0017	54	0.0013
Hoxd10(Homeobox)/ChickenMSG-Hoxd10.Flag-ChIP-Seq(GSE86088)/Homer	GGCMATGAAA	1	-1.296	0.5523	69	0.0168	648.2	0.0156
KLF10(Zf)/HEK293-KLF10.GFP-ChIP-Seq(GSE58341)/Homer	GGGGGTGTGTCC	1	-1.289	0.5539	62	0.0151	580.9	0.0139
Fox:Ebox(Forkhead,bHLH)/Panc1-Foxa2-ChIP-Seq(GSE47459)/Homer	NNNVCTGWGYAAACASN	1	-1.27	0.5616	50	0.0122	464.8	0.0112
Oct4(POU,Homeobox)/mES-Oct4-ChIP-Seq(GSE11431)/Homer	ATTTGCATAW	1	-1.262	0.5636	20	0.0049	175.7	0.0042
PRDM9(Zf)/Testis-DMC1-ChIP-Seq(GSE35498)/Homer	ADGGYAGYAGCATCT	1	-1.258	0.5636	45	0.011	416.3	0.01
Eomes(T-box)/H9-Eomes-ChIP-Seq(GSE26097)/Homer	ATTAACACCT	1	-1.23	0.5767	158	0.0385	1533.2	0.0368
ZNF382(Zf)/HEK293-ZNF382.GFP-ChIP-Seq(GSE58341)/Homer	GNCTGTASTRNTGBCTCHTT	1	-1.221	0.5794	2	0.0005	11.2	0.0003
NFAT:AP1(RHD,bZIP)/Jurkat-NFATC1-ChIP-Seq(Jolma_et_al.)/Homer	SARTGGAAAAWRTGAGTCAB	1	-1.217	0.5794	9	0.0022	73.8	0.0018
COUP-TFII(NR)/Artia-Nr2f2-ChIP-Seq(GSE46497)/Homer	AGRGGTCA	1	-1.195	0.5893	214	0.0521	2095.1	0.0503
Ets1-distal(ETS)/CD4+-PolII-ChIP-Seq(Barski_et_al.)/Homer	MACAGGAAGT	1	-1.193	0.5893	21	0.0051	187.2	0.0045
VDR(NR),DR3/GM10855-VDR+vitD-ChIP-Seq(GSE22484)/Homer	ARAGGTCANWGAGTTCANNN	1	-1.139	0.618	14	0.0034	122.9	0.0029
Gata2(Zf)/K562-GATA2-ChIP-Seq(GSE18829)/Homer	BBCTTATCTS	1	-1.118	0.6281	39	0.0095	365.3	0.0088
Phox2a(Homeobox)/Neuron-Phox2a-ChIP-Seq(GSE31456)/Homer	YTAATYNRATTA	1	-1.107	0.6326	14	0.0034	123.8	0.003
NFkB-p65-Rel(RHD)/ThioMac-LPS-Expression(GSE23622)/Homer	GGAAATTCCC	1	-1.089	0.6409	6	0.0015	48.9	0.0012
EWS:ERG-fusion(ETS)/CADO_ES1-EWS:ERG-ChIP-Seq(SRA014231)/Homer	ATTTCCTGTN	1	-1.079	0.645	53	0.0129	505.1	0.0121
GRE(NR),IR3/RAW264.7-GRE-ChIP-Seq(Unpublished)/Homer	VAGRACAKWCTGTYC	1	-1.071	0.647	17	0.0041	153.2	0.0037
ELF3(ETS)/PDAC-ELF3-ChIP-Seq(GSE64557)/Homer	ANCAGGAAGT	1	-1.068	0.647	59	0.0144	565.1	0.0136
Cdx2(Homeobox)/mES-Cdx2-ChIP-Seq(GSE14586)/Homer	GYMATAAAAH	1	-1.063	0.647	29	0.0071	270.6	0.0065
Brn1(POU,Homeobox)/NPC-Brn1-ChIP-Seq(GSE35496)/Homer	TATGCWAATBAV	1	-1.037	0.6607	12	0.0029	106.2	0.0025
ARE(NR)/LNCAP-AR-ChIP-Seq(GSE27824)/Homer	RGRACASNSTGTYCYB	1	-1.028	0.6641	19	0.0046	174.5	0.0042
Tbx21(T-box)/GM12878-TBX21-ChIP-Seq(Encode)/Homer	AGGTGTGAAA	1	-1.024	0.6641	75	0.0183	727.1	0.0175
IRF8(IRF)/BMDM-IRF8-ChIP-Seq(GSE77884)/Homer	GRAASTGAAAST	1	-1.018	0.6654	25	0.0061	233.3	0.0056
Sp1(Zf)/Promoter/Homer	GGCCCCGCCCCC	1	-1.013	0.666	58	0.0141	559.6	0.0134
IRF4(IRF)/GM12878-IRF4-ChIP-Seq(GSE32465)/Homer	ACTGAAACCA	1	-0.988	0.6797	34	0.0083	323	0.0078
CArG(MADS)/PUER-Srf-ChIP-Seq(Sullivan_et_al.)/Homer	CCATATATGGNM	1	-0.9841	0.6797	18	0.0044	166.2	0.004
PAX3:FKHR-fusion(Paired,Homeobox)/Rh4-PAX3:FKHR-ChIP-Seq(GSE19063)/Homer	ACCRTGACTAATTNN	1	-0.9754	0.6827	9	0.0022	79.1	0.0019
PBX1(Homeobox)/MCF7-PBX1-ChIP-Seq(GSE28007)/Homer	GSCTGTCACTCA	1	-0.9694	0.684	7	0.0017	60.2	0.0014
Rfx1(HTH)/NPC-H3K4me1-ChIP-Seq(GSE16256)/Homer	KGTTGCCATGGCAA	1	-0.9647	0.6844	17	0.0041	157.7	0.0038
Rfx2(HTH)/LoVo-RFX2-ChIP-Seq(GSE49402)/Homer	GTTGCCATGGCAACM	1	-0.9625	0.6844	10	0.0024	89.8	0.0022
Etv2(ETS)/ES-ER71-ChIP-Seq(GSE59402)/Homer	NNAYTTCCTGHN	1	-0.9619	0.6844	85	0.0207	832.3	0.02
HNF6(Homeobox)/Liver-Hnf6-ChIP-Seq(ERP000394)/Homer	NTATYGATCH	1	-0.9584	0.6844	31	0.0076	295.1	0.0071
Prop1(Homeobox)/GHFT1-PROP1.biotin-ChIP-Seq(GSE77302)/Homer	NTAATBNAATTA	1	-0.9575	0.6844	24	0.0058	226.3	0.0054
CDX4(Homeobox)/ZebrafishEmbryos-Cdx4.Myc-ChIP-Seq(GSE48254)/Homer	NGYCATAAAWCH	1	-0.9254	0.6976	43	0.0105	416.2	0.01
FOXM1(Forkhead)/MCF7-FOXM1-ChIP-Seq(GSE72977)/Homer	TRTTTACTTW	1	-0.907	0.7077	51	0.0124	497.5	0.0119
CREB5(bZIP)/LNCaP-CREB5.V5-ChIP-Seq(GSE137775)/Homer	VVATGACGTCAT	1	-0.8959	0.7128	24	0.0058	229.6	0.0055
Egr1(Zf)/K562-Egr1-ChIP-Seq(GSE32465)/Homer	TGCGTGGGYG	1	-0.865	0.7322	82	0.02	811.7	0.0195
Foxa3(Forkhead)/Liver-Foxa3-ChIP-Seq(GSE77670)/Homer	BSNTGTTTACWYWGN	1	-0.8502	0.7402	14	0.0034	132.5	0.0032
Gli2(Zf)/GM2-Gli2-ChIP-Chip(GSE112702)/Homer	YSTGGGTGGTCT	1	-0.8369	0.7473	26	0.0063	252.8	0.0061
Smad2(MAD)/ES-SMAD2-ChIP-Seq(GSE29422)/Homer	CTGTCTGG	1	-0.8142	0.7614	183	0.0446	1835.3	0.0441
KLF6(Zf)/PDAC-KLF6-ChIP-Seq(GSE64557)/Homer	MKGGGYGTGGCC	1	-0.8081	0.7631	154	0.0375	1543.7	0.0371
EAR2(NR)/K562-NR2F6-ChIP-Seq(Encode)/Homer	NRBCARRGGTCA	1	-0.7826	0.7797	158	0.0385	1587	0.0381
NFY(CCAAT)/Promoter/Homer	RGCCAATSRG	1	-0.7796	0.7797	76	0.0185	759.6	0.0182
PGR(NR)/EndoStromal-PGR-ChIP-Seq(GSE69539)/Homer	AAGAACATWHTGTTC	1	-0.7767	0.7797	13	0.0032	125.9	0.003
NFkB-p50,p52(RHD)/Monocyte-p50-ChIP-Chip(Schreiber_et_al.)/Homer	GGGGGAATCCCC	1	-0.7766	0.7797	12	0.0029	115.4	0.0028
FOXA1:AR(Forkhead,NR)/LNCAP-AR-ChIP-Seq(GSE27824)/Homer	AGTAAACAAAAAAGAACAND	1	-0.7606	0.7849	2	0.0005	16.2	0.0004
EBF(EBF)/proBcell-EBF-ChIP-Seq(GSE21978)/Homer	DGTCCCYRGGGA	1	-0.7593	0.7849	19	0.0046	186.6	0.0045
MYNN(Zf)/HEK293-MYNN.eGFP-ChIP-Seq(Encode)/Homer	TTCAAAWTAAAAGTC	1	-0.7485	0.7885	9	0.0022	86.3	0.0021
Zic(Zf)/Cerebellum-ZIC1.2-ChIP-Seq(GSE60731)/Homer	CCTGCTGAGH	1	-0.7474	0.7885	91	0.0222	914.2	0.0219
ZNF165(Zf)/WHIM12-ZNF165-ChIP-Seq(GSE65937)/Homer	AAGGKGRCGCAGGCA	1	-0.7164	0.8081	17	0.0041	168.5	0.004
PU.1:IRF8(ETS:IRF)/pDC-Irf8-ChIP-Seq(GSE66899)/Homer	GGAAGTGAAAST	1	-0.6876	0.8286	14	0.0034	140	0.0034
Tbr1(T-box)/Cortex-Tbr1-ChIP-Seq(GSE71384)/Homer	AAGGTGTKAA	1	-0.6775	0.8338	96	0.0234	973.4	0.0234
FoxD3(forkhead)/ZebrafishEmbryo-Foxd3.biotin-ChIP-seq(GSE106676)/Homer	TGTTTAYTTAGC	1	-0.664	0.842	40	0.0097	405.5	0.0097
RUNX2(Runt)/PCa-RUNX2-ChIP-Seq(GSE33889)/Homer	NWAACCACADNN	1	-0.6636	0.842	51	0.0124	517.7	0.0124
RUNX(Runt)/HPC7-Runx1-ChIP-Seq(GSE22178)/Homer	SAAACCACAG	1	-0.6489	0.8486	49	0.0119	498.3	0.012
MYB(HTH)/ERMYB-Myb-ChIPSeq(GSE22095)/Homer	GGCVGTTR	1	-0.6412	0.8519	188	0.0458	1914.3	0.0459
COUP-TFII(NR)/K562-NR2F1-ChIP-Seq(Encode)/Homer	GKBCARAGGTCA	1	-0.6401	0.8519	164	0.04	1670.9	0.0401
PU.1(ETS)/ThioMac-PU.1-ChIP-Seq(GSE21512)/Homer	AGAGGAAGTG	1	-0.5877	0.8922	34	0.0083	350.4	0.0084
Tbet(T-box)/CD8-Tbet-ChIP-Seq(GSE33802)/Homer	AGGTGTGAAM	1	-0.5834	0.8928	68	0.0166	699.9	0.0168
Tcf7(HMG)/GM12878-TCF7-ChIP-Seq(Encode)/Homer	CTTTGATGTGSB	1	-0.5765	0.8957	15	0.0037	155.5	0.0037
Znf263(Zf)/K562-Znf263-ChIP-Seq(GSE31477)/Homer	CVGTSCTCCC	1	-0.5706	0.8978	211	0.0514	2162.4	0.0519
PPARa(NR),DR1/Liver-Ppara-ChIP-Seq(GSE47954)/Homer	VNAGGKCAAAGGTCA	1	-0.5608	0.9033	81	0.0197	835.8	0.0201
ZNF675(Zf)/HEK293-ZNF675.GFP-ChIP-Seq(GSE58341)/Homer	ARGAGGMCAAAATGW	1	-0.5595	0.9033	8	0.0019	83.8	0.002
Tcf3(HMG)/mES-Tcf3-ChIP-Seq(GSE11724)/Homer	ASWTCAAAGG	1	-0.5551	0.9033	12	0.0029	125	0.003
RFX(HTH)/K562-RFX3-ChIP-Seq(SRA012198)/Homer	CGGTTGCCATGGCAAC	1	-0.5364	0.9158	8	0.0019	84.8	0.002
NPAS2(bHLH)/Liver-NPAS2-ChIP-Seq(GSE39860)/Homer	KCCACGTGAC	1	-0.5349	0.9158	102	0.0249	1054.2	0.0253
TR4(NR),DR1/Hela-TR4-ChIP-Seq(GSE24685)/Homer	GAGGTCAAAGGTCA	1	-0.5231	0.9215	7	0.0017	74.5	0.0018
Hoxa10(Homeobox)/ChickenMSG-Hoxa10.Flag-ChIP-Seq(GSE86088)/Homer	GGYAATGAAA	1	-0.5214	0.9215	29	0.0071	304.9	0.0073
ERG(ETS)/VCaP-ERG-ChIP-Seq(GSE14097)/Homer	ACAGGAAGTG	1	-0.5045	0.9322	160	0.039	1654.2	0.0397
ETS:E-box(ETS,bHLH)/HPC7-Scl-ChIP-Seq(GSE22178)/Homer	AGGAARCAGCTG	1	-0.4999	0.9332	7	0.0017	75.7	0.0018
MITF(bHLH)/MastCells-MITF-ChIP-Seq(GSE48085)/Homer	RTCATGTGAC	1	-0.4933	0.9361	70	0.0171	731.2	0.0176
NPAS(bHLH)/Liver-NPAS-ChIP-Seq(GSE39860)/Homer	NVCACGTG	1	-0.4893	0.9366	137	0.0334	1421.2	0.0341
IRF2(IRF)/Erythroblas-IRF2-ChIP-Seq(GSE36985)/Homer	GAAASYGAAASY	1	-0.4777	0.9443	7	0.0017	76.5	0.0018
ZNF519(Zf)/HEK293-ZNF519.GFP-ChIP-Seq(GSE58341)/Homer	GAGSCCGAGC	1	-0.4748	0.9443	31	0.0076	329.8	0.0079
Meis1(Homeobox)/MastCells-Meis1-ChIP-Seq(GSE48085)/Homer	VGCTGWCAVB	1	-0.4735	0.9443	155	0.0378	1609.9	0.0386
Cux2(Homeobox)/Liver-Cux2-ChIP-Seq(GSE35985)/Homer	HNRAATCAAT	1	-0.4672	0.9444	21	0.0051	225.9	0.0054
Oct4:Sox17(POU,Homeobox,HMG)/F9-Sox17-ChIP-Seq(GSE44553)/Homer	CCATTGTATGCAAAT	1	-0.4634	0.9448	4	0.001	44.4	0.0011
ETS:RUNX(ETS,Runt)/Jurkat-RUNX1-ChIP-Seq(GSE17954)/Homer	RCAGGATGTGGT	1	-0.4599	0.9449	6	0.0015	66.3	0.0016
Elf4(ETS)/BMDM-Elf4-ChIP-Seq(GSE88699)/Homer	ACTTCCKGKT	1	-0.4518	0.9494	100	0.0244	1047	0.0251
Tcfcp2l1(CP2)/mES-Tcfcp2l1-ChIP-Seq(GSE11431)/Homer	NRAACCRGTTYRAACCRGYT	1	-0.4481	0.9497	9	0.0022	99.2	0.0024
Oct6(POU,Homeobox)/NPC-Pou3f1-ChIP-Seq(GSE35496)/Homer	WATGCAAATGAG	1	-0.4401	0.9541	14	0.0034	153.9	0.0037
HRE(HSF)/Striatum-HSF1-ChIP-Seq(GSE38000)/Homer	TTCTAGAABNTTCTA	1	-0.4391	0.9541	11	0.0027	121	0.0029
NFIL3(bZIP)/HepG2-NFIL3-ChIP-Seq(Encode)/Homer	VTTACGTAAYNNNNN	1	-0.4389	0.9541	32	0.0078	343.5	0.0082
E2F(E2F)/Hela-CellCycle-Expression/Homer	TTSGCGCGAAAA	1	-0.4377	0.9541	6	0.0015	67.9	0.0016
GATA:SCL(Zf,bHLH)/Ter119-SCL-ChIP-Seq(GSE18720)/Homer	CRGCTGBNGNSNNSAGATAA	1	-0.4377	0.9541	6	0.0015	67.8	0.0016
GLIS3(Zf)/Thyroid-Glis3.GFP-ChIP-Seq(GSE103297)/Homer	CTCCCTGGGAGGCCN	1	-0.431	0.9541	233	0.0568	2420.9	0.0581
PU.1-IRF(ETS:IRF)/Bcell-PU.1-ChIP-Seq(GSE21512)/Homer	MGGAAGTGAAAC	1	-0.4268	0.9541	93	0.0227	979.3	0.0235
Mouse_Recombination_Hotspot(Zf)/Testis-DMC1-ChIP-Seq(GSE24438)/Homer	ACTYKNATTCGTGNTACTTC	1	-0.4136	0.9571	2	0.0005	23.2	0.0006
Stat3(Stat)/mES-Stat3-ChIP-Seq(GSE11431)/Homer	CTTCCGGGAA	1	-0.3984	0.9686	43	0.0105	463.2	0.0111
BMAL1(bHLH)/Liver-Bmal1-ChIP-Seq(GSE39860)/Homer	GNCACGTG	1	-0.37	0.9932	151	0.0368	1591.3	0.0382
GATA(Zf),IR3/iTreg-Gata3-ChIP-Seq(GSE20898)/Homer	NNNNNBAGATAWYATCTVHN	1	-0.3639	0.996	4	0.001	48.2	0.0012
KLF3(Zf)/MEF-Klf3-ChIP-Seq(GSE44748)/Homer	NRGCCCCRCCCHBNN	1	-0.3519	1	68	0.0166	732.9	0.0176
ETV4(ETS)/HepG2-ETV4-ChIP-Seq(ENCODE)/Homer	ACCGGAAGTG	1	-0.3381	1	140	0.0341	1485.4	0.0357
CEBP(bZIP)/ThioMac-CEBPb-ChIP-Seq(GSE21512)/Homer	ATTGCGCAAC	1	-0.3284	1	47	0.0115	515.9	0.0124
TCFL2(HMG)/K562-TCF7L2-ChIP-Seq(GSE29196)/Homer	ACWTCAAAGG	1	-0.3258	1	3	0.0007	38.5	0.0009
Fli1(ETS)/CD8-FLI-ChIP-Seq(GSE20898)/Homer	NRYTTCCGGH	1	-0.3235	1	133	0.0324	1416.5	0.034
ELF5(ETS)/T47D-ELF5-ChIP-Seq(GSE30407)/Homer	ACVAGGAAGT	1	-0.3199	1	57	0.0139	622.5	0.0149
SCRT1(Zf)/HEK293-SCRT1.eGFP-ChIP-Seq(Encode)/Homer	GCAACAGGTG	1	-0.3101	1	29	0.0071	327	0.0078
Ronin(THAP)/ES-Thap11-ChIP-Seq(GSE51522)/Homer	RACTACAACTCCCAGVAKGC	1	-0.3031	1	4	0.001	51.5	0.0012
MafF(bZIP)/HepG2-MafF-ChIP-Seq(GSE31477)/Homer	HWWGTCAGCAWWTTT	1	-0.2908	1	12	0.0029	143.3	0.0034
CTCF-SatelliteElement(Zf?)/CD4+-CTCF-ChIP-Seq(Barski_et_al.)/Homer	TGCAGTTCCMVNWRTGGCCA	1	-0.29	1	1	0.0002	14	0.0003
Brachyury(T-box)/Mesoendoderm-Brachyury-ChIP-exo(GSE54963)/Homer	ANTTMRCASBNNNGTGYKAAN	1	-0.2865	1	10	0.0024	121.9	0.0029
ZNF768(Zf)/Rajj-ZNF768-ChIP-Seq(GSE111879)/Homer	RHHCAGAGAGGB	1	-0.2835	1	3	0.0007	40.7	0.001
Pknox1(Homeobox)/ES-Prep1-ChIP-Seq(GSE63282)/Homer	SCTGTCAVTCAV	1	-0.2834	1	15	0.0037	177.3	0.0043
ETV1(ETS)/GIST48-ETV1-ChIP-Seq(GSE22441)/Homer	AACCGGAAGT	1	-0.2829	1	147	0.0358	1574	0.0378
DMRT1(DM)/Testis-DMRT1-ChIP-Seq(GSE64892)/Homer	TWGHWACAWTGTWDC	1	-0.2779	1	6	0.0015	76.1	0.0018
Pbx3(Homeobox)/GM12878-PBX3-ChIP-Seq(GSE32465)/Homer	SCTGTCAMTCAN	1	-0.2729	1	14	0.0034	167.3	0.004
RAR:RXR(NR),DR0/ES-RAR-ChIP-Seq(GSE56893)/Homer	AGGTCAAGGTCA	1	-0.2711	1	9	0.0022	111.4	0.0027
GFY-Staf(?,Zf)/Promoter/Homer	RACTACAATTCCCAGAAKGC	1	-0.2672	1	5	0.0012	65.5	0.0016
HRE(HSF)/HepG2-HSF1-ChIP-Seq(GSE31477)/Homer	BSTTCTRGAABVTTCYAGAA	1	-0.2661	1	8	0.0019	100.9	0.0024
c-Myc(bHLH)/mES-cMyc-ChIP-Seq(GSE11431)/Homer	VVCCACGTGG	1	-0.2525	1	40	0.0097	453.4	0.0109
Elk1(ETS)/Hela-Elk1-ChIP-Seq(GSE31477)/Homer	HACTTCCGGY	1	-0.2525	1	82	0.02	901	0.0216
Zfp57(Zf)/H1-ZFP57.HA-ChIP-Seq(GSE115387)/Homer	NANTGCSGCA	1	-0.2472	1	57	0.0139	637	0.0153
ETS1(ETS)/Jurkat-ETS1-ChIP-Seq(GSE17954)/Homer	ACAGGAAGTG	1	-0.2383	1	95	0.0231	1041.4	0.025
RXR(NR),DR1/3T3L1-RXR-ChIP-Seq(GSE13511)/Homer	TAGGGCAAAGGTCA	1	-0.2354	1	90	0.0219	989.1	0.0237
GFX(?)/Promoter/Homer	ATTCTCGCGAGA	1	-0.2316	1	1	0.0002	16.7	0.0004
GABPA(ETS)/Jurkat-GABPa-ChIP-Seq(GSE17954)/Homer	RACCGGAAGT	1	-0.2292	1	94	0.0229	1033.2	0.0248
Atf1(bZIP)/K562-ATF1-ChIP-Seq(GSE31477)/Homer	GATGACGTCA	1	-0.228	1	61	0.0149	683	0.0164
SpiB(ETS)/OCILY3-SPIB-ChIP-Seq(GSE56857)/Homer	AAAGRGGAAGTG	1	-0.2226	1	12	0.0029	150.4	0.0036
Tbx5(T-box)/HL1-Tbx5.biotin-ChIP-Seq(GSE21529)/Homer	AGGTGTCA	1	-0.2218	1	371	0.0904	3922.4	0.0942
IRF1(IRF)/PBMC-IRF1-ChIP-Seq(GSE43036)/Homer	GAAAGTGAAAGT	1	-0.2033	1	6	0.0015	82.6	0.002
PSE(SNAPc)/K562-mStart-Seq/Homer	WAVTCACCMTAASYDAAAAG	1	-0.19	1	14	0.0034	177.1	0.0043
RARg(NR)/ES-RARg-ChIP-Seq(GSE30538)/Homer	AGGTCAAGGTCA	1	-0.1798	1	2	0.0005	33.9	0.0008
Foxo1(Forkhead)/RAW-Foxo1-ChIP-Seq(Fan_et_al.)/Homer	CTGTTTAC	1	-0.1726	1	144	0.0351	1581.6	0.038
EHF(ETS)/LoVo-EHF-ChIP-Seq(GSE49402)/Homer	AVCAGGAAGT	1	-0.1467	1	104	0.0253	1168.9	0.0281
p63(p53)/Keratinocyte-p63-ChIP-Seq(GSE17611)/Homer	NNDRCATGYCYNRRCATGYH	1	-0.142	1	18	0.0044	231.2	0.0055
Atf2(bZIP)/3T3L1-Atf2-ChIP-Seq(GSE56872)/Homer	NRRTGACGTCAT	1	-0.1343	1	21	0.0051	267.8	0.0064
Nkx2.1(Homeobox)/LungAC-Nkx2.1-ChIP-Seq(GSE43252)/Homer	RSCACTYRAG	1	-0.1319	1	275	0.067	2980.8	0.0715
Bcl11a(Zf)/HSPC-BCL11A-ChIP-Seq(GSE104676)/Homer	TYTGACCASWRG	1	-0.1274	1	67	0.0163	778.8	0.0187
Tbox:Smad(T-box,MAD)/ESCd5-Smad2_3-ChIP-Seq(GSE29422)/Homer	AGGTGHCAGACA	1	-0.127	1	10	0.0024	140.4	0.0034
ERE(NR),IR3/MCF7-ERa-ChIP-Seq(Unpublished)/Homer	VAGGTCACNSTGACC	1	-0.1252	1	17	0.0041	223.9	0.0054
Nkx3.1(Homeobox)/LNCaP-Nkx3.1-ChIP-Seq(GSE28264)/Homer	AAGCACTTAA	1	-0.124	1	204	0.0497	2240.3	0.0538
Atf7(bZIP)/3T3L1-Atf7-ChIP-Seq(GSE56872)/Homer	NGRTGACGTCAY	1	-0.1173	1	37	0.009	452.8	0.0109
Otx2(Homeobox)/EpiLC-Otx2-ChIP-Seq(GSE56098)/Homer	NYTAATCCYB	1	-0.1171	1	46	0.0112	552.4	0.0133
n-Myc(bHLH)/mES-nMyc-ChIP-Seq(GSE11431)/Homer	VRCCACGTGG	1	-0.1146	1	57	0.0139	675	0.0162
Klf4(Zf)/mES-Klf4-ChIP-Seq(GSE11431)/Homer	GCCACACCCA	1	-0.1139	1	44	0.0107	531.8	0.0128
PRDM15(Zf)/ESC-Prdm15-ChIP-Seq(GSE73694)/Homer	YCCDNTCCAGGTTTT	1	-0.1139	1	79	0.0192	914.2	0.0219
p73(p53)/Trachea-p73-ChIP-Seq(PRJNA310161)/Homer	NRRRCAWGTCCDGRCATGYY	1	-0.1095	1	1	0.0002	23.6	0.0006
KLF1(Zf)/HUDEP2-KLF1-CutnRun(GSE136251)/Homer	VDGGGYGGGGCY	1	-0.1061	1	129	0.0314	1456.3	0.035
ZNF136(Zf)/HEK293-ZNF136.GFP-ChIP-Seq(GSE58341)/Homer	YTKGATAHAGTATTCTWGGTNGGCA	1	-0.1009	1	2	0.0005	40.2	0.001
Gfi1b(Zf)/HPC7-Gfi1b-ChIP-Seq(GSE22178)/Homer	MAATCACTGC	1	-0.0983	1	62	0.0151	736.3	0.0177
HIF2a(bHLH)/785_O-HIF2a-ChIP-Seq(GSE34871)/Homer	GCACGTACCC	1	-0.09749	1	37	0.009	459.5	0.011
PRDM10(Zf)/HEK293-PRDM10.eGFP-ChIP-Seq(Encode)/Homer	TGGTACATTCCA	1	-0.09223	1	41	0.01	507	0.0122
Pitx1(Homeobox)/Chicken-Pitx1-ChIP-Seq(GSE38910)/Homer	TAATCCCN	1	-0.08417	1	455	0.1109	4906.6	0.1178
Max(bHLH)/K562-Max-ChIP-Seq(GSE31477)/Homer	RCCACGTGGYYN	1	-0.08037	1	44	0.0107	545.9	0.0131
ETS(ETS)/Promoter/Homer	AACCGGAAGT	1	-0.07841	1	37	0.009	467.1	0.0112
Srebp1a(bHLH)/HepG2-Srebp1a-ChIP-Seq(GSE31477)/Homer	RTCACSCCAY	1	-0.07731	1	15	0.0037	212.7	0.0051
Elk4(ETS)/Hela-Elk4-ChIP-Seq(GSE31477)/Homer	NRYTTCCGGY	1	-0.07429	1	80	0.0195	947.7	0.0227
Srebp2(bHLH)/HepG2-Srebp2-ChIP-Seq(GSE31477)/Homer	CGGTCACSCCAC	1	-0.07123	1	11	0.0027	165.6	0.004
ZBTB33(Zf)/GM12878-ZBTB33-ChIP-Seq(GSE32465)/Homer	GGVTCTCGCGAGAAC	1	-0.06661	1	2	0.0005	45.2	0.0011
IRF:BATF(IRF:bZIP)/pDC-Irf8-ChIP-Seq(GSE66899)/Homer	CTTTCANTATGACTV	1	-0.06544	1	1	0.0002	28.4	0.0007
OCT:OCT(POU,Homeobox)/NPC-OCT6-ChIP-Seq(GSE43916)/Homer	YATGCATATRCATRT	1	-0.06544	1	1	0.0002	28.9	0.0007
PPARE(NR),DR1/3T3L1-Pparg-ChIP-Seq(GSE13511)/Homer	TGACCTTTGCCCCA	1	-0.06429	1	60	0.0146	733.6	0.0176
c-Jun-CRE(bZIP)/K562-cJun-ChIP-Seq(GSE31477)/Homer	ATGACGTCATCY	1	-0.06118	1	17	0.0041	243	0.0058
NRF(NRF)/Promoter/Homer	STGCGCATGCGC	1	-0.06052	1	15	0.0037	218.1	0.0052
DMRT6(DM)/Testis-DMRT6-ChIP-Seq(GSE60440)/Homer	YDGHTACAWTGTADC	1	-0.05083	1	3	0.0007	65	0.0016
ZNF317(Zf)/HEK293-ZNF317.GFP-ChIP-Seq(GSE58341)/Homer	GTCWGCTGTYYCTCT	1	-0.05014	1	4	0.001	79.7	0.0019
E2F4(E2F)/K562-E2F4-ChIP-Seq(GSE31477)/Homer	GGCGGGAAAH	1	-0.0447	1	68	0.0166	838.7	0.0201
PRDM1(Zf)/Hela-PRDM1-ChIP-Seq(GSE31477)/Homer	ACTTTCACTTTC	1	-0.04374	1	22	0.0054	311.4	0.0075
PAX5(Paired,Homeobox)/GM12878-PAX5-ChIP-Seq(GSE32465)/Homer	GCAGCCAAGCRTGACH	1	-0.0404	1	31	0.0076	420.8	0.0101
CLOCK(bHLH)/Liver-Clock-ChIP-Seq(GSE39860)/Homer	GHCACGTG	1	-0.04006	1	42	0.0102	548.5	0.0132
Duxbl(Homeobox)/NIH3T3-Duxbl.HA-ChIP-Seq(GSE119782)/Homer	TAAYCYAATCAA	1	-0.03946	1	1	0.0002	33.8	0.0008
MNT(bHLH)/HepG2-MNT-ChIP-Seq(Encode)/Homer	DGCACACGTG	1	-0.0364	1	61	0.0149	768.7	0.0185
CEBP:CEBP(bZIP)/MEF-Chop-ChIP-Seq(GSE35681)/Homer	NTNATGCAAYMNNHTGMAAY	1	-0.03501	1	3	0.0007	69.4	0.0017
HINFP(Zf)/K562-HINFP.eGFP-ChIP-Seq(Encode)/Homer	TWVGGTCCGC	1	-0.03471	1	48	0.0117	622	0.0149
ZSCAN22(Zf)/HEK293-ZSCAN22.GFP-ChIP-Seq(GSE58341)/Homer	SMCAGTCWGAKGGAGGAGGC	1	-0.03411	1	2	0.0005	53.3	0.0013
THRb(NR)/HepG2-THRb.Flag-ChIP-Seq(Encode)/Homer	GGTCACCTGAGGTCA	1	-0.03201	1	55	0.0134	705.3	0.0169
ZNF669(Zf)/HEK293-ZNF669.GFP-ChIP-Seq(GSE58341)/Homer	GARTGGTCATCGCCC	1	-0.02898	1	4	0.001	87.7	0.0021
NRF1(NRF)/MCF7-NRF1-ChIP-Seq(Unpublished)/Homer	CTGCGCATGCGC	1	-0.02735	1	12	0.0029	198.4	0.0048
THRa(NR)/C17.2-THRa-ChIP-Seq(GSE38347)/Homer	GGTCANYTGAGGWCA	1	-0.02681	1	38	0.0093	515	0.0124
WT1(Zf)/Kidney-WT1-ChIP-Seq(GSE90016)/Homer	MCTCCCMCRCAB	1	-0.02646	1	45	0.011	598	0.0144
Klf9(Zf)/GBM-Klf9-ChIP-Seq(GSE62211)/Homer	GCCACRCCCACY	1	-0.02632	1	40	0.0097	539.6	0.013
KLF5(Zf)/LoVo-KLF5-ChIP-Seq(GSE49402)/Homer	DGGGYGKGGC	1	-0.02016	1	181	0.0441	2121.3	0.0509
E-box(bHLH)/Promoter/Homer	SSGGTCACGTGA	1	-0.01908	1	3	0.0007	78	0.0019
Hoxd12(Homeobox)/ChickenMSG-Hoxd12.Flag-ChIP-Seq(GSE86088)/Homer	HDGYAATGAAAN	1	-0.01757	1	98	0.0239	1215.1	0.0292
ZNF189(Zf)/HEK293-ZNF189.GFP-ChIP-Seq(GSE58341)/Homer	TGGAACAGMA	1	-0.01691	1	56	0.0136	740.5	0.0178
Sp2(Zf)/HEK293-Sp2.eGFP-ChIP-Seq(Encode)/Homer	YGGCCCCGCCCC	1	-0.01498	1	215	0.0524	2508.7	0.0602
E2F7(E2F)/Hela-E2F7-ChIP-Seq(GSE32673)/Homer	VDTTTCCCGCCA	1	-0.01433	1	12	0.0029	211.4	0.0051
USF1(bHLH)/GM12878-Usf1-ChIP-Seq(GSE32465)/Homer	SGTCACGTGR	1	-0.012	1	30	0.0073	443.5	0.0106
RARa(NR)/K562-RARa-ChIP-Seq(Encode)/Homer	TTGAMCTTTG	1	-0.01105	1	294	0.0716	3381	0.0812
JunD(bZIP)/K562-JunD-ChIP-Seq/Homer	ATGACGTCATCN	1	-0.01035	1	2	0.0005	67.9	0.0016
Arnt:Ahr(bHLH)/MCF7-Arnt-ChIP-Seq(Lo_et_al.)/Homer	TBGCACGCAA	1	-0.009896	1	58	0.0141	782.7	0.0188
Zfp281(Zf)/ES-Zfp281-ChIP-Seq(GSE81042)/Homer	CCCCTCCCCCAC	1	-0.009746	1	10	0.0024	191.6	0.0046
ZNF416(Zf)/HEK293-ZNF416.GFP-ChIP-Seq(GSE58341)/Homer	WDNCTGGGCA	1	-0.00815	1	159	0.0387	1930.6	0.0463
ELF1(ETS)/Jurkat-ELF1-ChIP-Seq(SRA014231)/Homer	AVCCGGAAGT	1	-0.00753	1	59	0.0144	803.1	0.0193
ZNF143|STAF(Zf)/CUTLL-ZNF143-ChIP-Seq(GSE29600)/Homer	ATTTCCCAGVAKSCY	1	-0.00732	1	19	0.0046	317.1	0.0076
E2F3(E2F)/MEF-E2F3-ChIP-Seq(GSE71376)/Homer	BTKGGCGGGAAA	1	-0.00717	1	72	0.0175	956.1	0.023
bHLHE40(bHLH)/HepG2-BHLHE40-ChIP-Seq(GSE31477)/Homer	KCACGTGMCN	1	-0.006979	1	20	0.0049	331.7	0.008
Nkx2.2(Homeobox)/NPC-Nkx2.2-ChIP-Seq(GSE61673)/Homer	BTBRAGTGSN	1	-0.005859	1	184	0.0448	2223.5	0.0534
GFY(?)/Promoter/Homer	ACTACAATTCCC	1	-0.005036	1	3	0.0007	94.5	0.0023
p53(p53)/Saos-p53-ChIP-Seq(GSE15780)/Homer	RRCATGYCYRGRCATGYYYN	1	-0.004013	1	1	0.0002	56.7	0.0014
p53(p53)/Saos-p53-ChIP-Seq/Homer	RRCATGYCYRGRCATGYYYN	1	-0.004013	1	1	0.0002	56.7	0.0014
Nkx2.5(Homeobox)/HL1-Nkx2.5.biotin-ChIP-Seq(GSE21529)/Homer	RRSCACTYAA	1	-0.003762	1	186	0.0453	2268.9	0.0545
E2F1(E2F)/Hela-E2F1-ChIP-Seq(GSE22478)/Homer	CWGGCGGGAA	1	-0.003598	1	27	0.0066	436.9	0.0105
YY1(Zf)/Promoter/Homer	CAAGATGGCGGC	1	-0.001971	1	2	0.0005	86.3	0.0021
c-Myc(bHLH)/LNCAP-cMyc-ChIP-Seq(Unpublished)/Homer	VCCACGTG	1	-0.001685	1	39	0.0095	607	0.0146
Npas4(bHLH)/Neuron-Npas4-ChIP-Seq(GSE127793)/Homer	NHRTCACGACDN	1	-0.001195	1	78	0.019	1088	0.0261
E2F6(E2F)/Hela-E2F6-ChIP-Seq(GSE31477)/Homer	GGCGGGAARN	1	-0.001151	1	59	0.0144	862.1	0.0207
Mef2c(MADS)/GM12878-Mef2c-ChIP-Seq(GSE32465)/Homer	DCYAAAAATAGM	1	-0.000875	1	23	0.0056	415.3	0.01
CRE(bZIP)/Promoter/Homer	CSGTGACGTCAC	1	-0.000415	1	9	0.0022	228.4	0.0055
Pax8(Paired,Homeobox)/Thyroid-Pax8-ChIP-Seq(GSE26938)/Homer	GTCATGCHTGRCTGS	1	-0.000256	1	19	0.0046	384.5	0.0092
LXRE(NR),DR4/RAW-LXRb.biotin-ChIP-Seq(GSE21512)/Homer	RGGTTACTANAGGTCA	1	-0.00023	1	4	0.001	151.1	0.0036
Mef2b(MADS)/HEK293-Mef2b.V5-ChIP-Seq(GSE67450)/Homer	GCTATTTTTGGM	1	-0.000208	1	37	0.009	631.8	0.0152
HIF-1a(bHLH)/MCF7-HIF1a-ChIP-Seq(GSE28352)/Homer	TACGTGCV	1	-8.1e-05	1	15	0.0037	346.2	0.0083
Mef2a(MADS)/HL1-Mef2a.biotin-ChIP-Seq(GSE21529)/Homer	CYAAAAATAG	1	-8e-05	1	22	0.0054	448.8	0.0108
HIF-1b(HLH)/T47D-HIF1b-ChIP-Seq(GSE59937)/Homer	RTACGTGC	1	-5e-05	1	102	0.0249	1475.1	0.0354
KLF14(Zf)/HEK293-KLF14.GFP-ChIP-Seq(GSE58341)/Homer	RGKGGGCGKGGC	1	-4.4e-05	1	217	0.0529	2816.7	0.0676
Sp5(Zf)/mES-Sp5.Flag-ChIP-Seq(GSE72989)/Homer	RGKGGGCGGAGC	1	-2.4e-05	1	113	0.0275	1629.5	0.0391
CRX(Homeobox)/Retina-Crx-ChIP-Seq(GSE20012)/Homer	GCTAATCC	1	-2.1e-05	1	206	0.0502	2720.1	0.0653
Usf2(bHLH)/C2C12-Usf2-ChIP-Seq(GSE36030)/Homer	GTCACGTGGT	1	-1.9e-05	1	14	0.0034	354.8	0.0085
bHLHE41(bHLH)/proB-Bhlhe41-ChIP-Seq(GSE93764)/Homer	KCACGTGMCN	1	-2e-06	1	88	0.0214	1392.5	0.0334
Maz(Zf)/HepG2-Maz-ChIP-Seq(GSE31477)/Homer	GGGGGGGG	1	-2e-06	1	154	0.0375	2203.5	0.0529
Bapx1(Homeobox)/VertebralCol-Bapx1-ChIP-Seq(GSE36672)/Homer	TTRAGTGSYK	1	0	1	192	0.0468	2726.3	0.0654
ZNF467(Zf)/HEK293-ZNF467.GFP-ChIP-Seq(GSE58341)/Homer	TGGGGAAGGGCM	1	0	1	44	0.0107	961.8	0.0231
GSC(Homeobox)/FrogEmbryos-GSC-ChIP-Seq(DRA000576)/Homer	RGGATTAR	1	0	1	75	0.0183	1646.2	0.0395
DUX4(Homeobox)/Myoblasts-DUX4.V5-ChIP-Seq(GSE75791)/Homer	NWTAAYCYAATCAWN	1	0	1	0	0	9.5	0.0002
DUX(Homeobox)/C2C12-Dux-ChIP-Seq(GSE87279)/Homer	BCWGATTCAATCAAN	1	0	1	0	0	0	0
GATA3(Zf),DR4/iTreg-Gata3-ChIP-Seq(GSE20898)/Homer	AGATGKDGAGATAAG	1	0	1	0	0	32	0.0008
OCT:OCT(POU,Homeobox)/NPC-Brn1-ChIP-Seq(GSE35496)/Homer	ATGAATATTCATGAG	1	0	1	0	0	4.3	0.0001
T1ISRE(IRF)/ThioMac-Ifnb-Expression/Homer	ACTTTCGTTTCT	1	0	1	0	0	4.7	0.0001
TFE3(bHLH)/MEF-TFE3-ChIP-Seq(GSE75757)/Homer	GTCACGTGACYV	1	0	1	0	0	66.4	0.0016
ZFP3(Zf)/HEK293-ZFP3.GFP-ChIP-Seq(GSE58341)/Homer	GGGTTTTGAAGGATGARTAGGAGTT	1	0	1	0	0	3.2	0.0001
ZNF41(Zf)/HEK293-ZNF41.GFP-ChIP-Seq(GSE58341)/Homer	CCTCATGGTGYCYTWYTCCCTTGTG	1	0	1	0	0	11.4	0.0003
ZNF528(Zf)/HEK293-ZNF528.GFP-ChIP-Seq(GSE58341)/Homer	AGAAATGACTTCCCT	1	0	1	0	0	1.1	0

## Sheet: Suppl Data 18
Supplementary Data 17-24 . Integrated DNA methylation and gene expression data for 52 retinoblastomas
Supplementary Data 18. HOMER DNA-motif enrichment analyses of 50 bp sequences surrounding hypomethylated C-specific CpGs against HOMER background datasets.
http://homer.ucsd.edu/homer/motif/ describes the columns in HOMER outputs.
Motif Name	Consensus	P-value	Log P-value	q-value (Benjamini)	# of Target Sequences with Motif(of 25169)	% of Target Sequences with Motif	# of Background Sequences with Motif(of 24179)	% of Background Sequences with Motif
Ascl1(bHLH)/NeuralTubes-Ascl1-ChIP-Seq(GSE55840)/Homer	NNVVCAGCTGBN	1e-103	-238.3	0	2011	0.0799	1163	0.0481
BHLHA15(bHLH)/NIH3T3-BHLHB8.HA-ChIP-Seq(GSE119782)/Homer	NAMCAGCTGK	1e-101	-233.2	0	1721	0.0684	954.1	0.0395
NeuroG2(bHLH)/Fibroblast-NeuroG2-ChIP-Seq(GSE75910)/Homer	ACCATCTGTT	1e-96	-222.2	0	1779	0.0707	1011.3	0.0418
SCL(bHLH)/HPC7-Scl-ChIP-Seq(GSE13511)/Homer	AVCAGCTG	1e-94	-218.6	0	5258	0.2089	3851.7	0.1593
Atoh1(bHLH)/Cerebellum-Atoh1-ChIP-Seq(GSE22111)/Homer	VNRVCAGCTGGY	1e-91	-211.7	0	1372	0.0545	728.2	0.0301
TCF4(bHLH)/SHSY5Y-TCF4-ChIP-Seq(GSE96915)/Homer	SMCATCTGKH	1e-88	-203.8	0	1784	0.0709	1040.9	0.043
NeuroD1(bHLH)/Islet-NeuroD1-ChIP-Seq(GSE30298)/Homer	GCCATCTGTT	1e-87	-201.8	0	1029	0.0409	500.9	0.0207
Twist2(bHLH)/Myoblast-Twist2.Ty1-ChIP-Seq(GSE127998)/Homer	MCAGCTGBYH	1e-87	-200.8	0	2079	0.0826	1269.7	0.0525
Olig2(bHLH)/Neuron-Olig2-ChIP-Seq(GSE30882)/Homer	RCCATMTGTT	1e-82	-189	0	1964	0.078	1199.9	0.0496
Ptf1a(bHLH)/Panc1-Ptf1a-ChIP-Seq(GSE47459)/Homer	ACAGCTGTTN	1e-70	-162.4	0	3317	0.1318	2344.6	0.097
HEB(bHLH)/mES-Heb-ChIP-Seq(GSE53233)/Homer	VCAGCTGBNN	1e-64	-149.6	0	2515	0.0999	1710.3	0.0707
Tcf21(bHLH)/ArterySmoothMuscle-Tcf21-ChIP-Seq(GSE61369)/Homer	NAACAGCTGG	1e-63	-145.7	0	1191	0.0473	679.7	0.0281
EBF2(EBF)/BrownAdipose-EBF2-ChIP-Seq(GSE97114)/Homer	NABTCCCWDGGGAVH	1e-59	-136.8	0	873	0.0347	460.9	0.0191
Ap4(bHLH)/AML-Tfap4-ChIP-Seq(GSE45738)/Homer	NAHCAGCTGD	1e-54	-126.3	0	1410	0.056	874.8	0.0362
EBF1(EBF)/Near-E2A-ChIP-Seq(GSE21512)/Homer	GTCCCCWGGGGA	1e-48	-111.7	0	1035	0.0411	611.2	0.0253
Tcf12(bHLH)/GM12878-Tcf12-ChIP-Seq(GSE32465)/Homer	VCAGCTGYTG	1e-45	-105.5	0	1190	0.0473	739.2	0.0306
E2A(bHLH)/proBcell-E2A-ChIP-Seq(GSE21978)/Homer	DNRCAGCTGY	1e-40	-94.07	0	1872	0.0744	1309.3	0.0541
MyoG(bHLH)/C2C12-MyoG-ChIP-Seq(GSE36024)/Homer	AACAGCTG	1e-39	-90.72	0	1220	0.0485	789.7	0.0327
Myf5(bHLH)/GM-Myf5-ChIP-Seq(GSE24852)/Homer	BAACAGCTGT	1e-32	-75.2	0	795	0.0316	486.2	0.0201
ZFX(Zf)/mES-Zfx-ChIP-Seq(GSE11431)/Homer	AGGCCTRG	1e-30	-70.85	0	1289	0.0512	886.3	0.0366
Ascl2(bHLH)/ESC-Ascl2-ChIP-Seq(GSE97712)/Homer	SSRGCAGCTGCH	1e-29	-68.71	0	1361	0.0541	950.8	0.0393
PR(NR)/T47D-PR-ChIP-Seq(GSE31130)/Homer	VAGRACAKNCTGTBC	1e-28	-65.99	0	1411	0.0561	998.9	0.0413
Zac1(Zf)/Neuro2A-Plagl1-ChIP-Seq(GSE75942)/Homer	HAWGRGGCCM	1e-27	-63.03	0	2631	0.1045	2048.1	0.0847
MyoD(bHLH)/Myotube-MyoD-ChIP-Seq(GSE21614)/Homer	RRCAGCTGYTSY	1e-27	-62.64	0	855	0.034	555.4	0.023
E2A(bHLH),near_PU.1/Bcell-PU.1-ChIP-Seq(GSE21512)/Homer	NVCACCTGBN	1e-26	-60.35	0	1595	0.0634	1167.1	0.0483
AR-halfsite(NR)/LNCaP-AR-ChIP-Seq(GSE27824)/Homer	CCAGGAACAG	1e-26	-60.28	0	3202	0.1272	2561.8	0.1059
AP-2gamma(AP2)/MCF7-TFAP2C-ChIP-Seq(GSE21234)/Homer	SCCTSAGGSCAW	1e-24	-56.67	0	993	0.0394	678.7	0.0281
En1(Homeobox)/SUM149-EN1-ChIP-Seq(GSE120957)/Homer	NDCTAATTAS	1e-24	-55.51	0	1162	0.0462	819.1	0.0339
EBF(EBF)/proBcell-EBF-ChIP-Seq(GSE21978)/Homer	DGTCCCYRGGGA	1e-24	-55.31	0	229	0.0091	103.9	0.0043
Nkx6.1(Homeobox)/Islet-Nkx6.1-ChIP-Seq(GSE40975)/Homer	GKTAATGR	1e-22	-50.79	0	1603	0.0637	1204	0.0498
Zic3(Zf)/mES-Zic3-ChIP-Seq(GSE37889)/Homer	GGCCYCCTGCTGDGH	1e-20	-48.05	0	562	0.0223	353.6	0.0146
ZBTB18(Zf)/HEK293-ZBTB18.GFP-ChIP-Seq(GSE58341)/Homer	AACATCTGGA	1e-20	-47.79	0	529	0.021	328.8	0.0136
Lhx2(Homeobox)/HFSC-Lhx2-ChIP-Seq(GSE48068)/Homer	TAATTAGN	1e-20	-47.2	0	596	0.0237	381.3	0.0158
ZNF711(Zf)/SHSY5Y-ZNF711-ChIP-Seq(GSE20673)/Homer	AGGCCTAG	1e-20	-47.12	0	1872	0.0744	1447.9	0.0599
Hoxa13(Homeobox)/ChickenMSG-Hoxa13.Flag-ChIP-Seq(GSE86088)/Homer	CYHATAAAAN	1e-19	-45.77	0	1335	0.053	991.4	0.041
DLX2(Homeobox)/BasalGanglia-Dlx2-ChIP-seq(GSE124936)/Homer	NNNTAATTAS	1e-18	-43.54	0	886	0.0352	622.1	0.0257
NF1-halfsite(CTF)/LNCaP-NF1-ChIP-Seq(Unpublished)/Homer	YTGCCAAG	1e-18	-41.46	0	1559	0.0619	1197.5	0.0495
Hoxd11(Homeobox)/ChickenMSG-Hoxd11.Flag-ChIP-Seq(GSE86088)/Homer	VGCCATAAAA	1e-17	-40.98	0	1372	0.0545	1038.3	0.0429
NF1(CTF)/LNCAP-NF1-ChIP-Seq(Unpublished)/Homer	CYTGGCABNSTGCCAR	1e-17	-40.42	0	309	0.0123	174.6	0.0072
Lhx3(Homeobox)/Neuron-Lhx3-ChIP-Seq(GSE31456)/Homer	ADBTAATTAR	1e-16	-39.03	0	938	0.0373	678	0.028
Tgif2(Homeobox)/mES-Tgif2-ChIP-Seq(GSE55404)/Homer	TGTCANYT	1e-16	-38.2	0	2794	0.111	2300.5	0.0951
NFkB-p65(RHD)/GM12787-p65-ChIP-Seq(GSE19485)/Homer	WGGGGATTTCCC	1e-16	-38.2	0	356	0.0141	212.5	0.0088
Hoxd10(Homeobox)/ChickenMSG-Hoxd10.Flag-ChIP-Seq(GSE86088)/Homer	GGCMATGAAA	1e-16	-37.62	0	587	0.0233	393.8	0.0163
LHX9(Homeobox)/Hct116-LHX9.V5-ChIP-Seq(GSE116822)/Homer	NGCTAATTAG	1e-16	-37.54	0	803	0.0319	569.1	0.0235
ZEB1(Zf)/PDAC-ZEB1-ChIP-Seq(GSE64557)/Homer	VCAGGTRDRY	1e-16	-37.53	0	1694	0.0673	1329.9	0.055
AP-2alpha(AP2)/Hela-AP2alpha-ChIP-Seq(GSE31477)/Homer	ATGCCCTGAGGC	1e-16	-37.44	0	748	0.0297	524.9	0.0217
ZEB2(Zf)/SNU398-ZEB2-ChIP-Seq(GSE103048)/Homer	GNMCAGGTGTGC	1e-15	-34.86	0	970	0.0385	716.2	0.0296
FOXA1(Forkhead)/LNCAP-FOXA1-ChIP-Seq(GSE27824)/Homer	WAAGTAAACA	1e-15	-34.77	0	573	0.0228	388.9	0.0161
Hoxa11(Homeobox)/ChickenMSG-Hoxa11.Flag-ChIP-Seq(GSE86088)/Homer	TTTTATGGCM	1e-15	-34.74	0	1278	0.0508	979.7	0.0405
Fos(bZIP)/TSC-Fos-ChIP-Seq(GSE110950)/Homer	NDATGASTCAYN	1e-14	-33.11	0	410	0.0163	262.6	0.0109
Hoxa9(Homeobox)/ChickenMSG-Hoxa9.Flag-ChIP-Seq(GSE86088)/Homer	RGCAATNAAA	1e-14	-32.64	0	1672	0.0664	1330.7	0.055
Hoxd13(Homeobox)/ChickenMSG-Hoxd13.Flag-ChIP-Seq(GSE86088)/Homer	NCYAATAAAA	1e-14	-32.46	0	790	0.0314	572.3	0.0237
FOXA1(Forkhead)/MCF7-FOXA1-ChIP-Seq(GSE26831)/Homer	WAAGTAAACA	1e-14	-32.3	0	450	0.0179	295	0.0122
Rfx6(HTH)/Min6b1-Rfx6.HA-ChIP-Seq(GSE62844)/Homer	TGTTKCCTAGCAACM	1e-13	-32.21	0	764	0.0303	551.3	0.0228
Nr5a2(NR)/mES-Nr5a2-ChIP-Seq(GSE19019)/Homer	BTCAAGGTCA	1e-13	-31.22	0	385	0.0153	246.8	0.0102
Tgif1(Homeobox)/mES-Tgif1-ChIP-Seq(GSE55404)/Homer	YTGWCADY	1e-13	-31.11	0	2478	0.0984	2054.4	0.085
ERRg(NR)/Kidney-ESRRG-ChIP-Seq(GSE104905)/Homer	GTGACCTTGRVN	1e-13	-30.9	0	562	0.0223	388.6	0.0161
Nanog(Homeobox)/mES-Nanog-ChIP-Seq(GSE11724)/Homer	RGCCATTAAC	1e-13	-30.47	0	3127	0.1242	2644.9	0.1094
Nr5a2(NR)/Pancreas-LRH1-ChIP-Seq(GSE34295)/Homer	BTCAAGGTCA	1e-13	-30.38	0	526	0.0209	360.4	0.0149
MafA(bZIP)/Islet-MafA-ChIP-Seq(GSE30298)/Homer	TGCTGACTCA	1e-13	-30.08	0	634	0.0252	449.4	0.0186
Foxf1(Forkhead)/Lung-Foxf1-ChIP-Seq(GSE77951)/Homer	WWATRTAAACAN	1e-12	-29.86	0	397	0.0158	258.8	0.0107
Zic(Zf)/Cerebellum-ZIC1.2-ChIP-Seq(GSE60731)/Homer	CCTGCTGAGH	1e-12	-29.37	0	674	0.0268	484.6	0.02
Isl1(Homeobox)/Neuron-Isl1-ChIP-Seq(GSE31456)/Homer	CTAATKGV	1e-12	-28.17	0	1186	0.0471	924.2	0.0382
Bcl6(Zf)/Liver-Bcl6-ChIP-Seq(GSE31578)/Homer	NNNCTTTCCAGGAAA	1e-11	-27.37	0	791	0.0314	588.6	0.0243
Unknown-ESC-element(?)/mES-Nanog-ChIP-Seq(GSE11724)/Homer	CACAGCAGGGGG	1e-11	-27.27	0	512	0.0203	356.7	0.0147
Fra1(bZIP)/BT549-Fra1-ChIP-Seq(GSE46166)/Homer	NNATGASTCATH	1e-11	-26.84	0	383	0.0152	253	0.0105
Ets1-distal(ETS)/CD4+-PolII-ChIP-Seq(Barski_et_al.)/Homer	MACAGGAAGT	1e-11	-26.26	0	217	0.0086	126.2	0.0052
DLX1(Homeobox)/BasalGanglia-Dlx1-ChIP-seq(GSE124936)/Homer	NSNNTAATTA	1e-10	-25.17	0	752	0.0299	562.1	0.0232
Atf3(bZIP)/GBM-ATF3-ChIP-Seq(GSE33912)/Homer	DATGASTCATHN	1e-10	-25.14	0	448	0.0178	309.2	0.0128
AP-1(bZIP)/ThioMac-PU.1-ChIP-Seq(GSE21512)/Homer	VTGACTCATC	1e-10	-25.06	0	515	0.0205	364.9	0.0151
Lhx1(Homeobox)/EmbryoCarcinoma-Lhx1-ChIP-Seq(GSE70957)/Homer	NNYTAATTAR	1e-10	-24.95	0	557	0.0221	399.9	0.0165
Dlx3(Homeobox)/Kerainocytes-Dlx3-ChIP-Seq(GSE89884)/Homer	NDGTAATTAC	1e-10	-24.33	0	321	0.0128	209.4	0.0087
Fox:Ebox(Forkhead,bHLH)/Panc1-Foxa2-ChIP-Seq(GSE47459)/Homer	NNNVCTGWGYAAACASN	1e-10	-24.19	0	534	0.0212	382.9	0.0158
TATA-Box(TBP)/Promoter/Homer	CCTTTTAWAGSC	1e-10	-24.1	0	632	0.0251	464.1	0.0192
JunB(bZIP)/DendriticCells-Junb-ChIP-Seq(GSE36099)/Homer	RATGASTCAT	1e-10	-23.65	0	372	0.0148	251.4	0.0104
EWS:ERG-fusion(ETS)/CADO_ES1-EWS:ERG-ChIP-Seq(SRA014231)/Homer	ATTTCCTGTN	1e-10	-23.48	0	448	0.0178	313.1	0.0129
Twist(bHLH)/HMLE-TWIST1-ChIP-Seq(Chang_et_al)/Homer	VCAKCTGGNNNCCAGMTGBN	1e-10	-23.3	0	127	0.005	65.8	0.0027
RUNX1(Runt)/Jurkat-RUNX1-ChIP-Seq(GSE29180)/Homer	AAACCACARM	1e-10	-23.2	0	643	0.0255	476.9	0.0197
FOXM1(Forkhead)/MCF7-FOXM1-ChIP-Seq(GSE72977)/Homer	TRTTTACTTW	1e-09	-22.88	0	462	0.0184	326.5	0.0135
Foxa2(Forkhead)/Liver-Foxa2-ChIP-Seq(GSE25694)/Homer	CYTGTTTACWYW	1e-09	-22.35	0	414	0.0164	288.4	0.0119
Foxo3(Forkhead)/U2OS-Foxo3-ChIP-Seq(E-MTAB-2701)/Homer	DGTAAACA	1e-09	-21.94	0	387	0.0154	267.3	0.0111
PRDM14(Zf)/H1-PRDM14-ChIP-Seq(GSE22767)/Homer	RGGTCTCTAACY	1e-09	-21.64	0	177	0.007	103.3	0.0043
Fra2(bZIP)/Striatum-Fra2-ChIP-Seq(GSE43429)/Homer	GGATGACTCATC	1e-09	-21.5	0	335	0.0133	226.3	0.0094
Meis1(Homeobox)/MastCells-Meis1-ChIP-Seq(GSE48085)/Homer	VGCTGWCAVB	1e-09	-21.15	0	1428	0.0567	1168.9	0.0483
Esrrb(NR)/mES-Esrrb-ChIP-Seq(GSE11431)/Homer	KTGACCTTGA	1e-09	-21.06	0	455	0.0181	325.8	0.0135
FoxL2(Forkhead)/Ovary-FoxL2-ChIP-Seq(GSE60858)/Homer	WWTRTAAACAVG	1e-09	-20.87	0	374	0.0149	259.5	0.0107
THRb(NR)/Liver-NR1A2-ChIP-Seq(GSE52613)/Homer	TRAGGTCA	1e-08	-20.38	0	3434	0.1364	2996.5	0.1239
Foxa3(Forkhead)/Liver-Foxa3-ChIP-Seq(GSE77670)/Homer	BSNTGTTTACWYWGN	1e-08	-20.3	0	139	0.0055	77.1	0.0032
Rbpj1(?)/Panc1-Rbpj1-ChIP-Seq(GSE47459)/Homer	HTTTCCCASG	1e-08	-20.22	0	1028	0.0408	819.9	0.0339
LRF(Zf)/Erythroblasts-ZBTB7A-ChIP-Seq(GSE74977)/Homer	AAGACCCYYN	1e-08	-19.94	0	1268	0.0504	1032.6	0.0427
CHR(?)/Hela-CellCycle-Expression/Homer	SRGTTTCAAA	1e-08	-19.93	0	282	0.0112	187.8	0.0078
PBX2(Homeobox)/K562-PBX2-ChIP-Seq(Encode)/Homer	RTGATTKATRGN	1e-08	-19.79	0	383	0.0152	269.5	0.0111
DLX5(Homeobox)/BasalGanglia-Dlx5-ChIP-seq(GSE124936)/Homer	SSTAATTA	1e-08	-19.56	0	409	0.0162	291.3	0.012
Hnf6b(Homeobox)/LNCaP-Hnf6b-ChIP-Seq(GSE106305)/Homer	TATTGAYY	1e-08	-19.51	0	481	0.0191	351.2	0.0145
SPDEF(ETS)/VCaP-SPDEF-ChIP-Seq(SRA014231)/Homer	ASWTCCTGBT	1e-08	-19.35	0	725	0.0288	559.7	0.0231
HOXB13(Homeobox)/ProstateTumor-HOXB13-ChIP-Seq(GSE56288)/Homer	TTTTATKRGG	1e-08	-19.33	0	509	0.0202	375.3	0.0155
BATF(bZIP)/Th17-BATF-ChIP-Seq(GSE39756)/Homer	DATGASTCAT	1e-08	-19.21	0	426	0.0169	306.8	0.0127
Six2(Homeobox)/NephronProgenitor-Six2-ChIP-Seq(GSE39837)/Homer	GWAAYHTGAKMC	1e-08	-18.99	0	548	0.0218	409.4	0.0169
ZNF415(Zf)/HEK293-ZNF415.GFP-ChIP-Seq(GSE58341)/Homer	GRTGMTRGAGCC	1e-07	-18.2	0	413	0.0164	298.9	0.0124
Pknox1(Homeobox)/ES-Prep1-ChIP-Seq(GSE63282)/Homer	SCTGTCAVTCAV	1e-07	-18.16	0	166	0.0066	100.2	0.0041
PGR(NR)/EndoStromal-PGR-ChIP-Seq(GSE69539)/Homer	AAGAACATWHTGTTC	1e-07	-17.69	0	115	0.0046	63.5	0.0026
Nur77(NR)/K562-NR4A1-ChIP-Seq(GSE31363)/Homer	TGACCTTTNCNT	1e-07	-17.51	0	92	0.0037	47.8	0.002
RUNX-AML(Runt)/CD4+-PolII-ChIP-Seq(Barski_et_al.)/Homer	GCTGTGGTTW	1e-07	-17.47	0	482	0.0191	358.1	0.0148
Pitx1:Ebox(Homeobox,bHLH)/Hindlimb-Pitx1-ChIP-Seq(GSE41591)/Homer	YTAATTRAWWCCAGATGT	1e-07	-17.3	0	96	0.0038	50.6	0.0021
HNF6(Homeobox)/Liver-Hnf6-ChIP-Seq(ERP000394)/Homer	NTATYGATCH	1e-07	-17.28	0	286	0.0114	196.6	0.0081
IRF4(IRF)/GM12878-IRF4-ChIP-Seq(GSE32465)/Homer	ACTGAAACCA	1e-07	-17.22	0	251	0.01	168.6	0.007
Cux2(Homeobox)/Liver-Cux2-ChIP-Seq(GSE35985)/Homer	HNRAATCAAT	1e-07	-17.09	0	223	0.0089	146.9	0.0061
OCT:OCT-short(POU,Homeobox)/NPC-OCT6-ChIP-Seq(GSE43916)/Homer	ATGCATWATGCATRW	1e-07	-17.06	0	273	0.0108	186.7	0.0077
PRDM9(Zf)/Testis-DMC1-ChIP-Seq(GSE35498)/Homer	ADGGYAGYAGCATCT	1e-07	-17.04	0	289	0.0115	199.7	0.0083
Six1(Homeobox)/Myoblast-Six1-ChIP-Chip(GSE20150)/Homer	GKVTCADRTTWC	1e-07	-16.99	0	141	0.0056	83.7	0.0035
ZNF692(Zf)/HEK293-ZNF692.GFP-ChIP-Seq(GSE58341)/Homer	GTGGGCCCCA	1e-07	-16.98	0	145	0.0058	87	0.0036
CREB5(bZIP)/LNCaP-CREB5.V5-ChIP-Seq(GSE137775)/Homer	VVATGACGTCAT	1e-07	-16.78	0	226	0.009	149.5	0.0062
Erra(NR)/HepG2-Erra-ChIP-Seq(GSE31477)/Homer	CAAAGGTCAG	1e-07	-16.45	0	1788	0.071	1519.2	0.0628
Fosl2(bZIP)/3T3L1-Fosl2-ChIP-Seq(GSE56872)/Homer	NATGASTCABNN	1e-07	-16.38	0	250	0.0099	169	0.007
ZNF264(Zf)/HEK293-ZNF264.GFP-ChIP-Seq(GSE58341)/Homer	RGGGCACTAACY	1e-07	-16.16	0	444	0.0176	330.4	0.0137
GRE(NR),IR3/RAW264.7-GRE-ChIP-Seq(Unpublished)/Homer	VAGRACAKWCTGTYC	1e-06	-16.02	0	147	0.0058	89.6	0.0037
CUX1(Homeobox)/K562-CUX1-ChIP-Seq(GSE92882)/Homer	TATCGATNAN	1e-06	-16.02	0	286	0.0114	199.3	0.0082
Etv2(ETS)/ES-ER71-ChIP-Seq(GSE59402)/Homer	NNAYTTCCTGHN	1e-06	-15.34	0	573	0.0228	443.1	0.0183
RBPJ:Ebox(?,bHLH)/Panc1-Rbpj1-ChIP-Seq(GSE47459)/Homer	GGGRAARRGRMCAGMTG	1e-06	-15.31	0	197	0.0078	129.4	0.0054
ETS:E-box(ETS,bHLH)/HPC7-Scl-ChIP-Seq(GSE22178)/Homer	AGGAARCAGCTG	1e-06	-14.99	0	78	0.0031	41	0.0017
Pbx3(Homeobox)/GM12878-PBX3-ChIP-Seq(GSE32465)/Homer	SCTGTCAMTCAN	1e-06	-14.92	0	168	0.0067	107.6	0.0044
NFkB-p50,p52(RHD)/Monocyte-p50-ChIP-Chip(Schreiber_et_al.)/Homer	GGGGGAATCCCC	1e-06	-14.87	0	72	0.0029	36	0.0015
Sox10(HMG)/SciaticNerve-Sox3-ChIP-Seq(GSE35132)/Homer	CCWTTGTYYB	1e-06	-14.48	0	927	0.0368	757.4	0.0313
HNF4a(NR),DR1/HepG2-HNF4a-ChIP-Seq(GSE25021)/Homer	CARRGKBCAAAGTYCA	1e-06	-14.43	0	258	0.0102	180.7	0.0075
RUNX2(Runt)/PCa-RUNX2-ChIP-Seq(GSE33889)/Homer	NWAACCACADNN	1e-06	-14.06	0	478	0.019	366.7	0.0152
Gli2(Zf)/GM2-Gli2-ChIP-Chip(GSE112702)/Homer	YSTGGGTGGTCT	1e-05	-13.67	0	199	0.0079	134.5	0.0056
Tlx?(NR)/NPC-H3K4me1-ChIP-Seq(GSE16256)/Homer	CTGGCAGSCTGCCA	1e-05	-13.66	0	298	0.0118	215.8	0.0089
ERG(ETS)/VCaP-ERG-ChIP-Seq(GSE14097)/Homer	ACAGGAAGTG	1e-05	-13.64	0	1032	0.041	856	0.0354
STAT6(Stat)/Macrophage-Stat6-ChIP-Seq(GSE38377)/Homer	TTCCKNAGAA	1e-05	-13.54	0	265	0.0105	188.2	0.0078
CDX4(Homeobox)/ZebrafishEmbryos-Cdx4.Myc-ChIP-Seq(GSE48254)/Homer	NGYCATAAAWCH	1e-05	-13.48	0	376	0.0149	281.1	0.0116
EKLF(Zf)/Erythrocyte-Klf1-ChIP-Seq(GSE20478)/Homer	NWGGGTGTGGCY	1e-05	-13.34	0	168	0.0067	111	0.0046
Tbx20(T-box)/Heart-Tbx20-ChIP-Seq(GSE29636)/Homer	GGTGYTGACAGS	1e-05	-13.33	0	145	0.0058	92.7	0.0038
STAT6(Stat)/CD4-Stat6-ChIP-Seq(GSE22104)/Homer	ABTTCYYRRGAA	1e-05	-13.22	0	247	0.0098	175	0.0072
Foxo1(Forkhead)/RAW-Foxo1-ChIP-Seq(Fan_et_al.)/Homer	CTGTTTAC	1e-05	-13.11	0	1250	0.0497	1054.8	0.0436
CEBP:AP1(bZIP)/ThioMac-CEBPb-ChIP-Seq(GSE21512)/Homer	DRTGTTGCAA	1e-05	-12.74	0	406	0.0161	309	0.0128
Zic2(Zf)/ESC-Zic2-ChIP-Seq(SRP197560)/Homer	CHCAGCRGGRGG	1e-05	-12.63	0	368	0.0146	277.4	0.0115
Rfx1(HTH)/NPC-H3K4me1-ChIP-Seq(GSE16256)/Homer	KGTTGCCATGGCAA	1e-05	-12.34	0	135	0.0054	86.2	0.0036
Bach2(bZIP)/OCILy7-Bach2-ChIP-Seq(GSE44420)/Homer	TGCTGAGTCA	1e-05	-12.32	0	149	0.0059	98	0.0041
HIC1(Zf)/Treg-ZBTB29-ChIP-Seq(GSE99889)/Homer	TGCCAGCB	1e-05	-12.22	0	1964	0.078	1711.1	0.0708
GLI3(Zf)/Limb-GLI3-ChIP-Chip(GSE11077)/Homer	CGTGGGTGGTCC	1e-05	-11.9	0	84	0.0033	48.2	0.002
ZBTB12(Zf)/HEK293-ZBTB12.GFP-ChIP-Seq(GSE58341)/Homer	NGNTCTAGAACCNGV	1e-05	-11.88	0	250	0.0099	180.1	0.0074
ZNF322(Zf)/HEK293-ZNF322.GFP-ChIP-Seq(GSE58341)/Homer	GAGCCTGGTACTGWGCCTGR	1e-05	-11.74	0	229	0.0091	163	0.0067
FXR(NR),IR1/Liver-FXR-ChIP-Seq(Chong_et_al.)/Homer	AGGTCANTGACCTB	1e-05	-11.73	0	283	0.0112	208.9	0.0086
Sox21(HMG)/ESC-SOX21-ChIP-Seq(GSE110505)/Homer	BCCWTTGTBYKV	1e-05	-11.69	0	909	0.0361	756.3	0.0313
Slug(Zf)/Mesoderm-Snai2-ChIP-Seq(GSE61475)/Homer	SNGCACCTGCHS	0.0001	-11.35	0	544	0.0216	434.1	0.018
Pit1+1bp(Homeobox)/GCrat-Pit1-ChIP-Seq(GSE58009)/Homer	ATGCATAATTCA	0.0001	-11.31	0	130	0.0052	84.4	0.0035
FOXP1(Forkhead)/H9-FOXP1-ChIP-Seq(GSE31006)/Homer	NYYTGTTTACHN	0.0001	-11.23	0	208	0.0083	147.4	0.0061
Foxh1(Forkhead)/hESC-FOXH1-ChIP-Seq(GSE29422)/Homer	NNTGTGGATTSS	0.0001	-11.1	0	335	0.0133	254.3	0.0105
FoxD3(forkhead)/ZebrafishEmbryo-Foxd3.biotin-ChIP-seq(GSE106676)/Homer	TGTTTAYTTAGC	0.0001	-10.9	0.0001	375	0.0149	289.2	0.012
RUNX(Runt)/HPC7-Runx1-ChIP-Seq(GSE22178)/Homer	SAAACCACAG	0.0001	-10.72	0.0001	447	0.0178	352.6	0.0146
FOXK1(Forkhead)/HEK293-FOXK1-ChIP-Seq(GSE51673)/Homer	NVWTGTTTAC	0.0001	-10.69	0.0001	495	0.0197	394.1	0.0163
PBX1(Homeobox)/MCF7-PBX1-ChIP-Seq(GSE28007)/Homer	GSCTGTCACTCA	0.0001	-10.55	0.0001	72	0.0029	41.3	0.0017
Hoxc9(Homeobox)/Ainv15-Hoxc9-ChIP-Seq(GSE21812)/Homer	GGCCATAAATCA	0.0001	-10.39	0.0001	221	0.0088	160.6	0.0066
ELF3(ETS)/PDAC-ELF3-ChIP-Seq(GSE64557)/Homer	ANCAGGAAGT	0.0001	-10.32	0.0001	391	0.0155	305.3	0.0126
Snail1(Zf)/LS174T-SNAIL1.HA-ChIP-Seq(GSE127183)/Homer	TRCACCTGCY	0.0001	-10.17	0.0001	880	0.035	739.9	0.0306
Oct4(POU,Homeobox)/mES-Oct4-ChIP-Seq(GSE11431)/Homer	ATTTGCATAW	0.0001	-9.858	0.0001	218	0.0087	159.1	0.0066
Prop1(Homeobox)/GHFT1-PROP1.biotin-ChIP-Seq(GSE77302)/Homer	NTAATBNAATTA	0.0001	-9.556	0.0002	205	0.0081	149.7	0.0062
Brn1(POU,Homeobox)/NPC-Brn1-ChIP-Seq(GSE35496)/Homer	TATGCWAATBAV	0.0001	-9.549	0.0002	143	0.0057	98.3	0.0041
STAT5(Stat)/mCD4+-Stat5-ChIP-Seq(GSE12346)/Homer	RTTTCTNAGAAA	0.0001	-9.517	0.0002	165	0.0066	116.6	0.0048
ZNF341(Zf)/EBV-ZNF341-ChIP-Seq(GSE113194)/Homer	GGAACAGCCG	0.0001	-9.51	0.0002	481	0.0191	387.1	0.016
Hnf1(Homeobox)/Liver-Foxa2-Chip-Seq(GSE25694)/Homer	GGTTAAWCATTAA	0.0001	-9.396	0.0002	42	0.0017	21.3	0.0009
ARE(NR)/LNCAP-AR-ChIP-Seq(GSE27824)/Homer	RGRACASNSTGTYCYB	0.0001	-9.333	0.0002	151	0.006	105.2	0.0044
Hoxa10(Homeobox)/ChickenMSG-Hoxa10.Flag-ChIP-Seq(GSE86088)/Homer	GGYAATGAAA	0.001	-9.132	0.0003	258	0.0102	195.5	0.0081
VDR(NR),DR3/GM10855-VDR+vitD-ChIP-Seq(GSE22484)/Homer	ARAGGTCANWGAGTTCANNN	0.001	-9.128	0.0003	98	0.0039	63.1	0.0026
RORg(NR)/Liver-Rorc-ChIP-Seq(GSE101115)/Homer	WAABTAGGTCAV	0.001	-8.915	0.0004	54	0.0021	30.1	0.0012
PSE(SNAPc)/K562-mStart-Seq/Homer	WAVTCACCMTAASYDAAAAG	0.001	-8.899	0.0004	192	0.0076	140.8	0.0058
Pdx1(Homeobox)/Islet-Pdx1-ChIP-Seq(SRA008281)/Homer	YCATYAATCA	0.001	-8.712	0.0004	462	0.0184	374.1	0.0155
X-box(HTH)/NPC-H3K4me1-ChIP-Seq(GSE16256)/Homer	GGTTGCCATGGCAA	0.001	-8.489	0.0005	72	0.0029	44.9	0.0019
HNF1b(Homeobox)/PDAC-HNF1B-ChIP-Seq(GSE64557)/Homer	GTTAATNATTAA	0.001	-8.303	0.0006	57	0.0023	33.8	0.0014
ERE(NR),IR3/MCF7-ERa-ChIP-Seq(Unpublished)/Homer	VAGGTCACNSTGACC	0.001	-8.299	0.0006	178	0.0071	130.8	0.0054
Pax7(Paired,Homeobox),longest/Myoblast-Pax7-ChIP-Seq(GSE25064)/Homer	NTAATTDGCYAATTANNWWD	0.001	-8.057	0.0008	9	0.0004	2.6	0.0001
PAX6(Paired,Homeobox)/Forebrain-Pax6-ChIP-Seq(GSE66961)/Homer	NGTGTTCAVTSAAGCGKAAA	0.001	-7.926	0.0009	44	0.0017	24.3	0.001
Pax7(Paired,Homeobox),long/Myoblast-Pax7-ChIP-Seq(GSE25064)/Homer	TAATCHGATTAC	0.001	-7.807	0.001	11	0.0004	3.9	0.0002
IRF:BATF(IRF:bZIP)/pDC-Irf8-ChIP-Seq(GSE66899)/Homer	CTTTCANTATGACTV	0.001	-7.695	0.0012	38	0.0015	20.7	0.0009
Sox9(HMG)/Limb-SOX9-ChIP-Seq(GSE73225)/Homer	AGGVNCCTTTGT	0.001	-7.595	0.0013	449	0.0178	368.1	0.0152
TEAD3(TEA)/HepG2-TEAD3-ChIP-Seq(Encode)/Homer	TRCATTCCAG	0.001	-7.532	0.0013	725	0.0288	616.2	0.0255
HLF(bZIP)/HSC-HLF.Flag-ChIP-Seq(GSE69817)/Homer	RTTATGYAAB	0.001	-7.499	0.0014	375	0.0149	303.2	0.0125
Oct11(POU,Homeobox)/NCIH1048-POU2F3-ChIP-seq(GSE115123)/Homer	GATTTGCATA	0.001	-7.33	0.0016	152	0.006	111.4	0.0046
Otx2(Homeobox)/EpiLC-Otx2-ChIP-Seq(GSE56098)/Homer	NYTAATCCYB	0.001	-7.067	0.0021	484	0.0192	402.9	0.0167
GATA:SCL(Zf,bHLH)/Ter119-SCL-ChIP-Seq(GSE18720)/Homer	CRGCTGBNGNSNNSAGATAA	0.001	-7.042	0.0021	65	0.0026	41.5	0.0017
OCT4-SOX2-TCF-NANOG(POU,Homeobox,HMG)/mES-Oct4-ChIP-Seq(GSE11431)/Homer	ATTTGCATAACAATG	0.001	-6.989	0.0022	61	0.0024	38.9	0.0016
STAT4(Stat)/CD4-Stat4-ChIP-Seq(GSE22104)/Homer	NYTTCCWGGAAR	0.001	-6.965	0.0023	499	0.0198	416.6	0.0172
MITF(bHLH)/MastCells-MITF-ChIP-Seq(GSE48085)/Homer	RTCATGTGAC	0.001	-6.948	0.0023	640	0.0254	543.8	0.0225
Barx1(Homeobox)/Stomach-Barx1.3xFlag-ChIP-Seq(GSE69483)/Homer	AAACMATTAN	0.01	-6.881	0.0025	222	0.0088	172.5	0.0071
Jun-AP1(bZIP)/K562-cJun-ChIP-Seq(GSE31477)/Homer	GATGASTCATCN	0.01	-6.82	0.0026	168	0.0067	126.8	0.0052
TEAD1(TEAD)/HepG2-TEAD1-ChIP-Seq(Encode)/Homer	CYRCATTCCA	0.01	-6.79	0.0027	630	0.025	535.7	0.0222
ETS1(ETS)/Jurkat-ETS1-ChIP-Seq(GSE17954)/Homer	ACAGGAAGTG	0.01	-6.653	0.003	629	0.025	535.8	0.0222
Sox17(HMG)/Endoderm-Sox17-ChIP-Seq(GSE61475)/Homer	CCATTGTTYB	0.01	-6.631	0.0031	368	0.0146	301.3	0.0125
GRE(NR),IR3/A549-GR-ChIP-Seq(GSE32465)/Homer	NRGVACABNVTGTYCY	0.01	-6.628	0.0031	78	0.0031	52.1	0.0022
HOXA2(Homeobox)/mES-Hoxa2-ChIP-Seq(Donaldson_et_al.)/Homer	GYCATCMATCAT	0.01	-6.609	0.0031	39	0.0015	22.5	0.0009
GATA3(Zf),DR8/iTreg-Gata3-ChIP-Seq(GSE20898)/Homer	AGATSTNDNNDSAGATAASN	0.01	-6.474	0.0036	29	0.0012	15.8	0.0007
Tbet(T-box)/CD8-Tbet-ChIP-Seq(GSE33802)/Homer	AGGTGTGAAM	0.01	-6.309	0.0042	676	0.0269	580.3	0.024
HRE(HSF)/Striatum-HSF1-ChIP-Seq(GSE38000)/Homer	TTCTAGAABNTTCTA	0.01	-6.224	0.0045	116	0.0046	84.7	0.0035
ZNF382(Zf)/HEK293-ZNF382.GFP-ChIP-Seq(GSE58341)/Homer	GNCTGTASTRNTGBCTCHTT	0.01	-6.194	0.0046	15	0.0006	6.4	0.0003
Eomes(T-box)/H9-Eomes-ChIP-Seq(GSE26097)/Homer	ATTAACACCT	0.01	-6.055	0.0053	1266	0.0503	1124.3	0.0465
TEAD4(TEA)/Tropoblast-Tead4-ChIP-Seq(GSE37350)/Homer	CCWGGAATGY	0.01	-6.04	0.0053	588	0.0234	502	0.0208
FOXK2(Forkhead)/U2OS-FOXK2-ChIP-Seq(E-MTAB-2204)/Homer	SCHTGTTTACAT	0.01	-6.037	0.0053	306	0.0122	249	0.0103
LEF1(HMG)/H1-LEF1-ChIP-Seq(GSE64758)/Homer	CCTTTGATST	0.01	-6.013	0.0054	307	0.0122	250.5	0.0104
Stat3+il21(Stat)/CD4-Stat3-ChIP-Seq(GSE19198)/Homer	SVYTTCCNGGAARB	0.01	-6.001	0.0055	389	0.0155	323.8	0.0134
Mef2d(MADS)/Retina-Mef2d-ChIP-Seq(GSE61391)/Homer	GCTATTTTTAGC	0.01	-5.949	0.0057	75	0.003	51.6	0.0021
Pitx1(Homeobox)/Chicken-Pitx1-ChIP-Seq(GSE38910)/Homer	TAATCCCN	0.01	-5.938	0.0058	3390	0.1347	3113.2	0.1287
HRE(HSF)/HepG2-HSF1-ChIP-Seq(GSE31477)/Homer	BSTTCTRGAABVTTCYAGAA	0.01	-5.884	0.0061	92	0.0037	65.1	0.0027
NF-E2(bZIP)/K562-NFE2-ChIP-Seq(GSE31477)/Homer	GATGACTCAGCA	0.01	-5.714	0.0072	44	0.0017	27.2	0.0011
PU.1(ETS)/ThioMac-PU.1-ChIP-Seq(GSE21512)/Homer	AGAGGAAGTG	0.01	-5.643	0.0076	237	0.0094	190.2	0.0079
TRPS1(Zf)/MCF7-TRPS1-ChIP-Seq(GSE107013)/Homer	AGATAAGANN	0.01	-5.315	0.0106	1006	0.04	891.6	0.0369
Cdx2(Homeobox)/mES-Cdx2-ChIP-Seq(GSE14586)/Homer	GYMATAAAAH	0.01	-5.301	0.0107	285	0.0113	234.4	0.0097
Smad3(MAD)/NPC-Smad3-ChIP-Seq(GSE36673)/Homer	TWGTCTGV	0.01	-5.285	0.0108	2284	0.0907	2083.3	0.0861
bZIP:IRF(bZIP,IRF)/Th17-BatF-ChIP-Seq(GSE39756)/Homer	NAGTTTCABTHTGACTNW	0.01	-5.279	0.0108	141	0.0056	108.3	0.0045
Sox3(HMG)/NPC-Sox3-ChIP-Seq(GSE33059)/Homer	CCWTTGTY	0.01	-4.988	0.0144	943	0.0375	836.2	0.0346
SF1(NR)/H295R-Nr5a1-ChIP-Seq(GSE44220)/Homer	CAAGGHCANV	0.01	-4.986	0.0144	300	0.0119	249.8	0.0103
NFAT(RHD)/Jurkat-NFATC1-ChIP-Seq(Jolma_et_al.)/Homer	ATTTTCCATT	0.01	-4.906	0.0154	435	0.0173	371.9	0.0154
MafK(bZIP)/C2C12-MafK-ChIP-Seq(GSE36030)/Homer	GCTGASTCAGCA	0.01	-4.898	0.0155	166	0.0066	131.3	0.0054
Six4(Homeobox)/MCF7-SIX4-ChIP-Seq(Encode)/Homer	TGWAAYCTGABACCB	0.01	-4.789	0.0172	29	0.0012	17.8	0.0007
CArG(MADS)/PUER-Srf-ChIP-Seq(Sullivan_et_al.)/Homer	CCATATATGGNM	0.01	-4.711	0.0185	141	0.0056	110.8	0.0046
Unknown(Homeobox)/Limb-p300-ChIP-Seq/Homer	SSCMATWAAA	0.01	-4.686	0.0189	287	0.0114	239	0.0099
NFE2L2(bZIP)/HepG2-NFE2L2-ChIP-Seq(Encode)/Homer	AWWWTGCTGAGTCAT	0.1	-4.501	0.0226	35	0.0014	22.8	0.0009
Tbr1(T-box)/Cortex-Tbr1-ChIP-Seq(GSE71384)/Homer	AAGGTGTKAA	0.1	-4.495	0.0226	770	0.0306	681.4	0.0282
EWS:FLI1-fusion(ETS)/SK_N_MC-EWS:FLI1-ChIP-Seq(SRA014231)/Homer	VACAGGAAAT	0.1	-4.286	0.0278	394	0.0157	338.8	0.014
Tcf3(HMG)/mES-Tcf3-ChIP-Seq(GSE11724)/Homer	ASWTCAAAGG	0.1	-4.212	0.0298	110	0.0044	85.6	0.0035
EHF(ETS)/LoVo-EHF-ChIP-Seq(GSE49402)/Homer	AVCAGGAAGT	0.1	-4.195	0.0301	703	0.0279	622.7	0.0258
NPAS2(bHLH)/Liver-NPAS2-ChIP-Seq(GSE39860)/Homer	KCCACGTGAC	0.1	-4.029	0.0354	846	0.0336	756.8	0.0313
JunD(bZIP)/K562-JunD-ChIP-Seq/Homer	ATGACGTCATCN	0.1	-4.028	0.0354	44	0.0017	30.6	0.0013
RORa(NR)/Liver-Rora-ChIP-Seq(GSE101115)/Homer	AAWCTAGGTCARDNN	0.1	-4.003	0.036	80	0.0032	60.2	0.0025
RFX(HTH)/K562-RFX3-ChIP-Seq(SRA012198)/Homer	CGGTTGCCATGGCAAC	0.1	-3.946	0.038	62	0.0025	46	0.0019
Bach1(bZIP)/K562-Bach1-ChIP-Seq(GSE31477)/Homer	AWWNTGCTGAGTCAT	0.1	-3.917	0.0389	35	0.0014	23.7	0.001
Tbox:Smad(T-box,MAD)/ESCd5-Smad2_3-ChIP-Seq(GSE29422)/Homer	AGGTGHCAGACA	0.1	-3.907	0.0391	134	0.0053	107.4	0.0044
Zfp809(Zf)/ES-Zfp809-ChIP-Seq(GSE70799)/Homer	GGGGCTYGKCTGGGA	0.1	-3.839	0.0417	153	0.0061	124.2	0.0051
Oct6(POU,Homeobox)/NPC-Pou3f1-ChIP-Seq(GSE35496)/Homer	WATGCAAATGAG	0.1	-3.799	0.0432	181	0.0072	149.9	0.0062
MNT(bHLH)/HepG2-MNT-ChIP-Seq(Encode)/Homer	DGCACACGTG	0.1	-3.767	0.0444	719	0.0286	641.5	0.0265
Pit1(Homeobox)/GCrat-Pit1-ChIP-Seq(GSE58009)/Homer	ATGMATATDC	0.1	-3.7	0.0473	432	0.0172	377.3	0.0156
p53(p53)/mES-cMyc-ChIP-Seq(GSE11431)/Homer	ACATGCCCGGGCAT	0.1	-3.642	0.0499	12	0.0005	6.2	0.0003
RARg(NR)/ES-RARg-ChIP-Seq(GSE30538)/Homer	AGGTCAAGGTCA	0.1	-3.494	0.0576	20	0.0008	12.4	0.0005
Oct2(POU,Homeobox)/Bcell-Oct2-ChIP-Seq(GSE21512)/Homer	ATATGCAAAT	0.1	-3.461	0.0593	133	0.0053	108	0.0045
Sox7(HMG)/ESC-Sox7-ChIP-Seq(GSE133899)/Homer	VVRRAACAATGG	0.1	-3.429	0.061	143	0.0057	117.4	0.0049
PRDM10(Zf)/HEK293-PRDM10.eGFP-ChIP-Seq(Encode)/Homer	TGGTACATTCCA	0.1	-3.417	0.0614	375	0.0149	327.2	0.0135
ZNF768(Zf)/Rajj-ZNF768-ChIP-Seq(GSE111879)/Homer	RHHCAGAGAGGB	0.1	-3.276	0.0704	26	0.001	17.3	0.0007
Nkx3.1(Homeobox)/LNCaP-Nkx3.1-ChIP-Seq(GSE28264)/Homer	AAGCACTTAA	0.1	-2.958	0.0964	1530	0.0608	1411.8	0.0584
Gata4(Zf)/Heart-Gata4-ChIP-Seq(GSE35151)/Homer	NBWGATAAGR	0.1	-2.877	0.1041	487	0.0193	435.8	0.018
Hoxb4(Homeobox)/ES-Hoxb4-ChIP-Seq(GSE34014)/Homer	TGATTRATGGCY	0.1	-2.806	0.1113	97	0.0039	79.6	0.0033
PRDM15(Zf)/ESC-Prdm15-ChIP-Seq(GSE73694)/Homer	YCCDNTCCAGGTTTT	0.1	-2.784	0.1133	514	0.0204	461.9	0.0191
Sox4(HMG)/proB-Sox4-ChIP-Seq(GSE50066)/Homer	YCTTTGTTCC	0.1	-2.685	0.1245	417	0.0166	372.5	0.0154
BORIS(Zf)/K562-CTCFL-ChIP-Seq(GSE32465)/Homer	CNNBRGCGCCCCCTGSTGGC	0.1	-2.604	0.1344	87	0.0035	71.7	0.003
Phox2a(Homeobox)/Neuron-Phox2a-ChIP-Seq(GSE31456)/Homer	YTAATYNRATTA	0.1	-2.597	0.1348	115	0.0046	96.4	0.004
NFAT:AP1(RHD,bZIP)/Jurkat-NFATC1-ChIP-Seq(Jolma_et_al.)/Homer	SARTGGAAAAWRTGAGTCAB	0.1	-2.577	0.137	55	0.0022	43.5	0.0018
ETV1(ETS)/GIST48-ETV1-ChIP-Seq(GSE22441)/Homer	AACCGGAAGT	0.1	-2.576	0.137	857	0.034	784.2	0.0324
Tcf7(HMG)/GM12878-TCF7-ChIP-Seq(Encode)/Homer	CTTTGATGTGSB	0.1	-2.564	0.1377	147	0.0058	125.4	0.0052
IRF1(IRF)/PBMC-IRF1-ChIP-Seq(GSE43036)/Homer	GAAAGTGAAAGT	0.1	-2.538	0.1408	56	0.0022	44.8	0.0019
ZKSCAN1(Zf)/HepG2-ZKSCAN1-ChIP-Seq(Encode)/Homer	GCACAYAGTAGGKCY	0.1	-2.5	0.1457	29	0.0012	21.4	0.0009
ZNF189(Zf)/HEK293-ZNF189.GFP-ChIP-Seq(GSE58341)/Homer	TGGAACAGMA	0.1	-2.427	0.156	425	0.0169	382.8	0.0158
Hoxd12(Homeobox)/ChickenMSG-Hoxd12.Flag-ChIP-Seq(GSE86088)/Homer	HDGYAATGAAAN	0.1	-2.42	0.1564	878	0.0349	806.5	0.0333
SCRT1(Zf)/HEK293-SCRT1.eGFP-ChIP-Seq(Encode)/Homer	GCAACAGGTG	0.1	-2.361	0.1654	207	0.0082	181.3	0.0075
Fli1(ETS)/CD8-FLI-ChIP-Seq(GSE20898)/Homer	NRYTTCCGGH	0.1	-2.347	0.167	731	0.029	669.1	0.0277
MafB(bZIP)/BMM-Mafb-ChIP-Seq(GSE75722)/Homer	WNTGCTGASTCAGCANWTTY	0.1	-2.335	0.1683	234	0.0093	206.1	0.0085
NFkB-p65-Rel(RHD)/ThioMac-LPS-Expression(GSE23622)/Homer	GGAAATTCCC	1	-2.278	0.1775	26	0.001	19.3	0.0008
Pax8(Paired,Homeobox)/Thyroid-Pax8-ChIP-Seq(GSE26938)/Homer	GTCATGCHTGRCTGS	1	-2.116	0.208	231	0.0092	205.3	0.0085
TEAD(TEA)/Fibroblast-PU.1-ChIP-Seq(Unpublished)/Homer	YCWGGAATGY	1	-2.095	0.2116	389	0.0155	352.1	0.0146
EBNA1(EBV-virus)/Raji-EBNA1-ChIP-Seq(GSE30709)/Homer	GGYAGCAYDTGCTDCCCNNN	1	-2.053	0.2198	7	0.0003	4.3	0.0002
PPARa(NR),DR1/Liver-Ppara-ChIP-Seq(GSE47954)/Homer	VNAGGKCAAAGGTCA	1	-1.973	0.2371	505	0.0201	462.8	0.0191
Rfx2(HTH)/LoVo-RFX2-ChIP-Seq(GSE49402)/Homer	GTTGCCATGGCAACM	1	-1.956	0.2403	67	0.0027	56.3	0.0023
GATA(Zf),IR4/iTreg-Gata3-ChIP-Seq(GSE20898)/Homer	NAGATWNBNATCTNN	1	-1.95	0.2407	40	0.0016	32.8	0.0014
GATA3(Zf)/iTreg-Gata3-ChIP-Seq(GSE20898)/Homer	AGATAASR	1	-1.939	0.2425	732	0.0291	676.8	0.028
ETS:RUNX(ETS,Runt)/Jurkat-RUNX1-ChIP-Seq(GSE17954)/Homer	RCAGGATGTGGT	1	-1.909	0.2481	50	0.002	41.1	0.0017
ZNF317(Zf)/HEK293-ZNF317.GFP-ChIP-Seq(GSE58341)/Homer	GTCWGCTGTYYCTCT	1	-1.909	0.2481	50	0.002	41.2	0.0017
ZNF652/HepG2-ZNF652.Flag-ChIP-Seq(Encode)/Homer	TTAACCCTTTVNKKN	1	-1.877	0.2552	92	0.0037	79.1	0.0033
DMRT1(DM)/Testis-DMRT1-ChIP-Seq(GSE64892)/Homer	TWGHWACAWTGTWDC	1	-1.861	0.2582	82	0.0033	70.3	0.0029
ZNF16(Zf)/HEK293-ZNF16.GFP-ChIP-Seq(GSE58341)/Homer	MACCTTCYATGGCTCCCTAKTGCCY	1	-1.846	0.2613	4	0.0002	2.8	0.0001
Nrf2(bZIP)/Lymphoblast-Nrf2-ChIP-Seq(GSE37589)/Homer	HTGCTGAGTCAT	1	-1.832	0.2638	35	0.0014	28.5	0.0012
Pax7(Paired,Homeobox)/Myoblast-Pax7-ChIP-Seq(GSE25064)/Homer	TAATCAATTA	1	-1.797	0.2723	36	0.0014	29.7	0.0012
NF1:FOXA1(CTF,Forkhead)/LNCAP-FOXA1-ChIP-Seq(GSE27824)/Homer	WNTGTTTRYTTTGGCA	1	-1.789	0.2733	28	0.0011	22.9	0.0009
STAT1(Stat)/HelaS3-STAT1-ChIP-Seq(GSE12782)/Homer	NATTTCCNGGAAAT	1	-1.772	0.2769	123	0.0049	108.1	0.0045
ZNF416(Zf)/HEK293-ZNF416.GFP-ChIP-Seq(GSE58341)/Homer	WDNCTGGGCA	1	-1.74	0.2849	1189	0.0472	1112.9	0.046
Tcfcp2l1(CP2)/mES-Tcfcp2l1-ChIP-Seq(GSE11431)/Homer	NRAACCRGTTYRAACCRGYT	1	-1.714	0.2914	58	0.0023	49.8	0.0021
Sox6(HMG)/Myotubes-Sox6-ChIP-Seq(GSE32627)/Homer	CCATTGTTNY	1	-1.686	0.2985	828	0.0329	771.3	0.0319
NFIL3(bZIP)/HepG2-NFIL3-ChIP-Seq(Encode)/Homer	VTTACGTAAYNNNNN	1	-1.671	0.3019	261	0.0104	237.3	0.0098
Brachyury(T-box)/Mesoendoderm-Brachyury-ChIP-exo(GSE54963)/Homer	ANTTMRCASBNNNGTGYKAAN	1	-1.652	0.3066	108	0.0043	95.2	0.0039
PU.1:IRF8(ETS:IRF)/pDC-Irf8-ChIP-Seq(GSE66899)/Homer	GGAAGTGAAAST	1	-1.637	0.31	73	0.0029	63.1	0.0026
Atf4(bZIP)/MEF-Atf4-ChIP-Seq(GSE35681)/Homer	MTGATGCAAT	1	-1.627	0.311	150	0.006	134.7	0.0056
ZNF519(Zf)/HEK293-ZNF519.GFP-ChIP-Seq(GSE58341)/Homer	GAGSCCGAGC	1	-1.627	0.311	150	0.006	134.3	0.0056
Atf2(bZIP)/3T3L1-Atf2-ChIP-Seq(GSE56872)/Homer	NRRTGACGTCAT	1	-1.601	0.3182	211	0.0084	191	0.0079
NFY(CCAAT)/Promoter/Homer	RGCCAATSRG	1	-1.587	0.3213	459	0.0182	424.3	0.0175
Brn2(POU,Homeobox)/NPC-Brn2-ChIP-Seq(GSE35496)/Homer	ATGAATATTC	1	-1.548	0.333	45	0.0018	38.8	0.0016
PAX5(Paired,Homeobox)/GM12878-PAX5-ChIP-Seq(GSE32465)/Homer	GCAGCCAAGCRTGACH	1	-1.541	0.3343	220	0.0087	200.1	0.0083
ZNF165(Zf)/WHIM12-ZNF165-ChIP-Seq(GSE65937)/Homer	AAGGKGRCGCAGGCA	1	-1.519	0.3402	81	0.0032	71.7	0.003
COUP-TFII(NR)/K562-NR2F1-ChIP-Seq(Encode)/Homer	GKBCARAGGTCA	1	-1.515	0.3405	1070	0.0425	1004.7	0.0415
ZNF7(Zf)/HepG2-ZNF7.Flag-ChIP-Seq(Encode)/Homer	CTGCCWVCTTTTRTA	1	-1.499	0.3449	211	0.0084	192.8	0.008
Tbx21(T-box)/GM12878-TBX21-ChIP-Seq(Encode)/Homer	AGGTGTGAAA	1	-1.489	0.347	595	0.0236	554.8	0.0229
Gata2(Zf)/K562-GATA2-ChIP-Seq(GSE18829)/Homer	BBCTTATCTS	1	-1.442	0.3624	320	0.0127	295.7	0.0122
Gata6(Zf)/HUG1N-GATA6-ChIP-Seq(GSE51936)/Homer	YCTTATCTBN	1	-1.429	0.366	411	0.0163	381.1	0.0158
GATA3(Zf),DR4/iTreg-Gata3-ChIP-Seq(GSE20898)/Homer	AGATGKDGAGATAAG	1	-1.281	0.423	25	0.001	21.7	0.0009
DUX(Homeobox)/C2C12-Dux-ChIP-Seq(GSE87279)/Homer	BCWGATTCAATCAAN	1	-1.275	0.423	2	0.0001	0	0
ZFP3(Zf)/HEK293-ZFP3.GFP-ChIP-Seq(GSE58341)/Homer	GGGTTTTGAAGGATGARTAGGAGTT	1	-1.275	0.423	2	0.0001	1	0
Rfx5(HTH)/GM12878-Rfx5-ChIP-Seq(GSE31477)/Homer	SCCTAGCAACAG	1	-1.25	0.4315	171	0.0068	157.7	0.0065
Gata1(Zf)/K562-GATA1-ChIP-Seq(GSE18829)/Homer	SAGATAAGRV	1	-1.188	0.4578	291	0.0116	271.4	0.0112
Hand2(bHLH)/Mesoderm-Hand2-ChIP-Seq(GSE61475)/Homer	TGACANARRCCAGRC	1	-1.186	0.4578	273	0.0108	254.8	0.0105
c-Myc(bHLH)/mES-cMyc-ChIP-Seq(GSE11431)/Homer	VVCCACGTGG	1	-1.157	0.4689	357	0.0142	334.8	0.0138
RXR(NR),DR1/3T3L1-RXR-ChIP-Seq(GSE13511)/Homer	TAGGGCAAAGGTCA	1	-1.137	0.4769	586	0.0233	552.6	0.0228
TEAD2(TEA)/Py2T-Tead2-ChIP-Seq(GSE55709)/Homer	CCWGGAATGY	1	-1.116	0.4851	350	0.0139	328.3	0.0136
COUP-TFII(NR)/Artia-Nr2f2-ChIP-Seq(GSE46497)/Homer	AGRGGTCA	1	-1.098	0.4927	1392	0.0553	1322.1	0.0547
Elf4(ETS)/BMDM-Elf4-ChIP-Seq(GSE88699)/Homer	ACTTCCKGKT	1	-1.084	0.4979	567	0.0225	535.5	0.0221
RORgt(NR)/EL4-RORgt.Flag-ChIP-Seq(GSE56019)/Homer	AAYTAGGTCA	1	-1.069	0.5019	66	0.0026	60.5	0.0025
RORgt(NR)/EL4-RORgt.Flag-ChIP-Seq(GSE56019)/Homer	AAYTAGGTCA	1	-1.069	0.5019	66	0.0026	60.5	0.0025
T1ISRE(IRF)/ThioMac-Ifnb-Expression/Homer	ACTTTCGTTTCT	1	-1.063	0.5033	3	0.0001	2.2	0.0001
IRF3(IRF)/BMDM-Irf3-ChIP-Seq(GSE67343)/Homer	AGTTTCAKTTTC	1	-1.018	0.5248	107	0.0043	99.2	0.0041
HOXA1(Homeobox)/mES-Hoxa1-ChIP-Seq(SRP084292)/Homer	TGATKGATGR	1	-0.9834	0.5414	113	0.0045	105.7	0.0044
TCFL2(HMG)/K562-TCF7L2-ChIP-Seq(GSE29196)/Homer	ACWTCAAAGG	1	-0.9816	0.5414	28	0.0011	25.7	0.0011
Sox2(HMG)/mES-Sox2-ChIP-Seq(GSE11431)/Homer	BCCATTGTTC	1	-0.8982	0.5856	411	0.0163	390.1	0.0161
Phox2b(Homeobox)/CLBGA-PHOX2B-ChIP-Seq(GSE90683)/Homer	TTAATTNAATTA	1	-0.8879	0.5898	54	0.0021	50.3	0.0021
IRF2(IRF)/Erythroblas-IRF2-ChIP-Seq(GSE36985)/Homer	GAAASYGAAASY	1	-0.8359	0.6193	42	0.0017	40	0.0017
CEBP:CEBP(bZIP)/MEF-Chop-ChIP-Seq(GSE35681)/Homer	NTNATGCAAYMNNHTGMAAY	1	-0.8069	0.6354	46	0.0018	43.4	0.0018
DMRT6(DM)/Testis-DMRT6-ChIP-Seq(GSE60440)/Homer	YDGHTACAWTGTADC	1	-0.8006	0.6374	68	0.0027	64.9	0.0027
Sox15(HMG)/CPA-Sox15-ChIP-Seq(GSE62909)/Homer	RAACAATGGN	1	-0.7869	0.6441	539	0.0214	515	0.0213
Znf263(Zf)/K562-Znf263-ChIP-Seq(GSE31477)/Homer	CVGTSCTCCC	1	-0.7813	0.6456	1250	0.0497	1198	0.0495
BMYB(HTH)/Hela-BMYB-ChIP-Seq(GSE27030)/Homer	NHAACBGYYV	1	-0.7635	0.6551	872	0.0346	835.2	0.0345
Stat3(Stat)/mES-Stat3-ChIP-Seq(GSE11431)/Homer	CTTCCGGGAA	1	-0.7597	0.6555	265	0.0105	253.6	0.0105
FOXA1:AR(Forkhead,NR)/LNCAP-AR-ChIP-Seq(GSE27824)/Homer	AGTAAACAAAAAAGAACAND	1	-0.7339	0.6684	13	0.0005	12.2	0.0005
DUX4(Homeobox)/Myoblasts-DUX4.V5-ChIP-Seq(GSE75791)/Homer	NWTAAYCYAATCAWN	1	-0.7339	0.6684	13	0.0005	12.6	0.0005
Chop(bZIP)/MEF-Chop-ChIP-Seq(GSE35681)/Homer	ATTGCATCAT	1	-0.715	0.679	112	0.0044	107.9	0.0045
MYNN(Zf)/HEK293-MYNN.eGFP-ChIP-Seq(Encode)/Homer	TTCAAAWTAAAAGTC	1	-0.6936	0.6915	68	0.0027	65.1	0.0027
Mouse_Recombination_Hotspot(Zf)/Testis-DMC1-ChIP-Seq(GSE24438)/Homer	ACTYKNATTCGTGNTACTTC	1	-0.6669	0.708	21	0.0008	20.9	0.0009
GLIS3(Zf)/Thyroid-Glis3.GFP-ChIP-Seq(GSE103297)/Homer	CTCCCTGGGAGGCCN	1	-0.6108	0.7465	1252	0.0497	1206.8	0.0499
RAR:RXR(NR),DR5/ES-RAR-ChIP-Seq(GSE56893)/Homer	RGGTCADNNAGAGGTCAV	1	-0.524	0.8117	10	0.0004	10.3	0.0004
OCT:OCT(POU,Homeobox,IR1)/NPC-Brn2-ChIP-Seq(GSE35496)/Homer	ATGAATWATTCATGA	1	-0.5226	0.8117	6	0.0002	6.3	0.0003
Smad2(MAD)/ES-SMAD2-ChIP-Seq(GSE29422)/Homer	CTGTCTGG	1	-0.503	0.8238	1231	0.0489	1191.5	0.0493
Duxbl(Homeobox)/NIH3T3-Duxbl.HA-ChIP-Seq(GSE119782)/Homer	TAAYCYAATCAA	1	-0.4993	0.8238	26	0.001	26.9	0.0011
ZNF136(Zf)/HEK293-ZNF136.GFP-ChIP-Seq(GSE58341)/Homer	YTKGATAHAGTATTCTWGGTNGGCA	1	-0.4993	0.8238	26	0.001	27	0.0011
SpiB(ETS)/OCILY3-SPIB-ChIP-Seq(GSE56857)/Homer	AAAGRGGAAGTG	1	-0.4923	0.825	79	0.0031	78.5	0.0032
c-Jun-CRE(bZIP)/K562-cJun-ChIP-Seq(GSE31477)/Homer	ATGACGTCATCY	1	-0.4608	0.8488	177	0.007	174.1	0.0072
IRF8(IRF)/BMDM-IRF8-ChIP-Seq(GSE77884)/Homer	GRAASTGAAAST	1	-0.4419	0.8623	113	0.0045	112.5	0.0047
KLF6(Zf)/PDAC-KLF6-ChIP-Seq(GSE64557)/Homer	MKGGGYGTGGCC	1	-0.4406	0.8623	682	0.0271	664.1	0.0275
ZNF528(Zf)/HEK293-ZNF528.GFP-ChIP-Seq(GSE58341)/Homer	AGAAATGACTTCCCT	1	-0.4356	0.8625	1	0	0	0
PPARE(NR),DR1/3T3L1-Pparg-ChIP-Seq(GSE13511)/Homer	TGACCTTTGCCCCA	1	-0.4194	0.8739	457	0.0182	447.1	0.0185
PRDM1(Zf)/Hela-PRDM1-ChIP-Seq(GSE31477)/Homer	ACTTTCACTTTC	1	-0.406	0.8831	187	0.0074	185.2	0.0077
MafF(bZIP)/HepG2-MafF-ChIP-Seq(GSE31477)/Homer	HWWGTCAGCAWWTTT	1	-0.3906	0.894	111	0.0044	111.6	0.0046
GABPA(ETS)/Jurkat-GABPa-ChIP-Seq(GSE17954)/Homer	RACCGGAAGT	1	-0.3887	0.894	530	0.0211	519.9	0.0215
CTCF(Zf)/CD4+-CTCF-ChIP-Seq(Barski_et_al.)/Homer	AYAGTGCCMYCTRGTGGCCA	1	-0.3864	0.894	38	0.0015	39.3	0.0016
EAR2(NR)/K562-NR2F6-ChIP-Seq(Encode)/Homer	NRBCARRGGTCA	1	-0.363	0.9109	989	0.0393	965.3	0.0399
Tbx6(T-box)/ESC-Tbx6-ChIP-Seq(GSE93524)/Homer	DAGGTGTBAA	1	-0.3201	0.948	676	0.0269	664.5	0.0275
RAR:RXR(NR),DR0/ES-RAR-ChIP-Seq(GSE56893)/Homer	AGGTCAAGGTCA	1	-0.3136	0.9513	59	0.0023	61.6	0.0025
PAX3:FKHR-fusion(Paired,Homeobox)/Rh4-PAX3:FKHR-ChIP-Seq(GSE19063)/Homer	ACCRTGACTAATTNN	1	-0.313	0.9513	65	0.0026	67.6	0.0028
TR4(NR),DR1/Hela-TR4-ChIP-Seq(GSE24685)/Homer	GAGGTCAAAGGTCA	1	-0.3116	0.9513	44	0.0017	46.3	0.0019
Max(bHLH)/K562-Max-ChIP-Seq(GSE31477)/Homer	RCCACGTGGYYN	1	-0.2822	0.973	450	0.0179	446.4	0.0185
ETV4(ETS)/HepG2-ETV4-ChIP-Seq(ENCODE)/Homer	ACCGGAAGTG	1	-0.2811	0.973	721	0.0286	710.4	0.0294
ZNF143|STAF(Zf)/CUTLL-ZNF143-ChIP-Seq(GSE29600)/Homer	ATTTCCCAGVAKSCY	1	-0.2705	0.9787	176	0.007	178.1	0.0074
Klf4(Zf)/mES-Klf4-ChIP-Seq(GSE11431)/Homer	GCCACACCCA	1	-0.2649	0.9814	252	0.01	253.4	0.0105
BMAL1(bHLH)/Liver-Bmal1-ChIP-Seq(GSE39860)/Homer	GNCACGTG	1	-0.2632	0.9814	1315	0.0522	1288.9	0.0533
E-box(bHLH)/Promoter/Homer	SSGGTCACGTGA	1	-0.2475	0.9929	41	0.0016	44.4	0.0018
AMYB(HTH)/Testes-AMYB-ChIP-Seq(GSE44588)/Homer	TGGCAGTTGG	1	-0.2219	1	915	0.0363	903.2	0.0373
USF1(bHLH)/GM12878-Usf1-ChIP-Seq(GSE32465)/Homer	SGTCACGTGR	1	-0.2024	1	304	0.0121	307.2	0.0127
OCT:OCT(POU,Homeobox)/NPC-Brn1-ChIP-Seq(GSE35496)/Homer	ATGAATATTCATGAG	1	-0.2003	1	2	0.0001	3.5	0.0001
n-Myc(bHLH)/mES-nMyc-ChIP-Seq(GSE11431)/Homer	VRCCACGTGG	1	-0.1945	1	500	0.0199	501	0.0207
ELF5(ETS)/T47D-ELF5-ChIP-Seq(GSE30407)/Homer	ACVAGGAAGT	1	-0.1931	1	338	0.0134	341.2	0.0141
ISRE(IRF)/ThioMac-LPS-Expression(GSE23622)/Homer	AGTTTCASTTTC	1	-0.1787	1	15	0.0006	18.6	0.0008
Smad4(MAD)/ESC-SMAD4-ChIP-Seq(GSE29422)/Homer	VBSYGTCTGG	1	-0.1733	1	1244	0.0494	1228.8	0.0508
GRHL2(CP2)/HBE-GRHL2-ChIP-Seq(GSE46194)/Homer	AAACYKGTTWDACMRGTTTB	1	-0.1682	1	139	0.0055	145.5	0.006
Bcl11a(Zf)/HSPC-BCL11A-ChIP-Seq(GSE104676)/Homer	TYTGACCASWRG	1	-0.164	1	514	0.0204	516.3	0.0214
p53(p53)/Saos-p53-ChIP-Seq(GSE15780)/Homer	RRCATGYCYRGRCATGYYYN	1	-0.1287	1	29	0.0012	34.7	0.0014
p53(p53)/Saos-p53-ChIP-Seq/Homer	RRCATGYCYRGRCATGYYYN	1	-0.1287	1	29	0.0012	34.7	0.0014
p63(p53)/Keratinocyte-p63-ChIP-Seq(GSE17611)/Homer	NNDRCATGYCYNRRCATGYH	1	-0.09709	1	162	0.0064	172.9	0.0071
TFE3(bHLH)/MEF-TFE3-ChIP-Seq(GSE75757)/Homer	GTCACGTGACYV	1	-0.07675	1	33	0.0013	40.2	0.0017
GFX(?)/Promoter/Homer	ATTCTCGCGAGA	1	-0.07039	1	4	0.0002	7.3	0.0003
PAX5(Paired,Homeobox),condensed/GM12878-PAX5-ChIP-Seq(GSE32465)/Homer	GTCACGCTCSCTGM	1	-0.06812	1	56	0.0022	65.7	0.0027
ZNF675(Zf)/HEK293-ZNF675.GFP-ChIP-Seq(GSE58341)/Homer	ARGAGGMCAAAATGW	1	-0.0609	1	49	0.0019	58.2	0.0024
RARa(NR)/K562-RARa-ChIP-Seq(Encode)/Homer	TTGAMCTTTG	1	-0.0595	1	2102	0.0835	2086.6	0.0863
Oct4:Sox17(POU,Homeobox,HMG)/F9-Sox17-ChIP-Seq(GSE44553)/Homer	CCATTGTATGCAAAT	1	-0.05949	1	35	0.0014	43.7	0.0018
Reverb(NR),DR2/RAW-Reverba.biotin-ChIP-Seq(GSE45914)/Homer	GTRGGTCASTGGGTCA	1	-0.05343	1	74	0.0029	85.5	0.0035
REST-NRSF(Zf)/Jurkat-NRSF-ChIP-Seq/Homer	GGMGCTGTCCATGGTGCTGA	1	-0.03448	1	4	0.0002	8.7	0.0004
ZNF41(Zf)/HEK293-ZNF41.GFP-ChIP-Seq(GSE58341)/Homer	CCTCATGGTGYCYTWYTCCCTTGTG	1	-0.03448	1	4	0.0002	8.1	0.0003
Nkx2.1(Homeobox)/LungAC-Nkx2.1-ChIP-Seq(GSE43252)/Homer	RSCACTYRAG	1	-0.0325	1	1967	0.0781	1966.7	0.0813
p73(p53)/Trachea-p73-ChIP-Seq(PRJNA310161)/Homer	NRRRCAWGTCCDGRCATGYY	1	-0.03001	1	14	0.0006	21.2	0.0009
MYB(HTH)/ERMYB-Myb-ChIPSeq(GSE22095)/Homer	GGCVGTTR	1	-0.02819	1	1032	0.041	1050.7	0.0434
GATA(Zf),IR3/iTreg-Gata3-ChIP-Seq(GSE20898)/Homer	NNNNNBAGATAWYATCTVHN	1	-0.02767	1	51	0.002	63.7	0.0026
THRb(NR)/HepG2-THRb.Flag-ChIP-Seq(Encode)/Homer	GGTCACCTGAGGTCA	1	-0.02439	1	434	0.0172	457.6	0.0189
KLF1(Zf)/HUDEP2-KLF1-CutnRun(GSE136251)/Homer	VDGGGYGGGGCY	1	-0.02042	1	571	0.0227	597	0.0247
Tbx5(T-box)/HL1-Tbx5.biotin-ChIP-Seq(GSE21529)/Homer	AGGTGTCA	1	-0.0204	1	2708	0.1076	2699.7	0.1116
CRE(bZIP)/Promoter/Homer	CSGTGACGTCAC	1	-0.01657	1	124	0.0049	144	0.006
ZBTB33(Zf)/GM12878-ZBTB33-ChIP-Seq(GSE32465)/Homer	GGVTCTCGCGAGAAC	1	-0.015	1	6	0.0002	12.2	0.0005
THRa(NR)/C17.2-THRa-ChIP-Seq(GSE38347)/Homer	GGTCANYTGAGGWCA	1	-0.01449	1	325	0.0129	351	0.0145
GFY(?)/Promoter/Homer	ACTACAATTCCC	1	-0.01184	1	24	0.001	35.7	0.0015
Klf9(Zf)/GBM-Klf9-ChIP-Seq(GSE62211)/Homer	GCCACRCCCACY	1	-0.009537	1	193	0.0077	218.4	0.009
CLOCK(bHLH)/Liver-Clock-ChIP-Seq(GSE39860)/Homer	GHCACGTG	1	-0.008844	1	349	0.0139	379.1	0.0157
Egr1(Zf)/K562-Egr1-ChIP-Seq(GSE32465)/Homer	TGCGTGGGYG	1	-0.006092	1	325	0.0129	357.7	0.0148
PU.1-IRF(ETS:IRF)/Bcell-PU.1-ChIP-Seq(GSE21512)/Homer	MGGAAGTGAAAC	1	-0.005926	1	543	0.0216	579	0.0239
Egr2(Zf)/Thymocytes-Egr2-ChIP-Seq(GSE34254)/Homer	NGCGTGGGCGGR	1	-0.005361	1	75	0.003	95.6	0.004
E2F(E2F)/Hela-CellCycle-Expression/Homer	TTSGCGCGAAAA	1	-0.004674	1	12	0.0005	22.3	0.0009
ZNF669(Zf)/HEK293-ZNF669.GFP-ChIP-Seq(GSE58341)/Homer	GARTGGTCATCGCCC	1	-0.003216	1	29	0.0012	44.9	0.0019
Gfi1b(Zf)/HPC7-Gfi1b-ChIP-Seq(GSE22178)/Homer	MAATCACTGC	1	-0.002679	1	423	0.0168	463.4	0.0192
Arnt:Ahr(bHLH)/MCF7-Arnt-ChIP-Seq(Lo_et_al.)/Homer	TBGCACGCAA	1	-0.002331	1	353	0.014	392.1	0.0162
CRX(Homeobox)/Retina-Crx-ChIP-Seq(GSE20012)/Homer	GCTAATCC	1	-0.002298	1	1641	0.0652	1685.5	0.0697
CEBP(bZIP)/ThioMac-CEBPb-ChIP-Seq(GSE21512)/Homer	ATTGCGCAAC	1	-0.001559	1	339	0.0135	381	0.0158
ETS(ETS)/Promoter/Homer	AACCGGAAGT	1	-0.001519	1	159	0.0063	191.4	0.0079
Nkx2.5(Homeobox)/HL1-Nkx2.5.biotin-ChIP-Seq(GSE21529)/Homer	RRSCACTYAA	1	-0.001092	1	1472	0.0585	1526.1	0.0631
Mef2b(MADS)/HEK293-Mef2b.V5-ChIP-Seq(GSE67450)/Homer	GCTATTTTTGGM	1	-0.000886	1	308	0.0122	351.4	0.0145
CTCF-SatelliteElement(Zf?)/CD4+-CTCF-ChIP-Seq(Barski_et_al.)/Homer	TGCAGTTCCMVNWRTGGCCA	1	-0.000884	1	2	0.0001	9.1	0.0004
Sp2(Zf)/HEK293-Sp2.eGFP-ChIP-Seq(Encode)/Homer	YGGCCCCGCCCC	1	-0.000448	1	946	0.0376	1008.2	0.0417
ZSCAN22(Zf)/HEK293-ZSCAN22.GFP-ChIP-Seq(GSE58341)/Homer	SMCAGTCWGAKGGAGGAGGC	1	-0.000195	1	14	0.0006	30.5	0.0013
WT1(Zf)/Kidney-WT1-ChIP-Seq(GSE90016)/Homer	MCTCCCMCRCAB	1	-0.00013	1	219	0.0087	266.9	0.011
KLF3(Zf)/MEF-Klf3-ChIP-Seq(GSE44748)/Homer	NRGCCCCRCCCHBNN	1	-7.3e-05	1	239	0.0095	290	0.012
bHLHE40(bHLH)/HepG2-BHLHE40-ChIP-Seq(GSE31477)/Homer	KCACGTGMCN	1	-4.7e-05	1	184	0.0073	232.4	0.0096
NPAS(bHLH)/Liver-NPAS-ChIP-Seq(GSE39860)/Homer	NVCACGTG	1	-1.8e-05	1	1085	0.0431	1175.1	0.0486
Sp1(Zf)/Promoter/Homer	GGCCCCGCCCCC	1	-1.4e-05	1	123	0.0049	168.3	0.007
KLF5(Zf)/LoVo-KLF5-ChIP-Seq(GSE49402)/Homer	DGGGYGKGGC	1	-1.2e-05	1	827	0.0329	914.7	0.0378
Ronin(THAP)/ES-Thap11-ChIP-Seq(GSE51522)/Homer	RACTACAACTCCCAGVAKGC	1	-9e-06	1	4	0.0002	18.2	0.0008
Atf7(bZIP)/3T3L1-Atf7-ChIP-Seq(GSE56872)/Homer	NGRTGACGTCAY	1	-7e-06	1	276	0.011	340.6	0.0141
Srebp1a(bHLH)/HepG2-Srebp1a-ChIP-Seq(GSE31477)/Homer	RTCACSCCAY	1	-6e-06	1	125	0.005	173.8	0.0072
YY1(Zf)/Promoter/Homer	CAAGATGGCGGC	1	-5e-06	1	19	0.0008	43.2	0.0018
GFY-Staf(?,Zf)/Promoter/Homer	RACTACAATTCCCAGAAKGC	1	-3e-06	1	10	0.0004	30.1	0.0012
Usf2(bHLH)/C2C12-Usf2-ChIP-Seq(GSE36030)/Homer	GTCACGTGGT	1	-3e-06	1	175	0.007	232.1	0.0096
Elk4(ETS)/Hela-Elk4-ChIP-Seq(GSE31477)/Homer	NRYTTCCGGY	1	-2e-06	1	308	0.0122	379.7	0.0157
Elk1(ETS)/Hela-Elk1-ChIP-Seq(GSE31477)/Homer	HACTTCCGGY	1	-2e-06	1	309	0.0123	381.7	0.0158
Mef2c(MADS)/GM12878-Mef2c-ChIP-Seq(GSE32465)/Homer	DCYAAAAATAGM	1	-2e-06	1	148	0.0059	203.9	0.0084
KLF10(Zf)/HEK293-KLF10.GFP-ChIP-Seq(GSE58341)/Homer	GGGGGTGTGTCC	1	-1e-06	1	332	0.0132	408.1	0.0169
E2F7(E2F)/Hela-E2F7-ChIP-Seq(GSE32673)/Homer	VDTTTCCCGCCA	1	-1e-06	1	32	0.0013	64.1	0.0027
c-Myc(bHLH)/LNCAP-cMyc-ChIP-Seq(Unpublished)/Homer	VCCACGTG	1	-1e-06	1	268	0.0106	340.6	0.0141
Zfp57(Zf)/H1-ZFP57.HA-ChIP-Seq(GSE115387)/Homer	NANTGCSGCA	1	-1e-06	1	160	0.0064	220.2	0.0091
OCT:OCT(POU,Homeobox)/NPC-OCT6-ChIP-Seq(GSE43916)/Homer	YATGCATATRCATRT	1	0	1	19	0.0008	47.6	0.002
ELF1(ETS)/Jurkat-ELF1-ChIP-Seq(SRA014231)/Homer	AVCCGGAAGT	1	0	1	256	0.0102	331.6	0.0137
NRF(NRF)/Promoter/Homer	STGCGCATGCGC	1	0	1	55	0.0022	99.1	0.0041
E2F1(E2F)/Hela-E2F1-ChIP-Seq(GSE22478)/Homer	CWGGCGGGAA	1	0	1	72	0.0029	125.9	0.0052
HIF-1a(bHLH)/MCF7-HIF1a-ChIP-Seq(GSE28352)/Homer	TACGTGCV	1	0	1	127	0.005	194.1	0.008
Mef2a(MADS)/HL1-Mef2a.biotin-ChIP-Seq(GSE21529)/Homer	CYAAAAATAG	1	0	1	156	0.0062	232.6	0.0096
Srebp2(bHLH)/HepG2-Srebp2-ChIP-Seq(GSE31477)/Homer	CGGTCACSCCAC	1	0	1	69	0.0027	125.9	0.0052
Nkx2.2(Homeobox)/NPC-Nkx2.2-ChIP-Seq(GSE61673)/Homer	BTBRAGTGSN	1	0	1	1280	0.0508	1442.5	0.0597
E2F6(E2F)/Hela-E2F6-ChIP-Seq(GSE31477)/Homer	GGCGGGAARN	1	0	1	188	0.0075	276.8	0.0114
HINFP(Zf)/K562-HINFP.eGFP-ChIP-Seq(Encode)/Homer	TWVGGTCCGC	1	0	1	110	0.0044	186.4	0.0077
NRF1(NRF)/MCF7-NRF1-ChIP-Seq(Unpublished)/Homer	CTGCGCATGCGC	1	0	1	17	0.0007	64.2	0.0027
HIF2a(bHLH)/785_O-HIF2a-ChIP-Seq(GSE34871)/Homer	GCACGTACCC	1	0	1	173	0.0069	278.2	0.0115
bHLHE41(bHLH)/proB-Bhlhe41-ChIP-Seq(GSE93764)/Homer	KCACGTGMCN	1	0	1	707	0.0281	884.6	0.0366
E2F4(E2F)/K562-E2F4-ChIP-Seq(GSE31477)/Homer	GGCGGGAAAH	1	0	1	156	0.0062	262.6	0.0109
E2F3(E2F)/MEF-E2F3-ChIP-Seq(GSE71376)/Homer	BTKGGCGGGAAA	1	0	1	205	0.0081	325.7	0.0135
Atf1(bZIP)/K562-ATF1-ChIP-Seq(GSE31477)/Homer	GATGACGTCA	1	0	1	356	0.0141	523.2	0.0216
Bapx1(Homeobox)/VertebralCol-Bapx1-ChIP-Seq(GSE36672)/Homer	TTRAGTGSYK	1	0	1	1406	0.0559	1765.9	0.073
GSC(Homeobox)/FrogEmbryos-GSC-ChIP-Seq(DRA000576)/Homer	RGGATTAR	1	0	1	763	0.0303	1034.6	0.0428
HIF-1b(HLH)/T47D-HIF1b-ChIP-Seq(GSE59937)/Homer	RTACGTGC	1	0	1	604	0.024	876.7	0.0363
KLF14(Zf)/HEK293-KLF14.GFP-ChIP-Seq(GSE58341)/Homer	RGKGGGCGKGGC	1	0	1	826	0.0328	1220.8	0.0505
LXRE(NR),DR4/RAW-LXRb.biotin-ChIP-Seq(GSE21512)/Homer	RGGTTACTANAGGTCA	1	0	1	34	0.0014	107.6	0.0044
Maz(Zf)/HepG2-Maz-ChIP-Seq(GSE31477)/Homer	GGGGGGGG	1	0	1	587	0.0233	837.3	0.0346
Npas4(bHLH)/Neuron-Npas4-ChIP-Seq(GSE127793)/Homer	NHRTCACGACDN	1	0	1	380	0.0151	701.8	0.029
Sp5(Zf)/mES-Sp5.Flag-ChIP-Seq(GSE72989)/Homer	RGKGGGCGGAGC	1	0	1	434	0.0172	629.8	0.026
Zfp281(Zf)/ES-Zfp281-ChIP-Seq(GSE81042)/Homer	CCCCTCCCCCAC	1	0	1	21	0.0008	81.3	0.0034
ZNF467(Zf)/HEK293-ZNF467.GFP-ChIP-Seq(GSE58341)/Homer	TGGGGAAGGGCM	1	0	1	277	0.011	436.1	0.018

## Sheet: Suppl Data 19
Supplementary Data 17-24 . Integrated DNA methylation and gene expression data for 52 retinoblastomas
Supplementary Data 19. Genes corresponding to negatively- or positively correlated CpGs in CpG islands
gene_symbol	cg	r_pearson	pval_pearson	var_cg	cg_gene_pair
PIWIL2	cg02463440	-0.881477	1.38173e-17	0.0711938	cg02463440-PIWIL2
GSTM1	cg18938907	-0.867696	1.73404e-16	0.0221087	cg18938907-GSTM1
PIWIL2	cg21471580	-0.865716	2.43633e-16	0.0821905	cg21471580-PIWIL2
GSTM1	cg10950028	-0.865256	2.63487e-16	0.0450532	cg10950028-GSTM1
PIWIL2	cg26039829	-0.864427	3.03178e-16	0.0602229	cg26039829-PIWIL2
PIWIL2	cg07298985	-0.854	1.6421e-15	0.0813567	cg07298985-PIWIL2
CDADC1	cg17226947	-0.85124	2.5126e-15	0.00309589	cg17226947-CDADC1
PIWIL2	cg02788857	-0.841985	9.85223e-15	0.0528747	cg02788857-PIWIL2
GSTM1	cg24506221	-0.838393	1.63552e-14	0.114323	cg24506221-GSTM1
CDADC1	cg18587973	-0.837502	1.85119e-14	0.0029234	cg18587973-CDADC1
CDADC1	cg08590994	-0.829773	5.25824e-14	0.00594253	cg08590994-CDADC1
CDADC1	cg16068196	-0.823277	1.21538e-13	0.003701	cg16068196-CDADC1
CDADC1	cg23028693	-0.811556	5.07289e-13	0.00284814	cg23028693-CDADC1
CDADC1	cg18268631	-0.808634	7.13248e-13	0.00361114	cg18268631-CDADC1
MSH4	cg23237611	-0.807652	7.98754e-13	0.0223801	cg23237611-MSH4
CDADC1	cg24913154	-0.796265	2.83778e-12	0.000570855	cg24913154-CDADC1
NKX3-2	cg02758628	-0.785439	8.81314e-12	0.0623638	cg02758628-NKX3-2
KPNA3	cg12863717	-0.782767	1.15411e-11	0.0050412	cg12863717-KPNA3
TPRX1	cg21050013	-0.775139	2.44259e-11	0.0304928	cg21050013-TPRX1
MSH4	cg14200364	-0.773867	2.76001e-11	0.0308653	cg14200364-MSH4
NTN3	cg16668534	-0.773103	2.96905e-11	0.0748528	cg16668534-NTN3
PIWIL2	cg18135555	-0.771476	3.46535e-11	0.0476669	cg18135555-PIWIL2
MSH4	cg22035229	-0.768947	4.39529e-11	0.055517	cg22035229-MSH4
DNAJC15	cg09677945	-0.766892	5.3201e-11	0.0498142	cg09677945-DNAJC15
PIWIL2	cg09517075	-0.76678	5.37545e-11	0.0539148	cg09517075-PIWIL2
DDX43	cg12045875	-0.766477	5.52807e-11	0.0478186	cg12045875-DDX43
DNAJC15	cg15988970	-0.765171	6.23309e-11	0.0411198	cg15988970-DNAJC15
IER3	cg08457178	-0.762612	7.87011e-11	0.00692251	cg08457178-IER3
NTN3	cg06604968	-0.762462	7.97746e-11	0.0588001	cg06604968-NTN3
NTN3	cg01337429	-0.760249	9.73501e-11	0.0504245	cg01337429-NTN3
FBLN1	cg04337944	-0.759708	1.02172e-10	0.0323396	cg04337944-FBLN1
IER3	cg27545367	-0.756787	1.32378e-10	0.00724976	cg27545367-IER3
AURKC	cg15128510	-0.752488	1.92523e-10	0.00945725	cg15128510-AURKC
FNDC3A	cg20711408	-0.752353	1.94773e-10	0.00354347	cg20711408-FNDC3A
DNAJC15	cg14729962	-0.749169	2.55755e-10	0.0413961	cg14729962-DNAJC15
SPON2	cg03687345	-0.748266	2.76101e-10	0.0641061	cg03687345-SPON2
EBPL	cg03362329	-0.746925	3.09132e-10	0.00128097	cg03362329-EBPL
NHLH1	cg21538190	-0.743638	4.06637e-10	0.0549358	cg21538190-NHLH1
FNDC3A	cg05255333	-0.737817	6.54198e-10	0.00251485	cg05255333-FNDC3A
VAX1	cg13953753	-0.737558	6.67997e-10	0.0113792	cg13953753-VAX1
IER3	cg08384314	-0.734832	8.30865e-10	0.0149992	cg08384314-IER3
TPRX1	cg21491365	-0.733094	9.53492e-10	0.0136596	cg21491365-TPRX1
SOX7	cg20671920	-0.73205	1.03525e-09	0.0565462	cg20671920-SOX7
DDX43	cg08124399	-0.72923	1.29025e-09	0.036176	cg08124399-DDX43
KPNA3	cg05041382	-0.728258	1.39106e-09	6.33088e-05	cg05041382-KPNA3
SOX7	cg11603463	-0.727934	1.42624e-09	0.0216196	cg11603463-SOX7
SOX7	cg22272840	-0.724793	1.81441e-09	0.0891195	cg22272840-SOX7
AURKC	cg06643849	-0.721413	2.34219e-09	0.0512715	cg06643849-AURKC
NKX3-2	cg16742873	-0.721409	2.343e-09	0.0514332	cg16742873-NKX3-2
AURKC	cg25432232	-0.717802	3.06442e-09	0.0403431	cg25432232-AURKC
GPX7	cg23272399	-0.715877	3.53039e-09	0.0456027	cg23272399-GPX7
AURKC	cg25802888	-0.714442	3.92059e-09	0.0269121	cg25802888-AURKC
RCBTB1	cg16533672	-0.714278	3.96767e-09	0.00256644	cg16533672-RCBTB1
GPX7	cg02453146	-0.711263	4.93406e-09	0.0268437	cg02453146-GPX7
DDX43	cg16143502	-0.710333	5.27439e-09	0.0244406	cg16143502-DDX43
NHLH1	cg26875665	-0.709794	5.4815e-09	0.0183757	cg26875665-NHLH1
FNDC3A	cg24867720	-0.708827	5.87237e-09	0.00539318	cg24867720-FNDC3A
AURKC	cg26332114	-0.707113	6.63094e-09	0.0299162	cg26332114-AURKC
TSTD1	cg27180868	-0.706898	6.73224e-09	0.0483782	cg27180868-TSTD1
STMN1	cg01811796	-0.705995	7.17421e-09	0.000790486	cg01811796-STMN1
MEX3B	cg11076668	-0.702385	9.22876e-09	0.0497848	cg11076668-MEX3B
RCBTB1	cg00477378	-0.700227	1.07092e-08	0.00461434	cg00477378-RCBTB1
TRIM13	cg22825979	-0.697166	1.3196e-08	0.00230305	cg22825979-TRIM13
SPON2	cg03250742	-0.696742	1.35811e-08	0.0815449	cg03250742-SPON2
MEX3B	cg24805681	-0.694102	1.6222e-08	0.0421823	cg24805681-MEX3B
DDX43	cg03669949	-0.693987	1.63472e-08	0.0193385	cg03669949-DDX43
RCBTB1	cg17506739	-0.691341	1.9497e-08	0.0037462	cg17506739-RCBTB1
ATP11A	cg25447872	-0.689466	2.20649e-08	0.000502403	cg25447872-ATP11A
MIDN	cg22357379	-0.687098	2.57623e-08	0.00852286	cg22357379-MIDN
FNDC3A	cg20631254	-0.687022	2.58901e-08	0.00498997	cg20631254-FNDC3A
EBPL	cg20773729	-0.685472	2.86292e-08	0.00140086	cg20773729-EBPL
LHX3	cg21192468	-0.684578	3.03311e-08	0.047977	cg21192468-LHX3
TSTD1	cg11731300	-0.680976	3.82005e-08	0.0340169	cg11731300-TSTD1
RCBTB1	cg07785726	-0.679731	4.13384e-08	0.00700139	cg07785726-RCBTB1
FNDC3A	cg22871529	-0.679127	4.29476e-08	0.00303679	cg22871529-FNDC3A
SPON2	cg23339454	-0.67891	4.3538e-08	0.0473411	cg23339454-SPON2
LHX3	cg25952247	-0.675448	5.4085e-08	0.0491266	cg25952247-LHX3
FBLN1	cg08149253	-0.674929	5.58579e-08	0.0221255	cg08149253-FBLN1
TSTD1	cg13466383	-0.67343	6.12931e-08	0.0378978	cg13466383-TSTD1
NTN3	cg03190267	-0.672675	6.42119e-08	0.0218791	cg03190267-NTN3
COX7A1	cg08686960	-0.672131	6.63964e-08	0.0310094	cg08686960-COX7A1
RAX	cg25112291	-0.671895	6.73681e-08	0.0384931	cg25112291-RAX
TSTD1	cg00329300	-0.67174	6.80115e-08	0.0470591	cg00329300-TSTD1
IER3	cg10047572	-0.671113	7.06765e-08	0.00581639	cg10047572-IER3
SOX15	cg06812840	-0.670513	7.33142e-08	0.00685835	cg06812840-SOX15
EMILIN2	cg24948962	-0.669112	7.98476e-08	0.0636147	cg24948962-EMILIN2
ECHDC2	cg09128567	-0.668908	8.08392e-08	0.0775141	cg09128567-ECHDC2
AGAP1	cg12436738	-0.667541	8.78167e-08	0.00312055	cg12436738-AGAP1
RCBTB1	cg01076416	-0.666601	9.29364e-08	0.00457399	cg01076416-RCBTB1
RTN1	cg18864442	-0.664897	1.02934e-07	0.113563	cg18864442-RTN1
KPNA3	cg05095230	-0.663189	1.13962e-07	0.00112899	cg05095230-KPNA3
SOX7	cg08833675	-0.660251	1.35561e-07	0.0520085	cg08833675-SOX7
AURKC	cg19568003	-0.659034	1.45585e-07	0.0226261	cg19568003-AURKC
IER3	cg17389738	-0.65823	1.52584e-07	0.0144406	cg17389738-IER3
RCBTB2	cg15227275	-0.657427	1.59883e-07	0.0143147	cg15227275-RCBTB2
RCBTB2	cg00750684	-0.656257	1.71108e-07	0.00482489	cg00750684-RCBTB2
RRAD	cg15482422	-0.65544	1.79386e-07	0.0289687	cg15482422-RRAD
MIDN	cg26831409	-0.655089	1.83053e-07	0.0227302	cg26831409-MIDN
PDLIM4	cg07262247	-0.6533	2.02866e-07	0.0484254	cg07262247-PDLIM4
RCBTB1	cg15609273	-0.652798	2.08774e-07	0.00141116	cg15609273-RCBTB1
LHX3	cg08967938	-0.651588	2.23693e-07	0.0849582	cg08967938-LHX3
TSTD1	cg00446235	-0.646644	2.95598e-07	0.0225657	cg00446235-TSTD1
GSTM1	cg17901463	-0.646227	3.02566e-07	0.0117345	cg17901463-GSTM1
CHPF	cg25706861	-0.645828	3.09364e-07	0.00619676	cg25706861-CHPF
RB1	cg17055959	-0.64466	3.30115e-07	0.0182789	cg17055959-RB1
GSTT1	cg10546252	-0.643402	3.53923e-07	0.0100397	cg10546252-GSTT1
MDK	cg01502396	-0.642024	3.81823e-07	0.0550831	cg01502396-MDK
GNB2	cg07056567	-0.640785	4.08677e-07	0.0243352	cg07056567-GNB2
SOX7	cg03086235	-0.637378	4.91831e-07	0.0523977	cg03086235-SOX7
PDE9A	cg13879523	-0.636405	5.18333e-07	0.034461	cg13879523-PDE9A
P2RY2	cg10287137	-0.635095	5.56126e-07	0.0066291	cg10287137-P2RY2
MEX3B	cg01973394	-0.634708	5.67772e-07	0.0317697	cg01973394-MEX3B
IER3	cg03124636	-0.631826	6.61957e-07	0.00596918	cg03124636-IER3
SYNPO	cg18416096	-0.630665	7.03838e-07	0.00614807	cg18416096-SYNPO
SPON2	cg20212775	-0.630624	7.05382e-07	0.0209669	cg20212775-SPON2
MDK	cg17628700	-0.630374	7.14741e-07	0.0574907	cg17628700-MDK
MYL9	cg06420834	-0.629101	7.64216e-07	0.00285262	cg06420834-MYL9
ECHDC2	cg12060472	-0.628114	8.04773e-07	0.0378942	cg12060472-ECHDC2
LDHAL6A	cg15463284	-0.627854	8.15775e-07	0.0464364	cg15463284-LDHAL6A
RAX	cg12083217	-0.627745	8.20419e-07	0.0728197	cg12083217-RAX
ZFR2	cg16655883	-0.627104	8.48324e-07	0.0499445	cg16655883-ZFR2
ZNF714	cg06238316	-0.626953	8.55026e-07	0.0269127	cg06238316-ZNF714
SOX7	cg22008625	-0.62622	8.88251e-07	0.0272777	cg22008625-SOX7
ZNF714	cg09352518	-0.62574	9.10671e-07	0.0604875	cg09352518-ZNF714
RRAD	cg08634357	-0.625362	9.28674e-07	0.0279668	cg08634357-RRAD
MDK	cg25291551	-0.624164	9.87977e-07	0.0319795	cg25291551-MDK
SETDB2	cg16543390	-0.62411	9.9074e-07	0.00283925	cg16543390-SETDB2
CDADC1	cg20136959	-0.623241	1.03606e-06	0.00145901	cg20136959-CDADC1
LDHAL6A	cg06888460	-0.623113	1.04286e-06	0.0608627	cg06888460-LDHAL6A
RAX	cg27602263	-0.620388	1.19882e-06	0.0765731	cg27602263-RAX
TRPV4	cg07537147	-0.619864	1.23117e-06	0.0458491	cg07537147-TRPV4
EPCAM	cg16076328	-0.619463	1.2565e-06	0.0263388	cg16076328-EPCAM
STMN1	cg11709544	-0.61873	1.304e-06	0.000535312	cg11709544-STMN1
CHPF	cg04334792	-0.618502	1.31915e-06	0.00370324	cg04334792-CHPF
AURKC	cg19603903	-0.616365	1.46906e-06	0.0596244	cg19603903-AURKC
SIX3	cg04797742	-0.616185	1.48235e-06	0.03216	cg04797742-SIX3
DAB2IP	cg14594187	-0.616109	1.48802e-06	0.0135593	cg14594187-DAB2IP
SLC39A4	cg02583091	-0.614854	1.58442e-06	0.0425007	cg02583091-SLC39A4
CDC42EP4	cg11966886	-0.61481	1.58796e-06	0.00774033	cg11966886-CDC42EP4
RAX	cg07099161	-0.614315	1.62759e-06	0.0676036	cg07099161-RAX
VWCE	cg09676684	-0.613864	1.66458e-06	0.0136063	cg09676684-VWCE
AURKC	cg23371413	-0.613409	1.70264e-06	0.0305435	cg23371413-AURKC
DAB2IP	cg13928417	-0.613065	1.73201e-06	0.0183917	cg13928417-DAB2IP
KCNQ2	cg07087859	-0.611907	1.83419e-06	0.0604981	cg07087859-KCNQ2
SLC39A4	cg05681977	-0.611389	1.88167e-06	0.0300989	cg05681977-SLC39A4
RCOR2	cg11797099	-0.611135	1.90545e-06	0.0129999	cg11797099-RCOR2
SCN1B	cg22549547	-0.610984	1.91968e-06	0.0579437	cg22549547-SCN1B
NPM2	cg09860781	-0.608729	2.14424e-06	0.0319878	cg09860781-NPM2
IER3	cg13337949	-0.608411	2.1778e-06	0.00582472	cg13337949-IER3
KPNA3	cg24375287	-0.60831	2.18858e-06	0.00164751	cg24375287-KPNA3
RAX	cg07835051	-0.607022	2.33023e-06	0.0767773	cg07835051-RAX
CCND1	cg12266049	-0.607001	2.33266e-06	0.0143765	cg12266049-CCND1
VAX1	cg06497848	-0.606978	2.33526e-06	0.0172394	cg06497848-VAX1
SLC39A4	cg14228592	-0.606635	2.37452e-06	0.0751958	cg14228592-SLC39A4
SETDB2	cg15906151	-0.605718	2.48236e-06	0.00492389	cg15906151-SETDB2
SCT	cg00877321	-0.605612	2.49517e-06	0.00276093	cg00877321-SCT
LHX3	cg12250872	-0.604417	2.64321e-06	0.0685108	cg12250872-LHX3
SETDB2	cg18656860	-0.603831	2.71882e-06	0.00357255	cg18656860-SETDB2
IER3	cg20178172	-0.60381	2.72155e-06	0.0190012	cg20178172-IER3
NKX3-2	cg20073553	-0.602576	2.88757e-06	0.0659213	cg20073553-NKX3-2
TRIM13	cg16403250	-0.602067	2.95866e-06	0.0016698	cg16403250-TRIM13
CTSZ	cg06385087	-0.601231	3.07902e-06	0.0350829	cg06385087-CTSZ
FES	cg05211768	-0.601169	3.08824e-06	0.0132437	cg05211768-FES
KPNA3	cg12684360	-0.600748	3.15071e-06	0.00224381	cg12684360-KPNA3
CCND1	cg02723533	-0.599676	3.31517e-06	0.00310835	cg02723533-CCND1
PER3	cg12258811	-0.599545	3.33591e-06	0.00444087	cg12258811-PER3
PODXL2	cg04739570	-0.599514	3.3407e-06	0.000120548	cg04739570-PODXL2
SSBP3	cg19963589	-0.59928	3.37799e-06	0.0284996	cg19963589-SSBP3
GSTT1	cg01957799	-0.597521	3.67038e-06	0.0369192	cg01957799-GSTT1
RCBTB1	cg00521048	-0.596865	3.78532e-06	0.0129514	cg00521048-RCBTB1
MBP	cg07807210	-0.596617	3.82956e-06	0.00338888	cg07807210-MBP
RB1	cg07320819	-0.59635	3.87783e-06	0.0430938	cg07320819-RB1
HSPA2	cg08317373	-0.595612	4.01417e-06	0.00703394	cg08317373-HSPA2
SCT	cg02218884	-0.595379	4.05812e-06	0.00152571	cg02218884-SCT
SOX4	cg06512858	-0.594294	4.2686e-06	1.22933e-05	cg06512858-SOX4
ARL17A	cg02665463	-0.593357	4.45865e-06	0.00739482	cg02665463-ARL17A
ZNF714	cg15174294	-0.592047	4.73733e-06	0.0187762	cg15174294-ZNF714
COX7A1	cg09307985	-0.591931	4.76282e-06	0.0308422	cg09307985-COX7A1
EPCAM	cg03210866	-0.591852	4.78032e-06	0.0147168	cg03210866-EPCAM
SCN1B	cg15831310	-0.59178	4.79629e-06	0.0316484	cg15831310-SCN1B
LHX3	cg15833797	-0.591555	4.8462e-06	0.0557717	cg15833797-LHX3
GSTT1	cg24238852	-0.591146	4.93848e-06	0.0350903	cg24238852-GSTT1
KPNA3	cg18286903	-0.589993	5.20727e-06	0.00284632	cg18286903-KPNA3
RAX	cg12605662	-0.589628	5.29506e-06	0.0969916	cg12605662-RAX
PDLIM4	cg15574301	-0.589062	5.43407e-06	0.00571344	cg15574301-PDLIM4
CTCFL	cg25397426	-0.588949	5.46238e-06	0.0122676	cg25397426-CTCFL
TSPYL5	cg22328208	-0.588361	5.61095e-06	0.049982	cg22328208-TSPYL5
CTSZ	cg23265096	-0.588015	5.70027e-06	0.00696957	cg23265096-CTSZ
LHX3	cg14336011	-0.587911	5.72726e-06	0.0475918	cg14336011-LHX3
KPNA3	cg08479032	-0.587399	5.8624e-06	0.00101035	cg08479032-KPNA3
FEV	cg24178740	-0.587248	5.90273e-06	0.0220657	cg24178740-FEV
PRAME	cg05208878	-0.586678	6.05749e-06	0.0220106	cg05208878-PRAME
CAB39L	cg01928147	-0.58666	6.06243e-06	0.00560368	cg01928147-CAB39L
ATP11A	cg01866959	-0.585228	6.46853e-06	0.000579842	cg01866959-ATP11A
NMRAL1	cg13763550	-0.584854	6.57861e-06	0.0305338	cg13763550-NMRAL1
CTSZ	cg07631828	-0.584403	6.71349e-06	0.0201415	cg07631828-CTSZ
LHX3	cg14277923	-0.581776	7.5528e-06	0.0886811	cg14277923-LHX3
NEUROG1	cg14958635	-0.5816	7.61247e-06	0.079248	cg14958635-NEUROG1
PARVB	cg16741308	-0.581245	7.73393e-06	0.0108237	cg16741308-PARVB
HSPA2	cg02924619	-0.581037	7.80574e-06	0.0116993	cg02924619-HSPA2
PABPC3	cg04105121	-0.579983	8.18014e-06	0.0120351	cg04105121-PABPC3
ZBTB45	cg17391518	-0.579484	8.36309e-06	0.0251306	cg17391518-ZBTB45
TRPV4	cg13628514	-0.578185	8.85747e-06	0.0416945	cg13628514-TRPV4
KLF6	cg06048750	-0.578031	8.9179e-06	0.0441091	cg06048750-KLF6
CBS	cg19312314	-0.5779	8.96977e-06	0.00148591	cg19312314-CBS
LHX3	cg14381623	-0.576708	9.45229e-06	0.0813326	cg14381623-LHX3
CTCFL	cg20273358	-0.576269	9.63636e-06	0.010664	cg20273358-CTCFL
MNX1	cg14097304	-0.575914	9.7874e-06	0.0639547	cg14097304-MNX1
CCDC88C	cg01889306	-0.575881	9.80142e-06	0.00992079	cg01889306-CCDC88C
BHLHE40	cg26344982	-0.575852	9.81385e-06	0.0369316	cg26344982-BHLHE40
PLD6	cg01412970	-0.575066	1.01569e-05	0.0461625	cg01412970-PLD6
RRAD	cg08770961	-0.57488	1.024e-05	0.0165313	cg08770961-RRAD
SETDB2	cg25335349	-0.574367	1.04713e-05	0.00706922	cg25335349-SETDB2
IER3	cg12232308	-0.57427	1.05156e-05	0.00629769	cg12232308-IER3
RCBTB2	cg08019564	-0.573759	1.0752e-05	0.00292676	cg08019564-RCBTB2
PTPRE	cg22891191	-0.573592	1.08306e-05	0.0318333	cg22891191-PTPRE
PARVB	cg06030166	-0.572916	1.11529e-05	0.005138	cg06030166-PARVB
PTER	cg00511596	-0.57244	1.13856e-05	0.029966	cg00511596-PTER
LY75	cg06573604	-0.571685	1.17632e-05	0.0289892	cg06573604-LY75
FES	cg04510874	-0.570165	1.25593e-05	0.0159028	cg04510874-FES
RCBTB1	cg25835954	-0.569619	1.28571e-05	0.0112123	cg25835954-RCBTB1
PABPC3	cg21341928	-0.569438	1.29572e-05	0.120953	cg21341928-PABPC3
ESPNL	cg05099493	-0.568332	1.35854e-05	0.0233757	cg05099493-ESPNL
CAB39L	cg11973886	-0.568228	1.3646e-05	0.00368419	cg11973886-CAB39L
PTER	cg27339437	-0.568166	1.36817e-05	0.0348744	cg27339437-PTER
ST8SIA2	cg22603275	-0.567447	1.41081e-05	0.0142219	cg22603275-ST8SIA2
PARVB	cg25257766	-0.566575	1.4641e-05	0.00862434	cg25257766-PARVB
WBP2NL	cg04717802	-0.566542	1.46614e-05	0.0946716	cg04717802-WBP2NL
HSPA2	cg14057961	-0.56628	1.48252e-05	0.0248573	cg14057961-HSPA2
CAB39L	cg18393014	-0.566272	1.48305e-05	0.00168603	cg18393014-CAB39L
SLC16A3	cg25804541	-0.564949	1.56845e-05	0.0534179	cg25804541-SLC16A3
SLC16A3	cg08429256	-0.564402	1.60513e-05	0.0156392	cg08429256-SLC16A3
SLFN11	cg18108623	-0.564398	1.60538e-05	0.00116951	cg18108623-SLFN11
TIMM13	cg07593415	-0.563913	1.63851e-05	0.0139688	cg07593415-TIMM13
BHLHE40	cg03598297	-0.563778	1.64785e-05	0.0580052	cg03598297-BHLHE40
TUBGCP3	cg09568556	-0.562881	1.71117e-05	0.00173672	cg09568556-TUBGCP3
LHX3	cg20300246	-0.56259	1.73216e-05	0.0436492	cg20300246-LHX3
COX6A2	cg13726463	-0.5623	1.75339e-05	0.0321174	cg13726463-COX6A2
RCBTB2	cg00143700	-0.559939	1.93489e-05	0.00226919	cg00143700-RCBTB2
MT1G	cg02803037	-0.559821	1.94443e-05	0.0299752	cg02803037-MT1G
FAM50B	cg13101072	-0.558401	2.06227e-05	0.0114557	cg13101072-FAM50B
TBX2	cg24357463	-0.558398	2.06257e-05	0.0188221	cg24357463-TBX2
GSTT1	cg11478607	-0.558354	2.06631e-05	0.0494835	cg11478607-GSTT1
PLD6	cg25393494	-0.558091	2.08892e-05	0.0491563	cg25393494-PLD6
BHLHE40	cg02220837	-0.557743	2.11917e-05	0.0639884	cg02220837-BHLHE40
WBP2NL	cg08431931	-0.556595	2.22174e-05	0.0922284	cg08431931-WBP2NL
PODXL2	cg02782895	-0.556456	2.23451e-05	0.00203738	cg02782895-PODXL2
LHX3	cg00522018	-0.556347	2.24451e-05	0.0744345	cg00522018-LHX3
SIX3	cg25104437	-0.555264	2.34651e-05	0.0288204	cg25104437-SIX3
CBX6	cg08811888	-0.5551	2.36231e-05	0.00227997	cg08811888-CBX6
RB1	cg14641315	-0.554877	2.38393e-05	0.0377068	cg14641315-RB1
SSBP3	cg00172603	-0.554717	2.39954e-05	0.0854322	cg00172603-SSBP3
MT1G	cg07602841	-0.55415	2.45577e-05	0.0253993	cg07602841-MT1G
RCBTB2	cg16000832	-0.554053	2.46555e-05	0.00311882	cg16000832-RCBTB2
SYCP2	cg21950459	-0.554021	2.46875e-05	0.00192226	cg21950459-SYCP2
INHBB	cg09174690	-0.553965	2.4744e-05	0.0531873	cg09174690-INHBB
ITGA9	cg13071386	-0.553795	2.49164e-05	0.0459735	cg13071386-ITGA9
CCND1	cg00347938	-0.553246	2.54788e-05	0.00100495	cg00347938-CCND1
RHOD	cg15693066	-0.552185	2.66011e-05	0.0171056	cg15693066-RHOD
OTX2	cg06966811	-0.55198	2.68235e-05	0.00411901	cg06966811-OTX2
PABPC3	cg02113641	-0.551726	2.71003e-05	0.044551	cg02113641-PABPC3
PDLIM4	cg04518342	-0.551063	2.78364e-05	0.104383	cg04518342-PDLIM4
YWHAG	cg07777352	-0.550646	2.83092e-05	0.024281	cg07777352-YWHAG
SSBP3	cg24672056	-0.550244	2.87721e-05	0.0513066	cg24672056-SSBP3
SLC16A3	cg20531020	-0.549966	2.90956e-05	0.00902487	cg20531020-SLC16A3
CCDC106	cg08217733	-0.549269	2.99227e-05	0.0107752	cg08217733-CCDC106
MMP21	cg25906360	-0.548715	3.05962e-05	0.0279369	cg25906360-MMP21
CTSZ	cg01663968	-0.548606	3.07296e-05	0.047144	cg01663968-CTSZ
PABPC3	cg01708427	-0.548571	3.07725e-05	0.0757532	cg01708427-PABPC3
PTER	cg04254609	-0.548409	3.09732e-05	0.0248671	cg04254609-PTER
TMEM88	cg02021641	-0.547662	3.19134e-05	0.0451025	cg02021641-TMEM88
ACP5	cg04566159	-0.547374	3.22818e-05	0.014811	cg04566159-ACP5
CAB39L	cg00919994	-0.545367	3.49663e-05	0.00403833	cg00919994-CAB39L
SLC16A3	cg15862406	-0.545347	3.49947e-05	0.0352268	cg15862406-SLC16A3
PARVB	cg20991347	-0.545064	3.5389e-05	0.00990157	cg20991347-PARVB
BHLHE40	cg18768347	-0.545032	3.5434e-05	0.0398251	cg18768347-BHLHE40
RAX	cg27189087	-0.543885	3.70778e-05	0.0328292	cg27189087-RAX
PABPC3	cg18474108	-0.54378	3.7233e-05	0.0285169	cg18474108-PABPC3
SLC16A3	cg19590707	-0.543646	3.74293e-05	0.0631129	cg19590707-SLC16A3
FAM50B	cg05811173	-0.542623	3.89695e-05	0.00597406	cg05811173-FAM50B
TP73	cg24878868	-0.542524	3.912e-05	0.0306945	cg24878868-TP73
CDK5R1	cg22322863	-0.542096	3.97843e-05	5.13394e-05	cg22322863-CDK5R1
TMEM220	cg02025583	-0.541626	4.05248e-05	0.0191365	cg02025583-TMEM220
GUCY2D	cg12504247	-0.540752	4.19344e-05	0.0402356	cg12504247-GUCY2D
MT1G	cg27367960	-0.540185	4.28737e-05	0.0330428	cg27367960-MT1G
CDK5R1	cg06366062	-0.539995	4.31926e-05	0.000850623	cg06366062-CDK5R1
CAB39L	cg25756590	-0.539821	4.3487e-05	0.000794789	cg25756590-CAB39L
LHX3	cg14362758	-0.538977	4.49383e-05	0.0922258	cg14362758-LHX3
CTDP1	cg03344351	-0.538972	4.49479e-05	0.0541196	cg03344351-CTDP1
KCNC2	cg06563089	-0.538161	4.63852e-05	0.0556474	cg06563089-KCNC2
PDLIM4	cg18301423	-0.538152	4.64019e-05	0.0773932	cg18301423-PDLIM4
ZBTB45	cg10678908	-0.537733	4.71605e-05	0.0264568	cg10678908-ZBTB45
MT1G	cg07791866	-0.537314	4.79318e-05	0.0458012	cg07791866-MT1G
MT1G	cg03566142	-0.536794	4.89056e-05	0.0193994	cg03566142-MT1G
NES	cg11723801	-0.536736	4.90144e-05	0.0349699	cg11723801-NES
HSPA2	cg10856875	-0.536631	4.92125e-05	0.0121913	cg10856875-HSPA2
GNA12	cg01492538	-0.536472	4.95152e-05	0.00545434	cg01492538-GNA12
RRAD	cg06410849	-0.536302	4.98423e-05	0.0151496	cg06410849-RRAD
RHOD	cg04420309	-0.535859	5.06988e-05	0.023897	cg04420309-RHOD
RPP25	cg13902498	-0.535618	5.11725e-05	0.0155503	cg13902498-RPP25
TRPV4	cg08114617	-0.535377	5.1649e-05	0.0284961	cg08114617-TRPV4
PABPC3	cg16134678	-0.534988	5.24254e-05	0.0537553	cg16134678-PABPC3
KCNQ2	cg11438986	-0.534696	5.30167e-05	0.0398805	cg11438986-KCNQ2
RB1	cg22766818	-0.534593	5.32261e-05	0.0604283	cg22766818-RB1
GSTT1	cg20064778	-0.534557	5.32992e-05	0.0289402	cg20064778-GSTT1
INHBB	cg09932405	-0.534498	5.34209e-05	0.0641907	cg09932405-INHBB
RHOD	cg27175128	-0.534262	5.39063e-05	0.0310994	cg27175128-RHOD
KLF6	cg25749254	-0.534198	5.40383e-05	0.0549462	cg25749254-KLF6
NPM2	cg26401870	-0.534033	5.43803e-05	0.0337996	cg26401870-NPM2
ZEB2	cg00025331	-0.533966	5.45198e-05	0.00647654	cg00025331-ZEB2
ACP5	cg08599448	-0.533447	5.56119e-05	0.0233106	cg08599448-ACP5
RPP25	cg20719038	-0.533216	5.61051e-05	0.0108745	cg20719038-RPP25
PABPC3	cg18583910	-0.533211	5.61158e-05	0.0443236	cg18583910-PABPC3
ZFR2	cg12007399	-0.532411	5.78528e-05	0.0223632	cg12007399-ZFR2
GNAS	cg25438683	-0.532315	5.80647e-05	0.00096108	cg25438683-GNAS
KLHL23	cg21223117	-0.532236	5.82398e-05	0.000132473	cg21223117-KLHL23
VSTM2L	cg11599505	-0.531276	6.04026e-05	0.0344528	cg11599505-VSTM2L
GUCY2D	cg04157161	-0.531251	6.04598e-05	0.0529075	cg04157161-GUCY2D
NKAPL	cg09523275	-0.530934	6.11909e-05	0.0461138	cg09523275-NKAPL
NRN1	cg16648632	-0.53028	6.27247e-05	0.0351364	cg16648632-NRN1
CACNA1H	cg11789492	-0.530067	6.32331e-05	0.0290603	cg11789492-CACNA1H
RCBTB2	cg06916931	-0.529829	6.38032e-05	0.00557058	cg06916931-RCBTB2
HEBP2	cg02939918	-0.529549	6.4481e-05	0.019124	cg02939918-HEBP2
SLC16A3	cg17932802	-0.529477	6.46566e-05	0.0281746	cg17932802-SLC16A3
ZBTB45	cg12271800	-0.529073	6.56491e-05	0.0422511	cg12271800-ZBTB45
ISLR2	cg25789916	-0.528438	6.72374e-05	0.0157674	cg25789916-ISLR2
HSBP1L1	cg18385254	-0.528324	6.7526e-05	0.0361817	cg18385254-HSBP1L1
PTER	cg17526300	-0.527976	6.84163e-05	0.017179	cg17526300-PTER
CTSZ	cg19310786	-0.527807	6.88501e-05	0.0280996	cg19310786-CTSZ
SLC16A3	cg01944226	-0.527093	7.0718e-05	0.00723903	cg01944226-SLC16A3
SLC16A3	cg09147131	-0.526815	7.14574e-05	0.0732505	cg09147131-SLC16A3
SPI1	cg07675031	-0.52566	7.4607e-05	0.0022431	cg07675031-SPI1
TSC22D4	cg05175020	-0.525262	7.5722e-05	0.0348066	cg05175020-TSC22D4
NMRAL1	cg07160937	-0.525063	7.62852e-05	0.00657234	cg07160937-NMRAL1
INHBB	cg03077533	-0.524662	7.74301e-05	0.0748646	cg03077533-INHBB
SETDB2	cg07000831	-0.524643	7.74837e-05	0.00206054	cg07000831-SETDB2
SMAD9	cg02985381	-0.52457	7.76949e-05	0.00272415	cg02985381-SMAD9
CD248	cg13860849	-0.524378	7.82521e-05	0.00828785	cg13860849-CD248
MANEAL	cg18105315	-0.523825	7.98737e-05	0.00013215	cg18105315-MANEAL
RASIP1	cg12258179	-0.523567	8.0641e-05	0.0395594	cg12258179-RASIP1
HSPA2	cg01786715	-0.522767	8.30616e-05	0.0293621	cg01786715-HSPA2
RHOD	cg13388983	-0.522709	8.32393e-05	0.0195303	cg13388983-RHOD
HR	cg13160221	-0.522474	8.39664e-05	0.0269579	cg13160221-HR
HS3ST3B1	cg03832440	-0.521947	8.56116e-05	0.000793926	cg03832440-HS3ST3B1
CACNA1H	cg01249187	-0.521542	8.69003e-05	0.0415429	cg01249187-CACNA1H
WBP2NL	cg22189786	-0.521211	8.79618e-05	0.0964653	cg22189786-WBP2NL
PTPRS	cg19004608	-0.520844	8.91565e-05	0.0147694	cg19004608-PTPRS
PMEPA1	cg02092807	-0.520742	8.94911e-05	0.00365615	cg02092807-PMEPA1
PTER	cg06028533	-0.520212	9.12488e-05	0.0158904	cg06028533-PTER
LDHAL6A	cg07915343	-0.51966	9.31126e-05	0.0355538	cg07915343-LDHAL6A
NKAPL	cg18694169	-0.51962	9.32466e-05	0.0557922	cg18694169-NKAPL
RREB1	cg20894884	-0.519546	9.34989e-05	7.90237e-05	cg20894884-RREB1
NKAPL	cg17384889	-0.518981	9.54495e-05	0.0577331	cg17384889-NKAPL
WBP2NL	cg01059385	-0.518486	9.71898e-05	0.0537944	cg01059385-WBP2NL
PTER	cg00641873	-0.518411	9.74548e-05	0.0242938	cg00641873-PTER
PIK3AP1	cg14093363	-0.518267	9.79679e-05	0.0275037	cg14093363-PIK3AP1
HVCN1	cg06980169	-0.518127	9.84671e-05	0.0440034	cg06980169-HVCN1
PTPRD	cg09371281	-0.517898	9.92918e-05	0.0163745	cg09371281-PTPRD
CTSZ	cg09902229	-0.516914	0.000102905	0.0677196	cg09902229-CTSZ
KPNA3	cg16664537	-0.51681	0.000103296	0.00117612	cg16664537-KPNA3
GUCY2D	cg03747002	-0.516727	0.000103606	0.041769	cg03747002-GUCY2D
PER3	cg25514503	-0.516552	0.000104266	0.060977	cg25514503-PER3
RB1	cg02152992	-0.516461	0.000104609	0.0395407	cg02152992-RB1
ITM2B	cg19716013	-0.516415	0.000104784	0.00302477	cg19716013-ITM2B
TBX2	cg11631427	-0.516149	0.000105796	0.018302	cg11631427-TBX2
MMP21	cg05670995	-0.516089	0.000106026	0.0358091	cg05670995-MMP21
PDLIM4	cg22638593	-0.516029	0.00010626	0.0807522	cg22638593-PDLIM4
TMEM88B	cg26863172	-0.515912	0.000106709	0.0313265	cg26863172-TMEM88B
ARC	cg08387463	-0.515445	0.000108523	0.0248171	cg08387463-ARC
RPP25	cg06298896	-0.515061	0.000110039	0.0141709	cg06298896-RPP25
PTPRS	cg01991687	-0.514815	0.000111019	0.00968808	cg01991687-PTPRS
HSPA2	cg14060296	-0.514798	0.000111086	0.00921392	cg14060296-HSPA2
STMN1	cg04471507	-0.514446	0.000112503	0.00134488	cg04471507-STMN1
EMILIN2	cg15017004	-0.514071	0.00011403	0.0431026	cg15017004-EMILIN2
RHOD	cg21695485	-0.51405	0.000114117	0.0243604	cg21695485-RHOD
LDHAL6A	cg18888461	-0.514024	0.000114222	0.0913049	cg18888461-LDHAL6A
HTRA3	cg23570923	-0.513326	0.000117121	0.031813	cg23570923-HTRA3
LMX1A	cg02054776	-0.512639	0.000120041	0.0261283	cg02054776-LMX1A
MT1G	cg16452857	-0.512207	0.00012191	0.0519753	cg16452857-MT1G
ZFP91	cg16503683	-0.512132	0.00012224	0.000721153	cg16503683-ZFP91
LRPAP1	cg07955126	-0.512052	0.000122589	0.000543346	cg07955126-LRPAP1
RGS10	cg04041960	-0.512033	0.000122673	0.0275709	cg04041960-RGS10
NKAPL	cg18675097	-0.511108	0.000126788	0.0809351	cg18675097-NKAPL
ZBTB45	cg10598434	-0.510977	0.000127381	0.0459362	cg10598434-ZBTB45
PARVB	cg11553066	-0.510856	0.000127931	0.0232595	cg11553066-PARVB
GJD2	cg14576896	-0.510586	0.000129166	1.17818e-05	cg14576896-GJD2
SLC37A1	cg09546172	-0.509895	0.000132374	0.0260225	cg09546172-SLC37A1
RPP25	cg25399963	-0.509831	0.000132675	0.020273	cg25399963-RPP25
MRI1	cg25755428	-0.509668	0.000133442	0.0707539	cg25755428-MRI1
RAX	cg03671802	-0.509666	0.000133453	0.02812	cg03671802-RAX
RUFY1	cg16644338	-0.5093	0.000135194	0.000310871	cg16644338-RUFY1
PLD6	cg03292213	-0.508255	0.000140285	0.0115864	cg03292213-PLD6
NRN1	cg00565348	-0.508167	0.000140723	0.0447566	cg00565348-NRN1
DMRT3	cg14176274	-0.507895	0.000142077	0.00389968	cg14176274-DMRT3
PABPC3	cg25752797	-0.507687	0.000143123	0.0412713	cg25752797-PABPC3
ARHGEF19	cg03133876	-0.507527	0.000143936	0.0579912	cg03133876-ARHGEF19
ZFR2	cg20852846	-0.507037	0.000146436	0.0141014	cg20852846-ZFR2
RCOR2	cg14319451	-0.506944	0.00014692	0.0239291	cg14319451-RCOR2
VWCE	cg01698298	-0.506868	0.000147313	0.0213322	cg01698298-VWCE
BBC3	cg23889086	-0.506751	0.000147916	0.0715598	cg23889086-BBC3
FLNB	cg23730027	-0.506637	0.000148511	0.00348064	cg23730027-FLNB
MEIS2	cg26708220	-0.506405	0.000149727	0.0736236	cg26708220-MEIS2
MEIS2	cg06933370	-0.506373	0.000149894	0.0492349	cg06933370-MEIS2
CTSZ	cg16179125	-0.505934	0.000152223	0.0346297	cg16179125-CTSZ
FNDC3A	cg10107929	-0.504809	0.000158335	0.00112774	cg10107929-FNDC3A
GLRA1	cg00059225	-0.504794	0.000158415	0.00712981	cg00059225-GLRA1
RHOD	cg03166566	-0.504186	0.000161814	0.025555	cg03166566-RHOD
SLC44A3	cg20059151	-0.503617	0.000165054	0.0291899	cg20059151-SLC44A3
OXT	cg01644611	-0.503386	0.000166384	0.00602534	cg01644611-OXT
TCEA3	cg07736389	-0.502771	0.000169978	0.0312783	cg07736389-TCEA3
DAB2IP	cg24015249	-0.502616	0.000170895	0.0237329	cg24015249-DAB2IP
EMILIN2	cg24276681	-0.502507	0.000171541	0.0327033	cg24276681-EMILIN2
PTER	cg04539072	-0.501884	0.000175288	0.0169475	cg04539072-PTER
RPP25	cg10486227	-0.501834	0.000175587	0.0186009	cg10486227-RPP25
DIXDC1	cg13707780	-0.501265	0.00017908	4.40421e-05	cg13707780-DIXDC1
PABPC3	cg21480165	-0.501083	0.000180207	0.0400573	cg21480165-PABPC3
GPR162	cg22836359	-0.500117	0.000186309	0.0077109	cg22836359-GPR162
CDK5R2	cg12156672	-0.499967	0.000187279	5.72363e-05	cg12156672-CDK5R2
SLC16A3	cg10183885	-0.499914	0.000187615	0.00866096	cg10183885-SLC16A3
PLD6	cg11392858	-0.499843	0.000188079	0.00813428	cg11392858-PLD6
LTBP3	cg12282552	-0.499097	0.00019296	0.0049354	cg12282552-LTBP3
NES	cg21838334	-0.498962	0.000193855	0.0447562	cg21838334-NES
PTPRD	cg14458619	-0.498827	0.000194753	0.0129275	cg14458619-PTPRD
TM6SF1	cg27009545	-0.498739	0.000195344	0.00759906	cg27009545-TM6SF1
ARHGEF17	cg03499808	-0.498373	0.000197807	0.0499667	cg03499808-ARHGEF17
THRA	cg02030908	-0.49804	0.000200077	0.0106014	cg02030908-THRA
ESPNL	cg02290684	-0.497816	0.000201617	0.0213462	cg02290684-ESPNL
PDLIM4	cg02033258	-0.49741	0.000204433	0.103999	cg02033258-PDLIM4
ZNF662	cg01357292	-0.497143	0.000206302	0.00098929	cg01357292-ZNF662
BSCL2	cg05434115	-0.496997	0.000207329	0.000345188	cg05434115-BSCL2
NES	cg06355129	-0.496791	0.000208797	0.0231045	cg06355129-NES
CCDC144A	cg02879122	-0.4966	0.000210158	0.0142015	cg02879122-CCDC144A
MMP14	cg10576725	-0.496565	0.000210407	0.0592478	cg10576725-MMP14
GDF1	cg19761304	-0.496329	0.000212108	0.0191345	cg19761304-GDF1
GNG4	cg13455717	-0.496068	0.000213999	0.0494191	cg13455717-GNG4
ZNF662	cg17619311	-0.496039	0.000214209	0.00342826	cg17619311-ZNF662
ALPK3	cg06532379	-0.49603	0.000214276	0.00315115	cg06532379-ALPK3
GNG4	cg22941646	-0.495967	0.000214732	0.0466325	cg22941646-GNG4
SIX3	cg02120584	-0.495402	0.000218894	0.0294223	cg02120584-SIX3
RHOD	cg04784101	-0.49518	0.000220549	0.0246259	cg04784101-RHOD
AHNAK	cg21038682	-0.495141	0.000220839	0.0326899	cg21038682-AHNAK
NKAPL	cg01031101	-0.494974	0.000222092	0.0503251	cg01031101-NKAPL
GPRC5C	cg26663490	-0.49485	0.00022303	0.00658224	cg26663490-GPRC5C
MMP11	cg16159491	-0.494652	0.000224531	0.0339446	cg16159491-MMP11
NKAPL	cg10055566	-0.494326	0.000227021	0.0204873	cg10055566-NKAPL
MAP1LC3A	cg22994808	-0.493662	0.000232171	0.0492806	cg22994808-MAP1LC3A
ABR	cg23180978	-0.493518	0.000233296	0.0189404	cg23180978-ABR
PRKAR1B	cg27235726	-0.493405	0.000234193	0.00334824	cg27235726-PRKAR1B
HSPA2	cg12582607	-0.493124	0.000236421	0.00212388	cg12582607-HSPA2
HLA-DQB1	cg21493951	-0.493105	0.000236572	0.057872	cg21493951-HLA-DQB1
SLC38A10	cg00676960	-0.492875	0.000238415	0.00148931	cg00676960-SLC38A10
PIK3AP1	cg27664530	-0.491845	0.00024681	0.0594891	cg27664530-PIK3AP1
NKAPL	cg10253847	-0.491632	0.000248584	0.0568698	cg10253847-NKAPL
CDK5R1	cg18473137	-0.491625	0.000248639	0.0160777	cg18473137-CDK5R1
HSPA2	cg01141043	-0.491487	0.000249794	0.00779062	cg01141043-HSPA2
CYP27A1	cg26175971	-0.49148	0.000249852	0.00307978	cg26175971-CYP27A1
LEFTY2	cg27179622	-0.491207	0.000252149	0.0236122	cg27179622-LEFTY2
DUSP2	cg04053045	-0.490934	0.000254468	0.0132311	cg04053045-DUSP2
MEIS2	cg15902390	-0.490727	0.000256236	0.0753623	cg15902390-MEIS2
DNAJA4	cg23366752	-0.489876	0.000263624	0.0102677	cg23366752-DNAJA4
FES	cg03209642	-0.489785	0.000264425	0.0105947	cg03209642-FES
GNG4	cg01712686	-0.489653	0.000265587	0.0196712	cg01712686-GNG4
MOCS1	cg09284708	-0.489569	0.000266334	0.0490217	cg09284708-MOCS1
IGDCC3	cg00910882	-0.489471	0.0002672	0.00068769	cg00910882-IGDCC3
CD248	cg06419846	-0.488442	0.000276511	0.000431823	cg06419846-CD248
AGAP1	cg03451670	-0.488006	0.000280543	0.000367428	cg03451670-AGAP1
CCDC88C	cg05245430	-0.487391	0.000286315	0.00117571	cg05245430-CCDC88C
CHST8	cg04514644	-0.487327	0.000286924	0.0295877	cg04514644-CHST8
TCEA3	cg09896346	-0.487006	0.000289989	0.0513298	cg09896346-TCEA3
NR2F2	cg20327163	-0.486927	0.000290747	0.0164675	cg20327163-NR2F2
ABR	cg07992519	-0.486723	0.000292718	0.0212531	cg07992519-ABR
MBP	cg21655444	-0.486461	0.000295261	0.00248154	cg21655444-MBP
HEBP2	cg17388039	-0.486407	0.000295786	0.0125323	cg17388039-HEBP2
TCEA3	cg06177627	-0.48598	0.000299985	0.0413555	cg06177627-TCEA3
PDLIM4	cg12564285	-0.48547	0.000305059	0.068501	cg12564285-PDLIM4
RPH3AL	cg12742645	-0.485184	0.00030795	0.0152348	cg12742645-RPH3AL
RTN1	cg09227765	-0.485179	0.000307992	0.0161986	cg09227765-RTN1
GNA12	cg16080125	-0.485042	0.000309383	0.00587052	cg16080125-GNA12
ANXA11	cg03359508	-0.484895	0.000310881	0.0280993	cg03359508-ANXA11
UAP1L1	cg03040279	-0.484735	0.00031252	0.006912	cg03040279-UAP1L1
OXT	cg13725599	-0.484621	0.000313695	0.00343387	cg13725599-OXT
GDF1	cg21526172	-0.484366	0.00031633	0.0187678	cg21526172-GDF1
ZNF662	cg24384244	-0.483692	0.0003234	0.00249488	cg24384244-ZNF662
TBX2	cg01913455	-0.483129	0.000329405	0.013176	cg01913455-TBX2
ESPNL	cg15871206	-0.48294	0.000331445	0.0148409	cg15871206-ESPNL
RB1	cg10552385	-0.482772	0.000333273	0.035307	cg10552385-RB1
HPCA	cg21604358	-0.48239	0.000337444	0.00490994	cg21604358-HPCA
RAB32	cg22030890	-0.48226	0.000338886	0.0360798	cg22030890-RAB32
FLNB	cg06029308	-0.482228	0.000339239	0.0154309	cg06029308-FLNB
ZBTB45	cg01967510	-0.482208	0.000339454	0.0432945	cg01967510-ZBTB45
CRYAA	cg22989407	-0.481966	0.000342142	0.0017351	cg22989407-CRYAA
LONRF1	cg14651457	-0.481885	0.000343053	0.000138147	cg14651457-LONRF1
NPTX1	cg08122114	-0.481804	0.000343954	0.0588414	cg08122114-NPTX1
DLL1	cg23191576	-0.481467	0.00034774	0.0318532	cg23191576-DLL1
SIRT3	cg14215753	-0.481189	0.000350898	3.38647e-05	cg14215753-SIRT3
ARHGEF17	cg02498311	-0.480684	0.000356699	0.0417802	cg02498311-ARHGEF17
ASS1	cg11045524	-0.480211	0.000362214	0.0314565	cg11045524-ASS1
RNF8	cg14011140	-0.480148	0.000362952	4.27328e-05	cg14011140-RNF8
MFHAS1	cg00372375	-0.479992	0.000364785	0.0134378	cg00372375-MFHAS1
TNFRSF10D	cg01031400	-0.47984	0.000366589	0.022204	cg01031400-TNFRSF10D
TCEA3	cg24451422	-0.479621	0.000369194	0.0466794	cg24451422-TCEA3
RCVRN	cg08502239	-0.479381	0.000372073	0.0099825	cg08502239-RCVRN
GNG4	cg26574680	-0.479348	0.00037246	0.0142405	cg26574680-GNG4
FARSB	cg10120925	-0.479109	0.000375348	4.11843e-06	cg10120925-FARSB
PTER	cg07570421	-0.478325	0.000384965	0.017279	cg07570421-PTER
GREB1L	cg01655831	-0.477435	0.000396141	0.000160259	cg01655831-GREB1L
CHRNB4	cg04460984	-0.477338	0.000397378	0.00215876	cg04460984-CHRNB4
KLHL21	cg21899939	-0.477321	0.000397584	0.00338057	cg21899939-KLHL21
RBP1	cg12497564	-0.477145	0.000399836	0.000710514	cg12497564-RBP1
KCNK3	cg20955989	-0.476813	0.000404125	0.00624322	cg20955989-KCNK3
HSPA2	cg16319578	-0.476723	0.000405286	0.0535792	cg16319578-HSPA2
RAB32	cg19681956	-0.476595	0.000406958	0.043201	cg19681956-RAB32
ITGA9	cg05654008	-0.476593	0.000406986	0.0296746	cg05654008-ITGA9
ZNF662	cg24701270	-0.476007	0.000414687	0.000842738	cg24701270-ZNF662
ZNF219	cg15383338	-0.475529	0.000421065	0.0426404	cg15383338-ZNF219
LY75	cg23995753	-0.475102	0.000426839	0.0115904	cg23995753-LY75
ACP5	cg00487737	-0.474825	0.000430634	0.0191851	cg00487737-ACP5
RBP3	cg07070043	-0.474773	0.000431339	0.0226249	cg07070043-RBP3
CDT1	cg05666658	-0.474771	0.000431371	0.00684887	cg05666658-CDT1
PLEKHG5	cg10328583	-0.474725	0.000431999	0.0442927	cg10328583-PLEKHG5
WSB2	cg04106489	-0.474676	0.000432675	0.0034759	cg04106489-WSB2
ISLR2	cg02709205	-0.474503	0.000435066	0.0957732	cg02709205-ISLR2
TBKBP1	cg10024583	-0.474285	0.000438097	0.0116288	cg10024583-TBKBP1
EBF4	cg00246386	-0.473884	0.000443715	0.0018892	cg00246386-EBF4
EMILIN3	cg08463758	-0.473583	0.000447986	0.000320175	cg08463758-EMILIN3
PLEKHG5	cg03432716	-0.473305	0.000451952	0.000145497	cg03432716-PLEKHG5
TCF3	cg14304014	-0.473094	0.000454981	0.00469582	cg14304014-TCF3
ABR	cg10370025	-0.472801	0.000459232	0.0311323	cg10370025-ABR
MAP1LC3A	cg14335782	-0.472747	0.000460007	0.0334696	cg14335782-MAP1LC3A
ZBTB45	cg18632100	-0.472681	0.000460966	0.00875515	cg18632100-ZBTB45
PARVB	cg11706366	-0.472635	0.000461637	0.017513	cg11706366-PARVB
TMEM88	cg17977470	-0.47258	0.000462443	0.0708842	cg17977470-TMEM88
PTGFRN	cg08361238	-0.471993	0.000471111	0.0200305	cg08361238-PTGFRN
RUFY1	cg11939631	-0.470755	0.000489858	0.000758888	cg11939631-RUFY1
SDR42E1	cg02703870	-0.470566	0.000492784	0.0211873	cg02703870-SDR42E1
PXDN	cg05241015	-0.470388	0.000495543	0.0107591	cg05241015-PXDN
SEC61A2	cg11971077	-0.47034	0.000496297	0.000363489	cg11971077-SEC61A2
FIP1L1	cg20325293	-0.469803	0.000504734	0.0074806	cg20325293-FIP1L1
TUBA1C	cg04797936	-0.469785	0.000505018	0.0405277	cg04797936-TUBA1C
ANKRD9	cg16787352	-0.469758	0.000505456	0.0161772	cg16787352-ANKRD9
PUSL1	cg23931819	-0.469546	0.000508826	0.0516607	cg23931819-PUSL1
AHNAK	cg22134923	-0.469486	0.000509783	0.0233544	cg22134923-AHNAK
IFT80	cg25431399	-0.469371	0.000511618	0.0367891	cg25431399-IFT80
RB1	cg02978827	-0.469059	0.000516649	0.0434967	cg02978827-RB1
KDM2B	cg23771088	-0.468974	0.000518031	0.000129071	cg23771088-KDM2B
ISLR2	cg25705558	-0.468754	0.000521609	0.101324	cg25705558-ISLR2
CHRNB4	cg17179314	-0.468536	0.000525164	0.0158289	cg17179314-CHRNB4
ISLR2	cg08703540	-0.468386	0.000527641	0.10747	cg08703540-ISLR2
ABLIM2	cg20738689	-0.468012	0.000533837	8.60228e-05	cg20738689-ABLIM2
ZMYND10	cg06704605	-0.467894	0.000535799	0.000891379	cg06704605-ZMYND10
SYNE1	cg02682457	-0.467211	0.000547322	0.000134121	cg02682457-SYNE1
PDE6B	cg02237540	-0.466678	0.000556479	0.0759961	cg02237540-PDE6B
RPSAP58	cg12245770	-0.466449	0.000560445	0.000287674	cg12245770-RPSAP58
FSTL1	cg20114394	-0.466362	0.000561964	0.0247603	cg20114394-FSTL1
ISLR2	cg27200833	-0.466083	0.000566854	0.0891297	cg27200833-ISLR2
TMUB2	cg24615044	-0.46551	0.000577011	4.37976e-05	cg24615044-TMUB2
KDM6B	cg24776350	-0.465504	0.000577126	0.00234707	cg24776350-KDM6B
RPSAP58	cg00333255	-0.465394	0.000579089	0.000606267	cg00333255-RPSAP58
ARSI	cg25780607	-0.465197	0.000582628	0.0454789	cg25780607-ARSI
VWA1	cg03116557	-0.464761	0.000590548	0.00138013	cg03116557-VWA1
ALPK3	cg07251857	-0.464597	0.000593535	0.0182748	cg07251857-ALPK3
RPS18	cg08883134	-0.464148	0.000601818	1.14024e-05	cg08883134-RPS18
OXT	cg19592472	-0.464145	0.000601873	0.0120988	cg19592472-OXT
ISLR2	cg07216112	-0.463701	0.00061018	0.102614	cg07216112-ISLR2
TSC22D4	cg13975648	-0.463676	0.000610649	0.0219419	cg13975648-TSC22D4
YWHAG	cg26277398	-0.46367	0.000610756	0.0159791	cg26277398-YWHAG
CBX6	cg19802639	-0.46351	0.000613765	0.0177035	cg19802639-CBX6
GDF1	cg24822053	-0.463335	0.000617081	0.0192009	cg24822053-GDF1
DOK6	cg03790988	-0.463003	0.000623418	0.00062772	cg03790988-DOK6
CNPY3	cg22671580	-0.462845	0.000626461	7.35502e-06	cg22671580-CNPY3
GNG4	cg24454695	-0.462728	0.000628699	0.034029	cg24454695-GNG4
HTRA3	cg02577436	-0.462624	0.000630717	0.0290152	cg02577436-HTRA3
ZBTB38	cg13411656	-0.46261	0.000630986	0.00123936	cg13411656-ZBTB38
RB1	cg24937706	-0.462048	0.000641957	0.037368	cg24937706-RB1
PRAME	cg11225751	-0.461965	0.000643597	0.0332014	cg11225751-PRAME
ADAM19	cg07301795	-0.461942	0.000644056	0.000281314	cg07301795-ADAM19
TUBB3	cg02022294	-0.461627	0.000650292	0.0057824	cg02022294-TUBB3
FOXJ1	cg01294702	-0.46144	0.000654033	0.015022	cg01294702-FOXJ1
DERL3	cg14774086	-0.461028	0.000662323	0.000422025	cg14774086-DERL3
SCT	cg25774643	-0.461005	0.000662784	0.0538235	cg25774643-SCT
ASAP3	cg02351745	-0.460913	0.000664649	0.00484692	cg02351745-ASAP3
CDC5L	cg05671347	-0.460843	0.000666072	0.000309004	cg05671347-CDC5L
NTN3	cg04085822	-0.460636	0.000670286	0.0341669	cg04085822-NTN3
NTF3	cg01750032	-0.460388	0.000675377	0.0655826	cg01750032-NTF3
SLC9A3	cg08909608	-0.460088	0.000681581	0.00168317	cg08909608-SLC9A3
ISLR2	cg06041677	-0.460061	0.000682141	0.0890932	cg06041677-ISLR2
LRP5	cg26467269	-0.459819	0.000687196	0.00247546	cg26467269-LRP5
MFHAS1	cg08961196	-0.459806	0.000687466	0.0154603	cg08961196-MFHAS1
AMOTL1	cg23628232	-0.459683	0.000690047	7.28594e-05	cg23628232-AMOTL1
HS3ST3B1	cg16619378	-0.459581	0.00069219	0.00259239	cg16619378-HS3ST3B1
ZBTB12	cg06636203	-0.45953	0.000693264	0.0202838	cg06636203-ZBTB12
ISLR2	cg12017911	-0.459457	0.000694803	0.113629	cg12017911-ISLR2
NR2E1	cg13784235	-0.459247	0.000699246	0.0071745	cg13784235-NR2E1
THYN1	cg12689427	-0.459148	0.000701354	7.12269e-06	cg12689427-THYN1
CCNE1	cg27475126	-0.458959	0.000705393	0.0161228	cg27475126-CCNE1
HSPA2	cg19619721	-0.458834	0.000708078	0.0104323	cg19619721-HSPA2
FBXO17	cg03724964	-0.458758	0.000709716	0.00142093	cg03724964-FBXO17
WDR81	cg02139951	-0.45869	0.00071117	0.0034619	cg02139951-WDR81
LMX1A	cg23971170	-0.458654	0.000711947	0.0455954	cg23971170-LMX1A
DERL3	cg25037461	-0.458633	0.000712409	0.000600072	cg25037461-DERL3
MACROD1	cg17401435	-0.458617	0.000712751	0.0199591	cg17401435-MACROD1
MACROD1	cg25043538	-0.458556	0.000714064	0.0254428	cg25043538-MACROD1
PLEKHG5	cg05836788	-0.458556	0.000714068	0.0204879	cg05836788-PLEKHG5
TAGLN2	cg14633426	-0.458339	0.000718774	0.00753487	cg14633426-TAGLN2
IER3	cg20650802	-0.458295	0.000719746	0.0460044	cg20650802-IER3
AP1G1	cg03047098	-0.457983	0.000726577	7.34815e-06	cg03047098-AP1G1
MESP1	cg14477584	-0.457969	0.000726892	0.0139636	cg14477584-MESP1
PGAM2	cg07075347	-0.457585	0.000735374	0.0574497	cg07075347-PGAM2
RBP1	cg13099330	-0.457398	0.000739554	0.0297416	cg13099330-RBP1
OXT	cg26955850	-0.456912	0.000750484	0.0216563	cg26955850-OXT
PROM1	cg04203238	-0.456742	0.000754341	0.000481051	cg04203238-PROM1
CKB	cg18329187	-0.456648	0.000756467	0.000285797	cg18329187-CKB
ZNF597	cg06410284	-0.456537	0.000759023	0.0198394	cg06410284-ZNF597
FSTL1	cg00091633	-0.456414	0.000761839	0.023027	cg00091633-FSTL1
RUFY1	cg02136620	-0.455989	0.000771653	0.00134931	cg02136620-RUFY1
DOK6	cg20103519	-0.455615	0.000780359	0.00221616	cg20103519-DOK6
SPI1	cg03106245	-0.455493	0.00078323	0.00106218	cg03106245-SPI1
CTBP1	cg15586393	-0.455394	0.00078556	0.0433675	cg15586393-CTBP1
TNFRSF10D	cg11947493	-0.455315	0.000787427	0.0360933	cg11947493-TNFRSF10D
EID3	cg05057777	-0.454875	0.000797898	0.071848	cg05057777-EID3
NR2E1	cg13435432	-0.454795	0.000799818	0.0215817	cg13435432-NR2E1
MEIS2	cg23677243	-0.454678	0.000802635	0.0384184	cg23677243-MEIS2
GLT1D1	cg04054313	-0.454603	0.000804432	0.00787193	cg04054313-GLT1D1
PML	cg01180441	-0.454422	0.000808794	0.00174503	cg01180441-PML
CCDC144A	cg03049249	-0.454374	0.000809967	0.0280833	cg03049249-CCDC144A
DOK6	cg19513940	-0.454351	0.000810524	0.00184302	cg19513940-DOK6
PMEPA1	cg06080194	-0.45382	0.000823503	0.00860069	cg06080194-PMEPA1
IER3	cg01665212	-0.453716	0.000826071	0.0728314	cg01665212-IER3
ALS2CL	cg21379004	-0.453604	0.000828829	0.0500977	cg21379004-ALS2CL
GALNT14	cg27309383	-0.453436	0.000833018	0.00469709	cg27309383-GALNT14
PARVB	cg00367327	-0.453411	0.000833617	0.00347128	cg00367327-PARVB
MAP1LC3A	cg13931559	-0.45332	0.000835888	0.0268589	cg13931559-MAP1LC3A
SCRT2	cg01235820	-0.453082	0.000841854	0.056191	cg01235820-SCRT2
COX4I2	cg17116120	-0.452995	0.000844031	0.0737989	cg17116120-COX4I2
RB1	cg02113449	-0.452302	0.000861635	0.0363355	cg02113449-RB1
COX6A2	cg00444059	-0.45228	0.000862219	0.0324037	cg00444059-COX6A2
ZNF597	cg03896694	-0.452228	0.000863534	0.0308962	cg03896694-ZNF597
PLXNB2	cg20811788	-0.452159	0.000865325	0.00734681	cg20811788-PLXNB2
NTSR1	cg14871138	-0.451887	0.000872351	0.0293136	cg14871138-NTSR1
RPS2P32	cg15839482	-0.451728	0.000876468	0.00262212	cg15839482-RPS2P32
TMEM179	cg03734874	-0.451493	0.000882608	0.00164186	cg03734874-TMEM179
RPP25	cg09784307	-0.451475	0.000883073	0.034712	cg09784307-RPP25
RAC3	cg03000846	-0.451224	0.000889687	0.0147637	cg03000846-RAC3
ABR	cg20592940	-0.451153	0.000891558	0.0675526	cg20592940-ABR
ISLR2	cg08682532	-0.450925	0.000897608	0.0254221	cg08682532-ISLR2
PCM1	cg00958304	-0.450595	0.000906405	0.000867796	cg00958304-PCM1
SYT10	cg11154829	-0.450325	0.000913691	0.000563949	cg11154829-SYT10
ALDH1B1	cg03237166	-0.450246	0.000915829	0.00809398	cg03237166-ALDH1B1
RB1	cg21814667	-0.450021	0.000921945	0.0409059	cg21814667-RB1
PLD6	cg16340422	-0.449903	0.000925159	0.0717919	cg16340422-PLD6
PDE6B	cg06444452	-0.449453	0.000937519	0.0590174	cg06444452-PDE6B
CHST8	cg27183726	-0.448992	0.000950364	0.0237734	cg27183726-CHST8
TMEM97	cg10342447	-0.448364	0.000968095	0.000349033	cg10342447-TMEM97
MMP9	cg00182727	-0.448285	0.000970347	0.0341219	cg00182727-MMP9
PKN3	cg07950002	-0.448264	0.000970934	0.034633	cg07950002-PKN3
ZBTB12	cg25013586	-0.448135	0.000974616	0.00842268	cg25013586-ZBTB12
EVC2	cg27434509	-0.447937	0.000980305	0.0568347	cg27434509-EVC2
HSPA2	cg03005055	-0.44772	0.000986556	0.00472788	cg03005055-HSPA2
RB1	cg20784263	-0.447582	0.000990579	0.045429	cg20784263-RB1
PDE4C	cg17801983	-0.447441	0.000994665	0.0493383	cg17801983-PDE4C
ARSI	cg17953141	-0.447319	0.000998251	0.0399501	cg17953141-ARSI
KLHL21	cg14823363	-0.447285	0.000999221	0.00733539	cg14823363-KLHL21
PLCE1	cg16986921	-0.447284	0.00099927	0.00101013	cg16986921-PLCE1
PRAM1	cg23856299	-0.447268	0.000999727	0.00213085	cg23856299-PRAM1
SLC24A4	cg01064918	-0.447226	0.00100096	0.0420985	cg01064918-SLC24A4
ZFP41	cg06422464	-0.447091	0.00100493	1.00231e-05	cg06422464-ZFP41
TCEA3	cg12621203	-0.446941	0.00100934	0.0143459	cg12621203-TCEA3
MRI1	cg01530988	-0.446664	0.00101755	0.000156451	cg01530988-MRI1
ARC	cg14225847	-0.446594	0.00101966	0.0203901	cg14225847-ARC
GNG4	cg25217317	-0.446481	0.00102302	0.00943848	cg25217317-GNG4
PDXP	cg06190092	-0.446283	0.00102897	0.00159905	cg06190092-PDXP
CARM1	cg15469014	-0.446185	0.00103193	0.0144684	cg15469014-CARM1
OTX2	cg02086467	-0.445856	0.00104188	0.000512446	cg02086467-OTX2
RSPO1	cg10573018	-0.445803	0.00104349	0.00531506	cg10573018-RSPO1
HRK	cg21334598	-0.445789	0.00104393	0.0767221	cg21334598-HRK
RNF213	cg00050224	-0.445786	0.001044	0.000334911	cg00050224-RNF213
DAB2IP	cg14252279	-0.445633	0.00104866	0.0372884	cg14252279-DAB2IP
CHRNB4	cg24369989	-0.445592	0.00104992	0.00726795	cg24369989-CHRNB4
SIX3	cg00097146	-0.445455	0.00105413	0.0533456	cg00097146-SIX3
KLHL17	cg04359978	-0.445264	0.00106002	0.00494305	cg04359978-KLHL17
HPCAL1	cg10767337	-0.445209	0.00106172	0.00109473	cg10767337-HPCAL1
TBC1D16	cg19057916	-0.44504	0.00106695	0.0071143	cg19057916-TBC1D16
SGTA	cg24912473	-0.444952	0.00106969	0.00567367	cg24912473-SGTA
ECHDC3	cg11103390	-0.444947	0.00106983	0.0418605	cg11103390-ECHDC3
CCDC88C	cg26281789	-0.444823	0.00107371	0.000371776	cg26281789-CCDC88C
PTPRJ	cg00394658	-0.444703	0.00107745	0.00716145	cg00394658-PTPRJ
CHST8	cg24790628	-0.444657	0.0010789	0.00791295	cg24790628-CHST8
ACP5	cg27542552	-0.444593	0.00108092	0.0349495	cg27542552-ACP5
CTDSP1	cg23889021	-0.444542	0.00108252	0.00172799	cg23889021-CTDSP1
IER3	cg23338650	-0.444145	0.00109508	0.0534122	cg23338650-IER3
HSBP1L1	cg11687085	-0.443794	0.00110629	0.0183394	cg11687085-HSBP1L1
PRDM16	cg00254258	-0.443677	0.00111005	0.00234726	cg00254258-PRDM16
CCDC106	cg14202186	-0.443194	0.00112568	0.00146211	cg14202186-CCDC106
SIX3	cg23306526	-0.442952	0.00113359	0.0508032	cg23306526-SIX3
OSBPL3	cg09396895	-0.44254	0.00114717	0.000117882	cg09396895-OSBPL3
GDF1	cg01215442	-0.442354	0.00115335	0.0148955	cg01215442-GDF1
SLC7A5P1	cg00588853	-0.442267	0.00115626	0.00074494	cg00588853-SLC7A5P1
COX4I2	cg08918020	-0.441987	0.00116562	0.0448175	cg08918020-COX4I2
TBX2	cg26983835	-0.441968	0.00116628	0.0354859	cg26983835-TBX2
GUCY1A2	cg26898087	-0.441801	0.00117191	0.00162129	cg26898087-GUCY1A2
HTRA3	cg10712173	-0.441729	0.00117434	0.0652575	cg10712173-HTRA3
SLC25A1	cg00747849	-0.441478	0.00118285	0.00904579	cg00747849-SLC25A1
TERF1	cg01671059	-0.441433	0.0011844	6.04676e-05	cg01671059-TERF1
CFLAR	cg12049462	-0.4414	0.00118552	0.00223848	cg12049462-CFLAR
TBX2	cg18002447	-0.44132	0.00118824	0.019019	cg18002447-TBX2
TRIM11	cg16529993	-0.441258	0.00119036	0.0025595	cg16529993-TRIM11
DNAJA4	cg08594606	-0.440995	0.00119939	0.0157188	cg08594606-DNAJA4
HSPA2	cg21032728	-0.440593	0.00121335	0.00929821	cg21032728-HSPA2
SLC39A4	cg18246227	-0.440583	0.0012137	0.0481652	cg18246227-SLC39A4
SDR42E1	cg01645998	-0.440522	0.00121583	0.0175031	cg01645998-SDR42E1
PXMP2	cg00630583	-0.440465	0.00121782	6.04404e-05	cg00630583-PXMP2
GPRC5C	cg21327194	-0.44034	0.00122219	0.00848179	cg21327194-GPRC5C
TUBA3D	cg22141780	-0.440314	0.0012231	0.000215065	cg22141780-TUBA3D
TBC1D16	cg00914963	-0.439901	0.00123768	0.0172114	cg00914963-TBC1D16
SCAMP4	cg20226512	-0.439834	0.00124003	0.00129437	cg20226512-SCAMP4
ZC3HAV1	cg03124769	-0.439362	0.00125691	0.000782915	cg03124769-ZC3HAV1
NKAPL	cg00448814	-0.439348	0.00125741	0.0242651	cg00448814-NKAPL
SERPINB9	cg18676237	-0.43931	0.00125881	0.0651258	cg18676237-SERPINB9
ATP8B2	cg10246448	-0.439272	0.00126017	0.0284203	cg10246448-ATP8B2
PLIN5	cg23254302	-0.43866	0.00128239	0.063094	cg23254302-PLIN5
ZC3H13	cg00632861	-0.438623	0.00128374	0.00200305	cg00632861-ZC3H13
CCDC144A	cg04316233	-0.438488	0.00128871	0.0228537	cg04316233-CCDC144A
SPINT1	cg27046604	-0.438405	0.00129175	0.0270774	cg27046604-SPINT1
ACP5	cg27002699	-0.43828	0.00129636	0.0249717	cg27002699-ACP5
AGBL4	cg14615336	-0.43822	0.00129861	7.40435e-05	cg14615336-AGBL4
EVC2	cg01834022	-0.438197	0.00129944	0.0419802	cg01834022-EVC2
LHX2	cg14305801	-0.438121	0.00130228	0.0366502	cg14305801-LHX2
PHOX2A	cg08876932	-0.438116	0.00130244	0.0547618	cg08876932-PHOX2A
RANBP17	cg03555227	-0.43801	0.0013064	0.000244341	cg03555227-RANBP17
AKR1E2	cg19392551	-0.437993	0.00130704	0.0205676	cg19392551-AKR1E2
XKR8	cg00563229	-0.437825	0.00131331	0.0638708	cg00563229-XKR8
TOR1AIP2	cg07761912	-0.437752	0.00131603	0.000298723	cg07761912-TOR1AIP2
IER3	cg11969002	-0.437715	0.00131741	0.0412289	cg11969002-IER3
RPP25	cg16914151	-0.437436	0.00132793	0.0168449	cg16914151-RPP25
ST6GALNAC6	cg04460372	-0.437184	0.00133746	0.0127339	cg04460372-ST6GALNAC6
NPTX1	cg17075913	-0.437096	0.00134081	0.0390352	cg17075913-NPTX1
TP73	cg03846767	-0.437071	0.00134175	0.0372255	cg03846767-TP73
ZBTB12	cg22128918	-0.436743	0.00135431	0.00319356	cg22128918-ZBTB12
ZFR2	cg24876786	-0.436641	0.00135826	0.0154249	cg24876786-ZFR2
MESP1	cg19438887	-0.436474	0.0013647	0.013415	cg19438887-MESP1
NMRAL1	cg10063637	-0.43631	0.00137107	0.0173114	cg10063637-NMRAL1
CYFIP1	cg02594498	-0.435917	0.00138642	0.000586522	cg02594498-CYFIP1
ZFP91	cg24684739	-0.435887	0.00138758	0.000228478	cg24684739-ZFP91
BAHCC1	cg09545579	-0.435692	0.00139527	0.0454779	cg09545579-BAHCC1
COL9A2	cg26791464	-0.435684	0.00139557	0.00654811	cg26791464-COL9A2
OXT	cg07747220	-0.435684	0.00139558	0.00198101	cg07747220-OXT
PCMTD1	cg05412843	-0.435334	0.00140949	0.000197913	cg05412843-PCMTD1
ZNF597	cg24333473	-0.435148	0.00141688	0.0281434	cg24333473-ZNF597
PIK3AP1	cg27190138	-0.435119	0.00141806	0.0557109	cg27190138-PIK3AP1
ARID5A	cg14255238	-0.435069	0.00142008	0.000589729	cg14255238-ARID5A
TRERF1	cg26748024	-0.435046	0.00142099	0.000643989	cg26748024-TRERF1
EVC2	cg05542338	-0.435024	0.00142186	0.0471984	cg05542338-EVC2
ZBTB12	cg16463880	-0.434228	0.00145415	0.0276908	cg16463880-ZBTB12
SV2B	cg13856711	-0.433851	0.00146965	9.21995e-05	cg13856711-SV2B
SPINT1	cg26531804	-0.433567	0.00148146	0.0286126	cg26531804-SPINT1
CNIH2	cg19026260	-0.433506	0.00148399	0.000287014	cg19026260-CNIH2
SEC61A2	cg12502342	-0.433482	0.00148499	1.78621e-05	cg12502342-SEC61A2
MAEA	cg03096285	-0.433265	0.0014941	0.0423303	cg03096285-MAEA
LZTS2	cg18326783	-0.433203	0.00149671	0.00425648	cg18326783-LZTS2
ITM2B	cg19544026	-0.433127	0.00149988	0.0119971	cg19544026-ITM2B
PTPRCAP	cg02423817	-0.433113	0.00150047	0.00235326	cg02423817-PTPRCAP
SARDH	cg13709982	-0.43301	0.00150484	0.0326187	cg13709982-SARDH
CHRNB4	cg27202210	-0.432986	0.00150583	0.000390095	cg27202210-CHRNB4
DUSP5	cg20253151	-0.432778	0.00151466	0.000360444	cg20253151-DUSP5
CCND1	cg12263469	-0.432645	0.00152031	0.00657511	cg12263469-CCND1
MKNK2	cg18179735	-0.432434	0.00152933	0.00659704	cg18179735-MKNK2
THRA	cg01341751	-0.432343	0.00153321	0.025109	cg01341751-THRA
CTBP1	cg08948841	-0.432317	0.00153435	0.0265222	cg08948841-CTBP1
PXDN	cg14037665	-0.432244	0.00153748	0.0135587	cg14037665-PXDN
FSCN1	cg09246253	-0.432121	0.00154281	0.0210763	cg09246253-FSCN1
TMEM132A	cg07268726	-0.432066	0.00154518	0.00511027	cg07268726-TMEM132A
RAB34	cg12873610	-0.43202	0.00154716	0.0193433	cg12873610-RAB34
HSPA2	cg00932128	-0.431944	0.00155046	0.00164638	cg00932128-HSPA2
NKAPL	cg02578944	-0.431872	0.00155357	0.0496888	cg02578944-NKAPL
CDK5R2	cg16831573	-0.431829	0.00155545	9.28845e-05	cg16831573-CDK5R2
GJC1	cg17203313	-0.431441	0.00157242	4.44566e-05	cg17203313-GJC1
RPP25	cg16064478	-0.431063	0.00158909	0.0138503	cg16064478-RPP25
XKR4	cg06868946	-0.431003	0.00159175	0.000663901	cg06868946-XKR4
ITPK1	cg16676734	-0.431001	0.00159182	0.00141869	cg16676734-ITPK1
ISLR2	cg05505745	-0.430981	0.00159274	0.0355275	cg05505745-ISLR2
HOOK1	cg23996071	-0.430778	0.00160179	0.000318435	cg23996071-HOOK1
TPPP3	cg10298187	-0.430733	0.0016038	0.00396518	cg10298187-TPPP3
CDC5L	cg01816997	-0.430636	0.00160811	0.000287983	cg01816997-CDC5L
TMEM88B	cg09368716	-0.430424	0.00161767	0.0112785	cg09368716-TMEM88B
NOS3	cg10501602	-0.430398	0.00161883	0.0619852	cg10501602-NOS3
WNT10A	cg26094599	-0.430367	0.00162021	0.0251769	cg26094599-WNT10A
PDE4C	cg18100425	-0.429922	0.00164041	0.0386973	cg18100425-PDE4C
DNAJA4	cg09214398	-0.429871	0.00164275	0.0248996	cg09214398-DNAJA4
DSG2	cg14311811	-0.429723	0.00164953	0.0527941	cg14311811-DSG2
S100A11	cg06767701	-0.429722	0.00164957	0.00536203	cg06767701-S100A11
C2CD4C	cg08979571	-0.429612	0.00165462	0.0220398	cg08979571-C2CD4C
ZNF140	cg24296250	-0.42953	0.00165838	0.000303911	cg24296250-ZNF140
LY75	cg24478096	-0.429485	0.00166044	0.111003	cg24478096-LY75
EVC2	cg14654886	-0.429451	0.00166202	0.0728491	cg14654886-EVC2
ITPR2	cg02569086	-0.42941	0.00166392	0.000109872	cg02569086-ITPR2
IER3	cg13137376	-0.429403	0.00166423	0.0592286	cg13137376-IER3
WNT10A	cg25607121	-0.429374	0.00166558	0.0377485	cg25607121-WNT10A
PTCHD3	cg00632657	-0.429369	0.0016658	0.044693	cg00632657-PTCHD3
ZNF597	cg10482201	-0.429058	0.00168025	0.029238	cg10482201-ZNF597
MRC2	cg12039583	-0.42898	0.00168389	0.00331041	cg12039583-MRC2
IQCE	cg04431829	-0.428946	0.00168546	0.00340865	cg04431829-IQCE
NPTX1	cg20557999	-0.428729	0.00169565	0.0493782	cg20557999-NPTX1
TRMT61A	cg11725265	-0.428119	0.00172451	0.0276818	cg11725265-TRMT61A
NACAD	cg05598919	-0.428077	0.00172651	0.0160908	cg05598919-NACAD
YJEFN3	cg15839431	-0.427611	0.0017489	0.0424698	cg15839431-YJEFN3
XKR8	cg24311947	-0.427564	0.00175118	0.0746256	cg24311947-XKR8
METRN	cg09510476	-0.427554	0.00175167	0.0246033	cg09510476-METRN
ZNF662	cg06580551	-0.427379	0.00176014	0.00421883	cg06580551-ZNF662
B4GALNT3	cg20907806	-0.426615	0.00179762	0.0170225	cg20907806-B4GALNT3
SPHK1	cg02042605	-0.426562	0.00180023	0.00339881	cg02042605-SPHK1
TXNRD1	cg15459780	-0.426459	0.00180531	0.0490639	cg15459780-TXNRD1
CCR10	cg06864083	-0.426348	0.00181085	0.0336658	cg06864083-CCR10
IFT80	cg01394089	-0.426138	0.00182135	3.8609e-05	cg01394089-IFT80
EED	cg16265078	-0.426131	0.00182167	0.000783554	cg16265078-EED
TMEM51	cg25469418	-0.426034	0.00182654	0.00309453	cg25469418-TMEM51
TRH	cg02700891	-0.425998	0.00182836	0.065111	cg02700891-TRH
RECQL	cg27536708	-0.425904	0.00183309	0.00179223	cg27536708-RECQL
CCDC8	cg06747432	-0.425798	0.00183841	0.0968444	cg06747432-CCDC8
SLC16A3	cg13747876	-0.425762	0.00184026	0.00401861	cg13747876-SLC16A3
CHST8	cg08400962	-0.42572	0.00184238	0.0289523	cg08400962-CHST8
ERI1	cg25232934	-0.425707	0.00184304	0.000143197	cg25232934-ERI1
TADA1	cg11966583	-0.425589	0.00184904	1.22499e-05	cg11966583-TADA1
TCF15	cg02760031	-0.425514	0.00185281	3.1073e-05	cg02760031-TCF15
ZFP91	cg20957095	-0.42529	0.00186427	0.00263388	cg20957095-ZFP91
EPHA2	cg21305452	-0.424828	0.00188801	0.000330969	cg21305452-EPHA2
SDR42E1	cg10147797	-0.424335	0.00191362	0.0311023	cg10147797-SDR42E1
CYBA	cg03787864	-0.424232	0.00191904	0.0713317	cg03787864-CYBA
DDIT4	cg10592592	-0.424036	0.00192932	0.00707694	cg10592592-DDIT4
CSPG5	cg04805109	-0.423635	0.0019506	0.00032122	cg04805109-CSPG5
ZNF367	cg14514174	-0.423629	0.00195088	5.1916e-05	cg14514174-ZNF367
MEX3B	cg09073799	-0.4236	0.00195246	0.0109861	cg09073799-MEX3B
DLL1	cg11519760	-0.423575	0.00195379	0.0447151	cg11519760-DLL1
VPS29	cg06820762	-0.423331	0.00196681	3.49367e-05	cg06820762-VPS29
AGAP1	cg04188555	-0.423292	0.00196892	0.00113041	cg04188555-AGAP1
LHX2	cg06626184	-0.423114	0.00197848	0.0399823	cg06626184-LHX2
TFCP2	cg22790973	-0.423044	0.00198223	0.00439996	cg22790973-TFCP2
LY75	cg01092293	-0.423042	0.00198236	0.0354659	cg01092293-LY75
SPTBN2	cg26878967	-0.423005	0.00198435	0.00448211	cg26878967-SPTBN2
GSG1L	cg07461072	-0.422979	0.00198579	0.00303961	cg07461072-GSG1L
MFSD10	cg17653203	-0.422941	0.00198785	0.00977803	cg17653203-MFSD10
NR2F2	cg12279294	-0.422802	0.00199534	0.0193997	cg12279294-NR2F2
ZFR2	cg13786089	-0.422689	0.00200153	0.0200835	cg13786089-ZFR2
ARSI	cg15101980	-0.422651	0.00200357	0.0424181	cg15101980-ARSI
IER3	cg10938374	-0.422288	0.00202348	0.0678595	cg10938374-IER3
FAM50B	cg25073793	-0.421961	0.00204148	0.0117771	cg25073793-FAM50B
DNAJA4	cg22935921	-0.421852	0.00204755	0.0282048	cg22935921-DNAJA4
NOC2L	cg20322444	-0.421842	0.00204813	0.0132477	cg20322444-NOC2L
C7orf50	cg20007465	-0.421796	0.00205065	0.000163161	cg20007465-C7orf50
NNAT	cg13708635	-0.421609	0.0020611	0.00369107	cg13708635-NNAT
RPP25	cg26548288	-0.421506	0.00206688	0.0169012	cg26548288-RPP25
TFCP2	cg11297723	-0.421441	0.00207048	0.00378462	cg11297723-TFCP2
NEUROG1	cg04330449	-0.421337	0.00207636	0.0658037	cg04330449-NEUROG1
PSMD5	cg09586646	-0.421329	0.00207679	0.0147058	cg09586646-PSMD5
CARM1	cg12552835	-0.421084	0.00209063	0.0117562	cg12552835-CARM1
MYL9	cg19214331	-0.421018	0.00209436	0.0036708	cg19214331-MYL9
MPST	cg08727202	-0.421001	0.00209535	0.0120481	cg08727202-MPST
ACP5	cg02874942	-0.420994	0.00209573	0.0398214	cg02874942-ACP5
TERF1	cg24350612	-0.420859	0.00210339	1.67287e-05	cg24350612-TERF1
ALS2CL	cg19455322	-0.420723	0.00211115	0.0516169	cg19455322-ALS2CL
FOXP4	cg01508045	-0.420507	0.0021235	0.0222473	cg01508045-FOXP4
HTRA3	cg26022526	-0.420359	0.00213202	0.0384596	cg26022526-HTRA3
EPHX3	cg21595709	-0.420233	0.00213927	0.0270841	cg21595709-EPHX3
SPHK2	cg17387989	-0.420194	0.00214153	3.52752e-05	cg17387989-SPHK2
DSCAM	cg21118414	-0.420174	0.0021427	0.0195837	cg21118414-DSCAM
MRPL55	cg05961374	-0.420022	0.00215149	0.0159657	cg05961374-MRPL55
BICD2	cg04269907	-0.419915	0.00215773	0.0320355	cg04269907-BICD2
ICA1L	cg08006957	-0.419787	0.00216519	2.21118e-05	cg08006957-ICA1L
SLC29A4	cg01121978	-0.419723	0.00216892	0.00241883	cg01121978-SLC29A4
SDR42E1	cg04821708	-0.4197	0.00217029	0.0194843	cg04821708-SDR42E1
MGAT3	cg21461856	-0.419577	0.00217747	0.030726	cg21461856-MGAT3
ZBTB12	cg09788778	-0.419559	0.00217853	0.0210784	cg09788778-ZBTB12
TRH	cg22512438	-0.419418	0.00218685	0.0841328	cg22512438-TRH
TBCCD1	cg26402401	-0.419303	0.00219365	0.00010084	cg26402401-TBCCD1
TIMM44	cg19458602	-0.419005	0.00221127	0.0229415	cg19458602-TIMM44
ISLR2	cg25833989	-0.418905	0.00221727	0.0332985	cg25833989-ISLR2
TMEM179	cg00107187	-0.418589	0.00223617	0.00142945	cg00107187-TMEM179
PIK3R2	cg11232793	-0.41856	0.00223793	0.000266819	cg11232793-PIK3R2
ISLR2	cg23152885	-0.418221	0.00225838	0.0326628	cg23152885-ISLR2
IER3	cg09235583	-0.418001	0.00227177	0.0329888	cg09235583-IER3
MEIS1	cg14775296	-0.417394	0.002309	0.00558643	cg14775296-MEIS1
MACROD1	cg26318627	-0.417173	0.00232273	0.0207844	cg26318627-MACROD1
GLB1L	cg20314884	-0.417088	0.00232797	0.00888691	cg20314884-GLB1L
YJEFN3	cg10172584	-0.416813	0.00234515	0.0313907	cg10172584-YJEFN3
E2F6	cg19075194	-0.416807	0.00234555	0.00105425	cg19075194-E2F6
TRIM9	cg02218306	-0.416732	0.00235023	4.5101e-05	cg02218306-TRIM9
HSPA9	cg13007349	-0.416564	0.00236083	0.00031204	cg13007349-HSPA9
NR2C2AP	cg08850289	-0.416475	0.00236645	5.85162e-05	cg08850289-NR2C2AP
DSCAM	cg07962392	-0.416433	0.0023691	0.00104213	cg07962392-DSCAM
OXT	cg26267561	-0.416336	0.00237522	0.0114051	cg26267561-OXT
IER3	cg04775710	-0.416294	0.00237789	0.0401765	cg04775710-IER3
NADK	cg15260978	-0.416245	0.00238099	0.00488682	cg15260978-NADK
EED	cg00644777	-0.416179	0.00238522	0.00101027	cg00644777-EED
TMEM52	cg04758387	-0.416147	0.00238722	0.0344389	cg04758387-TMEM52
TAF4	cg22262702	-0.415843	0.00240669	0.0772126	cg22262702-TAF4
TRIM27	cg02593352	-0.415654	0.00241881	1.22421e-05	cg02593352-TRIM27
DIDO1	cg23096297	-0.415512	0.00242799	0.00163631	cg23096297-DIDO1
TIMM44	cg06555246	-0.415324	0.00244019	0.0138039	cg06555246-TIMM44
CACNA1B	cg20669572	-0.415285	0.00244272	0.0232708	cg20669572-CACNA1B
RSPO1	cg06626655	-0.415033	0.00245916	0.0016393	cg06626655-RSPO1
ZBTB12	cg13127825	-0.414872	0.00246965	0.0097255	cg13127825-ZBTB12
B9D1	cg09363674	-0.414865	0.00247017	3.73713e-05	cg09363674-B9D1
GPR27	cg13026730	-0.414841	0.00247173	0.0492631	cg13026730-GPR27
GUCY2D	cg25587223	-0.414683	0.0024821	0.00160729	cg25587223-GUCY2D
SOCS7	cg02741359	-0.414603	0.00248736	0.000137911	cg02741359-SOCS7
THYN1	cg23927367	-0.414602	0.00248743	7.44019e-05	cg23927367-THYN1
MMP9	cg26132320	-0.414571	0.00248949	0.0620148	cg26132320-MMP9
ZNF516	cg03862651	-0.414537	0.00249176	0.00496677	cg03862651-ZNF516
DUT	cg06526753	-0.414522	0.00249271	0.000146046	cg06526753-DUT
HSPA2	cg27120999	-0.414508	0.0024937	0.0286589	cg27120999-HSPA2
TRIM13	cg04603834	-0.414435	0.0024985	0.000825016	cg04603834-TRIM13
GSTT1	cg01744396	-0.414243	0.00251127	0.0123844	cg01744396-GSTT1
RAB15	cg14856684	-0.414164	0.00251654	8.65253e-05	cg14856684-RAB15
DLL1	cg05228964	-0.41412	0.00251944	0.0340085	cg05228964-DLL1
IER3	cg09016822	-0.414011	0.00252679	0.0579854	cg09016822-IER3
MYCN	cg17519750	-0.413997	0.0025277	1.06967e-05	cg17519750-MYCN
PDLIM4	cg20385216	-0.413482	0.00256241	0.012469	cg20385216-PDLIM4
FGR	cg16922167	-0.413248	0.00257833	0.00823901	cg16922167-FGR
PRAME	cg17336139	-0.413154	0.0025847	0.0367528	cg17336139-PRAME
CLDN3	cg24440468	-0.413147	0.00258519	8.67947e-05	cg24440468-CLDN3
TSPYL5	cg15747595	-0.413081	0.0025897	0.0062547	cg15747595-TSPYL5
BMP8A	cg19494946	-0.412891	0.00260275	0.000748466	cg19494946-BMP8A
C2CD2	cg27164381	-0.412798	0.00260914	0.000124091	cg27164381-C2CD2
LY75	cg02280532	-0.412737	0.00261337	0.105166	cg02280532-LY75
IFT80	cg07360893	-0.412498	0.00262987	0.000275482	cg07360893-IFT80
WBP4	cg18157773	-0.412126	0.00265584	0.000206295	cg18157773-WBP4
SYT10	cg20472643	-0.412104	0.00265739	0.000165849	cg20472643-SYT10
TCF3	cg07318808	-0.411881	0.00267301	0.0033575	cg07318808-TCF3
YJEFN3	cg20098710	-0.411818	0.00267746	0.0169831	cg20098710-YJEFN3
DDIT4	cg01839993	-0.411725	0.00268403	0.0108419	cg01839993-DDIT4
CD248	cg14027234	-0.411659	0.00268867	0.00383759	cg14027234-CD248
GPD2	cg15736127	-0.41151	0.00269921	0.00426242	cg15736127-GPD2
SLCO4A1	cg25222263	-0.411316	0.00271304	3.21002e-05	cg25222263-SLCO4A1
BAIAP2	cg20317521	-0.411313	0.00271327	0.0159117	cg20317521-BAIAP2
PLBD1	cg19725903	-0.411234	0.00271887	0.0705838	cg19725903-PLBD1
ITPK1	cg10527288	-0.4112	0.00272132	2.34995e-05	cg10527288-ITPK1
ITM2B	cg15064916	-0.4111	0.00272846	0.00491172	cg15064916-ITM2B
COX4I2	cg21543589	-0.411082	0.00272982	0.0604134	cg21543589-COX4I2
XKR8	cg00265863	-0.411069	0.00273069	0.0562793	cg00265863-XKR8
APLP1	cg27093143	-0.411048	0.00273224	1.3459e-05	cg27093143-APLP1
CRIP1	cg25682097	-0.410843	0.002747	0.00554204	cg25682097-CRIP1
SUGT1P1	cg23689916	-0.410815	0.00274896	0.00018094	cg23689916-SUGT1P1
KCTD1	cg00868875	-0.410769	0.00275231	0.00435799	cg00868875-KCTD1
TMEM190	cg19402371	-0.410028	0.0028063	0.0478506	cg19402371-TMEM190
CRIP1	cg04411625	-0.409949	0.00281211	0.00311021	cg04411625-CRIP1
ZNF180	cg15540054	-0.409932	0.00281338	2.54451e-05	cg15540054-ZNF180
MPPE1	cg16290301	-0.409855	0.00281902	0.000276886	cg16290301-MPPE1
ERICH1	cg04867047	-0.409805	0.00282274	0.00137069	cg04867047-ERICH1
UBE2T	cg15173196	-0.409795	0.00282347	0.00077306	cg15173196-UBE2T
CYB5A	cg10878998	-0.409645	0.00283457	0.00234317	cg10878998-CYB5A
SRRM4	cg12878812	-0.409552	0.00284147	0.00018581	cg12878812-SRRM4
ASAP2	cg03261774	-0.409241	0.0028647	0.0025006	cg03261774-ASAP2
CTDP1	cg26020805	-0.409233	0.00286525	0.0166249	cg26020805-CTDP1
AMDHD2	cg12312863	-0.409204	0.00286741	0.0243669	cg12312863-AMDHD2
FMNL2	cg01467882	-0.409203	0.00286753	0.0063735	cg01467882-FMNL2
CTDP1	cg26632239	-0.409199	0.00286779	0.000895801	cg26632239-CTDP1
RPH3AL	cg05231332	-0.408993	0.00288325	0.013051	cg05231332-RPH3AL
RSRC2	cg08721831	-0.408947	0.00288675	3.29942e-06	cg08721831-RSRC2
AMDHD2	cg26516710	-0.408933	0.0028878	0.0770588	cg26516710-AMDHD2
HLA-A	cg08039587	-0.408698	0.00290556	0.00624875	cg08039587-HLA-A
MT1F	cg05611958	-0.408682	0.00290678	0.00402407	cg05611958-MT1F
GDF1	cg19256094	-0.408591	0.00291368	0.00796767	cg19256094-GDF1
TUBA1C	cg25751371	-0.40859	0.00291378	0.0271028	cg25751371-TUBA1C
SHF	cg18582992	-0.408571	0.0029152	0.0353192	cg18582992-SHF
ZFR2	cg15823845	-0.408563	0.00291579	0.0248768	cg15823845-ZFR2
ISL2	cg07573209	-0.408361	0.00293123	0.000811289	cg07573209-ISL2
TRAM2	cg02976309	-0.408209	0.00294282	0.0786394	cg02976309-TRAM2
LMTK2	cg23242017	-0.408184	0.00294471	0.000128697	cg23242017-LMTK2
PAX5	cg07990736	-0.408117	0.00294987	0.000133955	cg07990736-PAX5
TERT	cg16750953	-0.408055	0.00295466	0.0698761	cg16750953-TERT
ITM2B	cg04217178	-0.407791	0.002975	0.00332224	cg04217178-ITM2B
ZBTB12	cg14734916	-0.407651	0.0029859	0.0313818	cg14734916-ZBTB12
CDK5R1	cg03898962	-0.407547	0.00299393	0.00798822	cg03898962-CDK5R1
NTAN1	cg01118031	-0.407389	0.0030063	0.000228432	cg01118031-NTAN1
MANEAL	cg12900583	-0.407172	0.00302327	0.000322898	cg12900583-MANEAL
TULP1	cg02569698	-0.407096	0.00302926	8.88402e-05	cg02569698-TULP1
ITM2B	cg19154858	-0.407091	0.0030296	0.00643824	cg19154858-ITM2B
TBC1D24	cg05394010	-0.40679	0.00305339	0.0322485	cg05394010-TBC1D24
ISYNA1	cg15073853	-0.406538	0.00307338	0.000589737	cg15073853-ISYNA1
KCNB2	cg16729160	-0.406103	0.00310817	1.33055e-05	cg16729160-KCNB2
MDGA1	cg08494905	-0.405969	0.00311898	0.0456869	cg08494905-MDGA1
HTRA3	cg09495977	-0.405952	0.00312034	0.0537375	cg09495977-HTRA3
TAF4	cg06222087	-0.405845	0.003129	0.0247022	cg06222087-TAF4
ITM2B	cg12410014	-0.405687	0.0031418	0.00404705	cg12410014-ITM2B
RPA2	cg13114166	-0.40567	0.00314319	2.57424e-05	cg13114166-RPA2
CISD1	cg12416259	-0.405605	0.00314847	0.000302222	cg12416259-CISD1
CENPJ	cg24205289	-0.405545	0.00315334	0.000678894	cg24205289-CENPJ
TIMM22	cg27530058	-0.405322	0.00317157	4.41598e-05	cg27530058-TIMM22
ESAM	cg00456892	-0.405208	0.0031809	0.0685876	cg00456892-ESAM
MSX1	cg14039306	-0.405191	0.00318235	0.00165296	cg14039306-MSX1
YJEFN3	cg11244672	-0.405099	0.00318985	0.0382525	cg11244672-YJEFN3
WNT2B	cg19722720	-0.405044	0.00319438	4.93031e-05	cg19722720-WNT2B
ZNF596	cg18122708	-0.404887	0.00320735	0.000913623	cg18122708-ZNF596
EEF1D	cg00083359	-0.404596	0.00323149	0.00640384	cg00083359-EEF1D
FZD9	cg05666820	-0.404479	0.00324125	0.0318956	cg05666820-FZD9
LITAF	cg07994696	-0.404476	0.00324152	0.0145222	cg07994696-LITAF
MFSD10	cg05993265	-0.404388	0.00324886	0.0151884	cg05993265-MFSD10
TFCP2	cg20392585	-0.404316	0.0032549	0.00421048	cg20392585-TFCP2
TFCP2	cg13008978	-0.404071	0.00327548	0.00410264	cg13008978-TFCP2
DAZAP1	cg12272104	-0.40404	0.00327813	0.00753615	cg12272104-DAZAP1
SHANK3	cg06422471	-0.404036	0.00327846	0.0529756	cg06422471-SHANK3
GOLGA8A	cg17163752	-0.404004	0.00328113	0.000457679	cg17163752-GOLGA8A
LY75	cg14819504	-0.403956	0.0032852	0.085903	cg14819504-LY75
NR2F1	cg03714110	-0.403951	0.00328564	0.0300586	cg03714110-NR2F1
TMEM190	cg25293806	-0.403918	0.00328844	0.0277874	cg25293806-TMEM190
TIMM44	cg10709671	-0.403898	0.00329006	0.0146728	cg10709671-TIMM44
TMEM179	cg10281977	-0.403889	0.00329083	0.00394509	cg10281977-TMEM179
GJD2	cg00792849	-0.403799	0.00329849	0.000113411	cg00792849-GJD2
FOXK1	cg05145608	-0.403754	0.00330228	0.00836936	cg05145608-FOXK1
NAT8L	cg23855319	-0.403653	0.00331083	0.0506328	cg23855319-NAT8L
FAM50B	cg09821214	-0.403639	0.00331202	0.00922275	cg09821214-FAM50B
USP15	cg18915437	-0.403516	0.0033225	9.94059e-05	cg18915437-USP15
SIRT3	cg22718774	-0.403315	0.00333971	8.20989e-05	cg22718774-SIRT3
MAP1LC3A	cg27624319	-0.403223	0.00334763	0.0200862	cg27624319-MAP1LC3A
RUFY1	cg05712903	-0.40302	0.00336509	0.000290022	cg05712903-RUFY1
PTGFRN	cg08936785	-0.403	0.00336684	0.00910826	cg08936785-PTGFRN
GNG4	cg09649610	-0.402834	0.00338119	0.00107609	cg09649610-GNG4
ACTG1	cg24627793	-0.402819	0.00338248	2.9375e-05	cg24627793-ACTG1
COCH	cg26069353	-0.402783	0.00338559	0.0101729	cg26069353-COCH
HOXC4	cg21703606	-0.402412	0.00341791	0.00856826	cg21703606-HOXC4
LY75	cg18514922	-0.402173	0.00343885	0.0845094	cg18514922-LY75
KCNK15	cg25301532	-0.401999	0.00345422	0.0200473	cg25301532-KCNK15
COX4I2	cg26070540	-0.40198	0.00345585	0.0615638	cg26070540-COX4I2
CAMKV	cg13468002	-0.401756	0.0034757	0.000152229	cg13468002-CAMKV
PRC1	cg03379200	-0.401654	0.00348477	8.71428e-05	cg03379200-PRC1
COL2A1	cg13330524	-0.401642	0.00348584	3.38087e-05	cg13330524-COL2A1
SLIT1	cg23685759	-0.401533	0.0034956	0.0172011	cg23685759-SLIT1
KCNH3	cg19256236	-0.401511	0.00349751	0.00086437	cg19256236-KCNH3
LRPAP1	cg02846431	-0.401333	0.00351347	0.000795486	cg02846431-LRPAP1
EBF3	cg27454298	-0.401286	0.00351764	0.00275569	cg27454298-EBF3
ITM2B	cg05714563	-0.401247	0.00352119	0.00174733	cg05714563-ITM2B
NMU	cg26536813	-0.401202	0.00352517	0.000413691	cg26536813-NMU
CHTF18	cg00719332	-0.401078	0.00353632	0.00200354	cg00719332-CHTF18
ALG5	cg18954371	-0.400958	0.00354715	7.86779e-06	cg18954371-ALG5
ZBTB12	cg04603811	-0.400785	0.00356287	0.00847327	cg04603811-ZBTB12
HS3ST3B1	cg26572811	-0.400761	0.003565	0.00212949	cg26572811-HS3ST3B1
HS3ST3B1	cg20152539	-0.400603	0.00357942	0.00454716	cg20152539-HS3ST3B1
CYGB	cg23888340	-0.400538	0.00358537	0.0309149	cg23888340-CYGB
CPEB3	cg05117785	-0.40048	0.00359061	0.000119994	cg05117785-CPEB3
GRB2	cg08024316	-0.400457	0.00359271	0.000999176	cg08024316-GRB2
KIF12	cg14014506	-0.400428	0.00359541	0.00103349	cg14014506-KIF12
IER3	cg10060574	-0.400109	0.00362462	0.0344589	cg10060574-IER3
TCF3	cg05889881	-0.400047	0.00363037	0.00314863	cg05889881-TCF3
IFFO2	cg02856606	-0.400024	0.00363249	0.000103966	cg02856606-IFFO2
NOS3	cg20498962	-0.399917	0.00364235	0.0533377	cg20498962-NOS3
SIGIRR	cg18351999	-0.399737	0.00365904	0.037413	cg18351999-SIGIRR
HPCA	cg22354583	-0.399703	0.00366226	0.00394023	cg22354583-HPCA
HTRA3	cg21737039	-0.399654	0.0036668	0.0467716	cg21737039-HTRA3
ADARB2	cg18944640	-0.39959	0.00367272	0.0313942	cg18944640-ADARB2
KCNF1	cg16163981	-0.399588	0.00367291	0.0379038	cg16163981-KCNF1
BSCL2	cg26333513	-0.399533	0.00367807	0.000122186	cg26333513-BSCL2
ENO3	cg17820591	-0.399441	0.00368661	0.0214448	cg17820591-ENO3
STMN1	cg23079732	-0.399389	0.00369151	0.00012865	cg23079732-STMN1
CDC7	cg11831711	-0.399364	0.00369381	4.94178e-05	cg11831711-CDC7
ARHGAP23	cg03930313	-0.399112	0.00371749	0.0747678	cg03930313-ARHGAP23
HNRNPF	cg10501008	-0.398826	0.00374456	0.00216525	cg10501008-HNRNPF
KCNF1	cg12501142	-0.398706	0.00375595	0.0337734	cg12501142-KCNF1
FSCN1	cg06123544	-0.398629	0.0037633	2.68082e-05	cg06123544-FSCN1
NPTX1	cg09103658	-0.398491	0.00377639	0.0692261	cg09103658-NPTX1
APC2	cg05620923	-0.398391	0.00378597	0.0054322	cg05620923-APC2
TMEM106A	cg04482110	-0.398374	0.00378765	0.0441493	cg04482110-TMEM106A
OXT	cg16887334	-0.398369	0.00378811	0.00750879	cg16887334-OXT
TSC22D4	cg27080725	-0.398114	0.0038126	0.0210146	cg27080725-TSC22D4
TBC1D16	cg08823837	-0.398055	0.00381822	0.00126858	cg08823837-TBC1D16
USP2	cg18262852	-0.397819	0.0038411	0.0148076	cg18262852-USP2
INPPL1	cg10119679	-0.397732	0.00384956	0.000833623	cg10119679-INPPL1
ALG9	cg25986723	-0.397443	0.00387766	0.000133253	cg25986723-ALG9
RAB34	cg21816330	-0.397391	0.00388273	0.0475764	cg21816330-RAB34
TRH	cg11940285	-0.397244	0.00389718	0.0542968	cg11940285-TRH
IER3	cg27449131	-0.39721	0.00390053	0.0637357	cg27449131-IER3
MCF2L	cg10733978	-0.397065	0.00391481	0.00153453	cg10733978-MCF2L
CCNA1	cg24334591	-0.396968	0.0039244	0.00140196	cg24334591-CCNA1
STMN1	cg20685674	-0.396939	0.00392719	0.000627579	cg20685674-STMN1
FERMT3	cg02556655	-0.396901	0.00393095	0.0111923	cg02556655-FERMT3
ZNF219	cg07146723	-0.396806	0.00394039	0.0738003	cg07146723-ZNF219
CCNA1	cg08215918	-0.396763	0.00394461	0.0015169	cg08215918-CCNA1
SMARCA4	cg13656738	-0.396472	0.00397363	0.00757446	cg13656738-SMARCA4
TXNRD1	cg26861960	-0.396407	0.00398012	0.00937944	cg26861960-TXNRD1
KCNF1	cg01416043	-0.396336	0.00398721	0.0435817	cg01416043-KCNF1
GTF2IRD1	cg12209693	-0.396254	0.00399541	0.000410685	cg12209693-GTF2IRD1
DDIT4	cg20897136	-0.396124	0.00400857	0.00818318	cg20897136-DDIT4
MAP1LC3A	cg19630440	-0.396074	0.00401355	0.0278004	cg19630440-MAP1LC3A
EID3	cg00588621	-0.395948	0.00402629	0.0691833	cg00588621-EID3
EVC2	cg17255450	-0.395903	0.00403083	0.0505419	cg17255450-EVC2
DEK	cg21091119	-0.395891	0.00403199	8.53436e-06	cg21091119-DEK
ZBTB12	cg00459243	-0.395833	0.00403793	0.0239055	cg00459243-ZBTB12
STMN2	cg00398130	-0.39576	0.00404531	0.000690803	cg00398130-STMN2
CDK1	cg13954297	-0.395684	0.00405306	0.00012192	cg13954297-CDK1
UBE2T	cg26399396	-0.395363	0.00408578	0.000509212	cg26399396-UBE2T
FAM50B	cg25195497	-0.39516	0.00410657	0.0136313	cg25195497-FAM50B
AMDHD2	cg10347555	-0.395044	0.00411857	0.0553047	cg10347555-AMDHD2
XKR8	cg06352370	-0.395012	0.00412178	0.0507794	cg06352370-XKR8
TRMT61A	cg11989422	-0.394966	0.00412653	0.0198497	cg11989422-TRMT61A
CIAO1	cg23561859	-0.39494	0.00412927	2.68721e-05	cg23561859-CIAO1
CCDC144A	cg07570663	-0.394929	0.0041304	0.0215605	cg07570663-CCDC144A
DAB2IP	cg05357131	-0.39488	0.00413545	0.0058056	cg05357131-DAB2IP
HOMER3	cg08105378	-0.394836	0.00414002	0.000607563	cg08105378-HOMER3
BLVRA	cg19725553	-0.39474	0.00414995	0.0170053	cg19725553-BLVRA
TAF4	cg18848959	-0.39464	0.0041604	0.0337878	cg18848959-TAF4
SUFU	cg09256136	-0.394549	0.00416982	2.40653e-05	cg09256136-SUFU
DBNL	cg16826947	-0.394154	0.00421119	0.000209519	cg16826947-DBNL
ARL4D	cg01445163	-0.394057	0.00422136	0.0201246	cg01445163-ARL4D
FAM50B	cg23835083	-0.393991	0.00422838	0.0127474	cg23835083-FAM50B
COL4A1	cg23125970	-0.393856	0.0042426	0.00375361	cg23125970-COL4A1
ZBTB12	cg08975528	-0.393669	0.00426242	0.0283477	cg08975528-ZBTB12
NNAT	cg11174847	-0.39359	0.0042708	0.00301298	cg11174847-NNAT
RPH3AL	cg21909751	-0.393462	0.00428449	0.0105943	cg21909751-RPH3AL
ZNF446	cg17935210	-0.393434	0.0042874	1.32534e-05	cg17935210-ZNF446
CACNA1H	cg03501953	-0.393418	0.00428915	0.0195624	cg03501953-CACNA1H
MEIS1	cg06833110	-0.393354	0.00429602	0.0123772	cg06833110-MEIS1
PSME2	cg05341425	-0.393321	0.00429953	0.000124534	cg05341425-PSME2
ARPC4	cg02721184	-0.393253	0.00430676	0.000408844	cg02721184-ARPC4
TMEM130	cg05833635	-0.393108	0.00432242	0.00194312	cg05833635-TMEM130
APOLD1	cg12749787	-0.39302	0.0043319	0.0010342	cg12749787-APOLD1
SDC3	cg19653440	-0.392788	0.00435692	7.86208e-05	cg19653440-SDC3
HS6ST1	cg20902958	-0.392754	0.00436058	0.00112872	cg20902958-HS6ST1
PMEPA1	cg12473257	-0.392753	0.00436068	0.00535038	cg12473257-PMEPA1
NPPC	cg07935340	-0.392698	0.0043667	0.0143138	cg07935340-NPPC
RUFY1	cg10693251	-0.392651	0.00437182	0.000372083	cg10693251-RUFY1
TERT	cg07285213	-0.392607	0.00437656	0.022176	cg07285213-TERT
MTA3	cg20707764	-0.392582	0.00437925	0.000153627	cg20707764-MTA3
DIP2A	cg16004390	-0.392546	0.00438314	0.0213354	cg16004390-DIP2A
ZBTB12	cg25861453	-0.392509	0.00438723	0.00660143	cg25861453-ZBTB12
KIF7	cg26282505	-0.392195	0.00442154	0.00450288	cg26282505-KIF7
PHOX2A	cg26987660	-0.392009	0.00444203	0.0666476	cg26987660-PHOX2A
MTSS1	cg27136289	-0.391947	0.00444878	0.000313862	cg27136289-MTSS1
KLF11	cg01354088	-0.391919	0.00445194	0.0492234	cg01354088-KLF11
EVC2	cg06426416	-0.391743	0.00447139	0.0293708	cg06426416-EVC2
PACSIN1	cg06623698	-0.391636	0.0044833	0.0146985	cg06623698-PACSIN1
RNFT1	cg19049616	-0.391622	0.00448485	5.69887e-05	cg19049616-RNFT1
ITM2B	cg14893690	-0.391535	0.00449452	0.00763886	cg14893690-ITM2B
FAM50B	cg03202897	-0.391532	0.00449484	0.00815632	cg03202897-FAM50B
MTMR6	cg14217684	-0.391516	0.00449664	7.37941e-06	cg14217684-MTMR6
LTBR	cg19476647	-0.391464	0.00450234	0.0205713	cg19476647-LTBR
HPCAL1	cg11074834	-0.391287	0.00452216	0.00105857	cg11074834-HPCAL1
MEN1	cg18064219	-0.391189	0.00453318	3.60214e-05	cg18064219-MEN1
RTN4RL1	cg23669611	-0.391136	0.00453911	0.00323111	cg23669611-RTN4RL1
ZNF219	cg26070281	-0.391126	0.00454025	0.0781327	cg26070281-ZNF219
PRDM16	cg12074391	-0.391098	0.0045434	0.0037422	cg12074391-PRDM16
SLC6A15	cg19952303	-0.391042	0.00454963	7.59814e-06	cg19952303-SLC6A15
PDE4C	cg00053073	-0.39091	0.00456446	0.0531842	cg00053073-PDE4C
FLCN	cg19830245	-0.390857	0.00457046	0.00120738	cg19830245-FLCN
NPHS1	cg19537317	-0.390839	0.00457251	0.00958823	cg19537317-NPHS1
LETM2	cg05250042	-0.390739	0.00458385	0.000158462	cg05250042-LETM2
HYAL2	cg05118960	-0.390738	0.00458392	0.0629045	cg05118960-HYAL2
GSC	cg20804555	-0.390722	0.00458577	0.00080844	cg20804555-GSC
LIME1	cg22961457	-0.390715	0.00458656	0.0642315	cg22961457-LIME1
RGMA	cg17400113	-0.390662	0.00459257	0.00433221	cg17400113-RGMA
EFS	cg14370314	-0.390453	0.00461633	0.00419704	cg14370314-EFS
ADAM12	cg05237641	-0.39039	0.00462354	0.0485175	cg05237641-ADAM12
HYI	cg07383250	-0.39028	0.00463604	0.00139092	cg07383250-HYI
CCNJ	cg26268044	-0.390124	0.00465397	1.32968e-05	cg26268044-CCNJ
STAT5B	cg18810026	-0.389895	0.00468033	0.00581778	cg18810026-STAT5B
EPHX3	cg18366919	-0.389811	0.00469003	0.045622	cg18366919-EPHX3
ZFP62	cg15096193	-0.389797	0.00469162	9.40944e-05	cg15096193-ZFP62
PSMD9	cg25722423	-0.389693	0.00470357	6.61201e-05	cg25722423-PSMD9
UHRF1	cg19230709	-0.389602	0.00471419	0.000203107	cg19230709-UHRF1
C7orf50	cg02192504	-0.389489	0.00472736	0.00188512	cg02192504-C7orf50
RGMA	cg24569831	-0.389484	0.00472795	0.00488981	cg24569831-RGMA
TMEM37	cg08076266	-0.389264	0.00475355	0.0422056	cg08076266-TMEM37
PYCARD	cg09866102	-0.389241	0.00475627	0.043686	cg09866102-PYCARD
RCVRN	cg27600813	-0.389233	0.00475714	0.0202305	cg27600813-RCVRN
ABCA7	cg21590311	-0.3892	0.00476105	0.000277761	cg21590311-ABCA7
ZNF597	cg09596866	-0.389175	0.004764	0.0244177	cg09596866-ZNF597
MMP21	cg02914827	-0.389084	0.00477469	0.0624425	cg02914827-MMP21
SYT10	cg18158990	-0.389081	0.00477502	0.000451776	cg18158990-SYT10
SPHK2	cg21519787	-0.389072	0.004776	0.0366495	cg21519787-SPHK2
KCNAB3	cg21017569	-0.388888	0.00479763	0.0709166	cg21017569-KCNAB3
ENOPH1	cg02226688	-0.388886	0.0047979	7.7646e-05	cg02226688-ENOPH1
WSCD1	cg18340535	-0.38884	0.0048034	0.0111468	cg18340535-WSCD1
COMMD7	cg08728520	-0.388553	0.0048373	0.000140578	cg08728520-COMMD7
RTKN	cg00326131	-0.388368	0.00485927	0.0521108	cg00326131-RTKN
PLIN5	cg22452122	-0.388281	0.00486968	0.0401192	cg22452122-PLIN5
NHLRC3	cg14640736	-0.38822	0.004877	0.000128489	cg14640736-NHLRC3
ATP8B2	cg20934881	-0.38818	0.00488174	0.00762489	cg20934881-ATP8B2
SPINT1	cg12426344	-0.388175	0.00488236	0.0300989	cg12426344-SPINT1
POLRMT	cg15726557	-0.388019	0.00490106	0.00332416	cg15726557-POLRMT
C4orf33	cg25001794	-0.387886	0.00491706	0.00127605	cg25001794-C4orf33
CARS2	cg24847937	-0.387884	0.00491725	0.00107326	cg24847937-CARS2
KPNA3	cg16368059	-0.387859	0.00492029	0.000373014	cg16368059-KPNA3
ITPRIPL1	cg11270393	-0.387857	0.00492054	0.000384461	cg11270393-ITPRIPL1
NOP14	cg24385450	-0.38783	0.00492385	0.0113691	cg24385450-NOP14
RASA3	cg01289343	-0.387802	0.00492723	0.00509735	cg01289343-RASA3
SYT13	cg08680146	-0.387746	0.00493392	0.00024376	cg08680146-SYT13
NCLN	cg15784997	-0.387732	0.00493567	0.0069978	cg15784997-NCLN
TMEM208	cg27651003	-0.387677	0.0049423	9.23545e-05	cg27651003-TMEM208
KLHL29	cg11227278	-0.387677	0.00494233	0.00153406	cg11227278-KLHL29
ZBTB12	cg25470384	-0.387646	0.00494601	0.0063678	cg25470384-ZBTB12
FAM111A	cg02737625	-0.387591	0.00495269	0.000139281	cg02737625-FAM111A
WBP4	cg13686622	-0.387546	0.00495812	0.00117783	cg13686622-WBP4
ATP11A	cg03062544	-0.387413	0.00497436	0.00134762	cg03062544-ATP11A
TMEM51	cg19505659	-0.386899	0.00503715	0.00951436	cg19505659-TMEM51
GPR27	cg04087740	-0.386883	0.00503915	0.0530212	cg04087740-GPR27
E2F8	cg07085895	-0.386744	0.00505628	0.000165003	cg07085895-E2F8
DLEU7	cg17288288	-0.386635	0.00506976	0.0225715	cg17288288-DLEU7
HSPA2	cg00880494	-0.386623	0.00507125	0.00335973	cg00880494-HSPA2
MEIS1	cg10464312	-0.386556	0.00507946	0.0197567	cg10464312-MEIS1
RBP1	cg15288618	-0.386444	0.00509341	0.0394167	cg15288618-RBP1
CCDC8	cg17375267	-0.386192	0.00512473	0.0545011	cg17375267-CCDC8
ISYNA1	cg21962901	-0.386116	0.00513429	0.000886067	cg21962901-ISYNA1
ISG15	cg03811829	-0.386068	0.00514027	0.00289955	cg03811829-ISG15
RAX2	cg10657121	-0.385955	0.00515444	0.0146631	cg10657121-RAX2
TCEA3	cg07356011	-0.385866	0.00516561	0.0345935	cg07356011-TCEA3
ADAM12	cg14621053	-0.385737	0.00518193	0.0514976	cg14621053-ADAM12
MTSS1	cg06710295	-0.385681	0.00518897	6.95848e-05	cg06710295-MTSS1
IER3	cg13885965	-0.385669	0.00519041	0.0439873	cg13885965-IER3
USP19	cg04073039	-0.385638	0.00519433	2.97675e-05	cg04073039-USP19
FAM50B	cg18197332	-0.385638	0.00519438	0.0184381	cg18197332-FAM50B
CCDC82	cg01651364	-0.385631	0.0051953	0.000557978	cg01651364-CCDC82
SLC43A3	cg19167683	-0.385544	0.00520623	0.108007	cg19167683-SLC43A3
KIF1A	cg14662379	-0.385418	0.00522223	0.000251974	cg14662379-KIF1A
MDM1	cg11160386	-0.38525	0.00524366	0.000196864	cg11160386-MDM1
APC2	cg15709766	-0.385108	0.00526174	0.00680423	cg15709766-APC2
LZTS2	cg00496026	-0.384989	0.0052769	0.0145644	cg00496026-LZTS2
SLC39A7	cg20065022	-0.384946	0.0052825	4.55289e-05	cg20065022-SLC39A7
CBS	cg01193064	-0.384936	0.00528376	0.0199811	cg01193064-CBS
EPHA2	cg17755923	-0.384881	0.00529079	0.00463851	cg17755923-EPHA2
NEUROG1	cg04897683	-0.384825	0.00529803	0.0750905	cg04897683-NEUROG1
TRAM2	cg16161214	-0.384803	0.00530085	0.011024	cg16161214-TRAM2
DSG2	cg24682036	-0.384667	0.00531829	0.0518314	cg24682036-DSG2
ATAD3C	cg13798621	-0.384655	0.00531992	0.0622754	cg13798621-ATAD3C
HLA-DQB1	cg18024368	-0.384558	0.00533246	0.016218	cg18024368-HLA-DQB1
DPYSL4	cg02881742	-0.384475	0.00534317	0.00251166	cg02881742-DPYSL4
SETD1B	cg14230390	-0.384468	0.0053441	0.00012868	cg14230390-SETD1B
DDX28	cg04960941	-0.384431	0.00534885	5.78564e-05	cg04960941-DDX28
RBP1	cg12298268	-0.384399	0.00535295	0.0602169	cg12298268-RBP1
EXOSC9	cg19671926	-0.384339	0.00536085	5.11043e-06	cg19671926-EXOSC9
PRKAR1B	cg23052527	-0.384306	0.00536511	0.00333708	cg23052527-PRKAR1B
KIF12	cg02838492	-0.384305	0.00536517	0.00281814	cg02838492-KIF12
PIM3	cg11801110	-0.384259	0.00537112	0.0245905	cg11801110-PIM3
GNA12	cg23285459	-0.384151	0.0053853	0.00239875	cg23285459-GNA12
RNASEH2B	cg07818646	-0.38412	0.00538934	5.32949e-05	cg07818646-RNASEH2B
STOML1	cg00441382	-0.384114	0.00539006	6.7935e-05	cg00441382-STOML1
IER3	cg08687386	-0.384075	0.00539524	0.00852005	cg08687386-IER3
ABR	cg09418922	-0.384033	0.00540067	0.0575498	cg09418922-ABR
CALHM2	cg09541379	-0.384004	0.00540445	0.0786735	cg09541379-CALHM2
NAA25	cg04623168	-0.383855	0.00542397	2.92801e-05	cg04623168-NAA25
PRMT2	cg04631283	-0.383698	0.00544463	0.00130043	cg04631283-PRMT2
CPEB1	cg03340215	-0.383487	0.00547249	0.0464888	cg03340215-CPEB1
TRIM46	cg10446869	-0.383461	0.00547586	0.00916995	cg10446869-TRIM46
PXDN	cg24129977	-0.383328	0.00549357	0.0139926	cg24129977-PXDN
ZNF423	cg10406696	-0.383222	0.00550762	0.00228945	cg10406696-ZNF423
MON1B	cg02597269	-0.383221	0.00550774	1.96868e-05	cg02597269-MON1B
WFDC1	cg05377387	-0.382988	0.00553878	0.0195856	cg05377387-WFDC1
ISL2	cg03465861	-0.38287	0.00555451	0.0116469	cg03465861-ISL2
THUMPD3	cg26463106	-0.382717	0.00557517	0.00326181	cg26463106-THUMPD3
CTH	cg26890010	-0.382667	0.00558185	1.31577e-05	cg26890010-CTH
CLEC4GP1	cg10585208	-0.382635	0.00558611	0.0276622	cg10585208-CLEC4GP1
DIXDC1	cg25885322	-0.38255	0.00559757	6.43449e-05	cg25885322-DIXDC1
PHF21B	cg06008724	-0.382451	0.00561096	4.15291e-05	cg06008724-PHF21B
THYN1	cg11332441	-0.382307	0.00563051	0.000571369	cg11332441-THYN1
LRRC42	cg14169160	-0.382161	0.00565029	0.000917432	cg14169160-LRRC42
MEIS3P1	cg15825417	-0.382142	0.00565287	0.0103452	cg15825417-MEIS3P1
RAB36	cg11409620	-0.382021	0.00566937	0.000932142	cg11409620-RAB36
STK40	cg23917779	-0.381804	0.00569896	0.0158099	cg23917779-STK40
DUSP2	cg24297695	-0.381638	0.00572184	0.00294335	cg24297695-DUSP2
FAM50B	cg21740964	-0.381528	0.00573701	0.0158871	cg21740964-FAM50B
PER3	cg08764927	-0.381512	0.00573914	0.0306306	cg08764927-PER3
SBK1	cg09501762	-0.3815	0.00574079	0.0103853	cg09501762-SBK1
SFT2D2	cg12154153	-0.381485	0.00574287	0.00147065	cg12154153-SFT2D2
PTPN18	cg18661819	-0.381217	0.0057799	0.000319795	cg18661819-PTPN18
ISL2	cg23513966	-0.381139	0.00579079	0.0106527	cg23513966-ISL2
LHX2	cg00982919	-0.38109	0.00579757	0.056367	cg00982919-LHX2
MCF2L	cg02650286	-0.381063	0.0058014	0.00152942	cg02650286-MCF2L
ISL2	cg10823473	-0.380994	0.00581096	0.010761	cg10823473-ISL2
KIF12	cg17465304	-0.380963	0.00581528	0.0026206	cg17465304-KIF12
ADCY9	cg02840199	-0.380926	0.00582043	0.00644881	cg02840199-ADCY9
HVCN1	cg10435123	-0.380912	0.00582234	0.0900237	cg10435123-HVCN1
APLP1	cg07646999	-0.380852	0.00583076	0.00344592	cg07646999-APLP1
ZNF768	cg02223028	-0.38084	0.00583248	0.00408054	cg02223028-ZNF768
NHLRC3	cg17904815	-0.380739	0.00584652	8.63297e-05	cg17904815-NHLRC3
TRIM9	cg18282456	-0.380725	0.00584857	0.000233374	cg18282456-TRIM9
WNT10A	cg01277331	-0.380605	0.0058654	0.0257214	cg01277331-WNT10A
ARHGEF10	cg05321307	-0.380166	0.00592729	0.00847262	cg05321307-ARHGEF10
UNC5A	cg22338352	-0.380092	0.0059379	0.000256156	cg22338352-UNC5A
RBM8A	cg05660005	-0.380078	0.0059398	0.0106507	cg05660005-RBM8A
TICAM1	cg22770755	-0.379843	0.0059733	0.00105806	cg22770755-TICAM1
CCDC144A	cg26800237	-0.379833	0.00597467	0.00717511	cg26800237-CCDC144A
ACTG1	cg08078213	-0.379825	0.00597586	6.37317e-05	cg08078213-ACTG1
MPPE1	cg06092834	-0.379734	0.00598891	0.000160878	cg06092834-MPPE1
SPHK2	cg02821871	-0.379698	0.00599403	0.0196456	cg02821871-SPHK2
MMP9	cg23303369	-0.379493	0.00602344	0.0377845	cg23303369-MMP9
PSMD5	cg09833538	-0.379447	0.00603003	0.00275342	cg09833538-PSMD5
LSR	cg16612742	-0.379379	0.00603983	0.000911677	cg16612742-LSR
KLHL21	cg09265619	-0.379316	0.006049	0.00332642	cg09265619-KLHL21
TLX2	cg00234616	-0.379219	0.00606302	5.76415e-05	cg00234616-TLX2
TRPS1	cg06368590	-0.378996	0.00609534	0.136014	cg06368590-TRPS1
GFRA1	cg20095233	-0.378992	0.00609581	6.49812e-05	cg20095233-GFRA1
HOMER3	cg08886546	-0.378964	0.00609988	0.015315	cg08886546-HOMER3
PRKAR1B	cg22247495	-0.378879	0.00611226	0.000846914	cg22247495-PRKAR1B
CYGB	cg19249708	-0.378796	0.00612441	0.0516266	cg19249708-CYGB
TMEM179	cg21495139	-0.378525	0.00616402	0.000567259	cg21495139-TMEM179
PDE6B	cg09382601	-0.378345	0.00619051	0.0402538	cg09382601-PDE6B
GPRC5C	cg04387597	-0.378292	0.00619829	0.00440841	cg04387597-GPRC5C
IGF2BP1	cg06638433	-0.378279	0.00620028	0.000329147	cg06638433-IGF2BP1
RNF165	cg26197699	-0.378049	0.0062343	7.5669e-06	cg26197699-RNF165
ZNF423	cg07633317	-0.378003	0.00624101	0.0562464	cg07633317-ZNF423
INTS1	cg02477548	-0.377998	0.00624185	0.0029573	cg02477548-INTS1
THUMPD3	cg06361510	-0.37795	0.00624895	0.00232037	cg06361510-THUMPD3
VDAC3	cg18152809	-0.377886	0.00625841	0.0121028	cg18152809-VDAC3
HOMER3	cg08894891	-0.377852	0.00626359	0.00226875	cg08894891-HOMER3
ASPHD1	cg08515989	-0.377841	0.00626521	0.0131497	cg08515989-ASPHD1
IER3	cg09127400	-0.37781	0.00626983	0.0569325	cg09127400-IER3
ST6GALNAC5	cg21961707	-0.377772	0.00627538	9.03017e-05	cg21961707-ST6GALNAC5
LRRC10B	cg23744030	-0.377751	0.00627852	0.000159884	cg23744030-LRRC10B
RASGEF1C	cg01030213	-0.377627	0.00629714	0.00252614	cg01030213-RASGEF1C
RNFT1	cg09387102	-0.377431	0.0063264	8.47941e-05	cg09387102-RNFT1
LHX2	cg13964092	-0.377343	0.00633964	0.0010026	cg13964092-LHX2
PHOX2A	cg23619769	-0.377104	0.00637571	0.0663261	cg23619769-PHOX2A
SPHK2	cg17865555	-0.377103	0.00637588	0.0283902	cg17865555-SPHK2
PDE4C	cg03165195	-0.377091	0.00637761	0.013962	cg03165195-PDE4C
AS3MT	cg08856941	-0.377087	0.00637831	0.000453363	cg08856941-AS3MT
EIF3G	cg08869376	-0.377006	0.00639053	0.00478411	cg08869376-EIF3G
CTBP2	cg02921122	-0.377002	0.00639112	0.0110354	cg02921122-CTBP2
TMEM106A	cg18222083	-0.376928	0.00640229	0.0678618	cg18222083-TMEM106A
TFCP2	cg18751588	-0.376906	0.00640569	0.00371123	cg18751588-TFCP2
TMEM106A	cg03049782	-0.376866	0.0064118	0.0625389	cg03049782-TMEM106A
ADAM12	cg13488201	-0.376653	0.00644415	0.0491272	cg13488201-ADAM12
RCOR2	cg10349758	-0.376483	0.00647009	7.74231e-05	cg10349758-RCOR2
USP5	cg02384530	-0.376482	0.00647023	0.000452444	cg02384530-USP5
LY75	cg00268019	-0.376458	0.00647396	0.0707175	cg00268019-LY75
GMIP	cg04571369	-0.37639	0.00648431	0.00398571	cg04571369-GMIP
ATAD3C	cg23016632	-0.375985	0.00654678	0.0521894	cg23016632-ATAD3C
STXBP5L	cg10943458	-0.375889	0.00656157	0.00573318	cg10943458-STXBP5L
NOL4	cg12911428	-0.375816	0.00657293	0.000122989	cg12911428-NOL4
CTBP1	cg25897951	-0.375803	0.00657492	0.0142854	cg25897951-CTBP1
ACAA2	cg00231140	-0.375734	0.0065856	0.00195974	cg00231140-ACAA2
SLC38A10	cg08553082	-0.375688	0.00659284	0.00522203	cg08553082-SLC38A10
HGS	cg14475480	-0.375597	0.00660705	0.0396508	cg14475480-HGS
RNASEH2B	cg26847093	-0.375558	0.00661313	4.84895e-05	cg26847093-RNASEH2B
ADARB2	cg05630272	-0.375445	0.00663065	0.0585516	cg05630272-ADARB2
RADIL	cg06386634	-0.375421	0.00663445	0.0116168	cg06386634-RADIL
HSBP1L1	cg05332077	-0.375374	0.00664181	0.0111026	cg05332077-HSBP1L1
TRH	cg01009664	-0.375263	0.00665917	0.0501761	cg01009664-TRH
NFIC	cg08217545	-0.375225	0.00666525	0.0265558	cg08217545-NFIC
GFPT2	cg26523565	-0.375183	0.00667172	0.0179286	cg26523565-GFPT2
FGFR3	cg07360076	-0.375167	0.00667424	0.0797796	cg07360076-FGFR3
PKIB	cg26904782	-0.375159	0.00667561	0.000291003	cg26904782-PKIB
KPNA3	cg23604584	-0.375022	0.00669714	0.000899748	cg23604584-KPNA3
CYGB	cg17746119	-0.374896	0.00671702	0.0285624	cg17746119-CYGB
CHRNB1	cg18884137	-0.374831	0.00672738	0.0435699	cg18884137-CHRNB1
LRP1	cg06269919	-0.374824	0.00672837	0.00789512	cg06269919-LRP1
CACNG4	cg09840840	-0.374617	0.00676131	9.77762e-05	cg09840840-CACNG4
WNT10A	cg19918230	-0.374451	0.00678779	0.0349888	cg19918230-WNT10A
ZBTB12	cg10917426	-0.374154	0.00683529	0.0274061	cg10917426-ZBTB12
ATP11A	cg14005153	-0.374147	0.00683644	0.000901107	cg14005153-ATP11A
HSPA2	cg12873692	-0.374141	0.00683734	0.000800665	cg12873692-HSPA2
KDM6B	cg26314534	-0.373737	0.00690245	0.00600084	cg26314534-KDM6B
TCEA3	cg12692722	-0.373534	0.00693543	0.0354742	cg12692722-TCEA3
TBC1D16	cg06790492	-0.373499	0.00694109	0.0746587	cg06790492-TBC1D16
SAP18	cg02147791	-0.37324	0.00698338	8.30611e-05	cg02147791-SAP18
GREB1L	cg07653946	-0.373227	0.00698551	0.000275349	cg07653946-GREB1L
TBC1D16	cg02119073	-0.373194	0.00699097	0.00130109	cg02119073-TBC1D16
PROM1	cg09532284	-0.373076	0.0070103	0.00154948	cg09532284-PROM1
RNF138	cg21027152	-0.372881	0.00704239	1.62906e-05	cg21027152-RNF138
NENF	cg22236626	-0.372741	0.00706547	0.00876108	cg22236626-NENF
TCTN2	cg10921983	-0.372731	0.00706716	0.000433571	cg10921983-TCTN2
SH2D4A	cg21451378	-0.372672	0.00707695	0.0228934	cg21451378-SH2D4A
NUDC	cg25027091	-0.372549	0.00709732	6.06937e-06	cg25027091-NUDC
NRN1	cg10304637	-0.37251	0.00710377	0.0822589	cg10304637-NRN1
TRPS1	cg03615269	-0.372386	0.00712433	0.085898	cg03615269-TRPS1
CCDC144A	cg04306489	-0.372327	0.00713417	0.0160661	cg04306489-CCDC144A
HSPA9	cg27641051	-0.372264	0.00714466	3.74516e-05	cg27641051-HSPA9
RTKN	cg00610692	-0.372196	0.00715606	0.0166244	cg00610692-RTKN
CBS	cg02644491	-0.372164	0.00716144	0.0140141	cg02644491-CBS
WDR5	cg06198335	-0.37205	0.00718052	0.000282725	cg06198335-WDR5
PTPRS	cg25312880	-0.372004	0.00718821	0.00235067	cg25312880-PTPRS
ZNF578	cg22832557	-0.371998	0.00718924	0.038996	cg22832557-ZNF578
MEIS1	cg06994420	-0.371928	0.00720101	0.0331363	cg06994420-MEIS1
LGI4	cg15410528	-0.371773	0.00722701	0.00366104	cg15410528-LGI4
ZBTB12	cg00805874	-0.371735	0.00723342	0.0151704	cg00805874-ZBTB12
NRN1	cg05265020	-0.371727	0.00723471	0.0220938	cg05265020-NRN1
TFDP1	cg10439691	-0.371682	0.00724242	0.00244144	cg10439691-TFDP1
PTPRS	cg18062778	-0.371631	0.00725098	0.00296999	cg18062778-PTPRS
ELL3	cg15441230	-0.371546	0.00726542	0.0180241	cg15441230-ELL3
ATP6V1B2	cg08924995	-0.371538	0.00726676	1.6341e-05	cg08924995-ATP6V1B2
EPPK1	cg10433678	-0.371508	0.00727183	0.000584685	cg10433678-EPPK1
DNAJA4	cg05392364	-0.371448	0.0072819	0.0166816	cg05392364-DNAJA4
BBS7	cg07263178	-0.371411	0.00728822	0.00015188	cg07263178-BBS7
RB1	cg13485756	-0.371321	0.00730351	0.0413928	cg13485756-RB1
PRKD2	cg07523958	-0.371273	0.00731172	0.00519231	cg07523958-PRKD2
ASPHD1	cg05192831	-0.371266	0.00731284	0.01328	cg05192831-ASPHD1
DLEU7	cg20400592	-0.371236	0.00731797	0.0325088	cg20400592-DLEU7
KLF11	cg22541755	-0.371069	0.00734646	0.0512759	cg22541755-KLF11
KLF11	cg18825594	-0.370954	0.00736626	0.0498091	cg18825594-KLF11
RAPGEF3	cg24698875	-0.370875	0.00737978	0.00766236	cg24698875-RAPGEF3
GAS2L1	cg02293044	-0.370748	0.0074015	0.012566	cg02293044-GAS2L1
SLC29A4	cg09641576	-0.37074	0.00740297	0.0101554	cg09641576-SLC29A4
E2F2	cg21211748	-0.370703	0.00740931	0.000159066	cg21211748-E2F2
RAB34	cg18686527	-0.37059	0.00742883	0.0615657	cg18686527-RAB34
HUNK	cg26128046	-0.370583	0.00743005	8.67336e-05	cg26128046-HUNK
MGAT1	cg17720157	-0.370493	0.00744562	0.000326401	cg17720157-MGAT1
DUSP5	cg25524473	-0.370484	0.00744715	0.000577158	cg25524473-DUSP5
BMP8B	cg08551248	-0.370367	0.00746736	0.000951828	cg08551248-BMP8B
POP5	cg26933795	-0.37034	0.00747204	0.000218025	cg26933795-POP5
COG3	cg05597554	-0.370272	0.00748386	8.8462e-05	cg05597554-COG3
CALHM2	cg14159304	-0.370256	0.00748664	0.0602718	cg14159304-CALHM2
EIF2B2	cg16587158	-0.370252	0.00748743	5.62112e-06	cg16587158-EIF2B2
HMX3	cg01448258	-0.37021	0.0074947	7.56902e-05	cg01448258-HMX3
COL4A1	cg13596497	-0.370154	0.00750447	0.00647882	cg13596497-COL4A1
PLBD1	cg07634645	-0.370057	0.00752137	0.0310675	cg07634645-PLBD1
EMX1	cg08013270	-0.370018	0.00752816	0.000375841	cg08013270-EMX1
FBXL3	cg14106250	-0.369988	0.00753336	0.00141895	cg14106250-FBXL3
EML4	cg06043190	-0.369964	0.00753762	3.55703e-05	cg06043190-EML4
NTF3	cg02052895	-0.369913	0.00754652	0.0604927	cg02052895-NTF3
BEND4	cg10683646	-0.369891	0.00755024	0.000854423	cg10683646-BEND4
ATL1	cg18368807	-0.369829	0.00756115	4.54449e-05	cg18368807-ATL1
MT1M	cg00916884	-0.369572	0.00760636	0.0363069	cg00916884-MT1M
CHST8	cg24739326	-0.369468	0.00762466	0.0306133	cg24739326-CHST8
CABP7	cg10941566	-0.369241	0.00766489	0.0665691	cg10941566-CABP7
CYGB	cg00958884	-0.369234	0.00766609	0.0472774	cg00958884-CYGB
CDKL2	cg24432073	-0.369166	0.00767822	3.36842e-05	cg24432073-CDKL2
CYGB	cg26234980	-0.369161	0.00767904	0.0341816	cg26234980-CYGB
CALHM2	cg18273501	-0.369158	0.00767961	0.0302157	cg18273501-CALHM2
TCF3	cg27071707	-0.369126	0.00768535	0.00458682	cg27071707-TCF3
ADAM15	cg03379131	-0.369044	0.00769995	0.0128165	cg03379131-ADAM15
HIC1	cg01160692	-0.368913	0.00772328	0.00283651	cg01160692-HIC1
PNPLA2	cg09051513	-0.368802	0.007743	0.00897628	cg09051513-PNPLA2
HSBP1L1	cg20089538	-0.368746	0.00775318	0.0214699	cg20089538-HSBP1L1
AGRN	cg15840462	-0.368443	0.00780758	0.00525753	cg15840462-AGRN
KLHL21	cg24328740	-0.368217	0.00784839	0.000633548	cg24328740-KLHL21
CNNM1	cg15019541	-0.3682	0.0078514	0.0566167	cg15019541-CNNM1
COL4A1	cg25091527	-0.368183	0.00785447	0.0154198	cg25091527-COL4A1
INTS1	cg18420868	-0.368148	0.00786082	0.00939641	cg18420868-INTS1
EED	cg10086030	-0.368123	0.00786539	0.0027417	cg10086030-EED
DLK2	cg07274194	-0.368094	0.00787068	4.52674e-05	cg07274194-DLK2
SEMA4C	cg22591002	-0.367828	0.00791911	0.00531804	cg22591002-SEMA4C
IQCE	cg15648594	-0.367713	0.00794003	0.00128348	cg15648594-IQCE
DAXX	cg20223162	-0.367593	0.00796208	0.00373012	cg20223162-DAXX
TMEM151A	cg11400333	-0.367577	0.00796501	0.000236653	cg11400333-TMEM151A
DAXX	cg12832355	-0.367503	0.00797859	0.000385868	cg12832355-DAXX
THRB	cg16579438	-0.367489	0.00798119	0.00320903	cg16579438-THRB
THY1	cg04976484	-0.367287	0.00801828	0.00822136	cg04976484-THY1
ZNF347	cg11081729	-0.36725	0.00802509	1.82939e-05	cg11081729-ZNF347
MEA1	cg20494108	-0.367211	0.00803228	0.000191752	cg20494108-MEA1
MMP9	cg20674635	-0.367102	0.00805242	0.0479548	cg20674635-MMP9
PKMYT1	cg16761550	-0.367074	0.00805774	0.00717207	cg16761550-PKMYT1
PTCHD3	cg02933909	-0.367001	0.00807128	0.0483174	cg02933909-PTCHD3
OXT	cg13285174	-0.366977	0.00807575	0.0229494	cg13285174-OXT
TSC22D1	cg09814151	-0.366835	0.00810215	0.00308157	cg09814151-TSC22D1
ITGAX	cg06266302	-0.366817	0.0081054	0.0308841	cg06266302-ITGAX
CBX2	cg07335357	-0.366815	0.00810584	0.000497376	cg07335357-CBX2
HELLS	cg20312581	-0.366798	0.00810893	4.64117e-05	cg20312581-HELLS
FOXP4	cg05734456	-0.366797	0.00810919	0.0269449	cg05734456-FOXP4
CCS	cg17510320	-0.366779	0.00811242	0.0221593	cg17510320-CCS
SPTBN2	cg22707381	-0.366731	0.00812141	0.0134883	cg22707381-SPTBN2
PRR7	cg16693872	-0.366684	0.00813016	7.22309e-05	cg16693872-PRR7
PTGFRN	cg17469019	-0.366481	0.00816813	0.000360891	cg17469019-PTGFRN
FAAH	cg20271029	-0.366476	0.00816909	0.00767138	cg20271029-FAAH
SLC25A10	cg11609462	-0.366386	0.00818599	0.0308227	cg11609462-SLC25A10
FLRT1	cg09375205	-0.366373	0.00818846	0.000540621	cg09375205-FLRT1
FAM50B	cg19362611	-0.36627	0.00820779	0.0190475	cg19362611-FAM50B
CACNA1G	cg20204921	-0.366243	0.00821288	0.0053981	cg20204921-CACNA1G
NXPH1	cg01933308	-0.366216	0.008218	0.00463108	cg01933308-NXPH1
ISL2	cg07268058	-0.366174	0.00822595	0.00277425	cg07268058-ISL2
PRAM1	cg24050414	-0.36614	0.00823234	0.00373056	cg24050414-PRAM1
TRPC1	cg07067241	-0.366116	0.00823683	0.000713195	cg07067241-TRPC1
PRR3	cg12828262	-0.366056	0.00824821	0.000146394	cg12828262-PRR3
CENPL	cg26937809	-0.365838	0.00828942	0.000107738	cg26937809-CENPL
PRR12	cg15022387	-0.365833	0.00829035	0.0103782	cg15022387-PRR12
CACNA1D	cg01386883	-0.365811	0.00829458	7.0427e-05	cg01386883-CACNA1D
CTU1	cg14896306	-0.365803	0.00829607	0.000174976	cg14896306-CTU1
FAM50B	cg18487516	-0.365763	0.00830373	0.0167703	cg18487516-FAM50B
CFLAR	cg08322528	-0.365691	0.00831752	0.00106195	cg08322528-CFLAR
MEGF6	cg23667551	-0.365683	0.00831905	0.00239353	cg23667551-MEGF6
NBL1	cg18923740	-0.365661	0.00832308	0.0293443	cg18923740-NBL1
ZNF213	cg01960789	-0.365635	0.0083281	1.89292e-05	cg01960789-ZNF213
HLA-DQB1	cg03461499	-0.365566	0.00834124	0.00793283	cg03461499-HLA-DQB1
KATNAL1	cg09719277	-0.365541	0.00834613	0.000122314	cg09719277-KATNAL1
ASS1	cg14350382	-0.365494	0.00835495	0.0274387	cg14350382-ASS1
FAM50B	cg03954573	-0.365387	0.00837557	0.0142822	cg03954573-FAM50B
MMP11	cg13361393	-0.365312	0.00838989	0.0722304	cg13361393-MMP11
GRM8	cg13286510	-0.365172	0.00841677	0.000105082	cg13286510-GRM8
TOMM20L	cg10549973	-0.36507	0.00843642	0.0149421	cg10549973-TOMM20L
PLXNA1	cg25611087	-0.365063	0.00843781	0.000629737	cg25611087-PLXNA1
DERL2	cg07564061	-0.365	0.00845001	0.00214597	cg07564061-DERL2
HEBP2	cg21016503	-0.364954	0.00845871	0.00206122	cg21016503-HEBP2
ADARB2	cg23099319	-0.364784	0.00849179	0.0589052	cg23099319-ADARB2
DACT2	cg12256206	-0.364582	0.00853087	0.0227976	cg12256206-DACT2
HIC1	cg20664636	-0.364531	0.00854085	0.00111281	cg20664636-HIC1
IRF7	cg18131537	-0.364509	0.00854512	0.0300925	cg18131537-IRF7
AURKAIP1	cg01508988	-0.364488	0.00854922	0.0048784	cg01508988-AURKAIP1
RAB34	cg02530437	-0.364462	0.0085543	0.0329254	cg02530437-RAB34
EFS	cg17606785	-0.364459	0.00855484	0.0129749	cg17606785-EFS
KLF16	cg08525314	-0.364458	0.00855517	0.00236389	cg08525314-KLF16
MAF	cg08553999	-0.364442	0.0085582	3.68239e-05	cg08553999-MAF
ENHO	cg06590470	-0.364345	0.00857724	9.73137e-05	cg06590470-ENHO
KANK2	cg25713411	-0.36428	0.0085899	0.0169059	cg25713411-KANK2
TCF3	cg07791076	-0.36426	0.00859387	0.00166712	cg07791076-TCF3
KIRREL2	cg20254353	-0.364244	0.00859698	0.000201186	cg20254353-KIRREL2
ZNF454	cg10575261	-0.364167	0.00861198	0.000265898	cg10575261-ZNF454
CYP27A1	cg14553243	-0.364118	0.00862167	0.00359401	cg14553243-CYP27A1
TP73	cg26208930	-0.364077	0.00862972	0.0261931	cg26208930-TP73
TFCP2	cg13113115	-0.364017	0.00864154	0.00433713	cg13113115-TFCP2
JUP	cg22585042	-0.363887	0.00866711	0.000420808	cg22585042-JUP
EMB	cg18110165	-0.36388	0.00866846	0.000256691	cg18110165-EMB
SCAMP4	cg20737210	-0.363868	0.00867094	0.000380323	cg20737210-SCAMP4
EGFL8	cg02769614	-0.363866	0.00867124	0.00182917	cg02769614-EGFL8
TRIM26	cg21273027	-0.363822	0.00867998	0.000478966	cg21273027-TRIM26
SUPT3H	cg05112986	-0.363731	0.00869801	0.00197376	cg05112986-SUPT3H
NCLN	cg11552585	-0.363612	0.00872145	0.015381	cg11552585-NCLN
ATP11A	cg19463665	-0.36358	0.0087279	0.000342257	cg19463665-ATP11A
TMEM208	cg08931102	-0.363507	0.00874244	0.000395442	cg08931102-TMEM208
FSCN1	cg16288579	-0.363486	0.00874655	0.0216395	cg16288579-FSCN1
KCNH3	cg20102673	-0.363484	0.008747	0.0018426	cg20102673-KCNH3
WBP4	cg18400088	-0.363413	0.00876103	9.27165e-06	cg18400088-WBP4
POLE2	cg23716101	-0.363225	0.00879871	0.000278671	cg23716101-POLE2
DBNL	cg09138430	-0.363202	0.00880321	0.00116248	cg09138430-DBNL
OR2L13	cg08944170	-0.363201	0.00880337	0.044058	cg08944170-OR2L13
MMP11	cg02836840	-0.3632	0.00880354	0.0751464	cg02836840-MMP11
TNRC18	cg05511613	-0.363173	0.00880892	0.00334034	cg05511613-TNRC18
GCA	cg25751895	-0.363162	0.00881118	0.000182065	cg25751895-GCA
ZNF219	cg10204629	-0.363099	0.00882381	0.030617	cg10204629-ZNF219
AKR1E2	cg20282550	-0.36309	0.00882563	0.0302902	cg20282550-AKR1E2
SLC16A3	cg10937494	-0.36301	0.00884161	0.00513668	cg10937494-SLC16A3
MFHAS1	cg01784220	-0.362993	0.00884513	0.0236318	cg01784220-MFHAS1
ALG11	cg09381038	-0.362907	0.0088624	9.22209e-06	cg09381038-ALG11
TPPP3	cg01755541	-0.362906	0.00886264	0.00536911	cg01755541-TPPP3
TMEM132E	cg18338311	-0.362806	0.0088827	0.000139077	cg18338311-TMEM132E
TCOF1	cg16090273	-0.36275	0.00889394	3.44676e-05	cg16090273-TCOF1
MEIS3P1	cg16026647	-0.362735	0.00889697	0.0123754	cg16026647-MEIS3P1
CCS	cg11335436	-0.362633	0.00891761	0.0208676	cg11335436-CCS
EFR3B	cg20473374	-0.36254	0.00893649	0.00371943	cg20473374-EFR3B
NMNAT3	cg15878317	-0.362267	0.00899201	0.0125348	cg15878317-NMNAT3
WASL	cg06951805	-0.362175	0.00901064	8.92521e-05	cg06951805-WASL
RAB15	cg20252067	-0.362055	0.00903525	0.001606	cg20252067-RAB15
LBR	cg26930584	-0.36199	0.00904849	0.000305786	cg26930584-LBR
CPNE7	cg26618039	-0.361907	0.0090656	0.00176953	cg26618039-CPNE7
TMEM176B	cg26385222	-0.361904	0.00906611	0.0602668	cg26385222-TMEM176B
TNFRSF10A	cg23882019	-0.361903	0.00906638	0.0201331	cg23882019-TNFRSF10A
ANGEL2	cg17240499	-0.36186	0.00907513	9.41884e-05	cg17240499-ANGEL2
PSAT1	cg15289658	-0.361784	0.00909078	0.00118348	cg15289658-PSAT1
SORCS2	cg08554860	-0.361753	0.00909707	0.00503418	cg08554860-SORCS2
SMARCA2	cg01487461	-0.361631	0.00912232	6.05211e-05	cg01487461-SMARCA2
UBE2T	cg11819639	-0.361493	0.00915075	0.000109163	cg11819639-UBE2T
CRIP2	cg01689641	-0.361455	0.00915858	0.000141727	cg01689641-CRIP2
DAXX	cg27052777	-0.361439	0.00916196	9.15836e-05	cg27052777-DAXX
IQCC	cg19721787	-0.361435	0.00916285	0.00554794	cg19721787-IQCC
RASA3	cg05573818	-0.361373	0.00917575	0.00117415	cg05573818-RASA3
UBE2C	cg22082347	-0.361249	0.00920138	1.99051e-05	cg22082347-UBE2C
NOC2L	cg16248916	-0.361214	0.00920865	0.00815316	cg16248916-NOC2L
TNFRSF10C	cg08309809	-0.361201	0.00921147	0.0545994	cg08309809-TNFRSF10C
GLYR1	cg00885266	-0.361177	0.00921636	2.28863e-05	cg00885266-GLYR1
NAT8L	cg10432947	-0.36115	0.00922199	0.040446	cg10432947-NAT8L
ISL2	cg05143116	-0.361116	0.00922917	0.000961753	cg05143116-ISL2
SMAD7	cg02184281	-0.361085	0.00923558	0.0329618	cg02184281-SMAD7
KCNAB3	cg15951188	-0.361013	0.00925061	0.0494977	cg15951188-KCNAB3
TCF3	cg25704407	-0.361002	0.00925289	0.000396184	cg25704407-TCF3
RREB1	cg19869746	-0.360946	0.00926452	0.00243142	cg19869746-RREB1
MGAT5B	cg25923214	-0.360873	0.00927974	0.0451323	cg25923214-MGAT5B
FBXO31	cg08442028	-0.360865	0.00928142	0.000496105	cg08442028-FBXO31
CD40	cg01943874	-0.360773	0.00930077	0.0185833	cg01943874-CD40
IGDCC3	cg21884421	-0.36076	0.00930344	3.58078e-05	cg21884421-IGDCC3
CARM1	cg03615408	-0.360742	0.00930735	0.0145792	cg03615408-CARM1
MMP11	cg21246624	-0.3606	0.00933709	0.0757798	cg21246624-MMP11
GFOD2	cg08562016	-0.360564	0.00934478	2.37428e-05	cg08562016-GFOD2
RTKN	cg09692695	-0.36054	0.00934982	0.0270242	cg09692695-RTKN
S100B	cg19434199	-0.360528	0.00935227	0.00107761	cg19434199-S100B
TMEM106A	cg24008544	-0.360491	0.00936018	0.0796885	cg24008544-TMEM106A
FAT4	cg05118638	-0.36047	0.00936446	3.30786e-05	cg05118638-FAT4
SLC25A10	cg25499573	-0.360054	0.00945257	0.0540961	cg25499573-SLC25A10
DLL3	cg06664357	-0.360044	0.0094548	0.0575118	cg06664357-DLL3
PFKFB3	cg13874629	-0.359892	0.00948705	0.000236217	cg13874629-PFKFB3
NCAPD3	cg23593752	-0.359831	0.00950017	9.17676e-05	cg23593752-NCAPD3
ATP8A1	cg09983370	-0.359811	0.00950439	8.60438e-05	cg09983370-ATP8A1
SPI1	cg15982099	-0.359778	0.00951152	0.000661094	cg15982099-SPI1
LRRC42	cg18590590	-0.359675	0.00953351	0.000116094	cg18590590-LRRC42
PCDHA6	cg23396751	-0.359573	0.00955532	0.0123353	cg23396751-PCDHA6
MCF2L	cg00844074	-0.359385	0.00959586	0.000494707	cg00844074-MCF2L
SRM	cg07148896	-0.35934	0.00960562	0.0126309	cg07148896-SRM
RAB35	cg17717091	-0.359243	0.0096265	0.000236199	cg17717091-RAB35
ABCB8	cg20456055	-0.359241	0.00962683	2.95016e-05	cg20456055-ABCB8
C1orf43	cg16491909	-0.35923	0.00962929	2.02435e-05	cg16491909-C1orf43
ZNF688	cg00822607	-0.35922	0.00963137	0.000597622	cg00822607-ZNF688
FASN	cg25825740	-0.359217	0.00963219	0.0089686	cg25825740-FASN
SCARB1	cg19358664	-0.359131	0.00965071	0.00345533	cg19358664-SCARB1
PYCARD	cg09587549	-0.359042	0.00966995	0.0246528	cg09587549-PYCARD
XPO7	cg17100207	-0.358977	0.00968404	1.17851e-05	cg17100207-XPO7
CCDC40	cg04251835	-0.358865	0.0097085	0.00111751	cg04251835-CCDC40
CYBA	cg03125427	-0.358818	0.00971867	0.0833013	cg03125427-CYBA
FOXK1	cg21496519	-0.358814	0.00971956	0.00409929	cg21496519-FOXK1
CYGB	cg17299935	-0.3588	0.00972272	0.0595954	cg17299935-CYGB
HOMER3	cg27586581	-0.358776	0.00972777	0.0202703	cg27586581-HOMER3
EHMT2	cg21831287	-0.358719	0.00974029	0.00204608	cg21831287-EHMT2
NUP133	cg12061711	-0.358628	0.00976012	1.07979e-05	cg12061711-NUP133
SDR42E1	cg21649442	-0.358362	0.00981856	0.0317065	cg21649442-SDR42E1
ACTG1	cg00671759	-0.358356	0.00981979	5.86369e-05	cg00671759-ACTG1
DLG1	cg02139088	-0.358345	0.00982231	1.08403e-05	cg02139088-DLG1
PRTFDC1	cg04180868	-0.358189	0.00985654	5.90551e-05	cg04180868-PRTFDC1
TPM1	cg12302829	-0.35816	0.00986301	2.36705e-05	cg12302829-TPM1
PDS5B	cg26516764	-0.358093	0.00987775	8.38488e-05	cg26516764-PDS5B
DSCAM	cg02867402	-0.358075	0.0098817	0.00043975	cg02867402-DSCAM
APPL1	cg17216904	-0.358046	0.00988819	0.00285098	cg17216904-APPL1
MEX3A	cg26297866	-0.357961	0.00990696	5.12157e-05	cg26297866-MEX3A
CNNM1	cg15430659	-0.357929	0.00991411	0.0462758	cg15430659-CNNM1
OSBPL3	cg08296824	-0.357893	0.00992199	0.000237832	cg08296824-OSBPL3
RHPN1	cg25255679	-0.357843	0.00993309	0.000170019	cg25255679-RHPN1
EHMT2	cg19268388	-0.357633	0.00997994	0.00200202	cg19268388-EHMT2
NOTCH1	cg03152353	-0.357609	0.00998522	0.00356702	cg03152353-NOTCH1
TLE2	cg03881051	-0.357463	0.0100178	6.88821e-05	cg03881051-TLE2
IGF2BP2	cg12781915	-0.357396	0.0100328	0.00286058	cg12781915-IGF2BP2
HOMER3	cg23310850	-0.357292	0.0100561	0.0225844	cg23310850-HOMER3
ZBTB4	cg13446533	-0.357257	0.0100639	0.00256513	cg13446533-ZBTB4
FAM50B	cg12840312	-0.357212	0.010074	0.0127677	cg12840312-FAM50B
TMEFF1	cg22775000	-0.357199	0.0100769	0.0015452	cg22775000-TMEFF1
CYP27A1	cg10147666	-0.357133	0.0100919	0.00657121	cg10147666-CYP27A1
DLEU7	cg10359157	-0.357021	0.0101171	0.0355944	cg10359157-DLEU7
CYB5B	cg03491503	-0.356962	0.0101303	0.000143685	cg03491503-CYB5B
MGAT5B	cg12056639	-0.356936	0.0101361	0.0114815	cg12056639-MGAT5B
RABEP1	cg01940508	-0.356888	0.0101472	0.000225106	cg01940508-RABEP1
SERPINB9	cg22336806	-0.356884	0.0101479	0.0226068	cg22336806-SERPINB9
DGKI	cg08245274	-0.356829	0.0101604	0.000199727	cg08245274-DGKI
FBXL19	cg11940219	-0.35681	0.0101647	0.000862972	cg11940219-FBXL19
FNDC3A	cg09624525	-0.356803	0.0101664	0.0153798	cg09624525-FNDC3A
DIP2A	cg26155719	-0.35679	0.0101693	0.037931	cg26155719-DIP2A
DERL2	cg02222103	-0.356672	0.0101961	0.000597256	cg02222103-DERL2
DPF3	cg14238615	-0.356651	0.0102007	2.11821e-05	cg14238615-DPF3
QRICH2	cg09393362	-0.356506	0.0102338	0.000293178	cg09393362-QRICH2
RNF6	cg03847533	-0.356431	0.010251	0.000223461	cg03847533-RNF6
NT5DC3	cg21863207	-0.356372	0.0102642	0.000755755	cg21863207-NT5DC3
HOMER3	cg11921270	-0.356302	0.0102803	0.0295766	cg11921270-HOMER3
GNG4	cg12181634	-0.356298	0.0102813	5.8226e-05	cg12181634-GNG4
KHSRP	cg14092997	-0.355982	0.0103538	0.036148	cg14092997-KHSRP
CBX2	cg25270886	-0.355868	0.0103801	0.0185495	cg25270886-CBX2
BTBD17	cg04909432	-0.355758	0.0104054	0.00411167	cg04909432-BTBD17
CEP164	cg25963123	-0.35574	0.0104095	0.00039983	cg25963123-CEP164
SLC16A3	cg17817350	-0.355648	0.0104309	0.00126154	cg17817350-SLC16A3
HMX3	cg18030834	-0.355575	0.0104477	0.000360163	cg18030834-HMX3
API5	cg16667275	-0.355565	0.0104501	0.00104723	cg16667275-API5
RBM26	cg21975824	-0.355521	0.0104603	1.66381e-05	cg21975824-RBM26
HNRNPR	cg06449653	-0.355507	0.0104635	1.16583e-05	cg06449653-HNRNPR
RCVRN	cg04720358	-0.355453	0.0104761	0.0165955	cg04720358-RCVRN
PTPRF	cg23211703	-0.355267	0.0105194	0.00211532	cg23211703-PTPRF
PLXNB2	cg10853533	-0.355235	0.0105269	0.00698156	cg10853533-PLXNB2
TCTN2	cg17451138	-0.355216	0.0105313	6.15909e-05	cg17451138-TCTN2
PLCH2	cg04341461	-0.355157	0.010545	0.0187775	cg04341461-PLCH2
ABHD11	cg27303983	-0.355156	0.0105454	0.000408454	cg27303983-ABHD11
HSP90AB1	cg02464656	-0.355122	0.0105532	4.3372e-05	cg02464656-HSP90AB1
PROM1	cg10630155	-0.355015	0.0105784	0.00041417	cg10630155-PROM1
CSNK2B	cg14048698	-0.354987	0.0105848	8.73115e-06	cg14048698-CSNK2B
TP53INP2	cg09891106	-0.354986	0.0105852	6.63529e-05	cg09891106-TP53INP2
GPX1	cg16429819	-0.354985	0.0105854	0.00383048	cg16429819-GPX1
RCC2	cg01904812	-0.354858	0.0106152	0.0163719	cg01904812-RCC2
PRKAR1B	cg06900843	-0.354796	0.0106298	0.0038378	cg06900843-PRKAR1B
SLC29A4	cg16498359	-0.354783	0.0106329	0.00915661	cg16498359-SLC29A4
XKR8	cg24091371	-0.354636	0.0106674	0.0873957	cg24091371-XKR8
ATP6V0C	cg22786826	-0.354619	0.0106716	0.00039296	cg22786826-ATP6V0C
KIAA1586	cg07657142	-0.3545	0.0106996	3.85078e-05	cg07657142-KIAA1586
ZNF410	cg04908325	-0.35447	0.0107068	4.90449e-05	cg04908325-ZNF410
CRELD2	cg20512270	-0.354469	0.010707	0.000991053	cg20512270-CRELD2
RNF26	cg11777890	-0.354438	0.0107144	0.00229123	cg11777890-RNF26
KIF19	cg14952312	-0.354373	0.0107298	0.0210661	cg14952312-KIF19
MMP11	cg19934709	-0.354359	0.0107331	0.0652899	cg19934709-MMP11
EFS	cg13011388	-0.354304	0.0107461	0.00741375	cg13011388-EFS
NTF3	cg05852143	-0.354047	0.0108074	0.0778419	cg05852143-NTF3
ZNF835	cg01501009	-0.353877	0.010848	7.8091e-05	cg01501009-ZNF835
MIB2	cg13947830	-0.353862	0.0108516	0.00860036	cg13947830-MIB2
UBE2I	cg07511587	-0.353753	0.0108776	0.0129392	cg07511587-UBE2I
EPHX3	cg24745495	-0.353749	0.0108787	0.0269266	cg24745495-EPHX3
CDK5R1	cg19634527	-0.353688	0.0108933	0.00264446	cg19634527-CDK5R1
TRH	cg18862481	-0.353607	0.0109129	0.036143	cg18862481-TRH
FERMT3	cg20136100	-0.353479	0.0109437	0.00388048	cg20136100-FERMT3
TCEA3	cg26299174	-0.353424	0.010957	0.033428	cg26299174-TCEA3
KLF11	cg26276650	-0.353379	0.0109679	0.0384476	cg26276650-KLF11
COL4A1	cg21938148	-0.353334	0.0109787	0.0415497	cg21938148-COL4A1
CDK5R1	cg10611186	-0.353295	0.0109881	0.000192136	cg10611186-CDK5R1
GPNMB	cg20599066	-0.353276	0.0109928	0.0338817	cg20599066-GPNMB
MOBP	cg05983061	-0.353262	0.0109962	0.0572487	cg05983061-MOBP
ERICH1	cg18923188	-0.352964	0.0110687	0.00269389	cg18923188-ERICH1
RGPD8	cg14227325	-0.352935	0.0110756	0.0324065	cg14227325-RGPD8
HMGCR	cg10552847	-0.352895	0.0110854	0.000527159	cg10552847-HMGCR
TRIM17	cg23540518	-0.352854	0.0110955	0.00382811	cg23540518-TRIM17
SOD3	cg02891686	-0.352723	0.0111273	0.0361029	cg02891686-SOD3
ZNF140	cg18139900	-0.352702	0.0111326	0.000277728	cg18139900-ZNF140
AP1G2	cg05239956	-0.352467	0.0111904	0.000489152	cg05239956-AP1G2
STAB1	cg08222913	-0.352449	0.0111946	0.00961278	cg08222913-STAB1
ADI1	cg00924278	-0.352441	0.0111966	0.00112115	cg00924278-ADI1
MLNR	cg10795666	-0.35239	0.0112092	0.000760117	cg10795666-MLNR
ZMIZ1	cg02283485	-0.352263	0.0112406	0.000426584	cg02283485-ZMIZ1
CENPL	cg25372135	-0.352204	0.0112552	6.25457e-05	cg25372135-CENPL
NOTCH1	cg20042228	-0.352141	0.0112706	0.000201247	cg20042228-NOTCH1
LHX2	cg14166485	-0.352101	0.0112806	0.0355603	cg14166485-LHX2
ELFN1	cg10206873	-0.352053	0.0112925	0.00170336	cg10206873-ELFN1
UFM1	cg00186034	-0.352039	0.0112959	8.53495e-05	cg00186034-UFM1
FMN2	cg03903246	-0.352031	0.0112981	0.00525138	cg03903246-FMN2
SND1	cg19044696	-0.351999	0.0113058	0.000230087	cg19044696-SND1
TRIM41	cg18361024	-0.351988	0.0113087	0.00340361	cg18361024-TRIM41
HS3ST3B1	cg13443605	-0.351967	0.0113138	0.000629787	cg13443605-HS3ST3B1
ARMC9	cg14148370	-0.351848	0.0113434	1.44398e-05	cg14148370-ARMC9
LYPD5	cg14794281	-0.351846	0.011344	0.0257274	cg14794281-LYPD5
KDM2B	cg10704534	-0.351778	0.011361	0.00287134	cg10704534-KDM2B
MYO7A	cg03908908	-0.351775	0.0113617	0.00906553	cg03908908-MYO7A
RIC8A	cg07169498	-0.351735	0.0113716	8.01136e-05	cg07169498-RIC8A
NPTX1	cg05292986	-0.351717	0.011376	0.0337241	cg05292986-NPTX1
SERPINB9	cg13722431	-0.351633	0.011397	0.0476623	cg13722431-SERPINB9
PLXNB2	cg01763884	-0.351609	0.0114032	0.00189933	cg01763884-PLXNB2
ZFP62	cg18678812	-0.351535	0.0114214	0.000776965	cg18678812-ZFP62
LIMD1	cg12902719	-0.35153	0.0114227	0.000212285	cg12902719-LIMD1
NT5DC2	cg02231066	-0.351512	0.0114273	0.0142173	cg02231066-NT5DC2
KLF12	cg05201784	-0.35151	0.0114279	3.11223e-05	cg05201784-KLF12
MEIS3P1	cg17921295	-0.351479	0.0114356	0.00471717	cg17921295-MEIS3P1
ARL4D	cg27147556	-0.351337	0.0114713	0.0166993	cg27147556-ARL4D
FBXO17	cg00319912	-0.35133	0.011473	0.00867571	cg00319912-FBXO17
PDXP	cg10077400	-0.351275	0.0114868	0.0056875	cg10077400-PDXP
ELL3	cg03835332	-0.351269	0.0114882	0.00764441	cg03835332-ELL3
CEP63	cg12198157	-0.351132	0.011523	0.000120535	cg12198157-CEP63
CITED4	cg18812909	-0.351103	0.0115301	0.0488633	cg18812909-CITED4
EHD1	cg15678817	-0.351048	0.0115441	0.00894308	cg15678817-EHD1
TFR2	cg01749347	-0.350971	0.0115636	6.07357e-05	cg01749347-TFR2
DOK3	cg06534800	-0.350932	0.0115733	0.00260462	cg06534800-DOK3
DDAH2	cg00608605	-0.350853	0.0115933	4.01766e-05	cg00608605-DDAH2
LRRC42	cg05690088	-0.350833	0.0115985	0.000207562	cg05690088-LRRC42
DAXX	cg18279148	-0.350659	0.0116428	0.00470348	cg18279148-DAXX
TMEM176B	cg05017199	-0.350634	0.0116492	0.0678524	cg05017199-TMEM176B
ATP8A2	cg18836626	-0.350603	0.011657	0.000288477	cg18836626-ATP8A2
MAD2L2	cg25102735	-0.350522	0.0116776	0.000159987	cg25102735-MAD2L2
ZBTB12	cg10781663	-0.350486	0.0116868	0.00014381	cg10781663-ZBTB12
TUBA1C	cg12073537	-0.350476	0.0116895	0.0240799	cg12073537-TUBA1C
ZNF503	cg03487027	-0.350435	0.0116999	0.024197	cg03487027-ZNF503
FAM50B	cg13289019	-0.350433	0.0117003	0.0109962	cg13289019-FAM50B
FSTL1	cg13408152	-0.350409	0.0117066	0.0469282	cg13408152-FSTL1
CMPK2	cg27051171	-0.350402	0.0117082	0.00183041	cg27051171-CMPK2
DTX1	cg21593001	-0.350374	0.0117155	0.0143066	cg21593001-DTX1
NACC2	cg14126392	-0.350255	0.011746	0.0126503	cg14126392-NACC2
TMCO3	cg14933676	-0.350178	0.0117657	0.0114462	cg14933676-TMCO3
GPNMB	cg06179765	-0.350155	0.0117715	0.0643441	cg06179765-GPNMB
TUSC1	cg16874442	-0.350132	0.0117775	0.000259534	cg16874442-TUSC1
SIRT5	cg08619119	-0.350015	0.0118077	8.0833e-05	cg08619119-SIRT5
MNT	cg16830078	-0.349973	0.0118185	0.000178416	cg16830078-MNT
ASPHD1	cg09328356	-0.349948	0.0118249	0.00682035	cg09328356-ASPHD1
C16orf74	cg22438525	-0.349942	0.0118263	0.000139404	cg22438525-C16orf74
NFIX	cg11883009	-0.349854	0.0118491	0.00748649	cg11883009-NFIX
RAB32	cg14889768	-0.349714	0.0118855	0.00422145	cg14889768-RAB32
GNA12	cg12444411	-0.34968	0.0118942	0.0020815	cg12444411-GNA12
RBP1	cg23448348	-0.349657	0.0119003	0.0461569	cg23448348-RBP1
PRIMA1	cg23889730	-0.349606	0.0119135	0.0229411	cg23889730-PRIMA1
SLC29A4	cg17128256	-0.349544	0.0119294	0.011678	cg17128256-SLC29A4
IPPK	cg14045140	-0.349508	0.0119389	8.97614e-05	cg14045140-IPPK
PTK6	cg13520525	-0.349445	0.0119553	0.00402542	cg13520525-PTK6
CYGB	cg02396496	-0.349411	0.0119641	0.0346653	cg02396496-CYGB
CACNA1H	cg09991470	-0.34941	0.0119644	0.0597237	cg09991470-CACNA1H
NEUROG1	cg11144641	-0.349388	0.0119701	0.079988	cg11144641-NEUROG1
RASA3	cg09527123	-0.349192	0.0120214	0.00283012	cg09527123-RASA3
GLRX3	cg16948775	-0.349132	0.0120371	3.93439e-05	cg16948775-GLRX3
FEM1A	cg01729523	-0.349094	0.012047	0.0154873	cg01729523-FEM1A
IGF2BP3	cg05852760	-0.348961	0.0120819	0.00567875	cg05852760-IGF2BP3
GPR27	cg20863339	-0.348877	0.0121041	0.025215	cg20863339-GPR27
PIP5K1A	cg22802720	-0.348794	0.0121259	1.38878e-06	cg22802720-PIP5K1A
JUP	cg17388484	-0.348769	0.0121325	7.72673e-05	cg17388484-JUP
HS3ST3B1	cg14016875	-0.348751	0.0121371	0.00868819	cg14016875-HS3ST3B1
BUD13	cg15726378	-0.348686	0.0121543	0.000107179	cg15726378-BUD13
CBX2	cg16896344	-0.348646	0.012165	0.0013243	cg16896344-CBX2
ISG15	cg20062691	-0.348614	0.0121733	0.00432497	cg20062691-ISG15
ZBTB12	cg03438644	-0.348503	0.0122029	5.04447e-05	cg03438644-ZBTB12
MGAT1	cg16332813	-0.348291	0.0122591	0.0191493	cg16332813-MGAT1
CHAF1B	cg07872789	-0.348261	0.0122669	0.000152632	cg07872789-CHAF1B
TRH	cg05835982	-0.348144	0.0122983	0.0451379	cg05835982-TRH
EFNA5	cg09000112	-0.348138	0.0122998	0.000109604	cg09000112-EFNA5
ISLR2	cg24123518	-0.348133	0.0123011	0.00269645	cg24123518-ISLR2
PTPRT	cg26105214	-0.348125	0.0123032	0.000119981	cg26105214-PTPRT
CACNA1B	cg13960084	-0.348125	0.0123033	0.00013756	cg13960084-CACNA1B
TDH	cg10809491	-0.348056	0.0123217	0.000450974	cg10809491-TDH
PRR12	cg07049515	-0.347952	0.0123496	0.0012668	cg07049515-PRR12
LIMCH1	cg25289973	-0.347918	0.0123586	5.1082e-06	cg25289973-LIMCH1
SLC12A5	cg02655630	-0.347829	0.0123826	0.000347399	cg02655630-SLC12A5
RAB32	cg20098887	-0.347824	0.0123839	0.00244291	cg20098887-RAB32
ABR	cg05633070	-0.347685	0.0124213	0.0605396	cg05633070-ABR
MAP1LC3A	cg02939019	-0.347656	0.0124291	0.0221897	cg02939019-MAP1LC3A
EFS	cg21013866	-0.347528	0.0124636	0.0052475	cg21013866-EFS
ATM	cg05033322	-0.347481	0.0124763	0.000234094	cg05033322-ATM
PHOX2A	cg24530250	-0.347453	0.0124837	0.0717896	cg24530250-PHOX2A
TPM4	cg26968812	-0.347326	0.0125181	0.00529487	cg26968812-TPM4
STOX1	cg03029098	-0.347317	0.0125206	0.000130764	cg03029098-STOX1
RIMS3	cg16359657	-0.347272	0.0125327	0.0708883	cg16359657-RIMS3
APOLD1	cg12807090	-0.34726	0.0125359	0.000183643	cg12807090-APOLD1
MED4	cg19764399	-0.347256	0.0125371	0.000189672	cg19764399-MED4
PLXNB2	cg13758724	-0.347218	0.0125474	7.81851e-05	cg13758724-PLXNB2
HEYL	cg17449954	-0.347216	0.0125478	0.0181308	cg17449954-HEYL
TGIF2	cg06264183	-0.347213	0.0125488	0.000340947	cg06264183-TGIF2
SLC1A4	cg07715387	-0.347159	0.0125633	0.000176109	cg07715387-SLC1A4
FBXW8	cg10657806	-0.347149	0.0125663	4.19942e-05	cg10657806-FBXW8
TSC2	cg08966366	-0.347127	0.0125722	0.00463862	cg08966366-TSC2
RPH3AL	cg08686293	-0.347115	0.0125754	0.0101382	cg08686293-RPH3AL
ZSWIM6	cg22817039	-0.347109	0.0125769	0.000106774	cg22817039-ZSWIM6
C21orf91	cg25178399	-0.346951	0.01262	6.15514e-05	cg25178399-C21orf91
CACNA1B	cg03912954	-0.346927	0.0126267	2.74289e-05	cg03912954-CACNA1B
HES6	cg24127874	-0.346912	0.0126307	0.00992988	cg24127874-HES6
PRR5	cg26995244	-0.346901	0.0126336	0.00413881	cg26995244-PRR5
CHST8	cg22200289	-0.346899	0.0126342	0.0270117	cg22200289-CHST8
SOX11	cg18449120	-0.346897	0.0126348	0.000188293	cg18449120-SOX11
KCNH2	cg14711997	-0.346848	0.0126481	0.0498849	cg14711997-KCNH2
HHIPL1	cg03490759	-0.346844	0.0126492	0.00414957	cg03490759-HHIPL1
DIDO1	cg08329236	-0.346815	0.0126572	5.20037e-05	cg08329236-DIDO1
SON	cg16448960	-0.346792	0.0126635	1.5484e-05	cg16448960-SON
GFRA2	cg06067208	-0.346738	0.0126784	7.75584e-05	cg06067208-GFRA2
DNAJC3	cg08599294	-0.346598	0.0127168	0.00273568	cg08599294-DNAJC3
PXMP2	cg16246698	-0.346462	0.0127541	0.000304266	cg16246698-PXMP2
BAIAP2	cg17228232	-0.346432	0.0127624	0.074905	cg17228232-BAIAP2
DHDH	cg10021349	-0.346352	0.0127844	0.00125028	cg10021349-DHDH
SPC25	cg14465028	-0.346247	0.0128135	0.000286221	cg14465028-SPC25
MRC2	cg10883064	-0.346186	0.0128303	0.00226584	cg10883064-MRC2
ARL13B	cg04943250	-0.346171	0.0128343	0.000314922	cg04943250-ARL13B
SPC25	cg20609092	-0.346105	0.0128527	0.00121884	cg20609092-SPC25
IRF2	cg16288997	-0.346048	0.0128685	0.000207927	cg16288997-IRF2
BOK	cg21117668	-0.345954	0.0128945	6.43901e-06	cg21117668-BOK
MT1A	cg04436255	-0.345895	0.0129108	0.0657129	cg04436255-MT1A
SFMBT2	cg20506184	-0.345802	0.0129369	0.000587779	cg20506184-SFMBT2
RBM47	cg16642517	-0.345725	0.0129583	0.000503553	cg16642517-RBM47
ABCB8	cg07222181	-0.34559	0.012996	4.34815e-05	cg07222181-ABCB8
IER3	cg00687252	-0.345455	0.0130338	0.035473	cg00687252-IER3
HPDL	cg13951491	-0.345383	0.0130542	0.0321002	cg13951491-HPDL
ID3	cg09318066	-0.345361	0.0130602	0.0667829	cg09318066-ID3
PALM	cg20631351	-0.34531	0.0130745	0.01877	cg20631351-PALM
MEGF6	cg18786125	-0.345298	0.013078	0.00373813	cg18786125-MEGF6
MAP1LC3A	cg22976979	-0.345241	0.0130939	0.0290836	cg22976979-MAP1LC3A
TAF4	cg14080585	-0.34515	0.0131196	0.0139816	cg14080585-TAF4
KLF11	cg23458613	-0.345134	0.013124	0.0302861	cg23458613-KLF11
TRIM26	cg04785838	-0.345018	0.013157	0.000190864	cg04785838-TRIM26
PIGV	cg17739026	-0.344962	0.0131726	0.000197417	cg17739026-PIGV
FOXK1	cg26800803	-0.344946	0.0131774	0.0211067	cg26800803-FOXK1
FOXK1	cg23668004	-0.344946	0.0131774	0.0555133	cg23668004-FOXK1
GLT1D1	cg06419750	-0.344844	0.0132062	0.0250105	cg06419750-GLT1D1
CYGB	cg15574312	-0.344752	0.0132323	0.0429252	cg15574312-CYGB
ATP6V1B2	cg17637107	-0.344744	0.0132344	1.88931e-05	cg17637107-ATP6V1B2
FBLN1	cg12192818	-0.344739	0.013236	0.000690049	cg12192818-FBLN1
ZNF524	cg18353597	-0.344707	0.0132451	0.00287525	cg18353597-ZNF524
KDM6B	cg06941557	-0.344696	0.0132482	0.00549385	cg06941557-KDM6B
MT1M	cg05581701	-0.34468	0.0132527	0.0699456	cg05581701-MT1M
CUL7	cg07495357	-0.344677	0.0132536	0.000145832	cg07495357-CUL7
PACSIN1	cg23043245	-0.344639	0.0132643	0.000202909	cg23043245-PACSIN1
TICAM1	cg02430562	-0.344625	0.0132683	0.000172863	cg02430562-TICAM1
CORO1C	cg19508191	-0.344622	0.0132691	0.00211773	cg19508191-CORO1C
GFOD2	cg02478520	-0.344599	0.0132758	1.17815e-05	cg02478520-GFOD2
REPIN1	cg16400647	-0.344553	0.013289	0.00782009	cg16400647-REPIN1
GPR75	cg19592277	-0.344457	0.0133163	0.0552406	cg19592277-GPR75
COL4A1	cg03296248	-0.344432	0.0133235	0.00586044	cg03296248-COL4A1
ZFP62	cg09119005	-0.344401	0.0133322	0.0007611	cg09119005-ZFP62
IGF2BP3	cg01429360	-0.344394	0.0133344	0.000223195	cg01429360-IGF2BP3
APC2	cg26495575	-0.344384	0.0133371	0.00402321	cg26495575-APC2
TNFRSF10C	cg14015044	-0.344363	0.0133432	0.0248742	cg14015044-TNFRSF10C
PCDH10	cg07665387	-0.344297	0.0133622	4.17557e-05	cg07665387-PCDH10
KIF26A	cg12468119	-0.344252	0.013375	0.00517936	cg12468119-KIF26A
KCNS2	cg01592801	-0.344247	0.0133764	0.00203534	cg01592801-KCNS2
ZSCAN18	cg08275680	-0.344242	0.0133778	0.00715164	cg08275680-ZSCAN18
API5	cg07063853	-0.344211	0.0133867	0.00184428	cg07063853-API5
NOLC1	cg20521125	-0.344167	0.0133994	4.49298e-06	cg20521125-NOLC1
NMNAT3	cg18116154	-0.344099	0.013419	0.023333	cg18116154-NMNAT3
HSD17B7P2	cg03665457	-0.344033	0.0134378	0.0131702	cg03665457-HSD17B7P2
SIN3A	cg21056542	-0.344001	0.013447	0.000184372	cg21056542-SIN3A
MT1M	cg02160530	-0.343945	0.0134631	0.0358951	cg02160530-MT1M
SORCS2	cg24689061	-0.343865	0.0134862	0.00040964	cg24689061-SORCS2
GPT	cg15640870	-0.343854	0.0134895	0.00319535	cg15640870-GPT
ZNF319	cg21757440	-0.343792	0.0135075	0.00295376	cg21757440-ZNF319
ELL3	cg23332699	-0.343704	0.0135327	0.015519	cg23332699-ELL3
TMEM88B	cg12208770	-0.343648	0.0135491	0.0136298	cg12208770-TMEM88B
ADAM12	cg02327997	-0.343645	0.0135501	0.0369653	cg02327997-ADAM12
NTF3	cg26924496	-0.343585	0.0135673	0.0894702	cg26924496-NTF3
CLIP2	cg05530294	-0.343503	0.0135913	0.000658936	cg05530294-CLIP2
AKR1B1	cg06864853	-0.343388	0.0136246	8.63426e-05	cg06864853-AKR1B1
PSMD5	cg13460057	-0.343294	0.0136521	0.00636175	cg13460057-PSMD5
NUSAP1	cg26516489	-0.343282	0.0136554	9.1129e-05	cg26516489-NUSAP1
ATM	cg10610482	-0.343276	0.0136573	0.00179467	cg10610482-ATM
CDC6	cg13708869	-0.343271	0.0136586	5.1273e-05	cg13708869-CDC6
MT1M	cg02132560	-0.343271	0.0136587	0.0156839	cg02132560-MT1M
MEA1	cg20235337	-0.343221	0.0136734	6.76015e-05	cg20235337-MEA1
RRP7A	cg23570378	-0.343181	0.0136851	5.70304e-05	cg23570378-RRP7A
TAF4	cg25004071	-0.343117	0.0137038	0.0207143	cg25004071-TAF4
ST14	cg04823219	-0.343106	0.013707	0.00204916	cg04823219-ST14
MOBP	cg02750792	-0.34309	0.0137117	0.0250753	cg02750792-MOBP
BCAR1	cg02438653	-0.343078	0.0137151	0.000122125	cg02438653-BCAR1
TRIM11	cg04632980	-0.343037	0.0137272	0.0026968	cg04632980-TRIM11
VWCE	cg07402729	-0.342947	0.0137536	0.00526092	cg07402729-VWCE
KLC1	cg19695565	-0.342943	0.0137548	0.00022765	cg19695565-KLC1
SLC29A4	cg16645977	-0.34293	0.0137585	0.0118285	cg16645977-SLC29A4
BOP1	cg15151778	-0.342847	0.0137832	0.0224214	cg15151778-BOP1
OAZ1	cg13437554	-0.342794	0.0137987	0.0323607	cg13437554-OAZ1
N4BP3	cg26919818	-0.34268	0.0138323	5.81316e-06	cg26919818-N4BP3
TAF4	cg13374901	-0.342575	0.0138632	0.0151184	cg13374901-TAF4
HLCS	cg09037712	-0.342547	0.0138716	0.000348235	cg09037712-HLCS
PIGG	cg06096427	-0.342543	0.0138728	0.00243122	cg06096427-PIGG
CHRNB1	cg04809787	-0.342542	0.0138731	0.0293559	cg04809787-CHRNB1
TPBG	cg06577251	-0.3425	0.0138854	0.000379482	cg06577251-TPBG
ARL6IP4	cg23312248	-0.342482	0.0138908	0.00132015	cg23312248-ARL6IP4
ID1	cg27562717	-0.342469	0.0138945	7.8858e-05	cg27562717-ID1
ZBTB12	cg00058449	-0.342426	0.0139074	0.00671708	cg00058449-ZBTB12
OR2L13	cg00785941	-0.342399	0.0139154	0.0226676	cg00785941-OR2L13
PSEN2	cg00479101	-0.342103	0.0140034	0.00118873	cg00479101-PSEN2
SBNO2	cg04563863	-0.342072	0.0140127	0.0111061	cg04563863-SBNO2
FAM76A	cg00172330	-0.341937	0.014053	7.77163e-06	cg00172330-FAM76A
B9D1	cg11011774	-0.341881	0.0140697	4.27241e-05	cg11011774-B9D1
FOXO3	cg12664806	-0.341878	0.0140706	0.00491264	cg12664806-FOXO3
SOX4	cg06170053	-0.341849	0.0140794	1.86752e-05	cg06170053-SOX4
EED	cg17081955	-0.341803	0.0140932	0.000235879	cg17081955-EED
CCDC8	cg19747604	-0.341785	0.0140985	0.0302141	cg19747604-CCDC8
TMEM106A	cg21211480	-0.341766	0.0141043	0.088028	cg21211480-TMEM106A
CFLAR	cg12163952	-0.34176	0.014106	0.00142983	cg12163952-CFLAR
BIRC7	cg16925678	-0.34172	0.0141179	0.00809292	cg16925678-BIRC7
NENF	cg04894705	-0.341633	0.014144	0.00849134	cg04894705-NENF
CORO1C	cg03439805	-0.341555	0.0141677	0.000588474	cg03439805-CORO1C
RPS6KA2	cg22486699	-0.3415	0.0141842	0.0026236	cg22486699-RPS6KA2
HEYL	cg13457165	-0.341409	0.0142116	0.000714375	cg13457165-HEYL
PTPRS	cg06213317	-0.341257	0.0142575	0.0062112	cg06213317-PTPRS
RBM8A	cg00986445	-0.341237	0.0142637	0.007376	cg00986445-RBM8A
TRABD	cg01149940	-0.341122	0.0142985	0.00936698	cg01149940-TRABD
PLEKHM2	cg20014094	-0.341041	0.014323	0.00498506	cg20014094-PLEKHM2
FASN	cg25423135	-0.340867	0.014376	0.010118	cg25423135-FASN
RGS11	cg27040030	-0.340859	0.0143786	0.00527604	cg27040030-RGS11
ABHD3	cg15533222	-0.340839	0.0143847	1.10674e-05	cg15533222-ABHD3
GPX1	cg06613840	-0.340795	0.0143981	0.00603179	cg06613840-GPX1
DAXX	cg09864211	-0.340643	0.0144445	0.00476425	cg09864211-DAXX
RHBDF1	cg00525011	-0.340624	0.0144503	0.0131022	cg00525011-RHBDF1
STYXL1	cg11344668	-0.340593	0.0144598	0.000626594	cg11344668-STYXL1
TRERF1	cg08336315	-0.340502	0.0144878	0.000447252	cg08336315-TRERF1
DAXX	cg14523639	-0.340384	0.0145241	0.00733591	cg14523639-DAXX
FOXN3	cg12790592	-0.340232	0.014571	0.0385485	cg12790592-FOXN3
TBKBP1	cg19375196	-0.340224	0.0145734	0.00444672	cg19375196-TBKBP1
AARS2	cg02118776	-0.340171	0.0145898	8.80935e-05	cg02118776-AARS2
ZNF837	cg08084812	-0.340134	0.0146011	0.00111571	cg08084812-ZNF837
SNTG2	cg11722971	-0.340103	0.0146109	0.0279201	cg11722971-SNTG2
GADD45G	cg10245608	-0.340097	0.0146126	0.00110553	cg10245608-GADD45G
ARHGEF10	cg22934237	-0.340086	0.0146158	0.00185401	cg22934237-ARHGEF10
ELF2	cg13294780	-0.339831	0.0146952	0.000157561	cg13294780-ELF2
DTX1	cg27664496	-0.339829	0.0146956	0.0314854	cg27664496-DTX1
NFKBIZ	cg06056346	-0.339767	0.0147149	0.000228445	cg06056346-NFKBIZ
FOXK1	cg14308509	-0.339736	0.0147246	0.00341774	cg14308509-FOXK1
PDK2	cg15235074	-0.339725	0.0147282	0.00251458	cg15235074-PDK2
SLC22A17	cg09321747	-0.339651	0.0147511	0.000476273	cg09321747-SLC22A17
DEGS1	cg09124081	-0.339592	0.0147695	5.90941e-05	cg09124081-DEGS1
ZNF578	cg15235999	-0.339528	0.0147895	0.0499353	cg15235999-ZNF578
MON1B	cg18383391	-0.339492	0.0148009	0.000142144	cg18383391-MON1B
ITM2B	cg14925260	-0.33949	0.0148012	0.00703212	cg14925260-ITM2B
SLC7A5P1	cg08956724	-0.339461	0.0148105	0.00201929	cg08956724-SLC7A5P1
SLC25A10	cg08120644	-0.339432	0.0148195	0.0339933	cg08120644-SLC25A10
KIAA1522	cg09167705	-0.339378	0.0148363	0.00229937	cg09167705-KIAA1522
JPH3	cg03058260	-0.339331	0.0148512	0.0127392	cg03058260-JPH3
HMX2	cg05189242	-0.339329	0.0148519	0.000183977	cg05189242-HMX2
MAP2K2	cg01592263	-0.339273	0.0148693	0.00354927	cg01592263-MAP2K2
DDO	cg19196401	-0.339154	0.0149067	0.0513554	cg19196401-DDO
NHLH2	cg18438853	-0.339152	0.0149075	0.0391796	cg18438853-NHLH2
TIMM13	cg10341482	-0.339134	0.014913	0.003021	cg10341482-TIMM13
TBC1D16	cg25372072	-0.339058	0.014937	0.00237591	cg25372072-TBC1D16
POLA2	cg17346115	-0.338972	0.014964	2.6615e-05	cg17346115-POLA2
FADS2	cg07005513	-0.338898	0.0149874	0.00010029	cg07005513-FADS2
OCIAD1	cg04422289	-0.338877	0.0149941	1.13657e-05	cg04422289-OCIAD1
RAI1	cg13000649	-0.338837	0.0150067	0.000238804	cg13000649-RAI1
PLBD1	cg17768691	-0.338803	0.0150175	0.0281719	cg17768691-PLBD1
UBE3B	cg19752449	-0.338793	0.0150207	7.62071e-05	cg19752449-UBE3B
THG1L	cg18027481	-0.338782	0.0150242	2.87573e-05	cg18027481-THG1L
CCHCR1	cg04072928	-0.338769	0.0150283	3.10556e-05	cg04072928-CCHCR1
TMEM117	cg09678228	-0.338759	0.0150315	0.000193364	cg09678228-TMEM117
TIMP4	cg10173186	-0.338751	0.0150338	0.0143572	cg10173186-TIMP4
KBTBD3	cg21913974	-0.338589	0.0150853	1.48183e-05	cg21913974-KBTBD3
FAAH	cg01412524	-0.338471	0.015123	0.00944302	cg01412524-FAAH
AP1AR	cg27568321	-0.338425	0.0151375	0.000418451	cg27568321-AP1AR
DIS3	cg04777052	-0.338341	0.0151644	1.61839e-05	cg04777052-DIS3
ZSCAN18	cg17408527	-0.338333	0.0151669	0.00833292	cg17408527-ZSCAN18
CLDN23	cg00074818	-0.338305	0.0151759	0.0160087	cg00074818-CLDN23
ACRBP	cg25683185	-0.338184	0.0152146	0.0324001	cg25683185-ACRBP
DIP2C	cg13416461	-0.338107	0.0152393	0.00828921	cg13416461-DIP2C
SMAD7	cg25986322	-0.338038	0.0152614	0.00451479	cg25986322-SMAD7
TNFRSF10C	cg27090216	-0.338012	0.0152697	0.0288123	cg27090216-TNFRSF10C
HHIPL1	cg06969206	-0.338007	0.0152711	0.0105741	cg06969206-HHIPL1
ASF1B	cg14203758	-0.33797	0.0152833	0.000123212	cg14203758-ASF1B
CSPG5	cg05380296	-0.337951	0.0152893	0.000346323	cg05380296-CSPG5
DLEU7	cg27051129	-0.337925	0.0152976	0.0370427	cg27051129-DLEU7
DIP2C	cg08990626	-0.337656	0.0153844	0.000333938	cg08990626-DIP2C
YWHAG	cg17100201	-0.33761	0.0153992	0.000532994	cg17100201-YWHAG
NTSR1	cg07938252	-0.337468	0.015445	0.0262211	cg07938252-NTSR1
RPLP0	cg16720127	-0.337466	0.0154459	0.000127031	cg16720127-RPLP0
CXXC5	cg12878260	-0.337398	0.015468	0.000345983	cg12878260-CXXC5
MFHAS1	cg01022370	-0.337371	0.0154765	0.0160414	cg01022370-MFHAS1
ADI1	cg07737964	-0.337292	0.0155022	0.000375764	cg07737964-ADI1
GABRA5	cg05044185	-0.337286	0.0155044	0.000201944	cg05044185-GABRA5
ABCA3	cg09681286	-0.337282	0.0155056	0.00975091	cg09681286-ABCA3
EFHD1	cg02905605	-0.337276	0.0155075	8.21745e-05	cg02905605-EFHD1
AARS2	cg17354807	-0.337148	0.0155491	0.000798054	cg17354807-AARS2
ALOX5	cg19021328	-0.337077	0.0155724	0.00018132	cg19021328-ALOX5
LMF1	cg08568145	-0.337065	0.0155763	0.0177367	cg08568145-LMF1
BCAM	cg24122751	-0.337041	0.0155842	0.0019947	cg24122751-BCAM
FAT4	cg00990763	-0.336809	0.0156601	0.000159438	cg00990763-FAT4
SMC1B	cg05742863	-0.336784	0.0156683	0.0165191	cg05742863-SMC1B
GADD45G	cg00102996	-0.336592	0.0157313	0.000475002	cg00102996-GADD45G
DIP2C	cg20652759	-0.336506	0.0157598	0.00198734	cg20652759-DIP2C
BCCIP	cg25243854	-0.336489	0.0157654	2.95351e-05	cg25243854-BCCIP
HOMER3	cg19530551	-0.336474	0.0157702	0.0273826	cg19530551-HOMER3
DISP2	cg08996748	-0.336464	0.0157737	0.00180071	cg08996748-DISP2
MAD1L1	cg05279229	-0.336458	0.0157756	0.109523	cg05279229-MAD1L1
GPR83	cg05374654	-0.336436	0.015783	0.000101183	cg05374654-GPR83
NFIC	cg23429986	-0.336435	0.0157831	0.0019274	cg23429986-NFIC
CYBA	cg09025501	-0.336427	0.015786	0.0770213	cg09025501-CYBA
MAST3	cg26325791	-0.336403	0.0157937	0.101277	cg26325791-MAST3
CXXC5	cg23573900	-0.336395	0.0157963	0.0282159	cg23573900-CXXC5
TBKBP1	cg08550205	-0.336348	0.0158121	0.00355794	cg08550205-TBKBP1
CDC27	cg10910775	-0.336293	0.01583	0.00229286	cg10910775-CDC27
PDZRN3	cg23489627	-0.336212	0.0158568	0.000293781	cg23489627-PDZRN3
LRP5	cg12467960	-0.336199	0.0158613	0.000767589	cg12467960-LRP5
CYP7B1	cg19424531	-0.336026	0.0159189	0.0420577	cg19424531-CYP7B1
RAB27A	cg00662232	-0.336009	0.0159245	0.000191222	cg00662232-RAB27A
[truncated: 78,962 more rows]

## Sheet: Suppl Data 20
Supplementary Data 17-24 . Integrated DNA methylation and gene expression data for 52 retinoblastomas
Supplementary Data 20. Genes corresponding to negatively- or positively correlated CpGs outside of CpG islands
gene_symbol	cg	r_pearson	pval_pearson	var_cg	cg_gene_pair
TBX5	cg11357746	0.43007	0.00146198	0.157143	cg11357746-TBX5
TBX5	cg25399352	0.439548	0.00111314	0.140159	cg25399352-TBX5
ONECUT1	cg22539069	0.567692	1.13867e-05	0.131445	cg22539069-ONECUT1
ZIC4	cg23189410	0.139429	0.324221	0.129156	cg23189410-ZIC4
VAX1	cg03048654	-0.0634436	0.655	0.128357	cg03048654-VAX1
GPC6	cg02565999	-0.0654578	0.644767	0.128221	cg02565999-GPC6
PAX6	cg09224689	-0.0992251	0.484015	0.127469	cg09224689-PAX6
ZMIZ1	cg20744163	-0.704413	5.63422e-09	0.126884	cg20744163-ZMIZ1
TBX5	cg18689332	0.446207	0.000914757	0.126457	cg18689332-TBX5
KCNH2	cg24830730	-0.331515	0.0163592	0.126265	cg24830730-KCNH2
ADAMTS14	cg16352527	-0.477987	0.000338773	0.125004	cg16352527-ADAMTS14
PAX6	cg11827910	0.0256417	0.856808	0.123836	cg11827910-PAX6
ONECUT3	cg10731700	0.159155	0.259748	0.122516	cg10731700-ONECUT3
RBPMS	cg23044884	0.0732726	0.605696	0.122294	cg23044884-RBPMS
TPPP	cg24082121	0.662465	8.82674e-08	0.121847	cg24082121-TPPP
CREB5	cg05083033	-0.0323741	0.819773	0.121628	cg05083033-CREB5
SLC6A5	cg06804921	0.478436	0.000333815	0.121311	cg06804921-SLC6A5
TBX5	cg05555207	0.319456	0.0209723	0.120592	cg05555207-TBX5
ZIC4	cg04556126	0.273074	0.0501479	0.120419	cg04556126-ZIC4
HLA-DQB1	cg14323910	-0.288906	0.037782	0.120336	cg14323910-HLA-DQB1
PRKCZ	cg14171824	0.282027	0.0428048	0.119713	cg14171824-PRKCZ
ZIC4	cg13015925	0.213531	0.128522	0.119393	cg13015925-ZIC4
ESAM	cg25735305	-0.13031	0.35717	0.119261	cg25735305-ESAM
TRAPPC9	cg16815625	0.0420094	0.767458	0.119012	cg16815625-TRAPPC9
ZNF787	cg26858540	-0.182512	0.195311	0.118799	cg26858540-ZNF787
TG	cg01598421	-0.394548	0.00379896	0.118002	cg01598421-TG
ZIC4	cg13278496	0.226665	0.10612	0.117966	cg13278496-ZIC4
PRDM8	cg14326413	0.156845	0.266819	0.117834	cg14326413-PRDM8
ZIC4	cg08889797	0.273786	0.0495289	0.115795	cg08889797-ZIC4
LHX9	cg08008403	0.230045	0.100872	0.115374	cg08008403-LHX9
TRAF3	cg01813877	-0.449321	0.000833402	0.115061	cg01813877-TRAF3
HOXB3	cg04117801	0.16217	0.250713	0.115041	cg04117801-HOXB3
TRAPPC9	cg20749005	0.0567237	0.689584	0.114489	cg20749005-TRAPPC9
ONECUT1	cg07030277	0.550431	2.36208e-05	0.114306	cg07030277-ONECUT1
EBF3	cg25386707	-0.738191	4.24058e-10	0.113458	cg25386707-EBF3
TFF1	cg01886855	-0.930503	1.86747e-23	0.113145	cg01886855-TFF1
CNTFR	cg13947167	0.340023	0.0136512	0.113136	cg13947167-CNTFR
ATP11A	cg21897676	-0.100104	0.480134	0.112265	cg21897676-ATP11A
ZIC4	cg11142389	0.214158	0.127379	0.11209	cg11142389-ZIC4
HLA-C	cg11574174	-0.0951042	0.502439	0.11188	cg11574174-HLA-C
LHX9	cg27225220	0.312081	0.024302	0.110699	cg27225220-LHX9
DSCAM	cg01108921	-0.722529	1.47462e-09	0.11024	cg01108921-DSCAM
LHX9	cg05527530	0.2273	0.105118	0.11018	cg05527530-LHX9
RCN1	cg21160842	-0.585421	5.14998e-06	0.110177	cg21160842-RCN1
SENP8	cg21214455	-0.289741	0.0372072	0.109427	cg21214455-SENP8
EBF4	cg05857996	-0.147529	0.296619	0.109419	cg05857996-EBF4
LHX9	cg15544654	0.195824	0.164137	0.109202	cg15544654-LHX9
PDE4A	cg01641792	0.225635	0.107761	0.108793	cg01641792-PDE4A
SKAP2	cg12140851	0.0201223	0.887403	0.108464	cg12140851-SKAP2
LUZP1	cg26530485	0.0980662	0.489161	0.108293	cg26530485-LUZP1
PRDM16	cg22720392	-0.374652	0.00621101	0.107908	cg22720392-PRDM16
FAT1	cg08288016	0.129873	0.358799	0.107862	cg08288016-FAT1
TRAK1	cg10506618	0.0746537	0.598899	0.107854	cg10506618-TRAK1
OSR2	cg01581084	0.4589	0.000622276	0.10763	cg01581084-OSR2
PAX6	cg18372607	0.0278238	0.844766	0.106853	cg18372607-PAX6
TRAPPC9	cg21351483	0.0553875	0.69654	0.106789	cg21351483-TRAPPC9
HLA-DRB1	cg24760581	-0.242967	0.0826377	0.106748	cg24760581-HLA-DRB1
HLA-DRB1	cg23905789	-0.191598	0.173612	0.106665	cg23905789-HLA-DRB1
VAX1	cg11836236	-0.0450957	0.750905	0.106454	cg11836236-VAX1
AGAP3	cg22169990	-0.553376	2.09158e-05	0.106146	cg22169990-AGAP3
GFPT2	cg02891314	0.102819	0.468241	0.10612	cg02891314-GFPT2
FMN1	cg09667289	-0.333121	0.0158158	0.105838	cg09667289-FMN1
TFF1	cg24606807	-0.856626	5.5513e-16	0.105715	cg24606807-TFF1
PTGS2	cg25147026	-0.690593	1.46738e-08	0.105697	cg25147026-PTGS2
ACOX3	cg19661030	0.0717383	0.613286	0.105385	cg19661030-ACOX3
CDC42BPA	cg10327440	-0.0959299	0.498719	0.105215	cg10327440-CDC42BPA
PTP4A3	cg12847125	0.453316	0.000738578	0.105214	cg12847125-PTP4A3
KIAA1522	cg04892182	-0.268247	0.0545129	0.104805	cg04892182-KIAA1522
ROBO3	cg02577122	0.646256	2.28325e-07	0.104571	cg02577122-ROBO3
SPATA18	cg26839512	-0.280079	0.0443224	0.104449	cg26839512-SPATA18
SLC1A6	cg10385290	-0.378719	0.00563073	0.104435	cg10385290-SLC1A6
MAD1L1	cg27109748	-0.367123	0.00742417	0.104395	cg27109748-MAD1L1
TIAM1	cg12734954	0.291417	0.0360744	0.103992	cg12734954-TIAM1
OSBPL5	cg15718663	-0.368363	0.00721108	0.103937	cg15718663-OSBPL5
SYNJ2	cg27083825	-0.0806023	0.570016	0.103907	cg27083825-SYNJ2
PIWIL2	cg00420450	-0.780619	8.84871e-12	0.103802	cg00420450-PIWIL2
POP7	cg25923345	-0.389454	0.00432082	0.103788	cg25923345-POP7
GFPT2	cg23248424	0.108032	0.445865	0.103745	cg23248424-GFPT2
DCUN1D2	cg21238257	0.259656	0.0630396	0.103387	cg21238257-DCUN1D2
PRDM8	cg05974274	0.141005	0.318728	0.103241	cg05974274-PRDM8
PCDHB16	cg00269800	0.565542	1.24984e-05	0.1031	cg00269800-PCDHB16
ATXN1	cg26393261	-0.0366218	0.7966	0.103068	cg26393261-ATXN1
GSTT1	cg06180910	0.326238	0.0182586	0.103049	cg06180910-GSTT1
SPRED2	cg00230517	-0.0667013	0.638483	0.102942	cg00230517-SPRED2
BRI3BP	cg01589353	-0.0341891	0.809851	0.102729	cg01589353-BRI3BP
AGAP3	cg21887193	-0.543852	3.08693e-05	0.102157	cg21887193-AGAP3
TBX5	cg11841394	0.135523	0.338092	0.102149	cg11841394-TBX5
FGGY	cg15594444	-0.0245861	0.862644	0.102112	cg15594444-FGGY
EBF3	cg09064314	-0.794992	1.95432e-12	0.101799	cg09064314-EBF3
AHRR	cg17989581	-0.107267	0.449112	0.101766	cg17989581-AHRR
TBC1D24	cg09370982	-0.484853	0.000269824	0.101716	cg09370982-TBC1D24
TRAF3IP2	cg10566589	-0.193947	0.168298	0.101483	cg10566589-TRAF3IP2
SORCS2	cg25961882	-0.601756	2.37591e-06	0.101382	cg25961882-SORCS2
ANGPT1	cg11745019	-0.177591	0.207837	0.101278	cg11745019-ANGPT1
SSBP3	cg02066936	-0.712904	3.04435e-09	0.101207	cg02066936-SSBP3
MAPK8IP3	cg02295856	-0.135844	0.33694	0.101054	cg02295856-MAPK8IP3
RPGRIP1	cg14097171	0.270467	0.0524687	0.101011	cg14097171-RPGRIP1
ECHDC1	cg06669598	0.166697	0.237551	0.100885	cg06669598-ECHDC1
DLX1	cg15552158	0.0684773	0.62955	0.100485	cg15552158-DLX1
ZIC4	cg17546247	0.162987	0.2483	0.100269	cg17546247-ZIC4
EPHB2	cg20149170	-0.319067	0.0211378	0.100167	cg20149170-EPHB2
EMX2	cg19925204	0.192765	0.170957	0.100013	cg19925204-EMX2
SLC6A5	cg11784785	0.568313	1.10835e-05	0.0995655	cg11784785-SLC6A5
SLC20A2	cg22855020	0.0275289	0.846391	0.0995387	cg22855020-SLC20A2
NXN	cg00256329	0.147175	0.297793	0.0992588	cg00256329-NXN
MAPK8IP3	cg02205013	-0.114674	0.418226	0.0991241	cg02205013-MAPK8IP3
SNTG2	cg11996093	-0.169283	0.230246	0.0991109	cg11996093-SNTG2
PBX1	cg22238122	-0.248199	0.0760372	0.0991068	cg22238122-PBX1
HLA-DRB1	cg13910785	0.013114	0.926482	0.0989408	cg13910785-HLA-DRB1
SLC1A6	cg16600501	-0.274773	0.0486808	0.0989261	cg16600501-SLC1A6
LMO4	cg01393939	-0.798567	1.31764e-12	0.0987925	cg01393939-LMO4
EML2	cg06381803	0.327077	0.0179449	0.0987879	cg06381803-EML2
HOXC12	cg13233461	-0.0484555	0.73301	0.0987382	cg13233461-HOXC12
PAX6	cg04938549	-0.0749447	0.597471	0.0986931	cg04938549-PAX6
PDE4D	cg26817935	-0.429872	0.00147021	0.0986137	cg26817935-PDE4D
PCDHB7	cg16583552	0.148792	0.292458	0.0985797	cg16583552-PCDHB7
AGBL2	cg23836814	0.0338459	0.811725	0.0985403	cg23836814-AGBL2
CLDN9	cg04715503	0.144102	0.308104	0.0983691	cg04715503-CLDN9
ASCL2	cg12499235	0.07536	0.595437	0.0981367	cg12499235-ASCL2
SLC6A5	cg16635352	0.478856	0.000329239	0.0978782	cg16635352-SLC6A5
IZUMO1	cg08610426	-0.0889911	0.530416	0.0976981	cg08610426-IZUMO1
KIAA1522	cg09804503	-0.203322	0.148265	0.09766	cg09804503-KIAA1522
MSX2	cg01148731	0.259842	0.0628442	0.0975678	cg01148731-MSX2
SLC6A5	cg03573068	0.526921	5.9938e-05	0.0973988	cg03573068-SLC6A5
CAPN8	cg18391209	-0.228492	0.103258	0.0973565	cg18391209-CAPN8
HLA-DQA1	cg22933800	-0.269575	0.053283	0.0972498	cg22933800-HLA-DQA1
HLA-DRB1	cg17480035	-0.265276	0.0573497	0.0970888	cg17480035-HLA-DRB1
ITGBL1	cg22070156	0.00629227	0.964688	0.0970569	cg22070156-ITGBL1
CAMTA1	cg00783553	-0.184342	0.190792	0.0966924	cg00783553-CAMTA1
PTPRN2	cg23298862	0.0829502	0.558796	0.0966538	cg23298862-PTPRN2
TGOLN2	cg23404877	-0.152431	0.280681	0.0963738	cg23404877-TGOLN2
MSX2	cg19590445	0.268757	0.0540378	0.0961753	cg19590445-MSX2
ESRRG	cg27520776	-0.0890325	0.530224	0.096019	cg27520776-ESRRG
ZIC4	cg22614239	0.268551	0.0542296	0.0959273	cg22614239-ZIC4
PAX6	cg16865446	-0.10119	0.475356	0.0958403	cg16865446-PAX6
SLC6A5	cg24420041	0.536676	4.10721e-05	0.0957673	cg24420041-SLC6A5
SLC20A2	cg10806146	0.0194166	0.891328	0.0955193	cg10806146-SLC20A2
LMF1	cg09664373	0.169727	0.229009	0.0954024	cg09664373-LMF1
ZIC4	cg16240162	0.362048	0.00835355	0.0950189	cg16240162-ZIC4
ARHGEF10	cg17220632	-0.239638	0.0870665	0.0949763	cg17220632-ARHGEF10
TBX5	cg19746940	0.337618	0.0143747	0.0949125	cg19746940-TBX5
CLEC2L	cg04205664	-0.0747872	0.598244	0.0948238	cg04205664-CLEC2L
RPTOR	cg04662369	-0.0112311	0.937015	0.094799	cg04662369-RPTOR
GABBR1	cg21644740	-0.238476	0.0886556	0.0947724	cg21644740-GABBR1
LRPAP1	cg13713155	-0.0585844	0.679941	0.0947536	cg13713155-LRPAP1
TOX3	cg06758255	-0.225286	0.10832	0.0945896	cg06758255-TOX3
ACTC1	cg17242351	-0.473099	0.000397192	0.0945888	cg17242351-ACTC1
ANK1	cg13152952	0.416384	0.00213811	0.0945666	cg13152952-ANK1
LHX3	cg14573833	-0.697942	8.87973e-09	0.0944859	cg14573833-LHX3
ZIC4	cg05548555	0.242201	0.083641	0.0944132	cg05548555-ZIC4
CNTFR	cg13507084	0.345398	0.0121464	0.0943823	cg13507084-CNTFR
GSTT1	cg05380919	0.660453	9.96272e-08	0.0942327	cg05380919-GSTT1
TFF1	cg18729973	-0.926167	8.05019e-23	0.0941487	cg18729973-TFF1
GATA2	cg07195926	0.416358	0.00213959	0.0940776	cg07195926-GATA2
FOXK1	cg01275887	-0.332172	0.016135	0.0939278	cg01275887-FOXK1
TRPS1	cg16821992	-0.312565	0.0240708	0.09392	cg16821992-TRPS1
MAP4K1	cg19457477	-0.514327	9.60141e-05	0.0938458	cg19457477-MAP4K1
TBX5	cg04562909	0.389501	0.00431566	0.0938324	cg04562909-TBX5
PAX6	cg27011060	0.00173154	0.99028	0.0938273	cg27011060-PAX6
PCDHGA4	cg21627409	0.384911	0.00483829	0.0938197	cg21627409-PCDHGA4
TBX5	cg06717565	0.392142	0.00403807	0.0937387	cg06717565-TBX5
PRSS27	cg10286969	0.323904	0.0191571	0.0937378	cg10286969-PRSS27
BMP4	cg16389901	-0.0606433	0.66933	0.0936945	cg16389901-BMP4
SPSB4	cg07852840	0.228817	0.102755	0.0936623	cg07852840-SPSB4
EEFSEC	cg01792686	-0.149296	0.290806	0.093629	cg01792686-EEFSEC
ERBB2	cg02433278	-0.183651	0.19249	0.0935833	cg02433278-ERBB2
PCDHB19P	cg19727801	0.703079	6.19416e-09	0.0935655	cg19727801-PCDHB19P
ZIC4	cg26790247	0.236125	0.0919396	0.0934269	cg26790247-ZIC4
HOXC10	cg20402783	0.178178	0.206312	0.0934113	cg20402783-HOXC10
AMPD2	cg21644334	-0.229971	0.100984	0.0933875	cg21644334-AMPD2
CREB5	cg23097035	0.129734	0.359317	0.0933765	cg23097035-CREB5
ZIC4	cg08070771	0.0885871	0.532292	0.09329	cg08070771-ZIC4
NSFL1C	cg01244043	-0.0952487	0.501787	0.0932898	cg01244043-NSFL1C
ZNF679	cg25743243	-0.876425	1.72436e-17	0.0931065	cg25743243-ZNF679
SLFN12	cg10431713	0.326136	0.0182972	0.0930563	cg10431713-SLFN12
ACTA1	cg11589139	0.263716	0.0588852	0.093041	cg11589139-ACTA1
LMF1	cg01207650	0.0733895	0.605119	0.0930405	cg01207650-LMF1
ZIC4	cg06369327	0.229687	0.101419	0.093013	cg06369327-ZIC4
FGF1	cg12810152	0.147449	0.296885	0.0928885	cg12810152-FGF1
ELFN2	cg26923908	0.167772	0.234496	0.0928117	cg26923908-ELFN2
RASA3	cg11570367	-0.291906	0.0357495	0.0927781	cg11570367-RASA3
FOXP4	cg15760474	-0.505636	0.000131502	0.0925408	cg15760474-FOXP4
CSMD1	cg08373605	-0.242818	0.0828327	0.0925203	cg08373605-CSMD1
GSC	cg15440688	0.496745	0.000179854	0.0925147	cg15440688-GSC
IQSEC1	cg26692003	-0.189978	0.177346	0.0924598	cg26692003-IQSEC1
PCSK1	cg05981500	0.306316	0.0272047	0.0924585	cg05981500-PCSK1
POU6F2	cg10621924	-0.253951	0.069269	0.0924319	cg10621924-POU6F2
PDE4D	cg17563336	-0.414758	0.00223455	0.09237	cg17563336-PDE4D
SFMBT2	cg07763467	0.515235	9.28634e-05	0.092286	cg07763467-SFMBT2
CHST15	cg23286081	0.258024	0.0647738	0.0922061	cg23286081-CHST15
PCDH20	cg05034702	0.143104	0.311503	0.092175	cg05034702-PCDH20
ZIC4	cg12976081	0.325527	0.0185285	0.0920643	cg12976081-ZIC4
TEX14	cg19532212	-0.742732	2.90611e-10	0.0919434	cg19532212-TEX14
PDE2A	cg02474542	0.0610071	0.667462	0.0919419	cg02474542-PDE2A
ARHGAP8	cg21608237	0.277228	0.0466224	0.0916358	cg21608237-ARHGAP8
PCDHA6	cg10519368	0.436256	0.00122477	0.0915935	cg10519368-PCDHA6
ZIC4	cg04079301	0.27465	0.048786	0.0914364	cg04079301-ZIC4
EPHB6	cg10532908	0.171971	0.22282	0.091343	cg10532908-EPHB6
OPA3	cg15147841	-0.11726	0.407739	0.0913386	cg15147841-OPA3
DIABLO	cg14094409	0.123244	0.384055	0.0912884	cg14094409-DIABLO
PTCH1	cg13700197	-0.206911	0.141085	0.0912737	cg13700197-PTCH1
PHLDA3	cg00962755	-0.453276	0.000739457	0.0911158	cg00962755-PHLDA3
TPPP	cg22879098	0.657879	1.16171e-07	0.0910419	cg22879098-TPPP
KCNN1	cg07857792	-0.21906	0.118694	0.0909086	cg07857792-KCNN1
DIABLO	cg19529732	0.0876841	0.536496	0.0908098	cg19529732-DIABLO
OSBPL5	cg05982473	-0.307306	0.0266865	0.0907154	cg05982473-OSBPL5
DPP6	cg10677372	-0.174433	0.216167	0.0906038	cg10677372-DPP6
SIRPA	cg19256731	-0.397181	0.00355162	0.0905869	cg19256731-SIRPA
OSBPL1A	cg25704227	0.0756944	0.5938	0.0904687	cg25704227-OSBPL1A
SLC25A21	cg01857748	0.21476	0.126286	0.0904356	cg01857748-SLC25A21
FCGBP	cg03635532	-0.239642	0.0870609	0.0903571	cg03635532-FCGBP
RUNX2	cg12477370	-0.092766	0.513049	0.0903547	cg12477370-RUNX2
TRIM61	cg13023646	-0.550134	2.39111e-05	0.0902922	cg13023646-TRIM61
STK19	cg05626376	-0.173908	0.217574	0.0902764	cg05626376-STK19
ZIC1	cg23449696	0.212698	0.130056	0.0901686	cg23449696-ZIC1
PDE4A	cg02605007	0.177399	0.208336	0.090119	cg02605007-PDE4A
TBX20	cg11117878	0.720493	1.72335e-09	0.0900633	cg11117878-TBX20
ESAM	cg16857192	0.412968	0.00234517	0.0900626	cg16857192-ESAM
SLFN12L	cg18470427	-0.127046	0.369445	0.0900449	cg18470427-SLFN12L
LHX9	cg25212090	0.228295	0.103564	0.0900362	cg25212090-LHX9
TGFA	cg21346154	0.0117875	0.933901	0.0899262	cg21346154-TGFA
ZDHHC14	cg12297590	0.444203	0.000970832	0.0899236	cg12297590-ZDHHC14
ATP2A3	cg17189020	-0.13143	0.353016	0.0898665	cg17189020-ATP2A3
TMEM106A	cg24940138	-0.358567	0.009048	0.0897541	cg24940138-TMEM106A
KIRREL3	cg20439347	-0.425708	0.00165314	0.0895802	cg20439347-KIRREL3
HLA-DRB1	cg10632894	-0.13945	0.324148	0.0894947	cg10632894-HLA-DRB1
NAGS	cg03902729	0.406109	0.00281546	0.0893239	cg03902729-NAGS
RAPGEF5	cg00713400	0.0137211	0.923089	0.0892818	cg00713400-RAPGEF5
C1orf35	cg15720832	-0.119578	0.398467	0.0892281	cg15720832-C1orf35
SPHKAP	cg00423153	0.0822112	0.562316	0.0892047	cg00423153-SPHKAP
ZBTB9	cg25192717	-0.255299	0.067755	0.0891771	cg25192717-ZBTB9
SIDT1	cg27504195	0.123241	0.384067	0.0891299	cg27504195-SIDT1
EBF3	cg01419164	-0.727947	9.67509e-10	0.0889565	cg01419164-EBF3
KIAA1522	cg06786238	-0.213614	0.12837	0.088902	cg06786238-KIAA1522
TTC28	cg27422872	0.39584	0.00367574	0.0888591	cg27422872-TTC28
PTPRN2	cg06301252	0.262202	0.0604082	0.0888462	cg06301252-PTPRN2
COL11A2	cg04820679	0.179312	0.203395	0.0887104	cg04820679-COL11A2
DSCAM	cg14603539	-0.722677	1.4579e-09	0.0886761	cg14603539-DSCAM
WSCD2	cg06837568	0.112732	0.426207	0.0885984	cg06837568-WSCD2
SHOX2	cg04913979	0.373679	0.00635737	0.088588	cg04913979-SHOX2
OSBPL2	cg08909592	-0.0999612	0.480762	0.0885765	cg08909592-OSBPL2
GPN3	cg19666600	-0.22311	0.111864	0.0885299	cg19666600-GPN3
FHIT	cg24504954	0.00351885	0.980248	0.0884112	cg24504954-FHIT
PCDHB3	cg01925738	-0.161379	0.253061	0.0884033	cg01925738-PCDHB3
MAD1L1	cg17103856	-0.312634	0.0240378	0.0883823	cg17103856-MAD1L1
TIAM1	cg14900388	0.268449	0.0543245	0.0883167	cg14900388-TIAM1
FBXL13	cg18108818	-0.332494	0.0160259	0.0882805	cg18108818-FBXL13
SHOX2	cg20501518	0.355697	0.00965753	0.088263	cg20501518-SHOX2
MAD1L1	cg21004924	-0.226795	0.105915	0.0882251	cg21004924-MAD1L1
SIM2	cg26701242	0.0720377	0.611801	0.0882061	cg26701242-SIM2
ZFP64	cg11903133	0.390869	0.00416986	0.0881647	cg11903133-ZFP64
DHRS3	cg06641388	-0.131381	0.353199	0.0881336	cg06641388-DHRS3
SND1	cg13508402	-0.222557	0.112778	0.0881312	cg13508402-SND1
LNX1	cg07080653	0.00440677	0.975265	0.0879996	cg07080653-LNX1
CHID1	cg10580341	-0.286793	0.0392706	0.0879686	cg10580341-CHID1
XPC	cg04894169	-0.202369	0.150218	0.087962	cg04894169-XPC
SLC3A1	cg21843262	-0.024675	0.862152	0.0877748	cg21843262-SLC3A1
LONP1	cg24908197	-0.392627	0.00398887	0.087747	cg24908197-LONP1
PCDHGA4	cg10917547	0.382033	0.00519352	0.0877364	cg10917547-PCDHGA4
SUCLA2	cg18221580	-0.107313	0.448917	0.0877087	cg18221580-SUCLA2
EN2	cg09134794	0.165777	0.240186	0.0876611	cg09134794-EN2
SSBP3	cg02851203	-0.679602	3.02817e-08	0.0876357	cg02851203-SSBP3
PAX6	cg07434271	0.261342	0.0612864	0.0875433	cg07434271-PAX6
GATA2	cg01102073	0.392295	0.00402245	0.0875022	cg01102073-GATA2
MEIS2	cg25221496	-0.635221	4.22594e-07	0.0874544	cg25221496-MEIS2
VAX1	cg06611922	-0.073858	0.602811	0.0874093	cg06611922-VAX1
LENG8	cg26962002	-0.22691	0.105733	0.0873914	cg26962002-LENG8
TXNIP	cg19693031	-0.624173	7.64247e-07	0.0873503	cg19693031-TXNIP
IRX3	cg06088745	0.310313	0.0251631	0.087328	cg06088745-IRX3
TMEM88	cg02459416	-0.447151	0.000889374	0.0873056	cg02459416-TMEM88
HOXA5	cg14974749	0.0142919	0.9199	0.0872925	cg14974749-HOXA5
MYO15A	cg13525026	-0.040517	0.775501	0.0872798	cg13525026-MYO15A
CACNA1H	cg10044575	-0.31237	0.0241635	0.0871358	cg10044575-CACNA1H
ZFP42	cg15718581	0.049877	0.72548	0.0869831	cg15718581-ZFP42
HSPA6	cg00769882	-0.0600736	0.67226	0.0869594	cg00769882-HSPA6
CLDN9	cg08199758	0.224767	0.109158	0.0869401	cg08199758-CLDN9
INPP5A	cg27196695	0.00333808	0.981263	0.0868948	cg27196695-INPP5A
RPTOR	cg05651511	-0.00249392	0.986	0.0868886	cg05651511-RPTOR
LMX1B	cg13466694	0.345217	0.0121947	0.0868612	cg13466694-LMX1B
PRSS27	cg04784471	0.330194	0.0168183	0.0868079	cg04784471-PRSS27
NAGS	cg21515349	0.399442	0.00335078	0.0867863	cg21515349-NAGS
HFE	cg06892726	-0.255422	0.0676183	0.0867851	cg06892726-HFE
LGALS8	cg08137948	-0.17836	0.205843	0.0867619	cg08137948-LGALS8
IQGAP2	cg26680317	0.0142932	0.919892	0.0866743	cg26680317-IQGAP2
CHST3	cg11863717	-0.386839	0.00461236	0.0866606	cg11863717-CHST3
CHST8	cg08135503	-0.792207	2.64286e-12	0.0866531	cg08135503-CHST8
SPHK1	cg11543229	-0.0870822	0.539307	0.0865273	cg11543229-SPHK1
RSPH1	cg13050504	0.10208	0.471465	0.0864169	cg13050504-RSPH1
PRDM8	cg15556886	0.105709	0.455764	0.0864074	cg15556886-PRDM8
PCDHGA4	cg02722596	0.358288	0.00910576	0.0863803	cg02722596-PCDHGA4
SLC7A8	cg19473656	-0.0123997	0.930477	0.0863658	cg19473656-SLC7A8
TFAP2B	cg09363735	-0.102512	0.469579	0.0862802	cg09363735-TFAP2B
SHOX2	cg21552242	0.543794	3.09412e-05	0.0862459	cg21552242-SHOX2
SVIL	cg09533403	0.276329	0.0473682	0.0862018	cg09533403-SVIL
POU6F2	cg08835956	-0.22895	0.10255	0.0861071	cg08835956-POU6F2
AGAP1	cg15365028	-0.0647442	0.648385	0.0860683	cg15365028-AGAP1
CLMN	cg13717541	-0.0803998	0.570989	0.0859116	cg13717541-CLMN
ARID1B	cg23603995	-0.146967	0.298483	0.0858331	cg23603995-ARID1B
GATA4	cg16810626	-0.354858	0.0098424	0.0858278	cg16810626-GATA4
SIM2	cg02194789	0.0709953	0.616976	0.0857317	cg02194789-SIM2
UBAP2L	cg14859874	0.0871748	0.538874	0.085704	cg14859874-UBAP2L
RUNX3	cg10951873	0.00746941	0.958087	0.0856562	cg10951873-RUNX3
MMP17	cg10632507	-0.263953	0.0586499	0.085443	cg10632507-MMP17
SLC6A5	cg18042724	0.45156	0.000778987	0.0853733	cg18042724-SLC6A5
FOXF1	cg07056644	-0.193751	0.168736	0.0852762	cg07056644-FOXF1
SDK1	cg18620306	0.00517559	0.970952	0.0852334	cg18620306-SDK1
MYT1L	cg24303559	-0.351491	0.010615	0.0852121	cg24303559-MYT1L
MNX1	cg02511456	-0.587858	4.60102e-06	0.0851831	cg02511456-MNX1
PCDHGA4	cg01169021	0.418703	0.00200693	0.0851406	cg01169021-PCDHGA4
CDK18	cg13935009	0.112191	0.428445	0.0850836	cg13935009-CDK18
ZIC4	cg02820514	0.312875	0.0239234	0.0850697	cg02820514-ZIC4
DSCAM	cg01078582	-0.688917	1.64217e-08	0.0850443	cg01078582-DSCAM
MATK	cg05356662	0.056327	0.691647	0.0850247	cg05356662-MATK
TMEM134	cg15214183	-0.149285	0.290842	0.0850128	cg15214183-TMEM134
CHST11	cg20278154	-0.486569	0.00025472	0.0850029	cg20278154-CHST11
DIABLO	cg21805118	0.0995412	0.482617	0.0848935	cg21805118-DIABLO
CYP4V2	cg11969330	-0.205904	0.143072	0.0848076	cg11969330-CYP4V2
AGAP1	cg06430772	-0.181327	0.198276	0.0847859	cg06430772-AGAP1
TRIM61	cg14038058	-0.530774	5.16972e-05	0.0847701	cg14038058-TRIM61
TMEM132C	cg12412089	0.197175	0.16119	0.0846921	cg12412089-TMEM132C
CDK11B	cg14976190	-0.0396869	0.779984	0.0846875	cg14976190-CDK11B
SLC15A4	cg13617280	-0.0148917	0.91655	0.0846129	cg13617280-SLC15A4
LENG8	cg02936752	-0.223517	0.111194	0.0844502	cg02936752-LENG8
CACNA1C	cg03731464	0.209944	0.135219	0.0843144	cg03731464-CACNA1C
RB1	cg07880715	0.276316	0.047379	0.0842395	cg07880715-RB1
SHOX2	cg12315391	0.476953	0.000350432	0.0841814	cg12315391-SHOX2
RAB5C	cg13470069	-0.163412	0.247052	0.0841228	cg13470069-RAB5C
CRLF1	cg25383503	0.280568	0.0439375	0.0840834	cg25383503-CRLF1
CAMK2B	cg03257708	0.113589	0.422674	0.0840645	cg03257708-CAMK2B
SUCLA2	cg06437740	-0.0603824	0.670671	0.0840266	cg06437740-SUCLA2
SULT1A1	cg27034150	0.00151622	0.991488	0.0840248	cg27034150-SULT1A1
C1orf35	cg22790377	-0.114739	0.417963	0.0840221	cg22790377-C1orf35
EMX2	cg13574488	0.155471	0.271083	0.0840029	cg13574488-EMX2
DLGAP3	cg08727443	0.225611	0.107798	0.0839966	cg08727443-DLGAP3
PSMD14	cg24367840	0.213692	0.128229	0.0839679	cg24367840-PSMD14
SOX5	cg02555243	-0.376319	0.0059672	0.0839581	cg02555243-SOX5
TRAF3IP2	cg26904406	-0.203436	0.148033	0.083949	cg26904406-TRAF3IP2
CASZ1	cg17244801	-0.151556	0.283483	0.0839469	cg17244801-CASZ1
HOXA5	cg20974609	0.092892	0.512475	0.0838887	cg20974609-HOXA5
AXIN2	cg17797591	-0.316176	0.0224021	0.0838779	cg17797591-AXIN2
ERC1	cg11688548	0.212611	0.130215	0.0838481	cg11688548-ERC1
ANTXR2	cg01307684	0.268595	0.054189	0.0838268	cg01307684-ANTXR2
CCDC124	cg13851870	-0.143124	0.311436	0.0838241	cg13851870-CCDC124
PSD3	cg06866712	-0.206271	0.142345	0.0838213	cg06866712-PSD3
MAP1LC3A	cg11920519	0.55478	1.97295e-05	0.0838095	cg11920519-MAP1LC3A
ADARB2	cg02851212	-0.137193	0.332116	0.0838008	cg02851212-ADARB2
CDH8	cg05946623	0.307638	0.0265144	0.0837966	cg05946623-CDH8
ANGPT1	cg24810735	-0.121701	0.390083	0.0837896	cg24810735-ANGPT1
ANKRD28	cg27274718	0.0628664	0.657943	0.083778	cg27274718-ANKRD28
NOS1	cg23421128	0.0469439	0.741044	0.0837274	cg23421128-NOS1
CAMTA1	cg16005818	0.0424439	0.765122	0.0837235	cg16005818-CAMTA1
PRKG1	cg19219423	0.195925	0.163916	0.0837031	cg19219423-PRKG1
HRNR	cg26020982	0.252265	0.0712015	0.0836909	cg26020982-HRNR
RNF130	cg04265672	-0.10449	0.461007	0.0836906	cg04265672-RNF130
GSTA4	cg22486834	-0.627956	6.25527e-07	0.0836433	cg22486834-GSTA4
ITGB1BP1	cg09734418	-0.309088	0.0257748	0.0836411	cg09734418-ITGB1BP1
ESRRG	cg03219968	-0.0136919	0.923252	0.0836132	cg03219968-ESRRG
ALDOC	cg14668747	-0.272775	0.0504096	0.0836065	cg14668747-ALDOC
CTNNA2	cg25636665	0.343072	0.0127792	0.083545	cg25636665-CTNNA2
HOXB3	cg23014425	0.243914	0.0814113	0.0835291	cg23014425-HOXB3
SPTBN4	cg07515422	0.0902086	0.524783	0.0834644	cg07515422-SPTBN4
NUAK1	cg11658060	-0.336924	0.0145894	0.0834601	cg11658060-NUAK1
TBX5	cg17554126	0.368984	0.00710656	0.0833825	cg17554126-TBX5
PCDHGA4	cg01311360	0.353833	0.0100722	0.0833797	cg01311360-PCDHGA4
FOXK1	cg06231385	-0.511864	0.000105058	0.0833286	cg06231385-FOXK1
POU6F2	cg21665744	-0.261625	0.0609961	0.0832957	cg21665744-POU6F2
PEX14	cg16057915	0.113398	0.423458	0.0832952	cg16057915-PEX14
CMIP	cg09282336	-0.130593	0.356116	0.0832798	cg09282336-CMIP
DIP2C	cg10494981	-0.208239	0.138495	0.0832464	cg10494981-DIP2C
MEIS1	cg12082609	-0.457891	0.000641977	0.0832055	cg12082609-MEIS1
PFKP	cg09410317	0.12513	0.376765	0.0831474	cg09410317-PFKP
ATP11A	cg01831771	-0.102617	0.469122	0.0831127	cg01831771-ATP11A
PRDM16	cg10442735	-0.297786	0.0320272	0.0830676	cg10442735-PRDM16
PCDHGA4	cg25353450	0.311191	0.0247323	0.0829746	cg25353450-PCDHGA4
SLFN12	cg20354552	0.369922	0.00695104	0.0829193	cg20354552-SLFN12
CCDC9	cg02776177	-0.0861712	0.543575	0.0828915	cg02776177-CCDC9
WT1	cg17989833	-0.18356	0.192714	0.0828746	cg17989833-WT1
KLB	cg21880903	-0.25883	0.0639126	0.0828735	cg21880903-KLB
PAX6	cg08499046	0.0853318	0.547523	0.0828318	cg08499046-PAX6
TBX5	cg22929859	0.389477	0.00431825	0.0828218	cg22929859-TBX5
MEIS2	cg22291711	-0.26091	0.061732	0.0827857	cg22291711-MEIS2
BCL11B	cg14841828	-0.111188	0.432609	0.0827286	cg14841828-BCL11B
DNAJB6	cg19118904	-0.237077	0.0905991	0.0826686	cg19118904-DNAJB6
ZC3H3	cg10039163	0.353137	0.0102309	0.082631	cg10039163-ZC3H3
INPP5D	cg22331159	0.0914103	0.519254	0.0825932	cg22331159-INPP5D
GLIS2	cg03543448	-0.176906	0.209625	0.0825731	cg03543448-GLIS2
BASP1	cg16380885	-0.748383	1.7957e-10	0.0825463	cg16380885-BASP1
MSX2	cg06013117	0.230605	0.100022	0.0825347	cg06013117-MSX2
MGMT	cg11019008	-0.00349249	0.980396	0.0824744	cg11019008-MGMT
COL23A1	cg14652773	0.178545	0.205364	0.0824631	cg14652773-COL23A1
GATA6	cg26987699	0.0269085	0.849813	0.0824614	cg26987699-GATA6
DNAH1	cg06637517	0.135223	0.339173	0.0824568	cg06637517-DNAH1
POU6F2	cg18850127	-0.318736	0.0212792	0.0823658	cg18850127-POU6F2
GJB6	cg09203312	-0.107743	0.447088	0.0823597	cg09203312-GJB6
DIABLO	cg14506192	0.057182	0.687205	0.0823533	cg14506192-DIABLO
PCDHB19P	cg25010500	0.614239	1.2771e-06	0.0823221	cg25010500-PCDHB19P
ZIC1	cg00475509	0.243444	0.0820184	0.0823216	cg00475509-ZIC1
FBXL14	cg17150898	-0.354222	0.00998444	0.0822126	cg17150898-FBXL14
XKR8	cg24458833	-0.450014	0.000816193	0.0822124	cg24458833-XKR8
PRKCZ	cg27587033	0.24578	0.079035	0.0822071	cg27587033-PRKCZ
SLFN12L	cg21390082	-0.217838	0.120815	0.0821805	cg21390082-SLFN12L
LTBP4	cg25233685	0.419809	0.00194693	0.0821617	cg25233685-LTBP4
HOXC10	cg16898193	0.171873	0.223089	0.0821579	cg16898193-HOXC10
PLAT	cg12054981	-0.129793	0.359097	0.08211	cg12054981-PLAT
MYT1L	cg20435238	-0.434942	0.00127206	0.0820979	cg20435238-MYT1L
DOCK4	cg20959907	-0.00994821	0.944197	0.0820961	cg20959907-DOCK4
DPP6	cg10575986	-0.203742	0.147412	0.0820638	cg10575986-DPP6
ERBB2	cg23333072	-0.221958	0.113776	0.0820474	cg23333072-ERBB2
ANTXR2	cg16326777	0.201934	0.151114	0.0820152	cg16326777-ANTXR2
ZIC4	cg25007283	-0.181254	0.198459	0.0820101	cg25007283-ZIC4
QSOX2	cg13681781	-0.431547	0.0014019	0.08201	cg13681781-QSOX2
CPAMD8	cg18465484	-0.165702	0.240403	0.0820096	cg18465484-CPAMD8
PCDHGA4	cg12459904	0.504609	0.000136405	0.0820046	cg12459904-PCDHGA4
IL34	cg04012053	0.00923374	0.948199	0.082004	cg04012053-IL34
TBX5	cg08900101	0.123155	0.384404	0.0819875	cg08900101-TBX5
HFE	cg19320816	-0.22306	0.111946	0.0819805	cg19320816-HFE
ZIC1	cg25590492	0.249605	0.0743359	0.0819687	cg25590492-ZIC1
SYNGR3	cg27616661	0.32567	0.0184739	0.0819645	cg27616661-SYNGR3
TRPC7	cg23288973	-0.235403	0.0929667	0.0819551	cg23288973-TRPC7
DPP6	cg13345683	-0.192261	0.172099	0.0818993	cg13345683-DPP6
MAPK8IP3	cg01108697	-0.233465	0.0957693	0.0818809	cg01108697-MAPK8IP3
RAB13	cg26008365	-0.275193	0.0483237	0.0818614	cg26008365-RAB13
FGF12	cg17611045	-0.0642996	0.650643	0.0818114	cg17611045-FGF12
AFF3	cg22039234	0.315525	0.0226955	0.0817085	cg22039234-AFF3
PCDHB16	cg26569309	0.294923	0.0337973	0.0816834	cg26569309-PCDHB16
PCDHB7	cg25026992	0.285758	0.0400166	0.081671	cg25026992-PCDHB7
MCF2L	cg01248385	0.0155836	0.912687	0.0816501	cg01248385-MCF2L
PCDHGA4	cg23348764	0.55077	2.32933e-05	0.0816174	cg23348764-PCDHGA4
ELFN1	cg17890940	-0.332797	0.015924	0.0815882	cg17890940-ELFN1
IQSEC1	cg08162476	-0.10452	0.460876	0.0815877	cg08162476-IQSEC1
WDR90	cg01252526	-0.0557996	0.694392	0.0815733	cg01252526-WDR90
ST6GALNAC5	cg00922857	-0.709207	3.99101e-09	0.0815105	cg00922857-ST6GALNAC5
SLIT3	cg11855741	0.00526465	0.970452	0.081498	cg11855741-SLIT3
KIF26B	cg03130248	-0.0740469	0.601881	0.0814696	cg03130248-KIF26B
TFAP2D	cg20180370	0.299696	0.0308899	0.0814648	cg20180370-TFAP2D
ITPRIPL2	cg09076788	-0.292559	0.0353194	0.0814556	cg09076788-ITPRIPL2
FOXF1	cg06834912	-0.00377888	0.978789	0.0814241	cg06834912-FOXF1
CPLX2	cg08570034	-0.673108	4.57965e-08	0.0814109	cg08570034-CPLX2
MYO15A	cg02628561	0.222452	0.112952	0.0813904	cg02628561-MYO15A
PATZ1	cg17783244	-0.52101	7.4948e-05	0.0813518	cg17783244-PATZ1
ATP11A	cg08162124	-0.0637912	0.653229	0.0813504	cg08162124-ATP11A
NFIB	cg13977827	-0.441211	0.00106028	0.0813478	cg13977827-NFIB
ZRANB2	cg19749975	0.0162759	0.908824	0.0813192	cg19749975-ZRANB2
COMP	cg19480198	0.149437	0.290348	0.0812989	cg19480198-COMP
MEIS1	cg09535924	-0.459688	0.000607272	0.0812944	cg09535924-MEIS1
HLA-C	cg09556042	-0.0558373	0.694196	0.0812929	cg09556042-HLA-C
SLIT3	cg26624398	-0.0439784	0.756886	0.0812883	cg26624398-SLIT3
CTF1	cg17800442	-0.0811616	0.567334	0.0812801	cg17800442-CTF1
SLC6A5	cg15828364	0.468156	0.00046542	0.0812186	cg15828364-SLC6A5
SDK1	cg05812582	0.147512	0.296676	0.0811858	cg05812582-SDK1
ZIC1	cg12419052	0.265765	0.0568747	0.0811715	cg12419052-ZIC1
HUNK	cg11173579	-0.295849	0.0332162	0.0811439	cg11173579-HUNK
COL11A2	cg20980653	0.0412959	0.771301	0.0810759	cg20980653-COL11A2
AKAP13	cg25947619	-0.153221	0.278165	0.0810691	cg25947619-AKAP13
BARHL2	cg09866757	-0.0677709	0.633097	0.0810538	cg09866757-BARHL2
SKI	cg15564619	-0.394624	0.00379156	0.0810363	cg15564619-SKI
JRK	cg10596483	0.0348367	0.806318	0.0810112	cg10596483-JRK
KCNV2	cg14403068	-0.638717	3.48623e-07	0.08101	cg14403068-KCNV2
PCDHB19P	cg06897442	0.651596	1.67997e-07	0.0809224	cg06897442-PCDHB19P
GATA4	cg18119192	0.654562	1.41299e-07	0.0808632	cg18119192-GATA4
GATA6	cg15424989	0.0372068	0.793421	0.0808348	cg15424989-GATA6
ST8SIA2	cg05501584	-0.537383	3.99445e-05	0.0808243	cg05501584-ST8SIA2
SFRP1	cg14824386	0.003928	0.977952	0.0808086	cg14824386-SFRP1
CARD11	cg26937500	0.0545594	0.700863	0.0808068	cg26937500-CARD11
OPCML	cg01875106	0.229273	0.102053	0.0806659	cg01875106-OPCML
GPR37L1	cg17219660	0.0511862	0.718568	0.0806603	cg17219660-GPR37L1
VAX1	cg18709545	-0.0179065	0.899735	0.0805867	cg18709545-VAX1
PRDM1	cg08742502	-0.707367	4.55924e-09	0.0805618	cg08742502-PRDM1
PAPPA	cg13875133	0.243069	0.0825052	0.0805422	cg13875133-PAPPA
TMEM88	cg21845633	-0.541887	3.34019e-05	0.0805198	cg21845633-TMEM88
DIABLO	cg11804414	0.106642	0.451773	0.0804945	cg11804414-DIABLO
SLC17A6	cg22371972	0.0395462	0.780745	0.0803578	cg22371972-SLC17A6
STC2	cg03846076	0.0749977	0.597212	0.0803224	cg03846076-STC2
NXN	cg00950385	-0.338575	0.0140829	0.0802762	cg00950385-NXN
BCL11B	cg20574436	0.154365	0.274549	0.0802596	cg20574436-BCL11B
DLGAP2	cg23546506	0.335741	0.014962	0.0802416	cg23546506-DLGAP2
RPTOR	cg14780427	0.0196755	0.889888	0.0802142	cg14780427-RPTOR
TGFB2	cg17934824	-0.215016	0.125825	0.0801376	cg17934824-TGFB2
CLEC4M	cg11615959	-0.259788	0.0629008	0.0801334	cg11615959-CLEC4M
TRAF3IP2	cg01904619	-0.223993	0.110415	0.0800494	cg01904619-TRAF3IP2
NEURL1B	cg12959820	0.414895	0.00222625	0.0800305	cg12959820-NEURL1B
NCAN	cg15976079	-0.257523	0.0653141	0.0799994	cg15976079-NCAN
SMYD3	cg04798314	-0.220805	0.115713	0.0799664	cg04798314-SMYD3
GALNT8	cg14920334	-0.727087	1.03513e-09	0.0799333	cg14920334-GALNT8
PCDHB19P	cg10553103	0.589549	4.25243e-06	0.0799298	cg10553103-PCDHB19P
INPP5A	cg14398860	-0.007149	0.959884	0.0798971	cg14398860-INPP5A
PRDM16	cg15619820	-0.305307	0.0277415	0.0798866	cg15619820-PRDM16
PHRF1	cg02320937	-0.336185	0.0148213	0.0798713	cg02320937-PHRF1
NUAK1	cg26877596	-0.390693	0.00418838	0.0798385	cg26877596-NUAK1
GPRC5B	cg07837520	-0.0355026	0.802689	0.0797748	cg07837520-GPRC5B
LMF1	cg04105547	0.0646782	0.64872	0.0797216	cg04105547-LMF1
SRGAP1	cg06943073	-0.0165843	0.907104	0.0797164	cg06943073-SRGAP1
GRM6	cg06951565	-0.449343	0.000832843	0.0796736	cg06951565-GRM6
CHN2	cg22747501	-0.496045	0.000184274	0.0796508	cg22747501-CHN2
ADCY9	cg06170425	-0.6481	2.05511e-07	0.0796342	cg06170425-ADCY9
MAPK8IP3	cg01489441	0.0239715	0.866046	0.0796149	cg01489441-MAPK8IP3
OSR2	cg05754861	0.475714	0.000364891	0.0795508	cg05754861-OSR2
CMTM7	cg24864772	0.298332	0.0316986	0.079541	cg24864772-CMTM7
LHX3	cg21174055	-0.536812	4.0854e-05	0.0794899	cg21174055-LHX3
CCDC150	cg01265662	-0.369953	0.00694583	0.0794819	cg01265662-CCDC150
ATAD3B	cg00695214	-0.443015	0.00100549	0.0794668	cg00695214-ATAD3B
MSLN	cg07970752	-0.0981895	0.488612	0.079445	cg07970752-MSLN
PCDHB5	cg11347033	-0.533028	4.73728e-05	0.0794139	cg11347033-PCDHB5
TFAP2D	cg17489695	0.0677747	0.633078	0.079393	cg17489695-TFAP2D
CBFA2T3	cg27435133	-0.0255136	0.857515	0.0793211	cg27435133-CBFA2T3
SLC9A2	cg15704872	0.022413	0.874683	0.0793094	cg15704872-SLC9A2
PRDM16	cg08110058	-0.313963	0.0234126	0.0792874	cg08110058-PRDM16
SEMA6D	cg01320211	-0.635266	4.21538e-07	0.0792688	cg01320211-SEMA6D
TBC1D14	cg05498905	-0.308679	0.0259816	0.0792194	cg05498905-TBC1D14
NDUFA10	cg12501761	0.277644	0.0462814	0.0792165	cg12501761-NDUFA10
NLRP2	cg19689876	-0.527889	5.77619e-05	0.0792164	cg19689876-NLRP2
EPHX3	cg26010734	-0.423475	0.00175936	0.0792097	cg26010734-EPHX3
DMRT2	cg00934355	0.719272	1.89089e-09	0.0791847	cg00934355-DMRT2
CECR2	cg07197230	-0.399271	0.00336558	0.0791772	cg07197230-CECR2
TBX6	cg05676562	0.252735	0.0706581	0.0791593	cg05676562-TBX6
PCDHA6	cg11595575	0.440787	0.00107355	0.0791532	cg11595575-PCDHA6
ZIC4	cg00334063	0.250209	0.0736154	0.0790729	cg00334063-ZIC4
RIN3	cg20934105	-0.14397	0.308552	0.0790704	cg20934105-RIN3
GBP4	cg23978657	0.0162766	0.90882	0.0790391	cg23978657-GBP4
LHX9	cg16353006	0.212279	0.13083	0.0790371	cg16353006-LHX9
RASA3	cg16122912	-0.296305	0.0329329	0.0790153	cg16122912-RASA3
LPIN3	cg19927885	-0.277116	0.0467147	0.0790152	cg19927885-LPIN3
NAGS	cg10172783	0.390983	0.00415789	0.0790076	cg10172783-NAGS
VAV2	cg14350800	-0.114583	0.418601	0.0789905	cg14350800-VAV2
GJD2	cg27637204	-0.540645	3.50994e-05	0.0789677	cg27637204-GJD2
PCDHB5	cg21548029	-0.501904	0.000150131	0.0789669	cg21548029-PCDHB5
CDH5	cg05515244	0.148915	0.292056	0.0789648	cg05515244-CDH5
ARC	cg13172906	-0.537331	4.00268e-05	0.0789576	cg13172906-ARC
COX4I2	cg12033622	-0.433098	0.00134119	0.078948	cg12033622-COX4I2
MCM5	cg08152263	-0.443134	0.00100198	0.0789405	cg08152263-MCM5
FAT1	cg17090401	0.419225	0.00197841	0.078921	cg17090401-FAT1
PDZD2	cg05262724	0.0492802	0.728639	0.0788911	cg05262724-PDZD2
TFAP2B	cg08857063	-0.139462	0.324105	0.0788887	cg08857063-TFAP2B
CTF1	cg08486575	-0.0937677	0.50849	0.0788565	cg08486575-CTF1
PCDHA6	cg14676529	0.472273	0.000407927	0.0788358	cg14676529-PCDHA6
PCDHGA4	cg07242860	0.535217	4.34947e-05	0.0788274	cg07242860-PCDHGA4
LMF1	cg00849267	0.191612	0.17358	0.078772	cg00849267-LMF1
SLC6A5	cg04592728	0.47913	0.000326291	0.0787259	cg04592728-SLC6A5
RNASE1	cg21908129	0.00166677	0.990643	0.0786892	cg21908129-RNASE1
CCDC8	cg15984661	-0.450249	0.000810454	0.0786365	cg15984661-CCDC8
SHISA6	cg07527126	0.229008	0.10246	0.0786165	cg07527126-SHISA6
NOC2L	cg23731742	-0.422598	0.00180269	0.0786037	cg23731742-NOC2L
RASGEF1C	cg27070162	-0.390494	0.00420935	0.0785801	cg27070162-RASGEF1C
UBXN11	cg00768487	0.425648	0.0016559	0.0785637	cg00768487-UBXN11
KCTD14	cg16769152	-0.149707	0.289465	0.0785343	cg16769152-KCTD14
BAIAP2	cg20659057	-0.580916	6.32838e-06	0.0785112	cg20659057-BAIAP2
DLX5	cg08835113	0.23136	0.0988852	0.0784968	cg08835113-DLX5
KLHDC8A	cg08159989	-0.52736	5.89428e-05	0.0784932	cg08159989-KLHDC8A
ZNF648	cg16402387	-0.195442	0.164977	0.078493	cg16402387-ZNF648
DSCAML1	cg10287786	-0.532604	4.81608e-05	0.0784493	cg10287786-DSCAML1
PCDHA6	cg02829712	0.37006	0.00692844	0.0784185	cg02829712-PCDHA6
ERBB2	cg26111030	-0.212708	0.130037	0.0784152	cg26111030-ERBB2
TMEM132C	cg08774452	0.196903	0.16178	0.0784076	cg08774452-TMEM132C
CMKLR1	cg12142354	-0.258609	0.0641479	0.0783989	cg12142354-CMKLR1
RFX4	cg01899676	0.141852	0.315799	0.0783793	cg01899676-RFX4
ZMIZ1	cg21344746	-0.53622	4.1816e-05	0.0782316	cg21344746-ZMIZ1
TBX15	cg05172122	-0.0880034	0.535008	0.0782285	cg05172122-TBX15
SLC17A6	cg24151995	0.076945	0.587698	0.0782042	cg24151995-SLC17A6
ZIC1	cg12732998	0.408868	0.00261712	0.0781588	cg12732998-ZIC1
PTBP1	cg15077193	0.138518	0.327421	0.0780859	cg15077193-PTBP1
FRMD4A	cg19998150	-0.10454	0.460787	0.0780762	cg19998150-FRMD4A
TRPC6	cg18137040	0.0943827	0.505701	0.0780646	cg18137040-TRPC6
ASXL2	cg23780110	0.145874	0.302132	0.0780539	cg23780110-ASXL2
PAX6	cg06312283	0.210502	0.134161	0.0780503	cg06312283-PAX6
HOXB3	cg13280788	0.19071	0.175652	0.0780452	cg13280788-HOXB3
PCDHB5	cg24958687	0.420296	0.00192106	0.0779998	cg24958687-PCDHB5
PCDHGA4	cg21908557	0.50267	0.000146123	0.0779145	cg21908557-PCDHGA4
GRIK1	cg12079381	-0.3439	0.0125507	0.0779048	cg12079381-GRIK1
THRB	cg19224787	-0.165179	0.24191	0.0778831	cg19224787-THRB
BST1	cg18645906	0.0626911	0.658839	0.0778527	cg18645906-BST1
MMACHC	cg03108114	-0.344552	0.0123733	0.0778434	cg03108114-MMACHC
COL23A1	cg18635361	0.230979	0.0994589	0.0778218	cg18635361-COL23A1
KIAA1522	cg12478578	-0.279634	0.0446753	0.0777948	cg12478578-KIAA1522
ANKRD11	cg09420319	-0.0817621	0.564461	0.0777948	cg09420319-ANKRD11
WNT7A	cg18252424	-0.0419851	0.767589	0.0777764	cg18252424-WNT7A
DOCK4	cg21594400	0.0577515	0.684252	0.077742	cg21594400-DOCK4
ACOT7	cg16034168	-0.142818	0.312481	0.0777371	cg16034168-ACOT7
ZNF536	cg25765464	0.261787	0.0608309	0.0776903	cg25765464-ZNF536
FGF5	cg04401986	0.180353	0.20074	0.0776017	cg04401986-FGF5
SLC6A5	cg08530317	0.47173	0.000415117	0.077601	cg08530317-SLC6A5
RASA3	cg16820615	0.0116081	0.934905	0.0775815	cg16820615-RASA3
MPZL2	cg20526672	-0.214415	0.126912	0.0775799	cg20526672-MPZL2
POU6F2	cg15212455	-0.244835	0.0802314	0.0774493	cg15212455-POU6F2
ART3	cg18402991	-0.161557	0.252534	0.0774241	cg18402991-ART3
RHD	cg20017683	-0.174087	0.217094	0.0773846	cg20017683-RHD
IRF6	cg25192855	0.0548968	0.6991	0.0773592	cg25192855-IRF6
NADSYN1	cg11724562	0.0759604	0.5925	0.0773317	cg11724562-NADSYN1
PCDHGA4	cg14738170	0.302015	0.0295545	0.0773136	cg14738170-PCDHGA4
RBMS3	cg13489922	-0.100329	0.479142	0.0772621	cg13489922-RBMS3
PRDM16	cg24045378	-0.243588	0.0818322	0.0772239	cg24045378-PRDM16
INSC	cg13208333	-0.191332	0.174221	0.0772128	cg13208333-INSC
STC2	cg01984743	0.0876785	0.536522	0.0772077	cg01984743-STC2
FAT1	cg08100122	0.389159	0.00435282	0.0771766	cg08100122-FAT1
LIN28B	cg04171392	0.023073	0.871023	0.0771729	cg04171392-LIN28B
ELMO1	cg25472353	-0.233864	0.0951873	0.0771662	cg25472353-ELMO1
MSX1	cg15848031	0.532796	4.78019e-05	0.0771549	cg15848031-MSX1
PAX6	cg09382096	0.0280272	0.843645	0.0771413	cg09382096-PAX6
SORCS2	cg10365769	-0.487553	0.000246406	0.077128	cg10365769-SORCS2
ROBO3	cg17161419	0.714595	2.68607e-09	0.0771236	cg17161419-ROBO3
TTC28	cg04294888	0.423984	0.0017346	0.0770954	cg04294888-TTC28
SND1	cg25747190	0.0354164	0.803159	0.0770935	cg25747190-SND1
ABI3	cg22960869	-0.85583	6.31237e-16	0.0770663	cg22960869-ABI3
POU2AF1	cg17390301	0.00781849	0.95613	0.0770635	cg17390301-POU2AF1
DMRT1	cg13537544	0.194839	0.166311	0.0770439	cg13537544-DMRT1
GATA2	cg06796779	0.396386	0.0036248	0.0769898	cg06796779-GATA2
PTPRN2	cg19803194	0.149364	0.290586	0.076939	cg19803194-PTPRN2
PCDHB2	cg15389068	-0.511327	0.00010713	0.0769257	cg15389068-PCDHB2
ATOH8	cg21068480	0.0686155	0.628858	0.0769173	cg21068480-ATOH8
GATA4	cg13434842	0.640795	3.10601e-07	0.0769033	cg13434842-GATA4
CCRL2	cg23350385	-0.0388686	0.784411	0.0769003	cg23350385-CCRL2
SDK1	cg07249765	0.169823	0.228742	0.0768871	cg07249765-SDK1
COL23A1	cg12194832	0.166204	0.238959	0.0768868	cg12194832-COL23A1
SHANK2	cg15177855	0.263186	0.0594149	0.0768592	cg15177855-SHANK2
RPF1	cg00908758	0.0806367	0.569851	0.076849	cg00908758-RPF1
MYT1L	cg14615195	-0.414918	0.00222492	0.0768365	cg14615195-MYT1L
PCDHGA4	cg22847228	0.344537	0.0123774	0.0768231	cg22847228-PCDHGA4
FRMD4A	cg15803756	0.0110439	0.938062	0.0768099	cg15803756-FRMD4A
WDFY4	cg06792952	0.0951129	0.502399	0.0768049	cg06792952-WDFY4
SFMBT2	cg12123470	0.568732	1.08826e-05	0.0768014	cg12123470-SFMBT2
ZNF425	cg25009327	0.0564538	0.690987	0.07677	cg25009327-ZNF425
MOCS1	cg01535312	-0.38003	0.00545403	0.0767233	cg01535312-MOCS1
ZMIZ1	cg18737081	-0.69712	9.39952e-09	0.0767004	cg18737081-ZMIZ1
ZIC1	cg26400885	0.316819	0.0221156	0.0766933	cg26400885-ZIC1
VOPP1	cg18693822	-0.250509	0.0732586	0.0766843	cg18693822-VOPP1
IL34	cg04164048	-0.100425	0.478717	0.0766787	cg04164048-IL34
OR52N1	cg10440696	-0.0472294	0.739525	0.0766621	cg10440696-OR52N1
PRRX1	cg26669793	0.10887	0.442324	0.0766214	cg26669793-PRRX1
IL21R	cg10292154	-0.19084	0.175353	0.0766172	cg10292154-IL21R
SOX30	cg14058698	0.199064	0.157133	0.0766157	cg14058698-SOX30
CHD5	cg17831269	0.436934	0.001201	0.0765448	cg17831269-CHD5
EPB41L4A	cg15349655	-0.20258	0.149783	0.0765414	cg15349655-EPB41L4A
MYCN	cg19623054	-0.184478	0.190459	0.0765048	cg19623054-MYCN
TP53I3	cg08965143	-0.103745	0.464223	0.0764968	cg08965143-TP53I3
SLC8A3	cg01862897	0.352165	0.0104562	0.0764941	cg01862897-SLC8A3
HOXC4	cg04704531	0.38678	0.00461919	0.0764791	cg04704531-HOXC4
SEMA3E	cg19542238	-0.319878	0.0207938	0.0764395	cg19542238-SEMA3E
PCDHB16	cg01248745	0.469121	0.000451317	0.0764285	cg01248745-PCDHB16
SLIT3	cg16679297	0.0352614	0.804003	0.0763975	cg16679297-SLIT3
SMYD2	cg10585941	-0.036451	0.797528	0.0763479	cg10585941-SMYD2
GUCA1C	cg19812613	-0.576769	7.62953e-06	0.0763397	cg19812613-GUCA1C
ZFR2	cg15062725	0.07665	0.589135	0.076329	cg15062725-ZFR2
CACNA1I	cg25824828	0.0870432	0.539489	0.0763254	cg25824828-CACNA1I
PPP4R2	cg03847932	-0.235738	0.0924897	0.0763162	cg03847932-PPP4R2
WSCD2	cg26132493	0.157674	0.264265	0.0763151	cg26132493-WSCD2
NAPSA	cg00297876	-0.03839	0.787003	0.0762897	cg00297876-NAPSA
CPZ	cg11951974	0.0386695	0.785489	0.0762707	cg11951974-CPZ
HAND2	cg04771946	0.528348	5.67562e-05	0.0762351	cg04771946-HAND2
GRM1	cg09423283	0.0353259	0.803652	0.0762324	cg09423283-GRM1
CECR2	cg01010211	-0.372013	0.00661487	0.0762268	cg01010211-CECR2
CARD11	cg16842053	0.102959	0.467637	0.0762235	cg16842053-CARD11
TMC4	cg03198578	0.149595	0.289833	0.0762183	cg03198578-TMC4
UPP1	cg20001070	0.0656134	0.643979	0.0761693	cg20001070-UPP1
ARAP3	cg11893951	-0.187512	0.183143	0.076117	cg11893951-ARAP3
PCDHGA4	cg18164784	0.546522	2.77107e-05	0.0760711	cg18164784-PCDHGA4
TUBB3	cg26577993	0.118249	0.403768	0.0760321	cg26577993-TUBB3
PCDHGA4	cg02022808	0.487605	0.00024597	0.0760063	cg02022808-PCDHGA4
PRRX1	cg22371492	0.143096	0.311532	0.0760037	cg22371492-PRRX1
NBR1	cg08377924	-0.0322813	0.820281	0.0760002	cg08377924-NBR1
LAT2	cg01318557	-0.184089	0.191413	0.0759867	cg01318557-LAT2
DNAJB6	cg02696201	-0.325086	0.0186974	0.0759829	cg02696201-DNAJB6
ZNF710	cg02454890	-0.134104	0.34322	0.0759604	cg02454890-ZNF710
TBX15	cg16990168	-0.0893594	0.528709	0.0759536	cg16990168-TBX15
VAX1	cg10511988	-0.059694	0.674214	0.0759532	cg10511988-VAX1
SP140L	cg05217331	-0.136402	0.334939	0.0759503	cg05217331-SP140L
PCDHGA4	cg24172509	0.480394	0.000312968	0.0759423	cg24172509-PCDHGA4
PCSK1	cg16230720	0.289904	0.0370955	0.0759217	cg16230720-PCSK1
B4GALNT3	cg04249559	-0.040052	0.778012	0.0759191	cg04249559-B4GALNT3
SPSB1	cg06899522	-0.658589	1.11365e-07	0.0758672	cg06899522-SPSB1
CYFIP1	cg01451203	0.315187	0.022849	0.0758336	cg01451203-CYFIP1
FADD	cg06106599	0.0221488	0.876148	0.0757826	cg06106599-FADD
MACF1	cg08664568	-0.138731	0.326673	0.0757684	cg08664568-MACF1
SLC6A5	cg05645677	0.514883	9.40739e-05	0.075678	cg05645677-SLC6A5
NR5A2	cg10972873	0.00804225	0.954876	0.0756725	cg10972873-NR5A2
DLX5	cg12041387	0.19569	0.164431	0.0756605	cg12041387-DLX5
SLC6A5	cg27036111	0.46089	0.000585021	0.0756549	cg27036111-SLC6A5
AP2A2	cg26646197	-0.190253	0.176708	0.0756496	cg26646197-AP2A2
CCDC85C	cg18617527	0.251429	0.0721755	0.0756447	cg18617527-CCDC85C
ANO4	cg07737560	0.222161	0.113436	0.0756159	cg07737560-ANO4
CDH8	cg08263750	0.0655765	0.644167	0.0755545	cg08263750-CDH8
EBF3	cg18833880	-0.64613	2.29977e-07	0.075533	cg18833880-EBF3
PCDHGA4	cg07870307	0.444817	0.000953317	0.0755099	cg07870307-PCDHGA4
ANGPT1	cg27616227	-0.138589	0.327173	0.0754907	cg27616227-ANGPT1
HOXB3	cg13293524	0.169832	0.228716	0.0754752	cg13293524-HOXB3
PCDHGA4	cg26337998	0.487043	0.000250686	0.0754399	cg26337998-PCDHGA4
PCDHGA4	cg02452944	0.340254	0.0135834	0.0754373	cg02452944-PCDHGA4
LHX3	cg14091657	-0.665201	7.47527e-08	0.0754225	cg14091657-LHX3
MEIS1	cg00995986	-0.426542	0.00161493	0.075421	cg00995986-MEIS1
ICA1	cg20641531	-0.645586	2.37193e-07	0.0754158	cg20641531-ICA1
MSRA	cg02785561	-0.0723631	0.61019	0.0753452	cg02785561-MSRA
PLCG1	cg06457011	-0.448832	0.00084572	0.0753328	cg06457011-PLCG1
HOXB3	cg06395298	0.132817	0.347913	0.0752878	cg06395298-HOXB3
ROBO3	cg23529138	0.72129	1.62162e-09	0.0752844	cg23529138-ROBO3
AGPAT3	cg09731946	-0.232235	0.0975813	0.0752594	cg09731946-AGPAT3
EVC2	cg05571820	-0.280416	0.0440567	0.0752438	cg05571820-EVC2
PYY	cg12350592	-0.660371	1.00119e-07	0.0751942	cg12350592-PYY
TFAP2D	cg17191462	0.313471	0.0236423	0.0751721	cg17191462-TFAP2D
SHF	cg25801113	-0.683909	2.28831e-08	0.0751716	cg25801113-SHF
PTPRZ1	cg20947377	0.0256098	0.856984	0.075146	cg20947377-PTPRZ1
FSCN1	cg12600030	-0.523094	6.93018e-05	0.0751176	cg12600030-FSCN1
PKP2	cg03762760	-0.0140463	0.921272	0.0750589	cg03762760-PKP2
FLG	cg10500702	0.0294238	0.835959	0.075036	cg10500702-FLG
PCDHA6	cg12962191	0.33606	0.0148606	0.0750127	cg12962191-PCDHA6
CACNA1H	cg09238049	-0.5995	2.65061e-06	0.0750082	cg09238049-CACNA1H
FBXL13	cg08500417	-0.301325	0.0299464	0.0750003	cg08500417-FBXL13
STAC3	cg21045306	-0.197046	0.161469	0.0749844	cg21045306-STAC3
ADCY9	cg09947844	-0.656884	1.23232e-07	0.0749843	cg09947844-ADCY9
SNX29	cg05203809	-0.249639	0.074296	0.0749637	cg05203809-SNX29
EBF3	cg12502265	-0.820428	9.83108e-14	0.0749636	cg12502265-EBF3
ADCY9	cg04903429	-0.696406	9.87472e-09	0.0749435	cg04903429-ADCY9
PLXNA4	cg26572488	-0.00849665	0.952329	0.0748828	cg26572488-PLXNA4
SYT8	cg17382990	-0.187023	0.184307	0.0748658	cg17382990-SYT8
GIMAP5	cg03334072	-0.00530513	0.970225	0.0748643	cg03334072-GIMAP5
SDK1	cg17409673	-0.308043	0.0263062	0.0748574	cg17409673-SDK1
SORBS2	cg22328746	-0.415567	0.00218608	0.0748421	cg22328746-SORBS2
CLEC17A	cg24838240	-0.0783221	0.581011	0.0748355	cg24838240-CLEC17A
SFRP2	cg13732865	0.0511751	0.718627	0.0748031	cg13732865-SFRP2
DLGAP4	cg01899540	0.0465645	0.743065	0.0747983	cg01899540-DLGAP4
CDH8	cg09679746	0.123939	0.381362	0.0747882	cg09679746-CDH8
TC2N	cg21002146	-0.0966307	0.495573	0.0747881	cg21002146-TC2N
MRC2	cg20650138	-0.203683	0.147532	0.074782	cg20650138-MRC2
PCDHGA2	cg06742719	0.31203	0.0243264	0.074762	cg06742719-PCDHGA2
DCD	cg01687040	-0.28108	0.0435371	0.0747555	cg01687040-DCD
KLF6	cg08614871	-0.554954	1.95868e-05	0.0747507	cg08614871-KLF6
MTUS1	cg17644611	-0.142542	0.313429	0.0747298	cg17644611-MTUS1
PLEKHA6	cg15695045	0.0976058	0.491212	0.0747209	cg15695045-PLEKHA6
HYAL1	cg12930727	-0.620153	9.42753e-07	0.0747138	cg12930727-HYAL1
PTGS2	cg16101346	-0.641543	2.97887e-07	0.0747106	cg16101346-PTGS2
NAGS	cg07803108	0.400998	0.00321839	0.0747033	cg07803108-NAGS
MYH15	cg03329597	0.287347	0.0388755	0.0746101	cg03329597-MYH15
PCDHA2	cg16987900	0.307053	0.0268181	0.0746042	cg16987900-PCDHA2
GRM6	cg21496785	-0.526299	6.13763e-05	0.0745942	cg21496785-GRM6
PTPRU	cg11747820	0.176034	0.211915	0.0745808	cg11747820-PTPRU
EMX1	cg01695225	0.447903	0.000869614	0.07458	cg01695225-EMX1
DNAH1	cg10313047	-0.0606144	0.669478	0.0745691	cg10313047-DNAH1
SPTBN4	cg22498143	0.256784	0.0661174	0.0745618	cg22498143-SPTBN4
PLEKHA7	cg05701403	0.433752	0.00131629	0.0745604	cg05701403-PLEKHA7
TNNI1	cg13172153	-0.251927	0.0715943	0.0745386	cg13172153-TNNI1
FSCN1	cg24239690	-0.46956	0.000445042	0.0745367	cg24239690-FSCN1
ZNF394	cg00381745	-0.233463	0.095772	0.0745278	cg00381745-ZNF394
ZIC4	cg02653559	-0.215966	0.124122	0.0745092	cg02653559-ZIC4
BHMT2	cg08328513	-0.363613	0.00805669	0.0744675	cg08328513-BHMT2
HOXB3	cg12910797	0.111904	0.429633	0.0744534	cg12910797-HOXB3
DCD	cg00868860	-0.332602	0.0159897	0.0744377	cg00868860-DCD
PRELID2	cg26205216	-0.613824	1.3043e-06	0.0744376	cg26205216-PRELID2
HOXB3	cg04800503	0.214977	0.125895	0.0744293	cg04800503-HOXB3
TEX14	cg12778183	-0.79479	1.99796e-12	0.0744237	cg12778183-TEX14
ZIC1	cg01376826	0.199474	0.156263	0.0744018	cg01376826-ZIC1
FBLN7	cg09982942	-0.377094	0.00585663	0.0743549	cg09982942-FBLN7
GDF6	cg00394180	0.290536	0.0366664	0.0743302	cg00394180-GDF6
EIF4G1	cg05677133	0.105701	0.455799	0.0743011	cg05677133-EIF4G1
HOXC4	cg04105511	0.382655	0.00511485	0.0742644	cg04105511-HOXC4
OLFM3	cg09180564	0.227483	0.104831	0.0742133	cg09180564-OLFM3
CFTR	cg05917537	-0.0498336	0.72571	0.0741972	cg05917537-CFTR
TRIM34	cg23217386	0.0933136	0.510555	0.0741914	cg23217386-TRIM34
CCDC8	cg18653451	-0.477206	0.000347544	0.0741839	cg18653451-CCDC8
RBMXL1	cg21695830	0.0608646	0.668193	0.0741696	cg21695830-RBMXL1
HOXC4	cg26019295	0.414827	0.0022304	0.0741214	cg26019295-HOXC4
OSR2	cg08202494	0.620736	9.14645e-07	0.0741193	cg08202494-OSR2
OSBPL5	cg08124000	-0.36218	0.00832824	0.0741182	cg08124000-OSBPL5
HLA-DRB1	cg26036029	-0.0999153	0.480965	0.0741152	cg26036029-HLA-DRB1
SERTAD2	cg12734023	0.421072	0.0018804	0.0741026	cg12734023-SERTAD2
CARD11	cg03211192	0.00654984	0.963243	0.0740746	cg03211192-CARD11
POU6F2	cg02367316	-0.117909	0.40513	0.0740525	cg02367316-POU6F2
RESP18	cg14987769	-0.337708	0.014347	0.0740245	cg14987769-RESP18
ATP6V0D1	cg08830672	0.201403	0.152216	0.074011	cg08830672-ATP6V0D1
C7orf50	cg16542356	-0.0686385	0.628742	0.0739991	cg16542356-C7orf50
SLC7A9	cg05467458	0.0794057	0.575774	0.0739944	cg05467458-SLC7A9
GATA4	cg17795240	0.568592	1.09495e-05	0.0739928	cg17795240-GATA4
KCNA3	cg14200574	-0.256025	0.0669498	0.0739779	cg14200574-KCNA3
PCDHB3	cg26476502	0.0463385	0.74427	0.0739147	cg26476502-PCDHB3
PTPRE	cg05524354	-0.182823	0.194537	0.073903	cg05524354-PTPRE
KCNIP2	cg03557857	0.0371397	0.793786	0.0739022	cg03557857-KCNIP2
OR6Y1	cg17551002	-0.319905	0.0207825	0.0738871	cg17551002-OR6Y1
DLX5	cg09359114	0.177603	0.207805	0.0738575	cg09359114-DLX5
TRIM41	cg19843353	-0.125954	0.373608	0.0738458	cg19843353-TRIM41
PLAT	cg17828057	-0.106492	0.452413	0.0738038	cg17828057-PLAT
RFX4	cg18075315	0.134432	0.34203	0.0738001	cg18075315-RFX4
METRNL	cg14521546	0.326003	0.0183476	0.073798	cg14521546-METRNL
PAX6	cg09217215	-0.0305287	0.829889	0.0737882	cg09217215-PAX6
SHANK2	cg06223539	0.263937	0.0586655	0.0737869	cg06223539-SHANK2
MARVELD3	cg06952752	-0.00493004	0.972329	0.0737778	cg06952752-MARVELD3
CDYL	cg04148753	-0.210293	0.134557	0.0737752	cg04148753-CDYL
TMEM170B	cg13106476	0.104602	0.460524	0.0737691	cg13106476-TMEM170B
PAX7	cg24875000	-0.368297	0.00722236	0.0737659	cg24875000-PAX7
SVIL	cg20355644	0.105083	0.458452	0.0737407	cg20355644-SVIL
HRNR	cg00888758	0.269483	0.0533668	0.073729	cg00888758-HRNR
ERBB2	cg23613219	-0.102028	0.47169	0.0736915	cg23613219-ERBB2
PXDN	cg09757250	-0.272634	0.0505338	0.0736794	cg09757250-PXDN
TXNRD1	cg01857475	-0.125296	0.376128	0.0736562	cg01857475-TXNRD1
STK19	cg19864808	-0.190285	0.176633	0.0736215	cg19864808-STK19
FBXO27	cg08404221	-0.112984	0.425164	0.0736098	cg08404221-FBXO27
PCDHA12	cg09852127	-0.134056	0.343395	0.0736096	cg09852127-PCDHA12
ETS1	cg21875114	0.095182	0.502088	0.0736085	cg21875114-ETS1
ATP6V1G1	cg14391907	-0.108875	0.442304	0.0736054	cg14391907-ATP6V1G1
KCNG1	cg18062205	0.0391983	0.782627	0.0735932	cg18062205-KCNG1
MCF2L	cg14550076	-0.177369	0.208415	0.0735752	cg14550076-MCF2L
SNRPE	cg11405475	-0.453011	0.000745456	0.0735702	cg11405475-SNRPE
STON2	cg21169762	-0.32405	0.0190997	0.0735592	cg21169762-STON2
CYP4F11	cg18449879	0.229878	0.101127	0.073535	cg18449879-CYP4F11
CXCL12	cg25154236	0.330313	0.0167765	0.0735145	cg25154236-CXCL12
ENG	cg14055970	-0.0284277	0.84144	0.0735121	cg14055970-ENG
ETNK1	cg21477262	-0.187403	0.183401	0.0735029	cg21477262-ETNK1
SLFN12	cg05174890	0.314903	0.0229791	0.0734336	cg05174890-SLFN12
MCF2L	cg20248056	0.13994	0.322434	0.0734189	cg20248056-MCF2L
BAIAP2	cg20841191	-0.567277	1.1594e-05	0.0734151	cg20841191-BAIAP2
SYNGR3	cg05915293	0.280916	0.0436652	0.073393	cg05915293-SYNGR3
SLC1A6	cg11264635	-0.241215	0.084946	0.0733593	cg11264635-SLC1A6
TRPC7	cg22770135	-0.344841	0.0122954	0.0733521	cg22770135-TRPC7
OTP	cg16304215	0.264878	0.0577379	0.0733311	cg16304215-OTP
SLC12A6	cg27566947	-0.108753	0.442816	0.0733304	cg27566947-SLC12A6
PCDHA6	cg13592931	0.500774	0.000156231	0.0732668	cg13592931-PCDHA6
TPBG	cg23057597	-0.545331	2.90813e-05	0.0732586	cg23057597-TPBG
ZNF423	cg04165933	-0.0883083	0.533588	0.0732566	cg04165933-ZNF423
NKAIN2	cg14458292	0.302236	0.0294299	0.0732199	cg14458292-NKAIN2
STAU2	cg03564204	0.0684478	0.629698	0.0732185	cg03564204-STAU2
DNM3	cg02338271	-0.438689	0.00114136	0.0732134	cg02338271-DNM3
DNAJB13	cg20737388	-0.0360176	0.799886	0.0731696	cg20737388-DNAJB13
PCDHGB4	cg17982031	-0.0578594	0.683693	0.0731624	cg17982031-PCDHGB4
ESPN	cg15718222	-0.036952	0.794805	0.073134	cg15718222-ESPN
DOCK9	cg01205935	-0.131304	0.353482	0.0731232	cg01205935-DOCK9
SBNO2	cg02297063	-8.15182e-05	0.999542	0.0731159	cg02297063-SBNO2
PTPRN2	cg08492145	-0.213602	0.128393	0.0731089	cg08492145-PTPRN2
TFAP2D	cg05139788	0.296431	0.0328553	0.0730787	cg05139788-TFAP2D
IP6K2	cg26292910	0.131652	0.352198	0.0730323	cg26292910-IP6K2
CDH13	cg07179329	-0.247958	0.0763314	0.0730272	cg07179329-CDH13
TFAP2D	cg04573397	0.156112	0.269088	0.0729946	cg04573397-TFAP2D
VSIG2	cg23715045	0.421378	0.00186457	0.0729891	cg23715045-VSIG2
VAV2	cg14499274	0.00887401	0.950215	0.0729463	cg14499274-VAV2
PADI2	cg00569276	-0.0184001	0.896985	0.0729439	cg00569276-PADI2
ST8SIA2	cg06675273	-0.636253	3.9936e-07	0.0729152	cg06675273-ST8SIA2
TP73	cg27317493	0.462338	0.000559179	0.0729051	cg27317493-TP73
CFLAR	cg26627956	0.349431	0.011113	0.0728819	cg26627956-CFLAR
PAX6	cg08784129	-0.0439918	0.756813	0.0728498	cg08784129-PAX6
PYHIN1	cg15036529	-0.0615103	0.66488	0.0728477	cg15036529-PYHIN1
SCHIP1	cg11876013	0.243777	0.0815877	0.0728305	cg11876013-SCHIP1
NSF	cg14950344	0.0577463	0.684279	0.0728062	cg14950344-NSF
LCT	cg14667406	-0.032386	0.819707	0.072805	cg14667406-LCT
NAGS	cg00462994	0.44351	0.000990931	0.072796	cg00462994-NAGS
SLC6A5	cg15083015	0.141625	0.316583	0.0727889	cg15083015-SLC6A5
GRK4	cg20334836	-0.506721	0.000126498	0.0727888	cg20334836-GRK4
CABP2	cg25781868	-0.611496	1.46714e-06	0.0727707	cg25781868-CABP2
KLF6	cg14174912	-0.509051	0.000116333	0.0727603	cg14174912-KLF6
PAMR1	cg14346208	0.0632673	0.655898	0.0727541	cg14346208-PAMR1
AFAP1	cg10135894	-0.565891	1.2311e-05	0.0727435	cg10135894-AFAP1
SLC17A6	cg09150064	0.0263858	0.852698	0.0727191	cg09150064-SLC17A6
ARHGEF10	cg18024053	-0.255109	0.0679665	0.0727134	cg18024053-ARHGEF10
CNBD1	cg12186816	0.242738	0.0829368	0.0727102	cg12186816-CNBD1
GDF6	cg16290866	0.242675	0.0830197	0.0727045	cg16290866-GDF6
SUSD4	cg25743622	0.449343	0.000832855	0.0726931	cg25743622-SUSD4
KLF13	cg26814396	-0.178609	0.205201	0.0726702	cg26814396-KLF13
ST14	cg21029769	-0.186201	0.186279	0.0726601	cg21029769-ST14
TIAL1	cg08761324	-0.157817	0.263827	0.0726176	cg08761324-TIAL1
ST7	cg05667818	0.170881	0.225811	0.0725896	cg05667818-ST7
ABCA13	cg04077417	-0.181428	0.198022	0.0725718	cg04077417-ABCA13
PROM1	cg20576510	-0.526499	6.09105e-05	0.072566	cg20576510-PROM1
FGFR2	cg23444251	-0.0600828	0.672212	0.0725554	cg23444251-FGFR2
TFAP2D	cg15435730	0.0427954	0.763233	0.0725484	cg15435730-TFAP2D
PDPN	cg25286482	-0.121976	0.389006	0.0725467	cg25286482-PDPN
AMACR	cg23960088	0.13881	0.326394	0.0725431	cg23960088-AMACR
MYCN	cg25074809	-0.291102	0.0362851	0.0724867	cg25074809-MYCN
LANCL2	cg09187740	0.0292127	0.83712	0.072457	cg09187740-LANCL2
NCKAP5	cg00113096	0.0666589	0.638697	0.0724521	cg00113096-NCKAP5
INHBB	cg14105566	-0.504129	0.000138755	0.0724342	cg14105566-INHBB
PCDHB9	cg01274907	0.620756	9.13718e-07	0.0724332	cg01274907-PCDHB9
TRA2B	cg21360245	0.1348	0.3407	0.0724051	cg21360245-TRA2B
CALCB	cg14664316	-0.1624	0.250032	0.0723867	cg14664316-CALCB
TRIP10	cg02085507	0.126522	0.371438	0.0723826	cg02085507-TRIP10
PRDM13	cg04974062	-0.176382	0.211	0.0723824	cg04974062-PRDM13
FRMD4A	cg21371809	-0.136703	0.333861	0.0723786	cg21371809-FRMD4A
SLC22A25	cg21961694	-0.313492	0.0236325	0.072378	cg21961694-SLC22A25
PRDM16	cg04873098	0.305727	0.0275166	0.0723703	cg04873098-PRDM16
ADCY4	cg14287235	0.00702291	0.960591	0.0723665	cg14287235-ADCY4
PCDHGA1	cg02312593	0.335351	0.0150864	0.0723352	cg02312593-PCDHGA1
NRXN1	cg14329860	0.0715169	0.614384	0.0723133	cg14329860-NRXN1
CTTNBP2	cg14388601	0.317499	0.021816	0.0723116	cg14388601-CTTNBP2
LRBA	cg26218269	0.0537066	0.705325	0.0722677	cg26218269-LRBA
PCDHB7	cg13283199	0.0386746	0.785461	0.0722585	cg13283199-PCDHB7
IL34	cg01782798	-0.0701616	0.621127	0.0722552	cg01782798-IL34
KCNK1	cg13110283	-0.0366442	0.796478	0.0722299	cg13110283-KCNK1
NUDT13	cg24859941	-0.212002	0.131345	0.0721962	cg24859941-NUDT13
HTR1B	cg21232620	0.0866807	0.541186	0.0721814	cg21232620-HTR1B
GUCA1B	cg21690892	-0.628842	5.9663e-07	0.0721767	cg21690892-GUCA1B
NR5A2	cg15198094	0.047311	0.739091	0.0721715	cg15198094-NR5A2
SHISA6	cg14831622	0.192362	0.171871	0.0721564	cg14831622-SHISA6
C10orf71	cg13745632	0.000275619	0.998453	0.0721531	cg13745632-C10orf71
MYOM2	cg11424828	-0.260053	0.0626226	0.0721352	cg11424828-MYOM2
BDH1	cg18163092	-0.261973	0.0606405	0.0721316	cg18163092-BDH1
HOXB2	cg06942183	-0.0365337	0.797079	0.0721007	cg06942183-HOXB2
EXOC2	cg01095518	-0.014249	0.920139	0.072097	cg01095518-EXOC2
NXPH1	cg02124383	0.116905	0.409171	0.0720863	cg02124383-NXPH1
PLAUR	cg20716515	-0.00443976	0.97508	0.0720854	cg20716515-PLAUR
AFF1	cg21571135	-0.543473	3.13428e-05	0.0720658	cg21571135-AFF1
STX1B	cg04586407	0.253754	0.0694923	0.0720437	cg04586407-STX1B
NEUROG1	cg11946503	-0.725607	1.16206e-09	0.0720293	cg11946503-NEUROG1
DLX1	cg12308746	0.193708	0.168833	0.0720239	cg12308746-DLX1
GSTA4	cg01106989	-0.60899	1.6634e-06	0.0720059	cg01106989-GSTA4
NUAK1	cg18525352	-0.234336	0.0945017	0.0720038	cg18525352-NUAK1
MYOM2	cg06440275	0.164072	0.245123	0.072003	cg06440275-MYOM2
CAPN2	cg07181406	0.335556	0.0150208	0.0719981	cg07181406-CAPN2
IMMP2L	cg21342392	0.137857	0.329759	0.0719792	cg21342392-IMMP2L
ATP10B	cg02400308	-0.0619739	0.662506	0.0719492	cg02400308-ATP10B
FRMD4A	cg25453664	-0.0571398	0.687424	0.0719492	cg25453664-FRMD4A
FAT1	cg08070200	-0.192199	0.17224	0.0719482	cg08070200-FAT1
SHOX2	cg05512327	0.282816	0.0422024	0.0719412	cg05512327-SHOX2
HOXC4	cg16937769	0.372771	0.00649658	0.0719359	cg16937769-HOXC4
LRRC18	cg23211310	-0.24685	0.0776982	0.0719281	cg23211310-LRRC18
MAT2B	cg17329249	-0.372641	0.00651681	0.0719017	cg17329249-MAT2B
LMNB2	cg18087306	0.314517	0.0231563	0.0718783	cg18087306-LMNB2
SLC5A7	cg22415472	0.134653	0.34123	0.071872	cg22415472-SLC5A7
LRRFIP1	cg21598506	0.344111	0.012493	0.0718675	cg21598506-LRRFIP1
ZIC4	cg24686610	0.13905	0.32555	0.0718612	cg24686610-ZIC4
HOXC8	cg16908257	0.0344511	0.808421	0.0718439	cg16908257-HOXC8
VEPH1	cg02841482	-0.0857925	0.545354	0.0718246	cg02841482-VEPH1
DTNA	cg26530706	-0.0127388	0.92858	0.0718036	cg26530706-DTNA
LPCAT1	cg00281273	-0.020743	0.883953	0.0717957	cg00281273-LPCAT1
KCNIP2	cg26037945	-0.076566	0.589544	0.0717827	cg26037945-KCNIP2
PDGFD	cg05238517	-0.340387	0.0135446	0.0717764	cg05238517-PDGFD
TULP4	cg02571055	-0.144407	0.307071	0.0717614	cg02571055-TULP4
HOXC4	cg15817960	0.395402	0.00371715	0.0717527	cg15817960-HOXC4
NPAS2	cg01247693	0.237141	0.090509	0.0717366	cg01247693-NPAS2
COL4A1	cg10527300	0.228332	0.103506	0.0717301	cg10527300-COL4A1
TRIM34	cg22160073	0.0691137	0.626362	0.0717088	cg22160073-TRIM34
TBX5	cg17462200	0.0054621	0.969344	0.0716917	cg17462200-TBX5
OR51B5	cg19554569	-0.213492	0.128595	0.071688	cg19554569-OR51B5
PRDM1	cg24874254	-0.714643	2.67649e-09	0.0716454	cg24874254-PRDM1
SLC6A4	cg06841846	0.170672	0.226388	0.071643	cg06841846-SLC6A4
LENG8	cg20631628	-0.242417	0.0833566	0.0716349	cg20631628-LENG8
ETNK1	cg17839399	-0.153781	0.276391	0.0716195	cg17839399-ETNK1
STC2	cg26605683	0.0271212	0.84864	0.0716136	cg26605683-STC2
PCDHGA4	cg07802710	0.48263	0.000290608	0.0716124	cg07802710-PCDHGA4
PCDHB3	cg07859640	-0.108912	0.442148	0.0716099	cg07859640-PCDHB3
TBX5	cg22045225	0.0405537	0.775303	0.0715864	cg22045225-TBX5
MYO1F	cg26269802	-0.0874395	0.537637	0.0715851	cg26269802-MYO1F
KIRREL3	cg06355870	-0.384097	0.00493656	0.0715635	cg06355870-KIRREL3
LRBA	cg08219218	-0.0167265	0.906311	0.0715534	cg08219218-LRBA
ONECUT1	cg22711676	0.418108	0.00203991	0.071543	cg22711676-ONECUT1
TBX18	cg07590529	0.198336	0.158688	0.0715343	cg07590529-TBX18
SP140	cg04579254	-0.0470688	0.74038	0.0715313	cg04579254-SP140
MSX1	cg27038439	0.506317	0.000128342	0.0715188	cg27038439-MSX1
TFDP1	cg09041183	0.15029	0.28757	0.0715185	cg09041183-TFDP1
CAB39L	cg17777592	-0.261022	0.0616162	0.0715124	cg17777592-CAB39L
GTF3C1	cg27372015	0.0369401	0.79487	0.0714817	cg27372015-GTF3C1
PTPRE	cg20162240	-0.37797	0.00573387	0.0714735	cg20162240-PTPRE
DPP6	cg09134205	-0.191414	0.174033	0.0714722	cg09134205-DPP6
WDFY4	cg20434666	-0.096828	0.494689	0.0714659	cg20434666-WDFY4
CDKN2AIP	cg04556418	-0.443594	0.000988452	0.0714578	cg04556418-CDKN2AIP
ESM1	cg10426370	0.0898447	0.526464	0.0714427	cg10426370-ESM1
SIRPB1	cg26616780	0.0832979	0.557143	0.071439	cg26616780-SIRPB1
ZIC4	cg03355998	0.234014	0.0949685	0.0714246	cg03355998-ZIC4
HOXC8	cg18540674	0.0483922	0.733346	0.0714101	cg18540674-HOXC8
ATP11A	cg00990020	-0.0730407	0.606841	0.0714033	cg00990020-ATP11A
WWOX	cg00469083	0.356398	0.00950541	0.0713959	cg00469083-WWOX
PCDHGA4	cg21185686	0.39723	0.00354718	0.0713556	cg21185686-PCDHGA4
HLA-F	cg04186657	-0.128567	0.363694	0.0713537	cg04186657-HLA-F
ITGB1BP1	cg00522231	-0.200162	0.154811	0.0713526	cg00522231-ITGB1BP1
PCDHA7	cg00275741	0.29982	0.0308173	0.0713143	cg00275741-PCDHA7
USP18	cg18699242	-0.0684641	0.629616	0.0713024	cg18699242-USP18
PFKFB3	cg05716278	0.091503	0.518828	0.071302	cg05716278-PFKFB3
HOXB3	cg12570134	0.146066	0.301488	0.0712943	cg12570134-HOXB3
MSX1	cg11078084	0.515263	9.27692e-05	0.0712897	cg11078084-MSX1
FGF17	cg19433341	0.324332	0.0189893	0.0712795	cg19433341-FGF17
ST8SIA4	cg00405699	0.151736	0.282906	0.0712728	cg00405699-ST8SIA4
AUTS2	cg25714956	-0.121926	0.389202	0.0712726	cg25714956-AUTS2
KIF25	cg05060686	-0.394805	0.00377421	0.071262	cg05060686-KIF25
OR5A1	cg10919344	-0.304736	0.0280488	0.0712429	cg10919344-OR5A1
FANCI	cg22813622	0.301692	0.0297372	0.0712006	cg22813622-FANCI
MAP1LC3C	cg07315010	0.0395882	0.780518	0.071176	cg07315010-MAP1LC3C
PCDHGA4	cg11655243	0.434606	0.00128441	0.0711747	cg11655243-PCDHGA4
COG7	cg03856411	-0.15275	0.279661	0.0711732	cg03856411-COG7
CFTR	cg12124767	-0.0200344	0.887892	0.0711697	cg12124767-CFTR
NRG1	cg15431703	-0.284569	0.0408882	0.071168	cg15431703-NRG1
ABI1	cg06960024	0.0332179	0.815156	0.071152	cg06960024-ABI1
FLG2	cg03957898	0.0142559	0.920101	0.0711388	cg03957898-FLG2
TMEM132C	cg23347429	0.204657	0.145564	0.0711316	cg23347429-TMEM132C
SPAG4	cg06586775	-0.326558	0.0181385	0.0710969	cg06586775-SPAG4
PDE4A	cg18345115	0.232136	0.097727	0.0710645	cg18345115-PDE4A
TBX5	cg00756451	-0.119759	0.397748	0.0710563	cg00756451-TBX5
PTPRN2	cg01310920	-0.0716632	0.613658	0.0709966	cg01310920-PTPRN2
FIGN	cg01620164	-0.182407	0.195572	0.0709765	cg01620164-FIGN
POFUT2	cg08707771	-0.693419	1.21178e-08	0.070968	cg08707771-POFUT2
CMIP	cg06896529	-0.272302	0.0508262	0.0709438	cg06896529-CMIP
FRMD4A	cg03179435	-0.150828	0.28583	0.0709323	cg03179435-FRMD4A
PCDHGA2	cg14468658	0.17815	0.206386	0.0709316	cg14468658-PCDHGA2
EBF2	cg03595881	-0.077058	0.587148	0.0709312	cg03595881-EBF2
TBX3	cg13930596	0.266232	0.056424	0.0709011	cg13930596-TBX3
CCDC146	cg01310473	-0.130576	0.35618	0.0708642	cg01310473-CCDC146
PRKCZ	cg25726135	0.168537	0.232337	0.0708416	cg25726135-PRKCZ
FCRLB	cg22678092	-0.245386	0.0795322	0.0708335	cg22678092-FCRLB
CHRM2	cg26253500	0.41166	0.00242906	0.0708014	cg26253500-CHRM2
FUCA1	cg22077361	0.12702	0.369543	0.0707961	cg22077361-FUCA1
MUC21	cg15246825	-0.228637	0.103033	0.0707923	cg15246825-MUC21
SLC12A7	cg08344943	0.296738	0.032666	0.0707843	cg08344943-SLC12A7
PTPN18	cg12815916	0.315411	0.0227475	0.0707817	cg12815916-PTPN18
GRK4	cg02722672	-0.403852	0.00298757	0.0707612	cg02722672-GRK4
PCDHB13	cg17763019	0.0527242	0.710477	0.0707461	cg17763019-PCDHB13
HOXB3	cg22053945	0.0815431	0.565508	0.070744	cg22053945-HOXB3
NEBL	cg06411879	0.130929	0.354872	0.0707408	cg06411879-NEBL
FAM20C	cg25929664	-0.0736602	0.603785	0.0707376	cg25929664-FAM20C
APLNR	cg00074348	0.150325	0.287457	0.0707176	cg00074348-APLNR
SAA2	cg17310354	-0.106355	0.452998	0.0707099	cg17310354-SAA2
CDH8	cg00009553	0.0840164	0.553736	0.0707028	cg00009553-CDH8
DES	cg18182399	-0.152129	0.281644	0.0706941	cg18182399-DES
SIX3	cg06622151	-0.306975	0.0268587	0.0706778	cg06622151-SIX3
IRF4	cg07817739	-0.243086	0.0824836	0.0706542	cg07817739-IRF4
PATE2	cg07747336	0.0333652	0.814351	0.0706523	cg07747336-PATE2
ZFR2	cg04154502	0.106073	0.454203	0.0706461	cg04154502-ZFR2
RASGRP2	cg15355719	0.00203484	0.988577	0.0706375	cg15355719-RASGRP2
MAP4K1	cg24337786	-0.520672	7.59021e-05	0.0706363	cg24337786-MAP4K1
GALNT2	cg16246661	-0.214555	0.126657	0.0706085	cg16246661-GALNT2
VAX1	cg26783057	-0.0337995	0.811978	0.0706064	cg26783057-VAX1
RUNX3	cg15498134	0.210434	0.134289	0.0705994	cg15498134-RUNX3
GDF6	cg08381274	0.10985	0.438203	0.0705976	cg08381274-GDF6
FIBIN	cg15621260	-0.100561	0.478119	0.0705957	cg15621260-FIBIN
MAB21L2	cg05878390	-0.0863313	0.542824	0.0705944	cg05878390-MAB21L2
DIABLO	cg08622923	0.101941	0.47207	0.0705879	cg08622923-DIABLO
MCF2L2	cg04468081	0.283571	0.0416323	0.0705755	cg04468081-MCF2L2
NCAN	cg24486518	-0.133569	0.345168	0.0705647	cg24486518-NCAN
TPD52L1	cg02807882	0.0575436	0.685329	0.0705487	cg02807882-TPD52L1
VPS4A	cg00784051	-0.205442	0.143991	0.0705406	cg00784051-VPS4A
CECR2	cg13762691	-0.385177	0.00480653	0.0705369	cg13762691-CECR2
OR56A1	cg12415917	-0.0730996	0.60655	0.0704938	cg12415917-OR56A1
FOXK1	cg08368520	-0.33773	0.0143404	0.0704625	cg08368520-FOXK1
CCDC8	cg03576469	-0.483954	0.00027806	0.0704491	cg03576469-CCDC8
MYCN	cg04609952	-0.275125	0.0483809	0.0704441	cg04609952-MYCN
WT1	cg10244666	0.149706	0.289468	0.0704356	cg10244666-WT1
FARS2	cg05922961	0.139451	0.324143	0.0704289	cg05922961-FARS2
NAV2	cg11129341	0.142185	0.314654	0.0704213	cg11129341-NAV2
FER1L6	cg00723017	-0.0865287	0.541898	0.0704083	cg00723017-FER1L6
SLFNL1	cg19358202	0.0384649	0.786597	0.070395	cg19358202-SLFNL1
ONECUT1	cg23063243	0.204054	0.14678	0.0703426	cg23063243-ONECUT1
VAX1	cg15668468	-0.0108883	0.938934	0.070342	cg15668468-VAX1
SLC7A8	cg01267709	0.0405926	0.775093	0.0703306	cg01267709-SLC7A8
NID2	cg25685519	-0.294643	0.0339749	0.0703208	cg25685519-NID2
ZNF26	cg01592369	-0.260154	0.0625175	0.0703109	cg01592369-ZNF26
WDR86	cg18311498	-0.286093	0.0397737	0.0702681	cg18311498-WDR86
SNTB1	cg01443285	0.330015	0.0168813	0.0702665	cg01443285-SNTB1
CSGALNACT1	cg06699216	0.0325514	0.818802	0.0702452	cg06699216-CSGALNACT1
VGLL4	cg24567421	-0.164305	0.244445	0.0702228	cg24567421-VGLL4
MTUS2	cg07780517	-0.184464	0.190493	0.0702197	cg07780517-MTUS2
TFAP2D	cg06370862	0.0526525	0.710853	0.0702089	cg06370862-TFAP2D
GUCA1B	cg05905168	-0.679475	3.05301e-08	0.0701922	cg05905168-GUCA1B
ONECUT1	cg00074145	0.449491	0.000829163	0.0701879	cg00074145-ONECUT1
MRGPRF	cg03522668	-0.161625	0.25233	0.0701792	cg03522668-MRGPRF
FGFR2	cg00730832	-0.20931	0.13643	0.0701736	cg00730832-FGFR2
NUP93	cg10586756	0.122174	0.38823	0.0701567	cg10586756-NUP93
TMEM106A	cg19548479	-0.351125	0.0107021	0.0701536	cg19548479-TMEM106A
NUAK1	cg05687834	-0.34597	0.0119949	0.0701431	cg05687834-NUAK1
PLB1	cg14628982	-0.161584	0.252452	0.0701382	cg14628982-PLB1
DLL3	cg08551532	0.660215	1.01058e-07	0.0701253	cg08551532-DLL3
SORCS2	cg20421058	-0.3697	0.00698754	0.070116	cg20421058-SORCS2
OR10Z1	cg04436634	-0.307285	0.0266972	0.0701039	cg04436634-OR10Z1
ABR	cg06237543	-0.317817	0.0216768	0.0700911	cg06237543-ABR
PRL	cg24005196	-0.432191	0.0013764	0.0700897	cg24005196-PRL
PCDHA7	cg25024993	0.205686	0.143505	0.0700797	cg25024993-PCDHA7
CHRM2	cg04590119	0.442278	0.00102756	0.0700739	cg04590119-CHRM2
ELFN1	cg25706012	-0.211882	0.131571	0.0700623	cg25706012-ELFN1
ETS1	cg05297666	0.047501	0.73808	0.0700594	cg05297666-ETS1
HOMER3	cg02592062	0.510162	0.000111751	0.0700445	cg02592062-HOMER3
TMTC1	cg14258853	-0.0738816	0.602695	0.0700329	cg14258853-TMTC1
MANEAL	cg00664416	-0.16488	0.242775	0.070023	cg00664416-MANEAL
TGFBR2	cg03256955	-0.145309	0.304028	0.070007	cg03256955-TGFBR2
PCDHGA4	cg12304520	0.39156	0.00409781	0.0699795	cg12304520-PCDHGA4
APOL6	cg25045868	0.0475898	0.737608	0.0699716	cg25045868-APOL6
HOXC4	cg03892356	0.325206	0.0186516	0.0699619	cg03892356-HOXC4
ANK2	cg17665652	-0.381556	0.00525458	0.0699579	cg17665652-ANK2
DLGAP2	cg17726720	0.221101	0.115212	0.0699563	cg17726720-DLGAP2
TBC1D14	cg16851482	-0.250529	0.0732352	0.0699453	cg16851482-TBC1D14
TBX20	cg18011916	0.57964	6.70505e-06	0.0699351	cg18011916-TBX20
GBP4	cg22221320	-0.0353732	0.803394	0.0699321	cg22221320-GBP4
MYOM2	cg03243893	0.160107	0.256872	0.0699317	cg03243893-MYOM2
FOXK1	cg07628717	-0.341152	0.0133228	0.0699228	cg07628717-FOXK1
ALPL	cg14781605	0.0300356	0.832597	0.0698419	cg14781605-ALPL
CORO2B	cg15174117	0.200094	0.154954	0.0698233	cg15174117-CORO2B
ASAH2	cg16792160	0.141966	0.315406	0.0698012	cg16792160-ASAH2
TACC2	cg18322589	-0.322557	0.0196919	0.0697865	cg18322589-TACC2
MNT	cg06970884	-0.0776582	0.584231	0.0697658	cg06970884-MNT
RIPK4	cg17879722	0.303178	0.0289031	0.0697419	cg17879722-RIPK4
P4HB	cg11969813	-0.437199	0.00119182	0.0697305	cg11969813-P4HB
ZNF365	cg03057236	0.387791	0.00450421	0.0697254	cg03057236-ZNF365
HOXC9	cg10587913	0.481872	0.000298019	0.0697237	cg10587913-HOXC9
FLI1	cg02536065	-0.0749203	0.597591	0.0697217	cg02536065-FLI1
KLC1	cg16317947	0.0631511	0.656491	0.0697181	cg16317947-KLC1
DIP2C	cg13775636	-0.232672	0.0969338	0.0697108	cg13775636-DIP2C
PRDM1	cg23778363	-0.757784	7.83345e-11	0.069709	cg23778363-PRDM1
EGFR	cg05898452	-0.079957	0.573118	0.0696987	cg05898452-EGFR
TMEM134	cg19187831	-0.116909	0.409151	0.0696972	cg19187831-TMEM134
GALNT9	cg12248652	0.0479075	0.73592	0.0696696	cg12248652-GALNT9
PTPRN2	cg23066280	0.496944	0.000178616	0.069656	cg23066280-PTPRN2
RPS6KA2	cg24829707	0.0289152	0.838756	0.069636	cg24829707-RPS6KA2
CBFA2T3	cg02355868	-0.0599485	0.672904	0.0695897	cg02355868-CBFA2T3
KCNQ5	cg08145292	0.138992	0.325753	0.0695759	cg08145292-KCNQ5
ADARB2	cg04513549	0.249242	0.074773	0.0695508	cg04513549-ADARB2
FGF18	cg24698211	0.257511	0.0653271	0.069542	cg24698211-FGF18
LUZP1	cg25610515	-0.175669	0.21288	0.0695359	cg25610515-LUZP1
TRIM34	cg23442112	0.1984	0.158551	0.069535	cg23442112-TRIM34
RGS20	cg03475285	0.40628	0.00280281	0.0695023	cg03475285-RGS20
CAT	cg17098995	0.0562209	0.692199	0.0694971	cg17098995-CAT
TBC1D14	cg15451250	-0.303358	0.0288031	0.0694798	cg15451250-TBC1D14
HIGD1A	cg01996116	-0.0742165	0.601047	0.0694783	cg01996116-HIGD1A
NR2E1	cg25775494	0.0176402	0.901218	0.0694743	cg25775494-NR2E1
GPR26	cg25912428	-0.143969	0.308558	0.0694684	cg25912428-GPR26
RNASE6	cg06720660	-0.0579178	0.68339	0.0694634	cg06720660-RNASE6
DPYS	cg16419441	0.0953734	0.501224	0.0694561	cg16419441-DPYS
KBTBD11	cg01670896	0.357468	0.00927736	0.0694467	cg01670896-KBTBD11
PSD3	cg06007947	-0.229603	0.101546	0.0694391	cg06007947-PSD3
DDC	cg26932364	-0.00450433	0.974718	0.0694387	cg26932364-DDC
ST8SIA4	cg02318139	0.130215	0.357524	0.0694286	cg02318139-ST8SIA4
NTRK1	cg11793699	-0.0737867	0.603162	0.0694127	cg11793699-NTRK1
LXN	cg04911005	-0.251246	0.0723902	0.0694051	cg04911005-LXN
RPS15A	cg00399591	-0.0242617	0.86444	0.0693955	cg00399591-RPS15A
EBF2	cg14855519	0.102712	0.468707	0.069378	cg14855519-EBF2
ACOXL	cg09636163	-0.168673	0.231956	0.0693708	cg09636163-ACOXL
EMX1	cg22539450	0.377506	0.00579862	0.069369	cg22539450-EMX1
HHIP	cg10203922	0.0915158	0.518769	0.0693507	cg10203922-HHIP
TULP4	cg23877497	-0.232598	0.0970429	0.0693177	cg23877497-TULP4
OSBPL5	cg03361664	-0.342607	0.0129089	0.069292	cg03361664-OSBPL5
SORCS1	cg23161733	0.518281	8.29774e-05	0.0692839	cg23161733-SORCS1
PCDHB6	cg23247945	-0.132559	0.348861	0.069274	cg23247945-PCDHB6
TFF1	cg01442565	-0.810169	3.46425e-13	0.069273	cg01442565-TFF1
FGF12	cg14463292	-0.0544023	0.701684	0.0692655	cg14463292-FGF12
BCAN	cg03265671	-0.0209942	0.882558	0.0692525	cg03265671-BCAN
UBAP2	cg14408997	-0.23585	0.0923306	0.0691833	cg14408997-UBAP2
RPS6KA2	cg08694723	-0.0140819	0.921073	0.069175	cg08694723-RPS6KA2
IQSEC1	cg08102294	-0.176005	0.211991	0.0691436	cg08102294-IQSEC1
LYPD1	cg26348348	0.086279	0.543069	0.069139	cg26348348-LYPD1
SLC12A6	cg10550166	-0.231181	0.0991544	0.0691318	cg10550166-SLC12A6
LIN28B	cg19702779	-0.00300338	0.983141	0.0691285	cg19702779-LIN28B
PRAME	cg20667684	-0.720497	1.72283e-09	0.069119	cg20667684-PRAME
GBP4	cg02482460	-0.0440738	0.756374	0.0691112	cg02482460-GBP4
RUNX3	cg00035000	-0.0208883	0.883146	0.0690783	cg00035000-RUNX3
PRKG1	cg04913250	0.237816	0.0895677	0.0690761	cg04913250-PRKG1
TMEM196	cg04111071	-0.243642	0.0817623	0.0690746	cg04111071-TMEM196
LRRTM4	cg11252801	0.316363	0.0223185	0.0690576	cg11252801-LRRTM4
BHMT2	cg06501366	-0.348613	0.0113162	0.0690542	cg06501366-BHMT2
RPH3AL	cg17079806	-0.265843	0.0567991	0.0690528	cg17079806-RPH3AL
HOXB7	cg07547765	0.412453	0.00237793	0.0690499	cg07547765-HOXB7
TMCO5A	cg15286206	-0.147507	0.296692	0.069035	cg15286206-TMCO5A
UBTF	cg08499158	-0.318875	0.0212199	0.0690209	cg08499158-UBTF
NECAB2	cg22167353	0.299497	0.0310066	0.06899	cg22167353-NECAB2
FGFR1	cg00400221	-0.0110394	0.938088	0.0689888	cg00400221-FGFR1
TMEM132B	cg10319331	0.342303	0.0129946	0.0689828	cg10319331-TMEM132B
ANO3	cg05146852	0.137692	0.330344	0.068981	cg05146852-ANO3
MS4A4A	cg22311510	-0.0670783	0.636582	0.0689723	cg22311510-MS4A4A
KLF6	cg13454226	-0.542947	3.20128e-05	0.068946	cg13454226-KLF6
GJD2	cg26862022	-0.542846	3.21423e-05	0.0689334	cg26862022-GJD2
BMP4	cg04937184	-0.121938	0.389155	0.0689102	cg04937184-BMP4
PLCG1	cg07893801	-0.469262	0.000449288	0.0689067	cg07893801-PLCG1
ZIC4	cg21127068	0.0749816	0.597291	0.068895	cg21127068-ZIC4
DIXDC1	cg24601030	0.337482	0.0144168	0.0688456	cg24601030-DIXDC1
PIP4K2A	cg07171687	0.538499	3.8222e-05	0.068836	cg07171687-PIP4K2A
SLC7A11	cg00534274	-0.227739	0.10443	0.0688306	cg00534274-SLC7A11
CD33	cg24809544	-0.0556813	0.695008	0.0688233	cg24809544-CD33
RAPGEF5	cg12894814	-0.167173	0.236193	0.0688177	cg12894814-RAPGEF5
MVP	cg03681150	0.0837443	0.555025	0.068797	cg03681150-MVP
IMPG1	cg24714313	0.0765679	0.589535	0.0687881	cg24714313-IMPG1
RAI1	cg03910652	0.219227	0.118405	0.0687832	cg03910652-RAI1
CREB5	cg11967592	-0.00167717	0.990585	0.0687503	cg11967592-CREB5
CLDN9	cg09674170	0.246806	0.0777522	0.0687339	cg09674170-CLDN9
ATP10A	cg25846723	0.176862	0.20974	0.068732	cg25846723-ATP10A
FOXF1	cg02783918	0.0385324	0.786232	0.068729	cg02783918-FOXF1
NTM	cg18009484	0.308514	0.0260653	0.0687167	cg18009484-NTM
IL1R1	cg06392753	0.139872	0.322672	0.0686909	cg06392753-IL1R1
EMX2	cg17320707	0.290205	0.0368906	0.0686768	cg17320707-EMX2
RIMS2	cg17651890	0.234221	0.0946678	0.0686467	cg17651890-RIMS2
ACSL5	cg03271650	-0.126494	0.371543	0.0686434	cg03271650-ACSL5
KRT9	cg19846389	0.434811	0.00127686	0.0686374	cg19846389-KRT9
ADAMTS16	cg02109699	0.0598343	0.673492	0.0686309	cg02109699-ADAMTS16
LNX1	cg15811435	-0.0158727	0.911074	0.0686168	cg15811435-LNX1
ABCE1	cg01713095	-0.0658155	0.642957	0.0686083	cg01713095-ABCE1
KIF25	cg14316629	-0.176335	0.211123	0.0686073	cg14316629-KIF25
SEC24D	cg00817502	-0.209673	0.135737	0.0685933	cg00817502-SEC24D
AHRR	cg14454127	-0.343315	0.0127118	0.0685882	cg14454127-AHRR
NSA2	cg24114444	-0.289551	0.0373373	0.0685507	cg24114444-NSA2
COL18A1	cg07279557	-0.0410859	0.772433	0.0685395	cg07279557-COL18A1
PAX3	cg00926215	0.351925	0.0105126	0.0685273	cg00926215-PAX3
GALR1	cg07241573	0.0280311	0.843624	0.0685152	cg07241573-GALR1
CCDC88C	cg26120073	-0.77696	1.27662e-11	0.0684898	cg26120073-CCDC88C
FRMD4A	cg02284273	-0.113759	0.421977	0.0684758	cg02284273-FRMD4A
MAPT	cg05772917	-0.547443	2.66919e-05	0.0684645	cg05772917-MAPT
TRIM61	cg11955878	-0.499938	0.000160886	0.0684635	cg11955878-TRIM61
TRPM3	cg16832407	-0.303396	0.0287818	0.0684625	cg16832407-TRPM3
LRBA	cg22265605	0.0858842	0.544923	0.0684485	cg22265605-LRBA
MEIS1	cg01271812	-0.455751	0.000685646	0.068444	cg01271812-MEIS1
OR7G2	cg25242988	-0.265003	0.0576163	0.0684416	cg25242988-OR7G2
SVIL	cg09287650	-0.122168	0.388254	0.0684335	cg09287650-SVIL
RAX	cg26775191	-0.660401	9.99431e-08	0.0684318	cg26775191-RAX
SPAG4	cg13514778	-0.325179	0.0186617	0.0684291	cg13514778-SPAG4
L1TD1	cg19594218	0.0459499	0.746343	0.0684155	cg19594218-L1TD1
RAPGEF5	cg12593515	0.0728759	0.607655	0.068386	cg12593515-RAPGEF5
SLC25A33	cg13557160	-0.35571	0.00965469	0.068385	cg13557160-SLC25A33
SLC7A11	cg13028471	-0.241782	0.0841936	0.0683758	cg13028471-SLC7A11
PCDHA2	cg03758467	0.179347	0.203304	0.0683724	cg03758467-PCDHA2
INHBB	cg08065733	-0.564147	1.32719e-05	0.0683678	cg08065733-INHBB
FOXK1	cg08363345	-0.319421	0.0209873	0.0683493	cg08363345-FOXK1
TRIM34	cg17976229	0.146709	0.299342	0.0683321	cg17976229-TRIM34
DCDC2	cg08107960	0.0567497	0.68945	0.0682885	cg08107960-DCDC2
MEIS2	cg13051302	-0.695716	1.03551e-08	0.0682693	cg13051302-MEIS2
CCDC80	cg21580421	0.244959	0.0800742	0.0682491	cg21580421-CCDC80
TRPS1	cg12396523	-0.276825	0.0469555	0.0682186	cg12396523-TRPS1
PXDNL	cg00046623	0.0317816	0.823018	0.0682122	cg00046623-PXDNL
ELN	cg03897712	-0.262352	0.0602557	0.0682014	cg03897712-ELN
LRRC4	cg21579556	-0.81784	1.3608e-13	0.0681932	cg21579556-LRRC4
RPS6KA2	cg08109681	0.197879	0.15967	0.0681789	cg08109681-RPS6KA2
LRP8	cg17441401	-0.214359	0.127012	0.0681716	cg17441401-LRP8
LHX3	cg03705220	-0.617923	1.05786e-06	0.0681675	cg03705220-LHX3
OSBPL5	cg12348511	-0.345994	0.0119887	0.0681634	cg12348511-OSBPL5
ZNF709	cg19926444	0.298077	0.031852	0.0681613	cg19926444-ZNF709
ITGA9	cg00846043	0.144923	0.305328	0.0681583	cg00846043-ITGA9
ARAP3	cg00992297	-0.191458	0.173933	0.068154	cg00992297-ARAP3
FRMD4A	cg22673543	0.0224499	0.874478	0.068149	cg22673543-FRMD4A
IGF1	cg02823066	0.00747668	0.958047	0.0681399	cg02823066-IGF1
PRDM1	cg02667677	-0.731497	7.30061e-10	0.0681368	cg02667677-PRDM1
NDRG4	cg05725404	0.00194024	0.989108	0.0681162	cg05725404-NDRG4
ZIC1	cg08855449	0.127859	0.366363	0.0681075	cg08855449-ZIC1
NCOR2	cg27179101	-0.288734	0.0379019	0.0681011	cg27179101-NCOR2
ANKRD11	cg06660116	-0.198766	0.157769	0.0680874	cg06660116-ANKRD11
POP7	cg04494750	-0.371354	0.00671933	0.0680819	cg04494750-POP7
FBRSL1	cg08617683	-0.376566	0.00593177	0.0680676	cg08617683-FBRSL1
FBRSL1	cg00105852	0.0715857	0.614043	0.0680653	cg00105852-FBRSL1
ZIC4	cg02126051	-0.139778	0.322998	0.068065	cg02126051-ZIC4
MECOM	cg08004073	0.167688	0.234731	0.0680594	cg08004073-MECOM
MTRR	cg15108958	0.190496	0.176145	0.0680312	cg15108958-MTRR
DNAH17	cg03066754	0.00511864	0.971271	0.0680257	cg03066754-DNAH17
SMOC2	cg00737264	-0.323901	0.0191579	0.0680028	cg00737264-SMOC2
DIABLO	cg09123760	0.112328	0.427874	0.0680001	cg09123760-DIABLO
RACGAP1	cg16614527	-0.171277	0.224721	0.0679945	cg16614527-RACGAP1
NAV2	cg27324797	0.176759	0.21001	0.0679693	cg27324797-NAV2
GNAT2	cg23985820	-0.622454	8.36345e-07	0.067965	cg23985820-GNAT2
IPO11	cg14076360	-0.10095	0.476411	0.0679468	cg14076360-IPO11
PUS7	cg08392746	-0.09238	0.514812	0.0679445	cg08392746-PUS7
DDIT4L	cg18714412	-0.278275	0.0457672	0.0679404	cg18714412-DDIT4L
SHANK3	cg26201811	-0.0731902	0.606103	0.0679212	cg26201811-SHANK3
SNX20	cg01235116	-0.160973	0.254274	0.0679163	cg01235116-SNX20
TOX2	cg03454863	0.374175	0.00628248	0.0679145	cg03454863-TOX2
PTPRU	cg01115565	0.197421	0.160657	0.0679126	cg01115565-PTPRU
PCDHB4	cg03340754	-0.078051	0.582325	0.0679064	cg03340754-PCDHB4
PAX2	cg09073539	0.129111	0.361649	0.0679056	cg09073539-PAX2
WNT5A	cg04941246	0.108961	0.441939	0.0679019	cg04941246-WNT5A
PIGH	cg12575181	0.0902194	0.524734	0.0678996	cg12575181-PIGH
ACSL5	cg04214573	-0.106296	0.453252	0.0678827	cg04214573-ACSL5
GFPT1	cg07591442	-0.0774506	0.585239	0.0678794	cg07591442-GFPT1
RYR1	cg02026160	0.0296129	0.834919	0.0678702	cg02026160-RYR1
LFNG	cg20572537	-0.166251	0.238824	0.0678645	cg20572537-LFNG
UBFD1	cg02778609	-0.0230274	0.871276	0.067864	cg02778609-UBFD1
PCDHA6	cg02047300	-0.533	4.74256e-05	0.0678578	cg02047300-PCDHA6
SIM2	cg04648480	0.126536	0.371386	0.0678344	cg04648480-SIM2
SHOX2	cg15726154	0.390332	0.00422658	0.067826	cg15726154-SHOX2
NPTX2	cg01613455	-0.0852002	0.548143	0.0678232	cg01613455-NPTX2
EPHB6	cg08820016	0.273872	0.0494547	0.0678221	cg08820016-EPHB6
EGFR	cg21901928	-0.00204145	0.98854	0.067817	cg21901928-EGFR
GATA2	cg10935762	0.393342	0.00391715	0.0678101	cg10935762-GATA2
NME6	cg04079263	-0.189816	0.177724	0.0677948	cg04079263-NME6
TBX5	cg00182639	0.123472	0.383172	0.0677919	cg00182639-TBX5
NDFIP2	cg05431626	-0.0954969	0.500668	0.067789	cg05431626-NDFIP2
DNAJB6	cg04063230	-0.241091	0.0851111	0.0677296	cg04063230-DNAJB6
MAN2A1	cg03665000	-0.247189	0.0772781	0.0677282	cg03665000-MAN2A1
NHLH1	cg08247612	-0.827204	4.09191e-14	0.0677182	cg08247612-NHLH1
MGMT	cg25557018	-0.0160714	0.909965	0.0676989	cg25557018-MGMT
ADAM8	cg20676317	-0.042095	0.766998	0.0676889	cg20676317-ADAM8
TRAK1	cg04582136	-0.603333	2.19987e-06	0.0676747	cg04582136-TRAK1
CAMTA1	cg21144493	0.0608125	0.668461	0.0676669	cg21144493-CAMTA1
NKAIN3	cg24340081	0.202901	0.149125	0.067665	cg24340081-NKAIN3
HOXB3	cg03453744	0.0820117	0.563268	0.0676624	cg03453744-HOXB3
PNLDC1	cg17481235	0.101482	0.474078	0.0676604	cg17481235-PNLDC1
EMX2	cg19358493	0.0932143	0.511007	0.0676404	cg19358493-EMX2
TCF21	cg12468478	0.184282	0.190939	0.0676237	cg12468478-TCF21
LMO4	cg19161251	-0.721855	1.55288e-09	0.0676185	cg19161251-LMO4
KCNIP3	cg11418389	-0.280191	0.0442338	0.0676072	cg11418389-KCNIP3
KCNQ2	cg18310895	-0.545079	2.93783e-05	0.0676057	cg18310895-KCNQ2
SSBP3	cg08641990	-0.721472	1.59913e-09	0.0676038	cg08641990-SSBP3
CABP1	cg19444508	0.0432701	0.760684	0.0675814	cg19444508-CABP1
TMEM88	cg23404101	-0.591896	3.80918e-06	0.0675676	cg23404101-TMEM88
ARRDC1	cg14451560	-0.0434921	0.759493	0.0675632	cg14451560-ARRDC1
SYNGR3	cg04514123	0.365422	0.00772504	0.067549	cg04514123-SYNGR3
VAX1	cg26263263	-0.0907175	0.522438	0.0675418	cg26263263-VAX1
OR2T11	cg18315861	-0.0972978	0.492588	0.0675381	cg18315861-OR2T11
PTGFR	cg23630568	-0.58033	6.49875e-06	0.067537	cg23630568-PTGFR
UBE2E1	cg21610839	-0.120146	0.396213	0.0675346	cg21610839-UBE2E1
FANCG	cg05293216	-0.0909434	0.521398	0.0675043	cg05293216-FANCG
KCTD14	cg15778054	-0.210082	0.134957	0.0674833	cg15778054-KCTD14
PTPN14	cg16318728	-0.0053172	0.970157	0.067483	cg16318728-PTPN14
GRK7	cg21834048	0.12658	0.371216	0.067482	cg21834048-GRK7
EBF3	cg02449166	-0.772276	2.02078e-11	0.0674819	cg02449166-EBF3
FGFR1	cg13123964	0.0251132	0.859729	0.0674766	cg13123964-FGFR1
OPRD1	cg09970593	-0.37502	0.00615647	0.0674675	cg09970593-OPRD1
PALLD	cg12768523	0.474216	0.00038309	0.0674356	cg12768523-PALLD
PCDHGA2	cg18839750	0.29666	0.0327139	0.0674236	cg18839750-PCDHGA2
CXCL12	cg12750431	0.202518	0.149911	0.0674188	cg12750431-CXCL12
ST8SIA1	cg26277026	-0.359104	0.00893774	0.0674138	cg26277026-ST8SIA1
TEK	cg09827833	-0.0690462	0.6267	0.0674135	cg09827833-TEK
NHLH1	cg00006397	-0.753582	1.1402e-10	0.0674064	cg00006397-NHLH1
CD9	cg05920454	-0.0988367	0.485737	0.0674006	cg05920454-CD9
PCDHA7	cg02051771	0.309256	0.0256899	0.0673848	cg02051771-PCDHA7
ESPN	cg19253827	-0.0533302	0.707297	0.0673738	cg19253827-ESPN
EPHB1	cg10791959	0.059607	0.674663	0.0673728	cg10791959-EPHB1
PDE4C	cg15215348	-0.5348	4.42103e-05	0.0673526	cg15215348-PDE4C
HEG1	cg00529567	-0.651626	1.67704e-07	0.0673509	cg00529567-HEG1
ZFHX3	cg04814450	0.121613	0.390429	0.0673498	cg04814450-ZFHX3
DOCK2	cg09175734	-0.00217041	0.987816	0.0673385	cg09175734-DOCK2
FRMD6	cg07431973	0.165944	0.239705	0.0673279	cg07431973-FRMD6
KNDC1	cg04396251	-0.30277	0.02913	0.0673229	cg04396251-KNDC1
MAT2B	cg24206256	-0.380957	0.00533217	0.0673189	cg24206256-MAT2B
DIP2C	cg17333886	-0.204922	0.145031	0.0673186	cg17333886-DIP2C
CHID1	cg09563846	-0.076383	0.590437	0.0673014	cg09563846-CHID1
MTNR1A	cg10009056	0.0331099	0.815747	0.067301	cg10009056-MTNR1A
UHRF1	cg04977922	-0.58118	6.25299e-06	0.0672857	cg04977922-UHRF1
KCNG4	cg00911376	-0.643886	2.61153e-07	0.0672831	cg00911376-KCNG4
TP53INP1	cg01824466	-0.613198	1.34637e-06	0.0672649	cg01824466-TP53INP1
BANP	cg08595782	-0.248202	0.0760336	0.067263	cg08595782-BANP
STOX2	cg18628646	-0.180605	0.2001	0.0672499	cg18628646-STOX2
LOXL2	cg13531748	-0.0751676	0.596379	0.0672498	cg13531748-LOXL2
KCNIP2	cg20718214	-0.0778262	0.583415	0.067249	cg20718214-KCNIP2
ANO4	cg25027699	0.23099	0.099441	0.0672418	cg25027699-ANO4
SEZ6	cg16768937	-0.130392	0.356865	0.0672379	cg16768937-SEZ6
GNG7	cg01617139	-0.131793	0.351677	0.0672344	cg01617139-GNG7
XPO6	cg00468395	0.293542	0.0346796	0.0672285	cg00468395-XPO6
PRLR	cg19433694	0.216295	0.123535	0.0672239	cg19433694-PRLR
CRTC1	cg05365033	0.0774226	0.585375	0.0671884	cg05365033-CRTC1
HOOK2	cg06417478	0.105993	0.454545	0.0671814	cg06417478-HOOK2
IRF4	cg16478536	-0.182591	0.195114	0.0671768	cg16478536-IRF4
C10orf53	cg10953158	0.0586196	0.679759	0.067169	cg10953158-C10orf53
ONECUT3	cg17924936	0.0759074	0.592759	0.0671444	cg17924936-ONECUT3
SLC25A21	cg02095895	0.202311	0.150337	0.0671131	cg02095895-SLC25A21
PLCH1	cg22621169	-0.0876024	0.536877	0.0671093	cg22621169-PLCH1
ACTB	cg04490349	-0.438405	0.00115081	0.0671008	cg04490349-ACTB
PAX6	cg13245152	0.0351993	0.804342	0.0670978	cg13245152-PAX6
NANOG	cg01663696	0.100421	0.478738	0.0670975	cg01663696-NANOG
TBX5	cg22628281	0.268095	0.0546552	0.0670873	cg22628281-TBX5
NAP1L4	cg27477067	0.191711	0.173353	0.0670777	cg27477067-NAP1L4
PDE3B	cg18066182	-0.607617	1.78113e-06	0.0670728	cg18066182-PDE3B
CD177	cg12032655	0.0295057	0.835509	0.0670713	cg12032655-CD177
BRCA1	cg26276233	-0.064156	0.651373	0.0670657	cg26276233-BRCA1
RUNX3	cg03769939	0.0426893	0.763803	0.0670518	cg03769939-RUNX3
FAP	cg03506656	-0.0677611	0.633146	0.0670278	cg03506656-FAP
TTLL11	cg13622265	-0.258277	0.064502	0.0670266	cg13622265-TTLL11
DDX31	cg14012447	-0.00365761	0.979469	0.067024	cg14012447-DDX31
LMF1	cg00263700	0.166187	0.239007	0.0670183	cg00263700-LMF1
FCER1A	cg14696870	0.0367463	0.795923	0.0670174	cg14696870-FCER1A
KCNH4	cg22120714	-0.32993	0.0169111	0.0670148	cg22120714-KCNH4
SP140L	cg25095994	-0.137273	0.331832	0.0669997	cg25095994-SP140L
PCDHB6	cg02403883	-0.0278087	0.844849	0.0669958	cg02403883-PCDHB6
CRHR1	cg24063856	-0.616448	1.14106e-06	0.0669854	cg24063856-CRHR1
RAB27A	cg03050022	-0.0729928	0.607077	0.0669849	cg03050022-RAB27A
OAF	cg12526834	-0.113126	0.424579	0.0669747	cg12526834-OAF
PTPRF	cg02283735	-0.0134932	0.924363	0.0669723	cg02283735-PTPRF
NDRG4	cg00758881	-0.0539899	0.703841	0.0669651	cg00758881-NDRG4
PRKG1	cg24609819	0.237078	0.0905974	0.0669472	cg24609819-PRKG1
NXN	cg08104960	0.22526	0.108363	0.0669464	cg08104960-NXN
LRRC3B	cg07784084	0.0554603	0.69616	0.0669324	cg07784084-LRRC3B
VGLL4	cg25965498	-0.212942	0.129605	0.0669274	cg25965498-VGLL4
SYCP1	cg07832006	-0.36951	0.00701896	0.0669188	cg07832006-SYCP1
TAL1	cg06087421	-0.107216	0.449328	0.0669175	cg06087421-TAL1
FAM76A	cg02905426	-0.0778163	0.583463	0.0669127	cg02905426-FAM76A
NOS1	cg17119907	0.0563432	0.691563	0.066912	cg17119907-NOS1
ZNF423	cg08418279	-0.425277	0.00167316	0.0669117	cg08418279-ZNF423
DUSP7	cg07615364	-0.835792	1.27371e-14	0.0668922	cg07615364-DUSP7
EMX2	cg20038591	0.148303	0.294066	0.0668684	cg20038591-EMX2
WFDC11	cg25133753	-0.233164	0.09621	0.0668662	cg25133753-WFDC11
ATXN7L1	cg22870295	0.318314	0.0214612	0.0668532	cg22870295-ATXN7L1
CDC20B	cg05879418	0.410721	0.00249096	0.0668517	cg05879418-CDC20B
PSMD14	cg17137077	0.180235	0.201038	0.0668508	cg17137077-PSMD14
PLAC9	cg27417294	-0.191087	0.174784	0.0668376	cg27417294-PLAC9
TRAPPC9	cg16927379	0.0576857	0.684592	0.066834	cg16927379-TRAPPC9
COL5A1	cg13618741	-0.431952	0.00138583	0.0667998	cg13618741-COL5A1
PLD3	cg20690695	-0.108606	0.443438	0.0667958	cg20690695-PLD3
ZFYVE28	cg23151014	0.231887	0.0980978	0.0667926	cg23151014-ZFYVE28
HLA-DRB1	cg05383619	-0.0624733	0.659952	0.0667863	cg05383619-HLA-DRB1
KIAA1614	cg06692785	-0.130842	0.355194	0.0667852	cg06692785-KIAA1614
STK19	cg15965006	-0.182973	0.194166	0.0667764	cg15965006-STK19
SLC17A8	cg14077898	-0.159079	0.259979	0.0667709	cg14077898-SLC17A8
PAX8	cg19083407	-0.0231659	0.870509	0.0667349	cg19083407-PAX8
TBX3	cg18161956	0.251052	0.0726177	0.0667305	cg18161956-TBX3
MS4A2	cg10414946	0.110959	0.433563	0.0667305	cg10414946-MS4A2
PCDHGA4	cg04246144	0.550042	2.40013e-05	0.0667206	cg04246144-PCDHGA4
SUCNR1	cg13634423	-0.106624	0.451849	0.0667005	cg13634423-SUCNR1
DIP2C	cg24136740	-0.0813714	0.566329	0.0666976	cg24136740-DIP2C
PIP5KL1	cg07134045	0.316941	0.0220616	0.0666967	cg07134045-PIP5KL1
PIWIL2	cg10298898	-0.711899	3.27838e-09	0.0666597	cg10298898-PIWIL2
RECK	cg13392078	-0.0988937	0.485484	0.0666565	cg13392078-RECK
NCKAP1L	cg26787915	0.0263724	0.852771	0.0666555	cg26787915-NCKAP1L
TGFBR2	cg24321706	-0.168041	0.233734	0.0666415	cg24321706-TGFBR2
GNG8	cg19657814	0.393726	0.00387916	0.0666263	cg19657814-GNG8
NTRK2	cg13620631	0.239271	0.0875663	0.0666226	cg13620631-NTRK2
KLK7	cg23066159	-0.0897149	0.527064	0.0666025	cg23066159-KLK7
AHCY	cg12002708	-0.164617	0.243539	0.0665941	cg12002708-AHCY
MRPL39	cg01015062	-0.113275	0.423965	0.0665903	cg01015062-MRPL39
SCUBE1	cg18040974	-0.0379915	0.789163	0.0665834	cg18040974-SCUBE1
EVI5L	cg11766468	-0.132871	0.347718	0.0665759	cg11766468-EVI5L
PTPRN2	cg06781608	-0.214477	0.126799	0.0665624	cg06781608-PTPRN2
NAGS	cg03384000	0.386515	0.0046497	0.0665501	cg03384000-NAGS
SYNE1	cg02796568	0.18175	0.197213	0.0665404	cg02796568-SYNE1
GZMK	cg04705866	-0.304692	0.0280726	0.0665338	cg04705866-GZMK
FOXF1	cg04787888	-0.0780535	0.582313	0.0665328	cg04787888-FOXF1
PCDHGA4	cg18054674	0.378525	0.0056573	0.0665243	cg18054674-PCDHGA4
SH2B2	cg12315284	0.22396	0.110469	0.0665096	cg12315284-SH2B2
EDN3	cg21163415	-0.0487617	0.731386	0.066499	cg21163415-EDN3
PON2	cg22599769	-0.243886	0.0814474	0.0664959	cg22599769-PON2
TNXB	cg13064679	-0.0541067	0.70323	0.0664754	cg13064679-TNXB
HOXB3	cg06186155	0.194981	0.165996	0.0664691	cg06186155-HOXB3
OVCH2	cg13563074	-0.177876	0.207096	0.0664681	cg13563074-OVCH2
PSMD1	cg06096336	0.26675	0.0559279	0.0664599	cg06096336-PSMD1
LETMD1	cg20320656	-0.162898	0.248563	0.0664555	cg20320656-LETMD1
TMC4	cg19488620	0.35545	0.0097116	0.0664541	cg19488620-TMC4
CSGALNACT1	cg05374044	0.0640277	0.652026	0.0664539	cg05374044-CSGALNACT1
SLC36A2	cg19562321	0.0223977	0.874767	0.0664474	cg19562321-SLC36A2
CD33	cg11122968	-0.0458067	0.747107	0.0664447	cg11122968-CD33
CACNA2D1	cg01454305	-0.374518	0.00623097	0.066439	cg01454305-CACNA2D1
MEGF8	cg14481689	-0.157862	0.263689	0.0664345	cg14481689-MEGF8
AHNAK2	cg01987417	-0.0111369	0.937542	0.0664286	cg01987417-AHNAK2
ETS1	cg00320216	0.0651441	0.646357	0.0664221	cg00320216-ETS1
GNAI2	cg12691534	-0.195553	0.164734	0.0664194	cg12691534-GNAI2
SIX1	cg10397765	-0.0248207	0.861346	0.066405	cg10397765-SIX1
OAS1	cg04708790	0.149504	0.290128	0.0663927	cg04708790-OAS1
CTTNBP2	cg10524701	0.270143	0.0527634	0.0663838	cg10524701-CTTNBP2
MZF1	cg11707067	-0.109313	0.440457	0.0663658	cg11707067-MZF1
MAT2B	cg16463745	-0.37201	0.00661538	0.0663424	cg16463745-MAT2B
PCDHA7	cg13295463	0.25844	0.0643281	0.0663389	cg13295463-PCDHA7
USP29	cg26587228	0.0076738	0.956941	0.066322	cg26587228-USP29
BACE2	cg16365807	0.0686537	0.628666	0.0663103	cg16365807-BACE2
DDOST	cg14519150	0.0796098	0.57479	0.0663019	cg14519150-DDOST
CTSE	cg13434570	-0.27551	0.0480552	0.0662867	cg13434570-CTSE
TFAP2A	cg13298147	0.0251798	0.85936	0.0662625	cg13298147-TFAP2A
GBF1	cg09470010	0.166059	0.239376	0.0662558	cg09470010-GBF1
CHD5	cg04898695	0.441489	0.00105167	0.0662464	cg04898695-CHD5
PCDHGA4	cg07717903	0.412485	0.00237588	0.066239	cg07717903-PCDHGA4
CREBBP	cg02717454	-0.183653	0.192486	0.0662201	cg02717454-CREBBP
FADD	cg08632909	0.0142596	0.92008	0.0662193	cg08632909-FADD
FABP7	cg19097322	-0.433592	0.00132233	0.0662154	cg19097322-FABP7
HCK	cg17508991	-0.48624	0.000257551	0.0662135	cg17508991-HCK
PRDM16	cg06911744	-0.0147206	0.917505	0.0662071	cg06911744-PRDM16
FLVCR2	cg04001333	-0.120634	0.394282	0.0661726	cg04001333-FLVCR2
ANXA2	cg11421255	-0.343712	0.0126023	0.0661661	cg11421255-ANXA2
ST8SIA4	cg26872028	0.229974	0.10098	0.0661616	cg26872028-ST8SIA4
HLA-F	cg11201654	-0.102398	0.470079	0.0661596	cg11201654-HLA-F
PTPN3	cg16555194	0.329639	0.0170144	0.0661512	cg16555194-PTPN3
PRDM1	cg14359052	-0.624254	7.60984e-07	0.06615	cg14359052-PRDM1
HOXB13	cg14337027	0.431687	0.00139631	0.0661448	cg14337027-HOXB13
SIPA1L1	cg02058870	-0.164984	0.242472	0.066135	cg02058870-SIPA1L1
SGPP2	cg19416417	-0.447152	0.000889352	0.066131	cg19416417-SGPP2
ASZ1	cg22424532	-0.00847824	0.952433	0.0661305	cg22424532-ASZ1
TRAF3	cg22779765	-0.474895	0.000374748	0.0661099	cg22779765-TRAF3
HMCN1	cg24606662	-0.169151	0.230616	0.0661086	cg24606662-HMCN1
PSKH2	cg20982735	-0.19739	0.160725	0.0660907	cg20982735-PSKH2
IGF1	cg00264799	-0.0630944	0.65678	0.0660683	cg00264799-IGF1
OR5AU1	cg07555731	-0.185228	0.188632	0.0660678	cg07555731-OR5AU1
CASR	cg19108881	0.164089	0.245075	0.0660667	cg19108881-CASR
ITPRIPL2	cg13032702	-0.345424	0.0121396	0.0660614	cg13032702-ITPRIPL2
RIT2	cg06012795	-0.245695	0.0791417	0.0660359	cg06012795-RIT2
RASSF9	cg06740227	-0.182443	0.195482	0.0660261	cg06740227-RASSF9
KRT19	cg16585619	0.0948806	0.503449	0.0660217	cg16585619-KRT19
VSX2	cg07573727	-0.0940153	0.507366	0.0660067	cg07573727-VSX2
HPCA	cg24417499	-0.671201	5.16105e-08	0.0660051	cg24417499-HPCA
NTNG2	cg02502361	0.331891	0.0162308	0.0659921	cg02502361-NTNG2
TSKS	cg22525294	-0.073259	0.605763	0.0659711	cg22525294-TSKS
NAV2	cg16878549	0.188743	0.180233	0.0659702	cg16878549-NAV2
MEIS2	cg04339553	-0.355069	0.00979562	0.0659682	cg04339553-MEIS2
SFRP2	cg14435644	-0.0249046	0.860882	0.0659608	cg14435644-SFRP2
TRIM34	cg08925169	0.157126	0.26595	0.0659585	cg08925169-TRIM34
MRPS10	cg24613956	0.150021	0.288444	0.0659454	cg24613956-MRPS10
GFPT1	cg14476487	-0.098206	0.488538	0.0659438	cg14476487-GFPT1
RGS20	cg12070159	0.402625	0.00308492	0.0658992	cg12070159-RGS20
ARL5C	cg07330481	-0.298714	0.0314705	0.0658848	cg07330481-ARL5C
TC2N	cg07122905	0.162372	0.250115	0.0658834	cg07122905-TC2N
SHROOM3	cg05951609	-0.182815	0.194556	0.0658803	cg05951609-SHROOM3
MPPED2	cg22902798	-0.352736	0.0103234	0.0658596	cg22902798-MPPED2
PAPPA	cg13512977	0.0861979	0.54345	0.0658531	cg13512977-PAPPA
TGFBR3	cg23113350	-0.0507836	0.720692	0.0658311	cg23113350-TGFBR3
PCDHB13	cg07102913	0.174754	0.21531	0.0658308	cg07102913-PCDHB13
FOXK1	cg04160501	-0.176028	0.21193	0.0658275	cg04160501-FOXK1
RHBDF2	cg09458299	-0.144923	0.305327	0.0658257	cg09458299-RHBDF2
ACOXL	cg14667175	-0.0979508	0.489674	0.0658217	cg14667175-ACOXL
KCNQ1	cg17291157	0.0077531	0.956497	0.0658124	cg17291157-KCNQ1
AGAP1	cg26182780	-0.179485	0.202951	0.0657992	cg26182780-AGAP1
ITPKB	cg26917828	-0.0674823	0.634548	0.0657833	cg26917828-ITPKB
ZBTB38	cg13787933	-0.242563	0.0831654	0.0657638	cg13787933-ZBTB38
GLYAT	cg10405729	-0.0183483	0.897274	0.0657632	cg10405729-GLYAT
OR10J1	cg15700197	-0.29945	0.0310346	0.0657534	cg15700197-OR10J1
PRRT4	cg12829141	0.383653	0.00499079	0.0657528	cg12829141-PRRT4
ERBB2	cg23731030	-0.149967	0.28862	0.0657475	cg23731030-ERBB2
AFF3	cg19542849	0.325819	0.0184173	0.0657307	cg19542849-AFF3
FAT1	cg23334660	-0.20533	0.144214	0.0657295	cg23334660-FAT1
TNFRSF1B	cg13471521	0.0564133	0.691198	0.0657127	cg13471521-TNFRSF1B
PCDHGA4	cg11647681	0.399397	0.00335467	0.0657036	cg11647681-PCDHGA4
SCUBE1	cg25842633	-0.164936	0.242613	0.0656943	cg25842633-SCUBE1
EBF3	cg20038116	-0.821103	9.02395e-14	0.0656937	cg20038116-EBF3
TNIK	cg26065488	-0.189399	0.178696	0.0656821	cg26065488-TNIK
ETS1	cg16792062	0.0668218	0.637875	0.0656782	cg16792062-ETS1
CUX1	cg24183566	0.367641	0.00733452	0.0656771	cg24183566-CUX1
SLC13A5	cg06748440	0.171181	0.224985	0.0656724	cg06748440-SLC13A5
PTPRR	cg27583266	-0.30858	0.0260318	0.0656686	cg27583266-PTPRR
DTNA	cg18420599	0.0231574	0.870555	0.0656675	cg18420599-DTNA
SETD7	cg12817260	-0.150011	0.288478	0.0656663	cg12817260-SETD7
TCF21	cg20986996	0.386995	0.00459448	0.0656642	cg20986996-TCF21
ESRRG	cg11800620	-0.0414008	0.770735	0.0656586	cg11800620-ESRRG
PCDHGA4	cg02267483	0.427994	0.00155033	0.0656525	cg02267483-PCDHGA4
RUSC1	cg08264805	-0.312695	0.0240088	0.0656476	cg08264805-RUSC1
PCSK1	cg11348994	0.196905	0.161776	0.0656391	cg11348994-PCSK1
DPYSL3	cg08418076	-0.618312	1.0369e-06	0.0656138	cg08418076-DPYSL3
AJAP1	cg24350011	-0.0533231	0.707335	0.0656114	cg24350011-AJAP1
TFAP2D	cg20229493	0.248277	0.0759422	0.0656055	cg20229493-TFAP2D
NPPB	cg05757654	-0.241028	0.0851959	0.0655793	cg05757654-NPPB
P2RX6	cg25418528	0.12665	0.370951	0.0655648	cg25418528-P2RX6
NACC2	cg13549345	0.228745	0.102866	0.0655616	cg13549345-NACC2
PRRX1	cg02897989	0.115693	0.414078	0.0655498	cg02897989-PRRX1
COL9A2	cg12733396	-0.196012	0.163723	0.0655438	cg12733396-COL9A2
SORBS2	cg07965335	-0.281142	0.0434885	0.0655227	cg07965335-SORBS2
KRBA1	cg06520307	-0.217303	0.121753	0.0655225	cg06520307-KRBA1
FSD1	cg20120438	-0.46041	0.000593808	0.0655163	cg20120438-FSD1
NOP14	cg02435498	-0.339891	0.0136903	0.0654769	cg02435498-NOP14
FBXL16	cg02334987	0.088169	0.534236	0.0654769	cg02334987-FBXL16
TLX1	cg20120208	0.165597	0.240702	0.0654766	cg20120208-TLX1
PRKG1	cg04004590	-0.0624012	0.66032	0.065471	cg04004590-PRKG1
HNF1B	cg04433035	-0.0420118	0.767446	0.0654641	cg04433035-HNF1B
TRPM4	cg03716852	0.427829	0.00155757	0.0654567	cg03716852-TRPM4
LGALS8	cg09334514	-0.296528	0.0327954	0.065438	cg09334514-LGALS8
IL17RD	cg03435901	-0.00627157	0.964804	0.0654269	cg03435901-IL17RD
CEP164	cg11494887	-0.291943	0.0357247	0.0654259	cg11494887-CEP164
PCDHGA4	cg21580428	0.441858	0.00104033	0.0654186	cg21580428-PCDHGA4
PON2	cg13236881	-0.289663	0.0372604	0.0654175	cg13236881-PON2
COL23A1	cg11770816	0.29098	0.0363669	0.065401	cg11770816-COL23A1
FEV	cg17608490	-0.440798	0.0010732	0.0653795	cg17608490-FEV
PCDHB7	cg03780733	-0.204743	0.14539	0.0653715	cg03780733-PCDHB7
TGIF2	cg06588605	-0.31519	0.0228479	0.0653699	cg06588605-TGIF2
CDYL2	cg00888336	0.0545572	0.700874	0.0653557	cg00888336-CDYL2
SCNN1G	cg06178383	-0.227518	0.104776	0.0653414	cg06178383-SCNN1G
CAMTA1	cg24513014	0.17983	0.202068	0.0653356	cg24513014-CAMTA1
NAV2	cg14806636	0.168215	0.233244	0.0653275	cg14806636-NAV2
FSCN1	cg15246238	-0.623575	7.88631e-07	0.0653183	cg15246238-FSCN1
FAM3B	cg18440523	-0.19311	0.170177	0.0653167	cg18440523-FAM3B
PAX8	cg21550016	-0.0357065	0.801579	0.0653133	cg21550016-PAX8
DOCK2	cg02732152	-0.047044	0.740512	0.0653094	cg02732152-DOCK2
TGFB2	cg01558923	-0.360362	0.00868381	0.0652966	cg01558923-TGFB2
DCBLD1	cg27642470	-0.00984039	0.944801	0.0652942	cg27642470-DCBLD1
BTBD2	cg13747275	0.0322201	0.820615	0.0652892	cg13747275-BTBD2
PTPRZ1	cg07132005	0.29119	0.0362263	0.065288	cg07132005-PTPRZ1
DOCK2	cg23171871	0.0596575	0.674403	0.0652814	cg23171871-DOCK2
EXOSC2	cg14552982	0.280862	0.0437068	0.0652651	cg14552982-EXOSC2
CTNND1	cg18213545	-0.494559	0.000193993	0.0652645	cg18213545-CTNND1
SLC17A7	cg00740822	0.0929946	0.512007	0.0652641	cg00740822-SLC17A7
SHISA6	cg17938383	0.164993	0.242446	0.0652635	cg17938383-SHISA6
SETMAR	cg23182840	-0.480383	0.000313085	0.0652615	cg23182840-SETMAR
ONECUT3	cg08676438	0.20194	0.151103	0.0652301	cg08676438-ONECUT3
ASCL2	cg07525299	0.0800965	0.572447	0.0652237	cg07525299-ASCL2
NPTX2	cg20314490	-0.120385	0.395268	0.0652103	cg20314490-NPTX2
PRDM1	cg24793124	-0.683508	2.34926e-08	0.0652026	cg24793124-PRDM1
GPR75	cg10124812	-0.396338	0.00362925	0.065198	cg10124812-GPR75
PKD1	cg07076915	-0.0884824	0.532779	0.0651905	cg07076915-PKD1
ANKRD17	cg10315333	-0.0933339	0.510462	0.0651871	cg10315333-ANKRD17
LGALS14	cg12541721	-0.122201	0.388124	0.0651808	cg12541721-LGALS14
FAM81A	cg08454546	-0.214243	0.127223	0.065151	cg08454546-FAM81A
SLIT3	cg05906024	0.0980713	0.489138	0.0651406	cg05906024-SLIT3
TLR5	cg23039250	0.222637	0.112646	0.0651394	cg23039250-TLR5
DNER	cg04774103	0.336596	0.0146919	0.0651368	cg04774103-DNER
HOXC10	cg20403938	0.130295	0.357227	0.0651251	cg20403938-HOXC10
PCDHB11	cg14065590	-0.69499	1.08844e-08	0.0651176	cg14065590-PCDHB11
SIRPB2	cg00572387	-0.00246463	0.986165	0.065109	cg00572387-SIRPB2
PCDHGA4	cg02575448	0.506298	0.000128428	0.0650793	cg02575448-PCDHGA4
SDK1	cg09866101	0.143535	0.310032	0.0650779	cg09866101-SDK1
PDE10A	cg06599543	-0.100814	0.477008	0.065065	cg06599543-PDE10A
BAIAP2	cg22442557	-0.471177	0.00042256	0.0650611	cg22442557-BAIAP2
PRSS27	cg05233310	0.25757	0.065263	0.0650608	cg05233310-PRSS27
CTNNA2	cg06621027	0.177059	0.209223	0.0650465	cg06621027-CTNNA2
APOB	cg23949611	-0.146364	0.300491	0.0650349	cg23949611-APOB
CBX4	cg17124387	0.135995	0.336398	0.0650338	cg17124387-CBX4
FOXF1	cg27453745	-0.050536	0.721999	0.0650092	cg27453745-FOXF1
ZDHHC11	cg02540781	-0.0687881	0.627992	0.0649933	cg02540781-ZDHHC11
AHCYL1	cg08091439	-0.0735858	0.604152	0.0649768	cg08091439-AHCYL1
SLBP	cg09970349	-0.125309	0.376079	0.0649755	cg09970349-SLBP
UCHL3	cg12827798	-0.127802	0.366579	0.0649722	cg12827798-UCHL3
MPPED2	cg23577242	-0.399984	0.00330406	0.064967	cg23577242-MPPED2
NOS1	cg02500231	0.0889213	0.53074	0.0649656	cg02500231-NOS1
MAD1L1	cg04848693	-0.300916	0.030181	0.0649651	cg04848693-MAD1L1
FAT1	cg03844826	0.245731	0.0790964	0.064949	cg03844826-FAT1
PCDHGA2	cg11236452	0.179271	0.203498	0.0649383	cg11236452-PCDHGA2
HLA-DRA	cg26928531	-0.020481	0.885409	0.0649356	cg26928531-HLA-DRA
ITGB1BP1	cg26306976	-0.187915	0.182186	0.0649216	cg26306976-ITGB1BP1
CNP	cg13917614	-0.0401959	0.777235	0.0649198	cg13917614-CNP
HOXB2	cg10381440	0.0498308	0.725725	0.0649144	cg10381440-HOXB2
CMKLR1	cg03612522	-0.246665	0.0779273	0.0649094	cg03612522-CMKLR1
LHX9	cg08610862	0.121945	0.389126	0.0649094	cg08610862-LHX9
EBF2	cg16310415	0.0328537	0.817148	0.0649078	cg16310415-EBF2
HECA	cg26525313	0.201666	0.151668	0.0648998	cg26525313-HECA
ZFP42	cg14189571	0.155926	0.269666	0.0648935	cg14189571-ZFP42
RIT2	cg21320334	-0.212114	0.131138	0.0648787	cg21320334-RIT2
COL15A1	cg14546062	-0.0595641	0.674884	0.0648678	cg14546062-COL15A1
ANGPT1	cg03245734	-0.205979	0.142924	0.0648646	cg03245734-ANGPT1
SLC9A2	cg26829418	-0.10403	0.462992	0.0648485	cg26829418-SLC9A2
PCDHA6	cg18283342	0.459277	0.000615064	0.0648288	cg18283342-PCDHA6
ADAMTS16	cg15411554	0.0475711	0.737708	0.0648275	cg15411554-ADAMTS16
SDK1	cg08019384	0.234005	0.0949817	0.0648271	cg08019384-SDK1
KLF6	cg23680451	-0.534937	4.39726e-05	0.0648256	cg23680451-KLF6
PDGFD	cg12052265	-0.345761	0.0120502	0.0648194	cg12052265-PDGFD
SLFN12	cg18587557	0.285511	0.0401962	0.0648177	cg18587557-SLFN12
PRDM16	cg12096707	-0.298228	0.0317609	0.0648166	cg12096707-PRDM16
GSTM1	cg11680055	-0.684039	2.26886e-08	0.0648158	cg11680055-GSTM1
GRK7	cg25640519	-0.10437	0.461525	0.0647828	cg25640519-GRK7
ASCL1	cg04610718	0.169745	0.228959	0.0647828	cg04610718-ASCL1
DPM2	cg21181453	0.0385951	0.785892	0.0647751	cg21181453-DPM2
ELFN1	cg27165456	-0.23708	0.0905949	0.06477	cg27165456-ELFN1
YAP1	cg19154027	-0.173848	0.217735	0.0647592	cg19154027-YAP1
CSMD1	cg16785381	0.121706	0.390066	0.0647383	cg16785381-CSMD1
DDB2	cg22081008	0.215582	0.124808	0.0647224	cg22081008-DDB2
HIVEP2	cg24603969	-0.0409439	0.773198	0.0647205	cg24603969-HIVEP2
ATOH8	cg05318142	-0.309275	0.0256806	0.0647173	cg05318142-ATOH8
CDK4	cg03249863	-0.620594	9.21445e-07	0.0647093	cg03249863-CDK4
S100A8	cg20256009	0.0833828	0.55674	0.0647085	cg20256009-S100A8
HR	cg20996314	-0.578342	7.10918e-06	0.0647029	cg20996314-HR
ZIC1	cg10107050	0.146513	0.299994	0.0646992	cg10107050-ZIC1
COX16	cg13630250	0.0576058	0.685007	0.0646935	cg13630250-COX16
PFKFB3	cg03555710	0.0172245	0.903535	0.0646878	cg03555710-PFKFB3
DAZAP1	cg11288801	0.0353604	0.803464	0.0646823	cg11288801-DAZAP1
KRT19	cg12491114	0.0426688	0.763913	0.0646668	cg12491114-KRT19
EVI5	cg24312719	-0.240014	0.0865577	0.0646616	cg24312719-EVI5
CLRN1	cg21361134	0.146782	0.2991	0.0646541	cg21361134-CLRN1
VPS13D	cg00059737	0.106754	0.451298	0.0646367	cg00059737-VPS13D
CD248	cg16182743	0.164453	0.244015	0.0646202	cg16182743-CD248
CTTNBP2	cg00832924	0.078414	0.580566	0.0646058	cg00832924-CTTNBP2
FRMD4A	cg08734931	-0.142215	0.314549	0.0646014	cg08734931-FRMD4A
CFLAR	cg23681745	0.133648	0.344878	0.0645915	cg23681745-CFLAR
TEX14	cg07329131	-0.801234	9.76726e-13	0.0645857	cg07329131-TEX14
HOXB3	cg16787431	0.0765687	0.589531	0.0645844	cg16787431-HOXB3
IZUMO1	cg04782667	0.117152	0.408175	0.0645718	cg04782667-IZUMO1
OR2M3	cg05353872	-0.0344607	0.808369	0.0645715	cg05353872-OR2M3
PCDHGA4	cg23082339	0.384521	0.0048851	0.0645587	cg23082339-PCDHGA4
ARHGAP8	cg09954385	0.270997	0.0519898	0.0645583	cg09954385-ARHGAP8
VSIG2	cg24942416	0.41344	0.00231557	0.0645581	cg24942416-VSIG2
NFATC2	cg18294233	-0.00132104	0.992584	0.0645493	cg18294233-NFATC2
AKAP13	cg05341539	-0.136362	0.33508	0.0645296	cg05341539-AKAP13
PTH1R	cg11733272	0.0515616	0.716591	0.0645132	cg11733272-PTH1R
GPR75	cg11939825	-0.370591	0.00684189	0.0645071	cg11939825-GPR75
PIWIL2	cg10137597	-0.663013	8.53896e-08	0.0644983	cg10137597-PIWIL2
OR9Q1	cg01890712	-0.232548	0.0971177	0.0644889	cg01890712-OR9Q1
SLC17A8	cg06563300	-0.193865	0.168482	0.064481	cg06563300-SLC17A8
ILDR2	cg07134182	-0.170084	0.228017	0.0644795	cg07134182-ILDR2
TDH	cg02601489	0.190606	0.175892	0.0644686	cg02601489-TDH
OR5AS1	cg14569837	0.0242796	0.86434	0.0644655	cg14569837-OR5AS1
PAPOLB	cg00074086	0.27198	0.0511118	0.0644628	cg00074086-PAPOLB
RNF32	cg19332409	0.120479	0.394897	0.0644552	cg19332409-RNF32
CHL1	cg03994820	0.133202	0.346505	0.0644526	cg03994820-CHL1
NWD1	cg08563299	0.126591	0.371175	0.0644375	cg08563299-NWD1
NCEH1	cg11088682	-0.00126775	0.992883	0.0644314	cg11088682-NCEH1
ADAMTS2	cg10213542	-0.0907713	0.522191	0.0644224	cg10213542-ADAMTS2
SYNGAP1	cg03413835	-0.203981	0.146928	0.0644161	cg03413835-SYNGAP1
HLA-DQB1	cg19301366	-0.303005	0.0289992	0.064392	cg19301366-HLA-DQB1
NAV2	cg09654242	0.146701	0.299369	0.0643888	cg09654242-NAV2
SHOX2	cg25506747	0.501514	0.00015221	0.0643771	cg25506747-SHOX2
TADA2A	cg13417891	0.323385	0.0193617	0.0643765	cg13417891-TADA2A
ZIC4	cg13897134	0.339335	0.013855	0.0643673	cg13897134-ZIC4
NCOR2	cg09831875	-0.161451	0.252849	0.064365	cg09831875-NCOR2
SST	cg14703224	0.34604	0.0119765	0.0643348	cg14703224-SST
WNT5B	cg10825710	0.0917595	0.517652	0.0643247	cg10825710-WNT5B
PDE4A	cg08673054	0.225596	0.107822	0.0643241	cg08673054-PDE4A
BRI3	cg06524039	-0.226245	0.106786	0.064317	cg06524039-BRI3
PCDHGA4	cg26826004	0.372137	0.00659549	0.0643136	cg26826004-PCDHGA4
BRDT	cg01515515	-0.18361	0.19259	0.0643073	cg01515515-BRDT
ATOH8	cg14141912	-0.0725982	0.609027	0.0643054	cg14141912-ATOH8
EPSTI1	cg06146977	-0.0369749	0.794681	0.0643033	cg06146977-EPSTI1
AASS	cg06081147	-0.021093	0.882009	0.0642962	cg06081147-AASS
PTPRN2	cg26295921	0.109703	0.43882	0.0642852	cg26295921-PTPRN2
COL23A1	cg01561304	-0.00602477	0.966188	0.0642823	cg01561304-COL23A1
NHLH1	cg13992678	-0.718548	1.99744e-09	0.0642687	cg13992678-NHLH1
ASXL2	cg25181710	0.187541	0.183073	0.0642581	cg25181710-ASXL2
TFAP2B	cg03159396	-0.0484928	0.732812	0.0642547	cg03159396-TFAP2B
CAMK2B	cg25305174	0.171916	0.22297	0.0642518	cg25305174-CAMK2B
LUZP2	cg08227141	0.281946	0.0428669	0.0642474	cg08227141-LUZP2
FLT3	cg21849393	0.319904	0.0207831	0.0642263	cg21849393-FLT3
UTRN	cg23356505	-0.0203984	0.885868	0.064212	cg23356505-UTRN
RAX	cg15172543	-0.655052	1.37292e-07	0.0642035	cg15172543-RAX
GRM8	cg08731559	-0.245566	0.0793048	0.0641823	cg08731559-GRM8
PAX6	cg13891702	-0.118027	0.404655	0.0641775	cg13891702-PAX6
SLC39A12	cg26550234	-0.124407	0.379552	0.0641743	cg26550234-SLC39A12
TKT	cg07621169	-0.46739	0.000476886	0.0641651	cg07621169-TKT
ZNF823	cg09241324	-0.337864	0.0142994	0.0641578	cg09241324-ZNF823
SPHKAP	cg00214970	0.102746	0.468561	0.0641519	cg00214970-SPHKAP
CPZ	cg18813390	0.00912423	0.948813	0.0641512	cg18813390-CPZ
KLF6	cg24003508	-0.556682	1.82209e-05	0.0641467	cg24003508-KLF6
PTTG1IP	cg22434923	0.0423189	0.765794	0.0641436	cg22434923-PTTG1IP
PCDHGA4	cg09066326	0.517361	8.58553e-05	0.0641318	cg09066326-PCDHGA4
BRF1	cg12160741	-0.14411	0.308077	0.0641292	cg12160741-BRF1
OR11G2	cg16746221	-0.298558	0.0315637	0.0641195	cg16746221-OR11G2
TBX5	cg08184159	0.286527	0.0394608	0.0641116	cg08184159-TBX5
HTR1E	cg08273233	0.0808876	0.568647	0.0640616	cg08273233-HTR1E
PAX8	cg11763394	-0.0291551	0.837437	0.0640313	cg11763394-PAX8
SLC39A14	cg25257677	-0.16327	0.24747	0.0640287	cg25257677-SLC39A14
ESAM	cg04044203	-0.567581	1.1442e-05	0.0640255	cg04044203-ESAM
PALLD	cg16373817	-0.165558	0.240816	0.0640066	cg16373817-PALLD
CD70	cg22633597	0.203232	0.148449	0.063998	cg22633597-CD70
GNG7	cg08994082	0.288293	0.0382087	0.0639897	cg08994082-GNG7
STK10	cg26006084	0.0782283	0.581465	0.0639856	cg26006084-STK10
CUX1	cg27405731	-0.0528754	0.709683	0.0639554	cg27405731-CUX1
HLA-F	cg11768167	-0.0336778	0.812643	0.0639332	cg11768167-HLA-F
MEIS2	cg17171920	-0.295647	0.0333422	0.0639289	cg17171920-MEIS2
OBSL1	cg05521175	-0.226547	0.106307	0.0639196	cg05521175-OBSL1
SLCO5A1	cg20211463	0.619979	9.51319e-07	0.0639191	cg20211463-SLCO5A1
PARVA	cg25246431	-0.100459	0.478569	0.0639166	cg25246431-PARVA
FCAR	cg02478708	-0.129362	0.36071	0.0639066	cg02478708-FCAR
RREB1	cg07601536	0.151403	0.283975	0.0639045	cg07601536-RREB1
HMCN1	cg20463298	-0.158569	0.261529	0.0638982	cg20463298-HMCN1
PRDM13	cg21160099	-0.0982714	0.488247	0.0638754	cg21160099-PRDM13
KCTD4	cg04439215	0.386449	0.00465727	0.0638724	cg04439215-KCTD4
ELFN2	cg00107982	0.108552	0.443665	0.0638682	cg00107982-ELFN2
EIF3B	cg14340110	-0.587465	4.68573e-06	0.0638673	cg14340110-EIF3B
ROCK2	cg12680106	-0.23312	0.0962741	0.0638663	cg12680106-ROCK2
RAP1A	cg09184981	-0.143204	0.311161	0.0638611	cg09184981-RAP1A
MAB21L2	cg20334738	-0.160466	0.255792	0.0638601	cg20334738-MAB21L2
ADAMTS17	cg13170705	0.0417591	0.768806	0.0638386	cg13170705-ADAMTS17
AGAP1	cg23551605	-0.104282	0.461903	0.0638371	cg23551605-AGAP1
FOXE1	cg04007303	0.409279	0.00258867	0.0638278	cg04007303-FOXE1
PCDHB16	cg25340050	-0.081597	0.56525	0.06382	cg25340050-PCDHB16
SLC10A2	cg22971191	0.330876	0.01658	0.0638184	cg22971191-SLC10A2
AKAP13	cg15340431	-0.263542	0.0590594	0.0638157	cg15340431-AKAP13
MYH4	cg16052325	-0.107829	0.446723	0.0638132	cg16052325-MYH4
ADAMTS12	cg24777564	0.127568	0.367463	0.0638105	cg24777564-ADAMTS12
PRDM1	cg17521665	-0.706475	4.8618e-09	0.0638052	cg17521665-PRDM1
NEUROG1	cg08587845	-0.707322	4.57407e-09	0.0638038	cg08587845-NEUROG1
CDH6	cg09729598	-0.217046	0.122206	0.0637865	cg09729598-CDH6
SLC6A4	cg12074493	0.120736	0.393881	0.0637766	cg12074493-SLC6A4
SFRP1	cg23359714	0.00310634	0.982563	0.0637689	cg23359714-SFRP1
ZSCAN23	cg24441954	0.0972838	0.49265	0.0637654	cg24441954-ZSCAN23
TFAP2D	cg26680132	0.270537	0.052405	0.0637552	cg26680132-TFAP2D
OR51E2	cg25322008	-0.140964	0.318868	0.0637513	cg25322008-OR51E2
PRDM16	cg24663541	-0.226083	0.107045	0.0637502	cg24663541-PRDM16
ASCL1	cg00799539	0.283935	0.0413596	0.0637288	cg00799539-ASCL1
GIMAP8	cg06422678	-0.286209	0.0396898	0.0637282	cg06422678-GIMAP8
RPS6KA2	cg07109551	0.178599	0.205225	0.0637146	cg07109551-RPS6KA2
ATP11A	cg10056739	-0.0277995	0.8449	0.0637145	cg10056739-ATP11A
RFTN2	cg09096031	-0.161593	0.252425	0.063709	cg09096031-RFTN2
NXN	cg05176970	0.2092	0.13664	0.0637074	cg05176970-NXN
RNF135	cg19250113	-0.4639	0.000532455	0.0637044	cg19250113-RNF135
RB1	cg07297964	0.264868	0.0577483	0.0636936	cg07297964-RB1
ERGIC2	cg09582351	0.0872652	0.538452	0.0636211	cg09582351-ERGIC2
ITGB5	cg25351572	0.250823	0.0728874	0.0636015	cg25351572-ITGB5
TRPC7	cg23409403	-0.220802	0.115718	0.0635934	cg23409403-TRPC7
IGF1	cg12742178	0.103892	0.463588	0.0635908	cg12742178-IGF1
PTPRN2	cg23053506	-0.101205	0.47529	0.0635832	cg23053506-PTPRN2
EBF3	cg14986671	-0.81839	1.27047e-13	0.0635704	cg14986671-EBF3
ONECUT2	cg10835584	0.564619	1.30056e-05	0.0635512	cg10835584-ONECUT2
CASZ1	cg11222217	-0.179183	0.203724	0.0635229	cg11222217-CASZ1
ARID5A	cg19954537	-0.48921	0.000232966	0.0635198	cg19954537-ARID5A
ADARB2	cg06889571	0.495717	0.000186381	0.0635185	cg06889571-ADARB2
SORCS2	cg18658556	-0.340468	0.0135209	0.0635174	cg18658556-SORCS2
DLGAP2	cg27412284	0.116022	0.41274	0.0635043	cg27412284-DLGAP2
ZFPM1	cg11846580	0.339092	0.0139277	0.0634796	cg11846580-ZFPM1
GNS	cg00626466	0.223205	0.111708	0.0634731	cg00626466-GNS
FOXF1	cg00551679	-0.012946	0.927422	0.0634717	cg00551679-FOXF1
SHOX2	cg21847036	0.429719	0.00147662	0.0634567	cg21847036-SHOX2
ATP10B	cg20963030	-0.0409126	0.773367	0.0634522	cg20963030-ATP10B
SDCCAG8	cg21526778	0.0352483	0.804075	0.0634509	cg21526778-SDCCAG8
CHORDC1	cg01796225	-0.375618	0.00606864	0.0634398	cg01796225-CHORDC1
PCDHB6	cg24120669	-0.0217993	0.878088	0.0634391	cg24120669-PCDHB6
KLF5	cg07749664	-0.214271	0.127173	0.0634363	cg07749664-KLF5
RGS6	cg07509323	-0.0883811	0.533249	0.0634154	cg07509323-RGS6
LSAMP	cg24181062	0.279487	0.0447926	0.0634127	cg24181062-LSAMP
ASCL1	cg10672201	0.1877	0.182696	0.0634121	cg10672201-ASCL1
ONECUT1	cg07569216	0.46825	0.000464028	0.0634077	cg07569216-ONECUT1
ZNF84	cg12814019	0.0272264	0.848059	0.063406	cg12814019-ZNF84
MFHAS1	cg24923430	-0.0529591	0.709244	0.0634036	cg24923430-MFHAS1
GALNT2	cg15817769	-0.213778	0.128071	0.063401	cg15817769-GALNT2
PTPRQ	cg22356381	0.223992	0.110417	0.0633782	cg22356381-PTPRQ
JPH4	cg06536578	-0.457867	0.000642467	0.0633766	cg06536578-JPH4
SNX25	cg09373676	-0.0761541	0.591554	0.0633733	cg09373676-SNX25
SGK3	cg02127234	-0.328604	0.0173851	0.0633637	cg02127234-SGK3
JAKMIP3	cg10854092	0.107535	0.447972	0.0633637	cg10854092-JAKMIP3
ATXN1	cg22274117	0.0463211	0.744363	0.0633621	cg22274117-ATXN1
PGM1	cg04104489	0.0339601	0.811101	0.0633594	cg04104489-PGM1
MANEAL	cg04219099	-0.284709	0.0407847	0.0633561	cg04219099-MANEAL
KNDC1	cg22775138	0.164939	0.242605	0.0633554	cg22775138-KNDC1
NAF1	cg18023724	-0.254483	0.0686678	0.0633496	cg18023724-NAF1
CALD1	cg09337852	-0.0318746	0.822508	0.0633458	cg09337852-CALD1
NDRG4	cg01343363	-0.0214391	0.880087	0.0633352	cg01343363-NDRG4
PPP6C	cg00620024	-0.161845	0.251676	0.0633334	cg00620024-PPP6C
CD244	cg13240206	-0.249938	0.0739382	0.0633251	cg13240206-CD244
TRIM62	cg04876127	-0.531973	4.9355e-05	0.0633227	cg04876127-TRIM62
SLC20A2	cg15936066	0.0120173	0.932616	0.0633188	cg15936066-SLC20A2
CMKLR1	cg25832824	-0.259727	0.0629642	0.0633169	cg25832824-CMKLR1
LRTOMT	cg16047868	0.233911	0.0951185	0.0633165	cg16047868-LRTOMT
CTNNA2	cg06607919	0.281573	0.0431548	0.0633155	cg06607919-CTNNA2
COL23A1	cg08354401	0.281842	0.0429471	0.0633113	cg08354401-COL23A1
OR51M1	cg27093637	0.0445316	0.753923	0.0633027	cg27093637-OR51M1
CDH9	cg26362078	-0.07203	0.61184	0.0632928	cg26362078-CDH9
DAZAP1	cg07825294	-0.0395457	0.780748	0.0632821	cg07825294-DAZAP1
SUSD4	cg07191791	0.477854	0.000340256	0.0632782	cg07191791-SUSD4
BRCA1	cg06001716	0.0095819	0.946249	0.0632765	cg06001716-BRCA1
ZMIZ1	cg06259934	-0.677808	3.39835e-08	0.063265	cg06259934-ZMIZ1
LONRF2	cg05692746	-0.276404	0.0473054	0.0632647	cg05692746-LONRF2
EMX2	cg14845689	0.178061	0.206616	0.0632622	cg14845689-EMX2
SYT7	cg12189835	0.327425	0.0178158	0.063261	cg12189835-SYT7
CCDC152	cg16510128	-0.50511	0.000133994	0.0632594	cg16510128-CCDC152
OAF	cg12572278	-0.141634	0.316553	0.0632543	cg12572278-OAF
USP18	cg01963623	-0.0395463	0.780745	0.0632454	cg01963623-USP18
TOX	cg07211044	0.00826901	0.953605	0.0632432	cg07211044-TOX
PTPRE	cg11659652	-0.121749	0.389894	0.0632393	cg11659652-PTPRE
GP2	cg19238840	-0.108444	0.44412	0.0632326	cg19238840-GP2
OR2L3	cg21207403	0.455941	0.000681655	0.0632206	cg21207403-OR2L3
AKAP13	cg17298352	0.0625557	0.65953	0.0632142	cg17298352-AKAP13
ESPN	cg12406391	0.0591155	0.677198	0.0632138	cg12406391-ESPN
DTNBP1	cg02582619	0.188074	0.18181	0.0632118	cg02582619-DTNBP1
PHACTR2	cg08482167	-0.499911	0.000161037	0.0631856	cg08482167-PHACTR2
ANKFN1	cg07118895	0.0560777	0.692944	0.0631744	cg07118895-ANKFN1
RNF135	cg04193820	-0.484032	0.000277339	0.0631744	cg04193820-RNF135
TRPV4	cg19615059	-0.568005	1.12327e-05	0.0631665	cg19615059-TRPV4
PCDHGA4	cg17451176	0.474004	0.000385732	0.0631644	cg17451176-PCDHGA4
ITGA2	cg17480554	0.229081	0.102348	0.0631639	cg17480554-ITGA2
TMEM100	cg19403377	-0.127169	0.368978	0.0631583	cg19403377-TMEM100
MAEA	cg08219099	-0.0472	0.739682	0.0631573	cg08219099-MAEA
CARD18	cg21643095	0.129746	0.359272	0.0631517	cg21643095-CARD18
AMPD3	cg12685539	-0.0266767	0.851092	0.0631199	cg12685539-AMPD3
SKAP1	cg05166871	-0.132263	0.349948	0.0631136	cg05166871-SKAP1
HRK	cg12974660	-0.463406	0.000540775	0.0631073	cg12974660-HRK
MPEG1	cg20849025	-0.0580877	0.682511	0.0631031	cg20849025-MPEG1
AJAP1	cg21913897	-0.0832295	0.557468	0.0631012	cg21913897-AJAP1
UBAC2	cg21876656	0.00887992	0.950182	0.0630936	cg21876656-UBAC2
ST8SIA2	cg08289525	-0.734091	5.92595e-10	0.0630922	cg08289525-ST8SIA2
NGFR	cg07537443	0.110641	0.43489	0.0630903	cg07537443-NGFR
FLRT1	cg01256440	0.103916	0.463486	0.0630838	cg01256440-FLRT1
OR10K2	cg01733284	-0.144432	0.306987	0.0630781	cg01733284-OR10K2
PCDHGA4	cg04242499	0.42144	0.0018614	0.0630477	cg04242499-PCDHGA4
PCDHB6	cg26866168	0.442392	0.00102414	0.0630465	cg26866168-PCDHB6
TBX5	cg20099830	-0.15602	0.269373	0.0630239	cg20099830-TBX5
KLHL21	cg09159285	0.0365418	0.797035	0.063008	cg09159285-KLHL21
PCDHA7	cg19876814	0.301709	0.029728	0.0630062	cg19876814-PCDHA7
PCDHGA4	cg15829642	0.382928	0.00508073	0.0630052	cg15829642-PCDHGA4
BAIAP2	cg15867652	-0.45728	0.000654197	0.062996	cg15867652-BAIAP2
KIRREL3	cg06889535	0.219576	0.117805	0.062994	cg06889535-KIRREL3
ATP11A	cg10370858	-0.110398	0.435905	0.0629779	cg10370858-ATP11A
CA10	cg19805005	-0.515189	9.30205e-05	0.062959	cg19805005-CA10
SLC39A14	cg05487207	-0.230194	0.100645	0.0629472	cg05487207-SLC39A14
NMI	cg21213426	0.0773149	0.585898	0.06294	cg21213426-NMI
SDK1	cg24284741	0.261719	0.0609008	0.0629374	cg24284741-SDK1
HOXC4	cg21041775	0.373774	0.0063429	0.0629333	cg21041775-HOXC4
SLC43A1	cg09478995	-0.193364	0.169605	0.0629319	cg09478995-SLC43A1
PRLR	cg07800544	-0.0158391	0.911261	0.0629279	cg07800544-PRLR
BTG2	cg01798157	-0.575509	8.07145e-06	0.0629192	cg01798157-BTG2
GIMAP7	cg17643598	-0.113125	0.424582	0.0629071	cg17643598-GIMAP7
CD1C	cg27534912	-0.128662	0.363335	0.0629069	cg27534912-CD1C
SOX7	cg14992524	-0.703453	6.03219e-09	0.0629052	cg14992524-SOX7
SMOC2	cg03674660	0.00388995	0.978165	0.0629013	cg03674660-SMOC2
PCDHGA4	cg03835609	0.464504	0.000522438	0.062898	cg03835609-PCDHGA4
RAP1GAP2	cg11869193	0.0823437	0.561685	0.0628939	cg11869193-RAP1GAP2
PCDHB4	cg13925975	0.463531	0.000538663	0.0628862	cg13925975-PCDHB4
PTPRN2	cg18712752	0.0165282	0.907417	0.0628827	cg18712752-PTPRN2
CXCL12	cg07001963	0.0459546	0.746317	0.0628753	cg07001963-CXCL12
TFEC	cg00927226	0.00307993	0.982711	0.0628741	cg00927226-TFEC
DPP6	cg09506081	0.0896014	0.527589	0.062864	cg09506081-DPP6
TMEM184A	cg18705808	0.114453	0.419131	0.0628487	cg18705808-TMEM184A
SERPINE2	cg23055236	0.101827	0.472567	0.0628457	cg23055236-SERPINE2
ACSL5	cg16066219	-0.0356421	0.80193	0.0628324	cg16066219-ACSL5
TBC1D16	cg12314682	-0.193032	0.170352	0.0628318	cg12314682-TBC1D16
SBNO2	cg16238993	0.0344665	0.808337	0.0628291	cg16238993-SBNO2
LPAR2	cg12992720	-0.159674	0.258178	0.0628251	cg12992720-LPAR2
PTPRN2	cg19334350	0.043934	0.757123	0.062825	cg19334350-PTPRN2
WWTR1	cg05776704	-0.16195	0.251366	0.0628226	cg05776704-WWTR1
IL1R1	cg15233681	0.158619	0.261377	0.0628209	cg15233681-IL1R1
GALM	cg05275752	-0.355723	0.009652	0.0628202	cg05275752-GALM
SIM2	cg24080247	0.220588	0.11608	0.0628142	cg24080247-SIM2
CSMD1	cg01136458	0.202125	0.15072	0.0628141	cg01136458-CSMD1
ST7	cg06659937	0.0800157	0.572836	0.0628099	cg06659937-ST7
CYP2C9	cg14191040	-0.190636	0.175821	0.0628072	cg14191040-CYP2C9
FCRLB	cg17036419	-0.194945	0.166077	0.0628056	cg17036419-FCRLB
KLF7	cg03484267	-0.162898	0.248563	0.0628053	cg03484267-KLF7
NAV2	cg21664351	0.38231	0.00515842	0.0627996	cg21664351-NAV2
PHRF1	cg22210220	-0.341633	0.0131847	0.0627615	cg22210220-PHRF1
C5AR1	cg02149446	-0.245897	0.0788883	0.0627605	cg02149446-C5AR1
PCDHB7	cg22190023	-0.0824119	0.561359	0.0627566	cg22190023-PCDHB7
SHOX2	cg21437028	0.595806	3.16483e-06	0.0627503	cg21437028-SHOX2
BHMT	cg02286091	-0.287665	0.0386502	0.0627486	cg02286091-BHMT
BASP1	cg25207627	-0.577452	7.39931e-06	0.0627427	cg25207627-BASP1
IL34	cg26831220	-0.082112	0.56279	0.0627303	cg26831220-IL34
SHISA6	cg26940328	0.215547	0.124871	0.0627299	cg26940328-SHISA6
PCDHB16	cg27582059	0.372996	0.00646185	0.0627265	cg27582059-PCDHB16
SORBS2	cg24132991	0.332978	0.0158633	0.0627227	cg24132991-SORBS2
PRDM1	cg17143179	-0.755925	9.25721e-11	0.062706	cg17143179-PRDM1
PRPF18	cg26465206	-0.147326	0.297292	0.062698	cg26465206-PRPF18
AHRR	cg08606254	-0.140279	0.321252	0.0626923	cg08606254-AHRR
MCTP2	cg04231905	-0.0298342	0.833703	0.06266	cg04231905-MCTP2
MME	cg27235955	0.0168288	0.905741	0.0626541	cg27235955-MME
SHOX2	cg09220088	0.345176	0.0122057	0.0626402	cg09220088-SHOX2
ACOXL	cg00458295	-0.0412242	0.771687	0.062632	cg00458295-ACOXL
ABR	cg14758740	-0.288482	0.0380772	0.0626302	cg14758740-ABR
SUSD4	cg11147878	0.410083	0.00253376	0.0626195	cg11147878-SUSD4
SLC6A5	cg23745839	0.429344	0.00149234	0.0626161	cg23745839-SLC6A5
EBF2	cg09559189	0.0832833	0.557213	0.0626142	cg09559189-EBF2
PAX6	cg02770983	-0.0556066	0.695398	0.0626055	cg02770983-PAX6
SORCS3	cg04471151	-0.084326	0.55227	0.0626024	cg04471151-SORCS3
TMEM44	cg03862437	-0.350265	0.0109088	0.0626022	cg03862437-TMEM44
KIF19	cg00627029	-0.343711	0.0126025	0.0625937	cg00627029-KIF19
ADCY9	cg10177032	0.00135585	0.992389	0.0625925	cg10177032-ADCY9
PCDHGA4	cg04637478	0.404777	0.00291593	0.0625784	cg04637478-PCDHGA4
ATXN7L1	cg27485223	0.321361	0.0201778	0.0625687	cg27485223-ATXN7L1
ABLIM1	cg10078639	-0.103003	0.467444	0.0625684	cg10078639-ABLIM1
COL6A3	cg25591469	-0.40333	0.00302864	0.0625558	cg25591469-COL6A3
ETS1	cg14718848	0.0120156	0.932625	0.0625419	cg14718848-ETS1
STAT6	cg00500522	-0.0338647	0.811622	0.0625137	cg00500522-STAT6
NAV2	cg14969261	0.216734	0.122757	0.0625129	cg14969261-NAV2
ADAMTS17	cg08112929	0.0378281	0.790049	0.062504	cg08112929-ADAMTS17
SLC22A9	cg22995232	-0.215482	0.124987	0.0624913	cg22995232-SLC22A9
FIBIN	cg07042914	-0.205912	0.143056	0.0624898	cg07042914-FIBIN
OTP	cg21097283	0.137763	0.330094	0.0624873	cg21097283-OTP
CDH23	cg09728120	-0.405911	0.0028302	0.062482	cg09728120-CDH23
ZNF649	cg08052120	-0.34958	0.0110762	0.0624779	cg08052120-ZNF649
SHOX2	cg18194945	0.145256	0.304205	0.0624771	cg18194945-SHOX2
ATP11A	cg21163969	-0.0663863	0.640072	0.0624756	cg21163969-ATP11A
GPR39	cg11552903	-0.187918	0.182179	0.0624707	cg11552903-GPR39
PSMD11	cg09309269	-0.262951	0.059651	0.0624635	cg09309269-PSMD11
VAX2	cg19015611	0.0362616	0.798558	0.0624608	cg19015611-VAX2
NAV2	cg06607825	0.211632	0.132037	0.0624563	cg06607825-NAV2
SPACA3	cg26829529	-0.156094	0.269142	0.0624513	cg26829529-SPACA3
DPYSL2	cg19610383	-0.426219	0.00162962	0.0624499	cg19610383-DPYSL2
PYGB	cg04348305	-0.626055	6.91983e-07	0.0624493	cg04348305-PYGB
CHN2	cg21472642	-0.527017	5.97207e-05	0.062433	cg21472642-CHN2
TFAP2D	cg21871038	0.130489	0.356505	0.0624327	cg21871038-TFAP2D
PEBP4	cg14155196	0.15195	0.282219	0.0624141	cg14155196-PEBP4
BAIAP2	cg06000029	-0.63507	4.26081e-07	0.062411	cg06000029-BAIAP2
AGPAT3	cg09777775	-0.136474	0.334682	0.0624055	cg09777775-AGPAT3
HOXC4	cg23697546	0.340378	0.0135471	0.0624007	cg23697546-HOXC4
NAV2	cg18009574	0.367643	0.00733411	0.0624005	cg18009574-NAV2
SLC9A4	cg02567476	-0.112939	0.425351	0.0623986	cg02567476-SLC9A4
CCDC102B	cg23801782	0.143158	0.31132	0.062391	cg23801782-CCDC102B
MEIS2	cg21177426	-0.698847	8.33823e-09	0.0623761	cg21177426-MEIS2
GPR39	cg17172683	-0.173926	0.217526	0.0623707	cg17172683-GPR39
FGR	cg03538499	-0.171491	0.224135	0.0623704	cg03538499-FGR
PCDHB12	cg07899016	0.572879	9.07085e-06	0.0623615	cg07899016-PCDHB12
NUDT13	cg04833713	0.00985024	0.944746	0.0623478	cg04833713-NUDT13
KCNG1	cg03027241	0.171953	0.222871	0.0623404	cg03027241-KCNG1
PSG2	cg00728046	-0.156167	0.268916	0.0623343	cg00728046-PSG2
SLC6A5	cg04642741	0.461884	0.000567159	0.0623313	cg04642741-SLC6A5
XKR4	cg06983174	0.202019	0.150939	0.0623221	cg06983174-XKR4
TRIM71	cg14560430	0.241135	0.0850526	0.0623163	cg14560430-TRIM71
ADAMTS2	cg01231141	-0.0583526	0.68114	0.0623122	cg01231141-ADAMTS2
TMEM132D	cg23805623	-0.1293	0.360942	0.0623042	cg23805623-TMEM132D
MCM7	cg16236270	-0.35098	0.0107367	0.062303	cg16236270-MCM7
SNTG1	cg09548390	-0.0401758	0.777343	0.0622976	cg09548390-SNTG1
DNER	cg10493506	0.186412	0.185771	0.0622953	cg10493506-DNER
SERTAD2	cg15742737	0.382409	0.00514584	0.0622948	cg15742737-SERTAD2
HLA-DPB1	cg15138289	0.0384826	0.786501	0.0622832	cg15138289-HLA-DPB1
HOXD10	cg17489939	-0.0575764	0.685159	0.0622735	cg17489939-HOXD10
NANOG	cg10660253	-0.00296355	0.983365	0.0622654	cg10660253-NANOG
FBXL13	cg20066782	-0.373097	0.00644635	0.0622643	cg20066782-FBXL13
SALL1	cg27022663	-0.50894	0.000116799	0.0622631	cg27022663-SALL1
FSD1L	cg13899841	-0.140589	0.320171	0.0622616	cg13899841-FSD1L
PDGFRA	cg22878148	0.202158	0.150651	0.0622475	cg22878148-PDGFRA
HOXC13	cg03239552	0.110241	0.436563	0.062247	cg03239552-HOXC13
STK31	cg06832339	0.184079	0.191436	0.0622388	cg06832339-STK31
KCNIP2	cg02086858	-0.176314	0.211178	0.0622335	cg02086858-KCNIP2
LPA	cg17028067	-0.170448	0.227008	0.0622114	cg17028067-LPA
EBF3	cg19480117	-0.801529	9.44663e-13	0.0622076	cg19480117-EBF3
COL11A2	cg07570257	0.200195	0.154741	0.062192	cg07570257-COL11A2
TRPC7	cg06448705	-0.243776	0.0815883	0.0621876	cg06448705-TRPC7
CDC42BPG	cg24980551	0.0335232	0.813488	0.0621831	cg24980551-CDC42BPG
ZNF716	cg09299053	-0.177426	0.208265	0.0621825	cg09299053-ZNF716
ASZ1	cg26423145	-0.0139976	0.921544	0.0621785	cg26423145-ASZ1
SMARCAL1	cg02569138	-0.120165	0.39614	0.0621718	cg02569138-SMARCAL1
FABP7	cg15042332	-0.455202	0.000697263	0.0621686	cg15042332-FABP7
FBN2	cg26802026	-0.119015	0.400708	0.0621664	cg26802026-FBN2
SAMD4A	cg13994599	0.178562	0.20532	0.0621644	cg13994599-SAMD4A
HOXB2	cg22777724	0.0891549	0.529657	0.0621625	cg22777724-HOXB2
GMPR	cg10768391	0.0284208	0.841478	0.0621625	cg10768391-GMPR
ZIC4	cg23980740	0.137645	0.33051	0.0621616	cg23980740-ZIC4
ACSM5	cg27514874	-0.0776548	0.584247	0.0621503	cg27514874-ACSM5
SAMD4A	cg23224396	0.216106	0.123872	0.062137	cg23224396-SAMD4A
BRDT	cg19245011	-0.186716	0.185041	0.0621333	cg19245011-BRDT
NAV2	cg11986385	0.256236	0.0667172	0.0621254	cg11986385-NAV2
PCDHGA4	cg06757585	0.432193	0.00137632	0.0621115	cg06757585-PCDHGA4
NAV2	cg27262041	0.217529	0.121355	0.0621025	cg27262041-NAV2
MYO1D	cg10158280	-0.429062	0.00150431	0.0620892	cg10158280-MYO1D
CRIM1	cg15371815	-0.44298	0.00100655	0.0620879	cg15371815-CRIM1
NHLH2	cg23202177	-0.307317	0.0266809	0.0620861	cg23202177-NHLH2
FIGNL1	cg05072008	-0.170669	0.226396	0.0620758	cg05072008-FIGNL1
PCDHGA4	cg11907797	0.377281	0.00583034	0.0620582	cg11907797-PCDHGA4
FST	cg04582364	-0.153473	0.277366	0.0620523	cg04582364-FST
PAX3	cg16978914	0.285817	0.0399738	0.0620508	cg16978914-PAX3
MNDA	cg25119415	0.126619	0.37107	0.0620453	cg25119415-MNDA
RHBDD2	cg24721350	-0.0727844	0.608106	0.0620411	cg24721350-RHBDD2
RAB11FIP3	cg06502279	-0.187667	0.182775	0.0620253	cg06502279-RAB11FIP3
CACNA1E	cg08903425	0.15761	0.264463	0.0620128	cg08903425-CACNA1E
PCDHGA4	cg10679597	0.433321	0.00133266	0.0620113	cg10679597-PCDHGA4
ANK2	cg25915539	-0.409248	0.00259075	0.0620103	cg25915539-ANK2
VAX1	cg25062797	0.0687348	0.628259	0.0620085	cg25062797-VAX1
LXN	cg07654934	-0.25867	0.0640822	0.0620077	cg07654934-LXN
ZFR2	cg23380496	0.137005	0.332787	0.0620034	cg23380496-ZFR2
ETS1	cg26404422	-0.0959107	0.498805	0.0619992	cg26404422-ETS1
MEIS2	cg03396151	-0.517803	8.44631e-05	0.0619978	cg03396151-MEIS2
FAM53A	cg24127593	-0.354443	0.00993486	0.0619969	cg24127593-FAM53A
MS4A6A	cg00673646	0.084113	0.553278	0.0619874	cg00673646-MS4A6A
KLK10	cg18542056	-0.14494	0.305269	0.0619853	cg18542056-KLK10
PADI3	cg00025357	0.20617	0.142546	0.0619783	cg00025357-PADI3
RUNX1	cg26360881	-0.0797677	0.574029	0.0619743	cg26360881-RUNX1
VSX2	cg17661928	0.218317	0.119979	0.0619736	cg17661928-VSX2
OR52A1	cg22812280	-0.0752669	0.595892	0.0619734	cg22812280-OR52A1
PRPSAP1	cg00549574	0.0310787	0.826871	0.0619728	cg00549574-PRPSAP1
TFAP2B	cg08178940	-0.0270716	0.848913	0.0619717	cg08178940-TFAP2B
PHACTR2	cg21376109	-0.268539	0.0542409	0.0619654	cg21376109-PHACTR2
TAL1	cg00875272	0.0455599	0.748425	0.0619595	cg00875272-TAL1
SLC24A5	cg19409156	-0.662244	8.94503e-08	0.0619551	cg19409156-SLC24A5
RBPMS	cg06945634	0.0483138	0.733762	0.0619528	cg06945634-RBPMS
PLCB4	cg18870258	0.330935	0.0165596	0.06195	cg18870258-PLCB4
ANKRD1	cg20178924	-0.242858	0.0827805	0.0619441	cg20178924-ANKRD1
[truncated: 173,796 more rows]

## Sheet: Suppl Data 21
Supplementary Data 17-24 . Integrated DNA methylation and gene expression data for 52 retinoblastomas
Supplementary Data 21. Genes corresponding to A vs BC specific CpGs in and outside of CpG islands
gene_symbol	cg	r_pearson	pval_pearson	var_cg	cg_gene_pair
TFF1	cg01886855	-0.930503	1.86747e-23	0.113	cg01886855-TFF1
TFF1	cg18729973	-0.926167	8.05019e-23	0.0941	cg18729973-TFF1
TFF1	cg06099014	-0.912949	4.21805e-21	0.0564	cg06099014-TFF1
TFF1	cg24606807	-0.856626	5.5513e-16	0.106	cg24606807-TFF1
PRAME	cg17648213	-0.853064	9.81081e-16	0.06	cg17648213-PRAME
NHLH1	cg12529228	-0.85062	1.43774e-15	0.0540794	cg12529228-NHLH1
DUSP7	cg07615364	-0.835792	1.27371e-14	0.0669	cg07615364-DUSP7
NHLH1	cg08247612	-0.827204	4.09191e-14	0.0677	cg08247612-NHLH1
EBF3	cg20038116	-0.821103	9.02395e-14	0.0657	cg20038116-EBF3
EBF3	cg12502265	-0.820428	9.83108e-14	0.075	cg12502265-EBF3
EBF3	cg14986671	-0.81839	1.27047e-13	0.0636	cg14986671-EBF3
LRRC4	cg21579556	-0.81784	1.3608e-13	0.0682	cg21579556-LRRC4
EBF3	cg09441748	-0.808452	4.24552e-13	0.0436679	cg09441748-EBF3
EBF3	cg00185660	-0.807874	4.5443e-13	0.0436644	cg00185660-EBF3
EBF3	cg19480117	-0.801529	9.44663e-13	0.0622	cg19480117-EBF3
RCOR2	cg04850017	-0.801192	9.81408e-13	0.0242367	cg04850017-RCOR2
LMO4	cg01393939	-0.798567	1.31764e-12	0.0988	cg01393939-LMO4
EBF3	cg09064314	-0.794992	1.95432e-12	0.102	cg09064314-EBF3
DPP10	cg12448298	-0.792554	2.54597e-12	0.0549915	cg12448298-DPP10
CHST8	cg08135503	-0.792207	2.64286e-12	0.0867	cg08135503-CHST8
ECHDC2	cg10554624	-0.790682	3.11197e-12	0.0436082	cg10554624-ECHDC2
NHLH1	cg18023842	-0.7888	3.79987e-12	0.0564	cg18023842-NHLH1
NKX3-2	cg02758628	-0.785439	8.81e-12	0.0623638	cg02758628-NKX3-2
RAMP1	cg04365102	-0.780458	8.9943e-12	0.0360823	cg04365102-RAMP1
CCDC88C	cg26120073	-0.77696	1.27662e-11	0.0685	cg26120073-CCDC88C
DUSP7	cg05504759	-0.774003	1.70815e-11	0.0407228	cg05504759-DUSP7
NTN3	cg16668534	-0.773103	2.97e-11	0.0748528	cg16668534-NTN3
EBF3	cg02449166	-0.772276	2.02078e-11	0.0675	cg02449166-EBF3
SPATS2L	cg16179720	-0.767042	3.33362e-11	0.028313	cg16179720-SPATS2L
PRAME	cg19804859	-0.765005	4.03634e-11	0.0358616	cg19804859-PRAME
SHF	cg21244086	-0.764456	4.24871e-11	0.0414853	cg21244086-SHF
NTN3	cg01337429	-0.760249	9.74e-11	0.0504245	cg01337429-NTN3
IGFBPL1	cg13698883	-0.759487	6.71327e-11	0.0472098	cg13698883-IGFBPL1
PRAME	cg01966129	-0.758732	7.19018e-11	0.0505719	cg01966129-PRAME
EBF3	cg15251598	-0.757904	7.74905e-11	0.0366941	cg15251598-EBF3
IGDCC3	cg00290340	-0.757473	8.056e-11	0.0469362	cg00290340-IGDCC3
NHLH1	cg00006397	-0.753582	1.1402e-10	0.0674	cg00006397-NHLH1
SYT6	cg01974027	-0.752532	1.25084e-10	0.0445169	cg01974027-SYT6
FBXO10	cg13893555	-0.750836	1.45128e-10	0.0576	cg13893555-FBXO10
BASP1	cg16380885	-0.748383	1.7957e-10	0.0825	cg16380885-BASP1
TFF1	cg22438247	-0.748227	1.82004e-10	0.0275434	cg22438247-TFF1
EBF3	cg19741645	-0.747573	1.92546e-10	0.0389525	cg19741645-EBF3
CCDC88C	cg07112604	-0.739619	3.76855e-10	0.037916	cg07112604-CCDC88C
EBF3	cg25386707	-0.738191	4.24058e-10	0.113	cg25386707-EBF3
FBXO10	cg02391433	-0.736033	5.06134e-10	0.0247282	cg02391433-FBXO10
LHFPL3	cg26268565	-0.732336	6.82621e-10	0.0358617	cg26268565-LHFPL3
RTBDN	cg26715644	-0.729415	8.61588e-10	0.0327234	cg26715644-RTBDN
EBF3	cg01419164	-0.727947	1e-09	0.089	cg01419164-EBF3
DSCAM	cg14603539	-0.722677	1.4579e-09	0.0887	cg14603539-DSCAM
DSCAM	cg01108921	-0.722529	1.47462e-09	0.11	cg01108921-DSCAM
SSBP3	cg08641990	-0.721472	1.59913e-09	0.0676	cg08641990-SSBP3
PRAME	cg20667684	-0.720497	1.72283e-09	0.0691	cg20667684-PRAME
NTN3	cg03127370	-0.719611	1.84295e-09	0.0357086	cg03127370-NTN3
IGDCC3	cg09985793	-0.718565	2e-09	0.0302992	cg09985793-IGDCC3
NHLH1	cg13992678	-0.718548	2e-09	0.0643	cg13992678-NHLH1
SSBP3	cg02066936	-0.712904	3e-09	0.101	cg02066936-SSBP3
RTBDN	cg18115407	-0.712122	3.22496e-09	0.0319003	cg18115407-RTBDN
FBXO10	cg14549869	-0.711447	3.38896e-09	0.0302608	cg14549869-FBXO10
CACNA1G	cg18318818	-0.709454	3.91975e-09	0.0601	cg18318818-CACNA1G
ST6GALNAC5	cg00922857	-0.709207	4e-09	0.0815	cg00922857-ST6GALNAC5
SLIT1	cg08980711	-0.706285	4.92864e-09	0.0554	cg08980711-SLIT1
ZMIZ1	cg20744163	-0.704413	5.63422e-09	0.127	cg20744163-ZMIZ1
MEX3B	cg11076668	-0.702385	9.23e-09	0.0497848	cg11076668-MEX3B
IGF2BP2	cg15487251	-0.699778	7.81399e-09	0.0613	cg15487251-IGF2BP2
SSBP3	cg15393022	-0.699487	8e-09	0.0434336	cg15393022-SSBP3
ZMIZ1	cg18737081	-0.69712	9.39952e-09	0.0767	cg18737081-ZMIZ1
TP53I11	cg09091373	-0.696409	9.87281e-09	0.0557	cg09091373-TP53I11
ADCY9	cg04903429	-0.696406	9.87472e-09	0.0749	cg04903429-ADCY9
B4GALNT3	cg05976168	-0.695735	1.03417e-08	0.0321295	cg05976168-B4GALNT3
TACC2	cg15877915	-0.695617	1.04255e-08	0.0520626	cg15877915-TACC2
MEX3B	cg24805681	-0.694102	1.62e-08	0.0421823	cg24805681-MEX3B
PRAME	cg27303185	-0.693125	1.23628e-08	0.0577	cg27303185-PRAME
NXNL1	cg23275258	-0.691104	1.41769e-08	0.0502917	cg23275258-NXNL1
PTGS2	cg25147026	-0.690593	1.46738e-08	0.106	cg25147026-PTGS2
PRAME	cg16932094	-0.689126	1.61933e-08	0.0313065	cg16932094-PRAME
DSCAM	cg01078582	-0.688917	1.64217e-08	0.085	cg01078582-DSCAM
CAMKV	cg16930811	-0.687262	1.83373e-08	0.028674	cg16930811-CAMKV
SEMA4C	cg07166409	-0.686098	1.9809e-08	0.0491755	cg07166409-SEMA4C
NTN3	cg16413675	-0.685673	2.03741e-08	0.0526804	cg16413675-NTN3
SV2B	cg27121538	-0.683788	2.30645e-08	0.0537525	cg27121538-SV2B
SHROOM3	cg13338454	-0.681818	2.62317e-08	0.05506	cg13338454-SHROOM3
SSBP3	cg02851203	-0.679602	3.02817e-08	0.0876	cg02851203-SSBP3
GUCA1B	cg05905168	-0.679475	3.05301e-08	0.0702	cg05905168-GUCA1B
GNGT2	cg07451034	-0.677006	3.57716e-08	0.0506218	cg07451034-GNGT2
SLC24A5	cg09625274	-0.675865	3.84699e-08	0.0432157	cg09625274-SLC24A5
CPLX2	cg08570034	-0.673108	4.57965e-08	0.0814	cg08570034-CPLX2
FAM174B	cg14372792	-0.672058	4.89162e-08	0.0582	cg14372792-FAM174B
LRRC4	cg21129531	-0.671755	4.9854e-08	0.0375343	cg21129531-LRRC4
HPCA	cg24417499	-0.671201	5.16105e-08	0.066	cg24417499-HPCA
SSBP3	cg09820244	-0.671005	5.22466e-08	0.0336758	cg09820244-SSBP3
ECHDC2	cg09128567	-0.668908	8.08e-08	0.0775141	cg09128567-ECHDC2
RTN1	cg18864442	-0.664897	1.03e-07	0.113563	cg18864442-RTN1
SLC24A5	cg19409156	-0.662244	8.94503e-08	0.062	cg19409156-SLC24A5
MDK	cg11436767	-0.660867	9.71872e-08	0.0291056	cg11436767-MDK
SSBP3	cg07812240	-0.660571	9.89267e-08	0.0336178	cg07812240-SSBP3
PYY	cg12350592	-0.660371	1.00119e-07	0.0752	cg12350592-PYY
SEMA6A	cg13364558	-0.657685	1.17516e-07	0.0615	cg13364558-SEMA6A
ADCY9	cg09947844	-0.656884	1.23232e-07	0.075	cg09947844-ADCY9
HPCA	cg12140975	-0.656821	1.23693e-07	0.0279995	cg12140975-HPCA
SHMT2	cg08163918	-0.656516	1.25938e-07	0.0481309	cg08163918-SHMT2
CDK4	cg24631547	-0.656193	1.28366e-07	0.0385025	cg24631547-CDK4
MDK	cg08604523	-0.654859	1.38854e-07	0.0323709	cg08604523-MDK
PLEKHO1	cg23369564	-0.653978	1.46214e-07	0.04574	cg23369564-PLEKHO1
COTL1	cg09985344	-0.653223	1.52819e-07	0.0295025	cg09985344-COTL1
CEP76	cg14113931	-0.649422	1.90484e-07	0.0429134	cg14113931-CEP76
CAMKV	cg03155027	-0.64902	1.94938e-07	0.0485062	cg03155027-CAMKV
ADCY9	cg06170425	-0.6481	2.05511e-07	0.0796	cg06170425-ADCY9
PRAME	cg22871485	-0.64598	2.31941e-07	0.0553	cg22871485-PRAME
ICA1	cg20641531	-0.645586	2.37193e-07	0.0754	cg20641531-ICA1
ZDHHC22	cg09263164	-0.642611	2.80575e-07	0.0270152	cg09263164-ZDHHC22
MDK	cg01502396	-0.642024	3.82e-07	0.0550831	cg01502396-MDK
GRIK3	cg06165395	-0.641415	3e-07	0.0431473	cg06165395-GRIK3
LYN	cg17806401	-0.641088	3.05557e-07	0.0472352	cg17806401-LYN
MYBPHL	cg26434376	-0.640039	3.24e-07	0.0407391	cg26434376-MYBPHL
KCNV2	cg14403068	-0.638717	3.48623e-07	0.081	cg14403068-KCNV2
PDE9A	cg13879523	-0.636405	5.18e-07	0.034461	cg13879523-PDE9A
SEMA6D	cg01320211	-0.635266	4.21538e-07	0.0793	cg01320211-SEMA6D
MEIS2	cg25221496	-0.635221	4.22594e-07	0.0875	cg25221496-MEIS2
TMEM88	cg23528037	-0.635187	4.23385e-07	0.0579	cg23528037-TMEM88
MEX3B	cg01973394	-0.634708	5.68e-07	0.0317697	cg01973394-MEX3B
ADCY9	cg16812352	-0.633284	4.69649e-07	0.059	cg16812352-ADCY9
TACC2	cg14282850	-0.632228	4.97307e-07	0.0351569	cg14282850-TACC2
DHCR24	cg27168858	-0.630119	5.57173e-07	0.0507065	cg27168858-DHCR24
GUCA1B	cg21690892	-0.628842	5.9663e-07	0.0722	cg21690892-GUCA1B
VWCE	cg11072113	-0.628571	6.05332e-07	0.0359144	cg11072113-VWCE
GSTA4	cg22486834	-0.627956	6.25527e-07	0.0836	cg22486834-GSTA4
HR	cg23300529	-0.627082	6.55312e-07	0.0497757	cg23300529-HR
TXNIP	cg19693031	-0.624173	7.64247e-07	0.0874	cg19693031-TXNIP
RTBDN	cg25242423	-0.622008	8.56e-07	0.0221205	cg25242423-RTBDN
CDK4	cg03249863	-0.620594	9.21445e-07	0.0647	cg03249863-CDK4
TRPV4	cg07537147	-0.619864	1.23e-06	0.0458491	cg07537147-TRPV4
RAPGEF3	cg06850996	-0.618788	1.01175e-06	0.0556	cg06850996-RAPGEF3
UGCG	cg14278148	-0.616994	1.10959e-06	0.0482781	cg14278148-UGCG
TP53INP1	cg01824466	-0.613198	1.34637e-06	0.0673	cg01824466-TP53INP1
KCNQ2	cg07087859	-0.611907	1.83e-06	0.0604981	cg07087859-KCNQ2
HEG1	cg16044109	-0.609034	1.65981e-06	0.0280138	cg16044109-HEG1
GSTA4	cg01106989	-0.60899	1.6634e-06	0.072	cg01106989-GSTA4
SERPINB6	cg19886655	-0.608511	1.7036e-06	0.0406913	cg19886655-SERPINB6
RAMP1	cg17845266	-0.608172	1.73263e-06	0.0424011	cg17845266-RAMP1
PDE3B	cg18066182	-0.607617	1.78113e-06	0.0671	cg18066182-PDE3B
PHLDB1	cg07207490	-0.606245	1.9064e-06	0.0463733	cg07207490-PHLDB1
SORCS2	cg25961882	-0.601756	2.37591e-06	0.101	cg25961882-SORCS2
HPCA	cg11524235	-0.601738	2.378e-06	0.0264294	cg11524235-HPCA
SSBP3	cg19963589	-0.59928	3.38e-06	0.0284996	cg19963589-SSBP3
NPR2	cg14030728	-0.597628	2.90063e-06	0.0300483	cg14030728-NPR2
CCDC60	cg16244006	-0.597195	2.96145e-06	0.0573	cg16244006-CCDC60
MPPED1	cg20545941	-0.597152	2.96756e-06	0.0602	cg20545941-MPPED1
ASTN2	cg13485469	-0.596573	3.05106e-06	0.0384215	cg13485469-ASTN2
ANKRD55	cg16501561	-0.596545	3.05515e-06	0.0397015	cg16501561-ANKRD55
FXYD3	cg02633817	-0.595751	3.17319e-06	0.043616	cg02633817-FXYD3
MLXIP	cg13671582	-0.593564	3.5207e-06	0.0473174	cg13671582-MLXIP
PRDM8	cg02732915	-0.592249	3.74643e-06	0.0345748	cg02732915-PRDM8
TMEM88	cg23404101	-0.591896	3.80918e-06	0.0676	cg23404101-TMEM88
SSBP3	cg06358171	-0.59061	4.04645e-06	0.0332289	cg06358171-SSBP3
TMEM88	cg06518763	-0.590135	4.13758e-06	0.0418012	cg06518763-TMEM88
EIF3B	cg14340110	-0.587465	4.68573e-06	0.0639	cg14340110-EIF3B
RCN1	cg21160842	-0.585421	5.15e-06	0.11	cg21160842-RCN1
KDELR1	cg14525458	-0.585316	5.175e-06	0.0252548	cg14525458-KDELR1
RALGDS	cg10585321	-0.585295	5.18e-06	0.0250034	cg10585321-RALGDS
KLHDC8A	cg07429623	-0.584715	5.32016e-06	0.0440556	cg07429623-KLHDC8A
ALK	cg01147467	-0.583868	5.53121e-06	0.0313302	cg01147467-ALK
LMNB2	cg09365533	-0.582715	5.8306e-06	0.0286737	cg09365533-LMNB2
SEZ6L	cg21353232	-0.581375	6.19766e-06	0.0394665	cg21353232-SEZ6L
ZBTB45	cg17391518	-0.579484	8.36e-06	0.0251306	cg17391518-ZBTB45
HR	cg20996314	-0.578342	7.10918e-06	0.0647	cg20996314-HR
TRPV4	cg13628514	-0.578185	8.86e-06	0.0416945	cg13628514-TRPV4
KLF6	cg06048750	-0.578031	8.92e-06	0.0441091	cg06048750-KLF6
BAIAP2	cg06710464	-0.57732	7.44322e-06	0.0253675	cg06710464-BAIAP2
PITPNC1	cg27180671	-0.57643	7.746e-06	0.0569	cg27180671-PITPNC1
ITM2C	cg18346707	-0.575252	8.16411e-06	0.0430206	cg18346707-ITM2C
PTPRE	cg22891191	-0.573592	1.08e-05	0.0318333	cg22891191-PTPRE
SORCS1	cg11817899	-0.573163	8.95788e-06	0.0444173	cg11817899-SORCS1
SORCS2	cg21005218	-0.572438	9.24929e-06	0.0511649	cg21005218-SORCS2
DAP3	cg06437799	-0.570892	9.901e-06	0.0527928	cg06437799-DAP3
ESAM	cg04044203	-0.567581	1.1442e-05	0.064	cg04044203-ESAM
PRAME	cg00372774	-0.565186	1.26915e-05	0.0310622	cg00372774-PRAME
PIK3C2B	cg17419461	-0.56484	1.2882e-05	0.0274451	cg17419461-PIK3C2B
KLF6	cg24003508	-0.556682	1.82209e-05	0.0641	cg24003508-KLF6
KLF6	cg08614871	-0.554954	1.95868e-05	0.0748	cg08614871-KLF6
SSBP3	cg00172603	-0.554717	2.4e-05	0.0854322	cg00172603-SSBP3
AGAP3	cg22169990	-0.553376	2.09158e-05	0.106	cg22169990-AGAP3
SPSB1	cg09468328	-0.549932	2.41095e-05	0.0354138	cg09468328-SPSB1
FXYD3	cg00480115	-0.549887	2.41545e-05	0.0354483	cg00480115-FXYD3
IQGAP2	cg11123720	-0.549175	2.48702e-05	0.0363438	cg11123720-IQGAP2
RSPO1	cg25199283	-0.549003	2.50457e-05	0.042027	cg25199283-RSPO1
ANKRD33	cg09824023	-0.548238	2.58409e-05	0.0595	cg09824023-ANKRD33
MAPT	cg05772917	-0.547443	2.66919e-05	0.0685	cg05772917-MAPT
NOD1	cg04071779	-0.547439	2.66969e-05	0.042318	cg04071779-NOD1
FOXK1	cg11931953	-0.545738	2.86053e-05	0.0515371	cg11931953-FOXK1
KCNQ2	cg18310895	-0.545079	2.93783e-05	0.0676	cg18310895-KCNQ2
AFF1	cg21571135	-0.543473	3.13428e-05	0.0721	cg21571135-AFF1
KLF6	cg13454226	-0.542947	3.20128e-05	0.0689	cg13454226-KLF6
TMEM88	cg21845633	-0.541887	3.34019e-05	0.0805	cg21845633-TMEM88
SLC6A9	cg18183642	-0.540718	3.49972e-05	0.0388067	cg18183642-SLC6A9
CDC20	cg06373377	-0.535969	4.22302e-05	0.0578	cg06373377-CDC20
PXDN	cg01805732	-0.535061	4.37601e-05	0.0358833	cg01805732-PXDN
KLF6	cg23680451	-0.534937	4.39726e-05	0.0648	cg23680451-KLF6
KCNQ2	cg11438986	-0.534696	5.3e-05	0.0398805	cg11438986-KCNQ2
ITM2C	cg02806733	-0.533222	4.70167e-05	0.0257015	cg02806733-ITM2C
SLC16A9	cg22544571	-0.532974	4.74726e-05	0.0391135	cg22544571-SLC16A9
CYP2U1	cg04988370	-0.532578	4.82092e-05	0.0394083	cg04988370-CYP2U1
SSH3	cg20705781	-0.532224	4.88771e-05	0.0348293	cg20705781-SSH3
TRIM62	cg04876127	-0.531973	4.9355e-05	0.0633	cg04876127-TRIM62
PLEKHH1	cg19549898	-0.530239	5.27758e-05	0.054254	cg19549898-PLEKHH1
KCNMA1	cg06828335	-0.529757	5.37663e-05	0.0328797	cg06828335-KCNMA1
HIPK1	cg00786406	-0.529735	5.38111e-05	0.050507	cg00786406-HIPK1
ARC	cg24450303	-0.529581	5.4132e-05	0.0592	cg24450303-ARC
ARHGAP23	cg21042919	-0.529411	5.44865e-05	0.0387174	cg21042919-ARHGAP23
ZBTB45	cg12271800	-0.529073	6.56e-05	0.0422511	cg12271800-ZBTB45
KLF6	cg12570716	-0.526916	5.99501e-05	0.0281294	cg12570716-KLF6
SORCS2	cg13423235	-0.523776	6.75413e-05	0.0392308	cg13423235-SORCS2
FSCN1	cg12600030	-0.523094	6.93018e-05	0.0751	cg12600030-FSCN1
TRIM62	cg15575967	-0.522492	7.08903e-05	0.0537029	cg15575967-TRIM62
POLR1E	cg21247874	-0.520215	7.721e-05	0.0399535	cg21247874-POLR1E
FHL3	cg24519393	-0.519891	7.81484e-05	0.0410483	cg24519393-FHL3
TBC1D24	cg00472758	-0.518952	8.09324e-05	0.0354247	cg00472758-TBC1D24
CIAPIN1	cg09373350	-0.516027	9.01942e-05	0.0457764	cg09373350-CIAPIN1
SRRT	cg16645828	-0.511092	0.000108048	0.0309105	cg16645828-SRRT
ZBTB45	cg10598434	-0.510977	0.000127381	0.0459362	cg10598434-ZBTB45
TBC1D24	cg10287545	-0.510468	0.000110521	0.0437401	cg10287545-TBC1D24
B4GALT3	cg20740051	-0.509089	0.000116172	0.0331656	cg20740051-B4GALT3
TMEM108	cg07594954	-0.507199	0.000124348	0.0415957	cg07594954-TMEM108
HOMER3	cg18397882	-0.506514	0.000127441	0.0305005	cg18397882-HOMER3
TP53	cg07760161	-0.503984	0.000139469	0.0445194	cg07760161-TP53
PPP4R4	cg15470705	-0.502212	0.000148506	0.0542453	cg15470705-PPP4R4
PHACTR2	cg08482167	-0.499911	0.000161037	0.0632	cg08482167-PHACTR2
EIF3G	cg26826183	-0.499248	0.00016482	0.0391117	cg26826183-EIF3G
SULF1	cg07073960	-0.498897	0.000166856	0.0589	cg07073960-SULF1
CDC20	cg05525368	-0.492104	0.00021108	0.0400379	cg05525368-CDC20
DSCAML1	cg12621303	-0.491904	0.000212528	0.0377009	cg12621303-DSCAML1
PMM2	cg16451995	-0.491004	0.000219163	0.0613	cg16451995-PMM2
MAPT	cg26413900	-0.490517	0.000222837	0.0267338	cg26413900-MAPT
AFF1	cg17875845	-0.49049	0.000223042	0.0415079	cg17875845-AFF1
SORCS2	cg10365769	-0.487553	0.000246406	0.0771	cg10365769-SORCS2
CHST11	cg20278154	-0.486569	0.00025472	0.085	cg20278154-CHST11
TBC1D24	cg09370982	-0.484853	0.000269824	0.102	cg09370982-TBC1D24
NPFFR2	cg10698419	-0.484535	0.000272716	0.0529984	cg10698419-NPFFR2
PLK3	cg17233819	-0.483307	0.000284135	0.0299841	cg17233819-PLK3
CSRNP1	cg03540589	-0.480517	0.000311695	0.0355699	cg03540589-CSRNP1
BIRC5	cg04271999	-0.4804	0.000312901	0.0530032	cg04271999-BIRC5
SSH3	cg01376079	-0.480324	0.000313696	0.0457104	cg01376079-SSH3
GPR61	cg06873895	-0.479583	0.000321454	0.0179445	cg06873895-GPR61
ADAMTS14	cg16352527	-0.477987	0.000338773	0.125	cg16352527-ADAMTS14
WDR48	cg19471678	-0.476805	0.000352135	0.053884	cg19471678-WDR48
TNRC18	cg00494949	-0.475869	0.000363058	0.0408437	cg00494949-TNRC18
MUC5B	cg07295904	-0.472161	0.000409403	0.0485341	cg07295904-MUC5B
AMOTL2	cg08133629	-0.47172	0.00041526	0.033595	cg08133629-AMOTL2
SCD	cg02237755	-0.471005	0.000424902	0.0589	cg02237755-SCD
KLF7	cg02577773	-0.469416	0.000447091	0.0510217	cg02577773-KLF7
CRX	cg11707084	-0.469288	0.000448916	0.035893	cg11707084-CRX
RNF19A	cg01596292	-0.468484	0.00046058	0.051624	cg01596292-RNF19A
PIM3	cg03362871	-0.468245	0.000464092	0.023245	cg03362871-PIM3
SLC39A11	cg27219182	-0.466985	0.000483063	0.0566	cg27219182-SLC39A11
LIPG	cg15677957	-0.46349	0.000539354	0.0490878	cg15677957-LIPG
PROM1	cg21230392	-0.460133	0.000598939	0.0363528	cg21230392-PROM1
SLC25A33	cg09058554	-0.460017	0.000601098	0.0349188	cg09058554-SLC25A33
TMEM88	cg17044356	-0.459719	0.000606701	0.0611	cg17044356-TMEM88
DCC	cg14268020	-0.459607	0.000608794	0.032091	cg14268020-DCC
GZF1	cg08131626	-0.45824	0.00063511	0.0326968	cg08131626-GZF1
JPH4	cg06536578	-0.457867	0.000642467	0.0634	cg06536578-JPH4
PROM1	cg00708789	-0.457227	0.000655251	0.0473264	cg00708789-PROM1
LMNB2	cg23059701	-0.457202	0.000655753	0.0503103	cg23059701-LMNB2
NR2F1	cg26067259	-0.456101	0.000678318	0.0526537	cg26067259-NR2F1
NLK	cg15704699	-0.455756	0.000685551	0.0383272	cg15704699-NLK
GRIA1	cg17987968	-0.453859	0.000726455	0.0483116	cg17987968-GRIA1
AGPAT3	cg03899654	-0.45304	0.000744785	0.0416166	cg03899654-AGPAT3
SNRPE	cg11405475	-0.453011	0.000745456	0.0736	cg11405475-SNRPE
TTC7B	cg15844443	-0.451243	0.000786483	0.0390102	cg15844443-TTC7B
KCNF1	cg14176450	-0.450798	0.000797126	0.0368071	cg14176450-KCNF1
KCNF1	cg26378982	-0.450572	0.000802597	0.0544986	cg26378982-KCNF1
XKR8	cg24458833	-0.450014	0.000816193	0.0822	cg24458833-XKR8
TRAF3	cg01813877	-0.449321	0.000833402	0.115	cg01813877-TRAF3
TMEM130	cg15279364	-0.447647	0.000876287	0.0532284	cg15279364-TMEM130
TMEM88	cg02459416	-0.447151	0.000889374	0.0873	cg02459416-TMEM88
HRK	cg21334598	-0.445789	0.00104393	0.0767221	cg21334598-HRK
ATAD3B	cg00695214	-0.443015	0.00100549	0.0795	cg00695214-ATAD3B
CRIM1	cg15371815	-0.44298	0.00100655	0.0621	cg15371815-CRIM1
MEX3B	cg10409341	-0.442228	0.00102908	0.0472112	cg10409341-MEX3B
KDM6B	cg03719978	-0.440893	0.00107021	0.0607	cg03719978-KDM6B
CPLX4	cg13238909	-0.439763	0.00110618	0.0402592	cg13238909-CPLX4
P4HB	cg19420720	-0.43749	0.0011818	0.0521509	cg19420720-P4HB
RPRD2	cg25066665	-0.437322	0.00118757	0.0490638	cg25066665-RPRD2
NPTX1	cg17075913	-0.437096	0.00134081	0.0390352	cg17075913-NPTX1
CAMKK2	cg27530186	-0.436327	0.00122227	0.0361918	cg27530186-CAMKK2
PCNT	cg00174743	-0.436141	0.00122883	0.0342532	cg00174743-PCNT
MUC5B	cg01989504	-0.435989	0.00123424	0.0348834	cg01989504-MUC5B
MYT1L	cg20435238	-0.434942	0.00127206	0.0821	cg20435238-MYT1L
TRIM72	cg27124512	-0.434183	0.00130013	0.0561	cg27124512-TRIM72
ANKRD33B	cg20646533	-0.430713	0.00143553	0.0366923	cg20646533-ANKRD33B
PDE4D	cg26817935	-0.429872	0.00147021	0.0986	cg26817935-PDE4D
CDH23	cg22763136	-0.428735	0.00151827	0.0502058	cg22763136-CDH23
TULP2	cg00062776	-0.426233	0.00162897	0.0619	cg00062776-TULP2
DPYSL2	cg19610383	-0.426219	0.00162962	0.0624	cg19610383-DPYSL2
OR7C1	cg11328541	-0.42604	0.0016378	0.0472381	cg11328541-OR7C1
C1orf159	cg16060740	-0.425843	0.00164688	0.0403563	cg16060740-C1orf159
DPYD	cg14200127	-0.425665	0.00165509	0.0478642	cg14200127-DPYD
NOC2L	cg23731742	-0.422598	0.00180269	0.0786	cg23731742-NOC2L
TBC1D16	cg14193007	-0.422387	0.00181327	0.0400952	cg14193007-TBC1D16
RPUSD1	cg07371530	-0.421896	0.00183808	0.0207537	cg07371530-RPUSD1
RNF19A	cg13675051	-0.41991	0.00194155	0.0616	cg13675051-RNF19A
SUPT7L	cg04584761	-0.417849	0.00205436	0.0444852	cg04584761-SUPT7L
EIF3J	cg20005760	-0.417566	0.00207032	0.0425038	cg20005760-EIF3J
SORCS2	cg17315281	-0.417234	0.00208914	0.052313	cg17315281-SORCS2
TMEM52	cg04758387	-0.416147	0.00238722	0.0344389	cg04758387-TMEM52
SULF1	cg02283643	-0.416049	0.00215768	0.0475222	cg02283643-SULF1
TAF4	cg22262702	-0.415843	0.00240669	0.0772126	cg22262702-TAF4
MYT1L	cg14615195	-0.414918	0.00222492	0.0768	cg14615195-MYT1L
PDE4D	cg17563336	-0.414758	0.00223455	0.0924	cg17563336-PDE4D
NPFFR2	cg03017946	-0.414482	0.00225129	0.0480446	cg03017946-NPFFR2
LY75	cg02280532	-0.412737	0.00261337	0.105166	cg02280532-LY75
DBNDD1	cg05741638	-0.41198	0.0024083	0.038527	cg05741638-DBNDD1
XKR8	cg00265863	-0.411069	0.00273069	0.0562793	cg00265863-XKR8
TMEM190	cg19402371	-0.410028	0.0028063	0.0478506	cg19402371-TMEM190
MYO18A	cg12710538	-0.409624	0.00256499	0.0615	cg12710538-MYO18A
AMDHD2	cg12312863	-0.409204	0.00286741	0.0243669	cg12312863-AMDHD2
AMDHD2	cg26516710	-0.408933	0.0028878	0.0770588	cg26516710-AMDHD2
TERT	cg16750953	-0.408055	0.00295466	0.0698761	cg16750953-TERT
TBC1D24	cg05394010	-0.40679	0.00305339	0.0322485	cg05394010-TBC1D24
GIGYF1	cg12145783	-0.406644	0.00277599	0.031514	cg12145783-GIGYF1
TULP2	cg19285532	-0.406409	0.0027933	0.0303062	cg19285532-TULP2
CDH23	cg09728120	-0.405911	0.0028302	0.0625	cg09728120-CDH23
NOSIP	cg08097359	-0.405251	0.00287982	0.0548449	cg08097359-NOSIP
SLC1A4	cg23831876	-0.404042	0.00297271	0.0404765	cg23831876-SLC1A4
TEX2	cg09335712	-0.403324	0.00302911	0.0412152	cg09335712-TEX2
MBD6	cg19767052	-0.402807	0.0030703	0.0397799	cg19767052-MBD6
LY75	cg18514922	-0.402173	0.00343884	0.0845094	cg18514922-LY75
SMARCD2	cg26933683	-0.402128	0.00312513	0.042536	cg26933683-SMARCD2
SRPK1	cg03564606	-0.40077	0.00323749	0.0268538	cg03564606-SRPK1
ARHGAP23	cg03930313	-0.399112	0.00371749	0.0747678	cg03930313-ARHGAP23
KCNF1	cg12501142	-0.398706	0.00375595	0.0337734	cg12501142-KCNF1
NPTX1	cg09103658	-0.398491	0.00377639	0.0692261	cg09103658-NPTX1
C1orf109	cg14170840	-0.398241	0.00345616	0.0421297	cg14170840-C1orf109
PANK3	cg00061413	-0.397648	0.00350932	0.0532677	cg00061413-PANK3
KCNF1	cg01416043	-0.396336	0.00398721	0.0435817	cg01416043-KCNF1
ASPH	cg12817389	-0.39609	0.00365231	0.0340675	cg12817389-ASPH
AMDHD2	cg10347555	-0.395044	0.00411857	0.0553047	cg10347555-AMDHD2
TG	cg01598421	-0.394548	0.00379896	0.118	cg01598421-TG
PIGG	cg01132785	-0.394266	0.0038263	0.0356155	cg01132785-PIGG
ATAD3C	cg07280242	-0.393899	0.00386215	0.0497661	cg07280242-ATAD3C
TBC1D16	cg04194055	-0.393541	0.0038975	0.0396477	cg04194055-TBC1D16
RAPGEF5	cg21733013	-0.393073	0.00394404	0.0503259	cg21733013-RAPGEF5
LONP1	cg24908197	-0.392627	0.00398887	0.0877	cg24908197-LONP1
CCNO	cg27143204	-0.392595	0.00399204	0.0567	cg27143204-CCNO
LIME1	cg22961457	-0.390715	0.00458656	0.0642315	cg22961457-LIME1
RASGEF1C	cg27070162	-0.390494	0.00420935	0.0786	cg27070162-RASGEF1C
PRICKLE2	cg12821367	-0.389887	0.00427415	0.0607	cg12821367-PRICKLE2
CARS2	cg04532438	-0.389744	0.00428949	0.0518166	cg04532438-CARS2
POP7	cg25923345	-0.389454	0.00432082	0.104	cg25923345-POP7
CLCN6	cg11726288	-0.389185	0.00435005	0.0463157	cg11726288-CLCN6
MRPS22	cg14879736	-0.388368	0.00443984	0.0583	cg14879736-MRPS22
PITX1	cg24495017	-0.387721	0.00451215	0.0443058	cg24495017-PITX1
ASPA	cg07732644	-0.386657	0.00463325	0.0526961	cg07732644-ASPA
CTDP1	cg13601309	-0.386494	0.00465206	0.0345345	cg13601309-CTDP1
AGPAT2	cg06255004	-0.384794	0.00485225	0.034672	cg06255004-AGPAT2
ATAD3C	cg13798621	-0.384655	0.00531992	0.0622754	cg13798621-ATAD3C
GBGT1	cg17355191	-0.384145	0.00493069	0.0393543	cg17355191-GBGT1
TAF4B	cg02833108	-0.383857	0.00496579	0.061	cg02833108-TAF4B
P2RX3	cg09761846	-0.383751	0.00497885	0.0397461	cg09761846-P2RX3
RADIL	cg25283486	-0.383365	0.00502636	0.0323112	cg25283486-RADIL
UAP1L1	cg14557690	-0.382788	0.00509816	0.0353398	cg14557690-UAP1L1
GSG1L	cg02803345	-0.382248	0.00516626	0.0431435	cg02803345-GSG1L
NPTX1	cg08823411	-0.382016	0.00519574	0.0556	cg08823411-NPTX1
GUCA1A	cg27209993	-0.381516	0.00525978	0.0358762	cg27209993-GUCA1A
NARF	cg05655915	-0.381422	0.00527182	0.0530675	cg05655915-NARF
TELO2	cg09857324	-0.380925	0.00533624	0.0398814	cg09857324-TELO2
RASEF	cg13444533	-0.380058	0.00545035	0.0541972	cg13444533-RASEF
MOCS1	cg01535312	-0.38003	0.00545403	0.0767	cg01535312-MOCS1
TTLL9	cg03061612	-0.379296	0.00555242	0.0444907	cg03061612-TTLL9
SGK2	cg25150155	-0.378695	0.00563408	0.0601	cg25150155-SGK2
PRICKLE2	cg10726931	-0.378426	0.00567091	0.0435016	cg10726931-PRICKLE2
NR2F1	cg07777270	-0.378323	0.00568503	0.0609	cg07777270-NR2F1
PTPRE	cg20162240	-0.37797	0.00573387	0.0715	cg20162240-PTPRE
PLCH2	cg01486818	-0.377963	0.0057349	0.0459237	cg01486818-PLCH2
IFIT1	cg26974214	-0.377486	0.00580147	0.0228498	cg26974214-IFIT1
FBRSL1	cg08617683	-0.376566	0.00593177	0.0681	cg08617683-FBRSL1
LY75	cg00268019	-0.376458	0.00647396	0.0707175	cg00268019-LY75
TELO2	cg04402122	-0.376125	0.00599506	0.0397438	cg04402122-TELO2
ATAD3C	cg23016632	-0.375985	0.00654678	0.0521894	cg23016632-ATAD3C
CARS2	cg08289839	-0.375906	0.00602685	0.0520025	cg08289839-CARS2
MAST3	cg02814054	-0.37587	0.006032	0.0491527	cg02814054-MAST3
CHORDC1	cg01796225	-0.375618	0.00606864	0.0634	cg01796225-CHORDC1
HGS	cg14475480	-0.375597	0.00660705	0.0396508	cg14475480-HGS
FGFR3	cg07360076	-0.375167	0.00667424	0.0797796	cg07360076-FGFR3
FOXK1	cg05066096	-0.37481	0.0061876	0.0283563	cg05066096-FOXK1
RBM4B	cg12999098	-0.37474	0.00619794	0.0376811	cg12999098-RBM4B
PRDM16	cg22720392	-0.374652	0.00621101	0.108	cg22720392-PRDM16
CACNA2D1	cg01454305	-0.374518	0.00623097	0.0664	cg01454305-CACNA2D1
RSL1D1	cg02740093	-0.373724	0.00635054	0.0492291	cg02740093-RSL1D1
FBXL13	cg20066782	-0.373097	0.00644635	0.0623	cg20066782-FBXL13
KIF21B	cg21218687	-0.373093	0.00644695	0.0546971	cg21218687-KIF21B
PPFIBP2	cg05085566	-0.372488	0.00654061	0.0567	cg05085566-PPFIBP2
MYT1L	cg22350910	-0.371067	0.00676522	0.0619	cg22350910-MYT1L
PDE4D	cg16578883	-0.370647	0.00683282	0.0489814	cg16578883-PDE4D
RAB34	cg18686527	-0.37059	0.00742883	0.0615657	cg18686527-RAB34
XAB2	cg03613353	-0.370429	0.00686822	0.0477075	cg03613353-XAB2
SORCS2	cg20421058	-0.3697	0.00698754	0.0701	cg20421058-SORCS2
GRIK1	cg24620508	-0.369453	0.00702832	0.0575	cg24620508-GRIK1
CABP7	cg10941566	-0.369241	0.00766489	0.0665691	cg10941566-CABP7
MEGF6	cg04549679	-0.369018	0.00710091	0.0582	cg04549679-MEGF6
MBNL2	cg15958034	-0.368522	0.00718424	0.0418106	cg15958034-MBNL2
OSBPL5	cg15718663	-0.368363	0.00721108	0.104	cg15718663-OSBPL5
PAX7	cg24875000	-0.368297	0.00722236	0.0738	cg24875000-PAX7
CNNM1	cg15019541	-0.3682	0.0078514	0.0566167	cg15019541-CNNM1
SGK2	cg08999124	-0.368145	0.00724819	0.042544	cg08999124-SGK2
MAD1L1	cg27109748	-0.367123	0.00742417	0.104	cg27109748-MAD1L1
NARF	cg11690666	-0.367101	0.00742798	0.0375029	cg11690666-NARF
MPPED2	cg25541653	-0.366336	0.00756196	0.0545801	cg25541653-MPPED2
FARP1	cg07423050	-0.365877	0.00764346	0.0516751	cg07423050-FARP1
OSBPL5	cg08124000	-0.36218	0.00832824	0.0741	cg08124000-OSBPL5
SCRT2	cg06868622	-0.361814	0.00839869	0.0326181	cg06868622-SCRT2
HOMER2	cg27418217	-0.361098	0.0085384	0.0434219	cg27418217-HOMER2
SPSB1	cg23632432	-0.360704	0.00861592	0.0427959	cg23632432-SPSB1
CDH15	cg05901543	-0.35755	0.00926007	0.0312541	cg05901543-CDH15
PDE4D	cg00335124	-0.356568	0.00946903	0.0379128	cg00335124-PDE4D
ST3GAL2	cg00640719	-0.356068	0.00957678	0.048821	cg00640719-ST3GAL2
PRPF31	cg05925291	-0.35587	0.00961986	0.0392682	cg05925291-PRPF31
SLC25A33	cg13557160	-0.35571	0.00965469	0.0684	cg13557160-SLC25A33
ZMIZ1	cg16815157	-0.355645	0.00966897	0.0520538	cg16815157-ZMIZ1
DDX31	cg13771376	-0.355058	0.00979803	0.0427661	cg13771376-DDX31
GANAB	cg16260700	-0.354896	0.009834	0.0297162	cg16260700-GANAB
GATA4	cg16810626	-0.354858	0.0098424	0.0858	cg16810626-GATA4
FBXL14	cg17150898	-0.354222	0.00998444	0.0822	cg17150898-FBXL14
OSBPL5	cg18897335	-0.354024	0.010029	0.0520583	cg18897335-OSBPL5
CAB39L	cg15207619	-0.353723	0.0100971	0.0567	cg15207619-CAB39L
TCEA3	cg26299174	-0.353424	0.010957	0.033428	cg26299174-TCEA3
BRD9	cg11237951	-0.353014	0.0102593	0.035116	cg11237951-BRD9
NPTX1	cg05292986	-0.351717	0.011376	0.0337241	cg05292986-NPTX1
MYT1L	cg24303559	-0.351491	0.010615	0.0852	cg24303559-MYT1L
MAD1L1	cg18744360	-0.350826	0.0107736	0.0450574	cg18744360-MAD1L1
CANT1	cg16325482	-0.349882	0.0110021	0.0367476	cg16325482-CANT1
CACNA1H	cg09991470	-0.34941	0.0119644	0.0597237	cg09991470-CACNA1H
DTYMK	cg00969323	-0.348717	0.0112901	0.043988	cg00969323-DTYMK
BAIAP2	cg17228232	-0.346432	0.0127624	0.074905	cg17228232-BAIAP2
OSBPL5	cg12348511	-0.345994	0.0119887	0.0682	cg12348511-OSBPL5
SPSB3	cg02898499	-0.345895	0.0120148	0.0320507	cg02898499-SPSB3
GUCA1A	cg06049111	-0.345013	0.0122494	0.0564	cg06049111-GUCA1A
EEF1A2	cg22463915	-0.34474	0.0123225	0.0519648	cg22463915-EEF1A2
AHRR	cg14454127	-0.343315	0.0127118	0.0686	cg14454127-AHRR
OSBPL5	cg03361664	-0.342607	0.0129089	0.0693	cg03361664-OSBPL5
SORCS2	cg18658556	-0.340468	0.0135209	0.0635	cg18658556-SORCS2
FOXN3	cg12790592	-0.340232	0.014571	0.0385485	cg12790592-FOXN3
NOP14	cg02435498	-0.339891	0.0136903	0.0655	cg02435498-NOP14
VAV2	cg13535718	-0.339339	0.0138537	0.0541366	cg13535718-VAV2
BTBD17	cg00898111	-0.338294	0.0141682	0.0283746	cg00898111-BTBD17
ZNF823	cg09241324	-0.337864	0.0142994	0.0642	cg09241324-ZNF823
OSBPL5	cg01309081	-0.337263	0.0144843	0.0348798	cg01309081-OSBPL5
NUAK1	cg11658060	-0.336924	0.0145894	0.0835	cg11658060-NUAK1
MAD1L1	cg05279229	-0.336458	0.0157756	0.109523	cg05279229-MAD1L1
GOLPH3	cg10956860	-0.336445	0.0147392	0.0286228	cg10956860-GOLPH3
NAP1L4	cg24601835	-0.336434	0.0147427	0.0393889	cg24601835-NAP1L4
MAST3	cg26325791	-0.336403	0.0157937	0.101277	cg26325791-MAST3
CYP7B1	cg19424531	-0.336026	0.0159189	0.0420577	cg19424531-CYP7B1
MAST3	cg03594868	-0.335623	0.0160532	0.0589355	cg03594868-MAST3
APOBEC3G	cg22902400	-0.335472	0.0150478	0.0588	cg22902400-APOBEC3G
TMEM190	cg06693983	-0.334764	0.0163432	0.0554477	cg06693983-TMEM190
APOBEC3G	cg23896816	-0.33373	0.0156136	0.0459614	cg23896816-APOBEC3G
KCNH2	cg20883831	-0.333695	0.0167106	0.062284	cg20883831-KCNH2
GABBR1	cg06519422	-0.33349	0.0156931	0.048403	cg06519422-GABBR1
GRIK5	cg09555879	-0.333456	0.0157043	0.0355789	cg09555879-GRIK5
DCD	cg00868860	-0.332602	0.0159897	0.0744	cg00868860-DCD
FBXL13	cg18108818	-0.332494	0.0160259	0.0883	cg18108818-FBXL13
RASGEF1C	cg19473068	-0.33195	0.0162105	0.0539932	cg19473068-RASGEF1C
ANKRD33B	cg02117271	-0.331644	0.0163151	0.0250132	cg02117271-ANKRD33B
KCNH2	cg24830730	-0.331515	0.0163592	0.126	cg24830730-KCNH2
SDK1	cg23972767	-0.331065	0.0165143	0.0576	cg23972767-SDK1
ADAM19	cg14104626	-0.330399	0.0167461	0.0492422	cg14104626-ADAM19
AKAP7	cg05915981	-0.329695	0.0169945	0.048087	cg05915981-AKAP7
VPS52	cg17334970	-0.329457	0.0170791	0.0311322	cg17334970-VPS52
BAHCC1	cg07016556	-0.329297	0.0182958	0.0857489	cg07016556-BAHCC1
CAPN1	cg09620688	-0.328154	0.0175486	0.0483291	cg09620688-CAPN1
MYO1C	cg05978306	-0.328146	0.0175514	0.0584	cg05978306-MYO1C
GMIP	cg24422900	-0.32742	0.0178179	0.0579	cg24422900-GMIP
EFNA3	cg25745642	-0.325686	0.018468	0.0270511	cg25745642-EFNA3
DNAJB6	cg02696201	-0.325086	0.0186974	0.076	cg02696201-DNAJB6
PRDM16	cg16348158	-0.324978	0.018739	0.0358372	cg16348158-PRDM16
PLIN5	cg02593507	-0.323117	0.0194681	0.043003	cg02593507-PLIN5
LIPE	cg25741368	-0.322949	0.0195351	0.0245354	cg25741368-LIPE
TSNARE1	cg26225406	-0.322652	0.0196537	0.0396196	cg26225406-TSNARE1
UPK3B	cg22169427	-0.32146	0.0201369	0.0616	cg22169427-UPK3B
STK11	cg08317252	-0.320667	0.020464	0.0340647	cg08317252-STK11
OR6Y1	cg17551002	-0.319905	0.0207825	0.0739	cg17551002-OR6Y1
BICD1	cg12551557	-0.319882	0.0207925	0.0514591	cg12551557-BICD1
SEMA3E	cg19542238	-0.319878	0.0207938	0.0764	cg19542238-SEMA3E
ZC3H8	cg01256521	-0.318992	0.0211699	0.033363	cg01256521-ZC3H8
SMTNL2	cg25585129	-0.317574	0.0217829	0.0587	cg25585129-SMTNL2
CXXC1	cg14855497	-0.317559	0.0217897	0.039482	cg14855497-CXXC1
FIS1	cg01299997	-0.316792	0.0221275	0.0338485	cg01299997-FIS1
RADIL	cg11594299	-0.316792	0.0221278	0.0429609	cg11594299-RADIL
DDX56	cg16773563	-0.316579	0.0222223	0.0551085	cg16773563-DDX56
GBGT1	cg18089000	-0.315765	0.0225869	0.0337447	cg18089000-GBGT1
BAIAP2	cg02839029	-0.314651	0.0245246	0.0216227	cg02839029-BAIAP2
PRDM16	cg08110058	-0.313963	0.0234126	0.0793	cg08110058-PRDM16
CALCOCO2	cg02753187	-0.313865	0.0234584	0.0399553	cg02753187-CALCOCO2
SCYL1	cg26957012	-0.313658	0.023555	0.034338	cg26957012-SCYL1
CKAP4	cg14628108	-0.312703	0.0240048	0.0439827	cg14628108-CKAP4
ARID3A	cg17167278	-0.312645	0.0255025	0.0677435	cg17167278-ARID3A
MAD1L1	cg17103856	-0.312634	0.0240378	0.0884	cg17103856-MAD1L1
TOM1L1	cg27210390	-0.312478	0.0241119	0.0336726	cg27210390-TOM1L1
CACNA1H	cg10044575	-0.31237	0.0241635	0.0871	cg10044575-CACNA1H
NCOR2	cg03905247	-0.312329	0.0241833	0.0370245	cg03905247-NCOR2
PITX1	cg25648267	-0.311512	0.0260692	0.04577	cg25648267-PITX1
ZNF827	cg00120464	-0.311405	0.0246281	0.0395186	cg00120464-ZNF827
CDH23	cg15077792	-0.31139	0.0246358	0.0497616	cg15077792-CDH23
MIA3	cg00089945	-0.309368	0.0256337	0.0520647	cg00089945-MIA3
MS4A10	cg07221454	-0.308975	0.0258315	0.0514779	cg07221454-MS4A10
ZNF451	cg04703800	-0.307451	0.0266111	0.043324	cg04703800-ZNF451
OSBPL5	cg05982473	-0.307306	0.0266865	0.0907	cg05982473-OSBPL5
CACNA1G	cg22509384	-0.307275	0.0267028	0.0438203	cg22509384-CACNA1G
ANKRD33B	cg23297413	-0.306749	0.026977	0.0268231	cg23297413-ANKRD33B
VOPP1	cg13860281	-0.306408	0.0271563	0.0467134	cg13860281-VOPP1
VOPP1	cg08352439	-0.305793	0.0274814	0.0547662	cg08352439-VOPP1
SPHK1	cg11499699	-0.304131	0.0283782	0.0277178	cg11499699-SPHK1
TRPM3	cg16832407	-0.303396	0.0287818	0.0685	cg16832407-TRPM3
AMDHD2	cg06099703	-0.303165	0.0305771	0.0404169	cg06099703-AMDHD2
RBM4B	cg12627299	-0.302821	0.0291016	0.034855	cg12627299-RBM4B
KNDC1	cg04396251	-0.30277	0.02913	0.0673	cg04396251-KNDC1
KLK11	cg08620095	-0.301541	0.0298233	0.0394192	cg08620095-KLK11
MAD1L1	cg04848693	-0.300916	0.030181	0.065	cg04848693-MAD1L1
CACNA1G	cg25418200	-0.299872	0.030787	0.0372201	cg25418200-CACNA1G
OR10J1	cg15700197	-0.29945	0.0310346	0.0658	cg15700197-OR10J1
GABBR1	cg12991385	-0.298918	0.0313493	0.0459261	cg12991385-GABBR1
PRDM16	cg12096707	-0.298228	0.0317609	0.0648	cg12096707-PRDM16
PRDM16	cg10442735	-0.297786	0.0320272	0.0831	cg10442735-PRDM16
SLC29A1	cg01993576	-0.297774	0.0320346	0.0253998	cg01993576-SLC29A1
TSNARE1	cg10827559	-0.296129	0.0330419	0.0597	cg10827559-TSNARE1
HYAL2	cg13341668	-0.296019	0.0349349	0.0710144	cg13341668-HYAL2
LAYN	cg12187358	-0.295875	0.0331997	0.0391705	cg12187358-LAYN
NSUN4	cg12646227	-0.295701	0.0333088	0.0619	cg12646227-NSUN4
RPTOR	cg02047211	-0.294325	0.0341768	0.0507292	cg02047211-RPTOR
HIVEP2	cg13829419	-0.293674	0.0345947	0.0611	cg13829419-HIVEP2
GP5	cg26301565	-0.292866	0.0351187	0.0565	cg26301565-GP5
WWP1	cg25827524	-0.292556	0.0353214	0.0349229	cg25827524-WWP1
RASA3	cg11570367	-0.291906	0.0357495	0.0928	cg11570367-RASA3
ESRRG	cg08168529	-0.291845	0.0357896	0.0499626	cg08168529-ESRRG
BCDIN3D	cg03379649	-0.290158	0.0369224	0.0531731	cg03379649-BCDIN3D
SENP8	cg21214455	-0.289741	0.0372072	0.109	cg21214455-SENP8
CACNA1H	cg10083464	-0.289708	0.0372299	0.0407307	cg10083464-CACNA1H
OSBPL5	cg03617572	-0.289279	0.0375244	0.048976	cg03617572-OSBPL5
GABBR1	cg06512249	-0.288722	0.0379102	0.0596	cg06512249-GABBR1
COX6B2	cg26562532	-0.288105	0.0403482	0.0697017	cg26562532-COX6B2
GABBR1	cg17806418	-0.287226	0.0389617	0.0604	cg17806418-GABBR1
WDR86	cg18311498	-0.286093	0.0397737	0.0703	cg18311498-WDR86
LUC7L3	cg07871456	-0.285583	0.0401437	0.0383954	cg07871456-LUC7L3
CACNA1H	cg27616039	-0.285215	0.0424887	0.0400218	cg27616039-CACNA1H
AGBL1	cg18460938	-0.284276	0.0411059	0.0495005	cg18460938-AGBL1
LY9	cg05138397	-0.283477	0.0417026	0.0465814	cg05138397-LY9
KCNA7	cg23253978	-0.283263	0.041864	0.0395603	cg23253978-KCNA7
PTPN5	cg17233601	-0.282271	0.0426178	0.0370828	cg17233601-PTPN5
SLC9A3	cg21159260	-0.281117	0.0435082	0.0341169	cg21159260-SLC9A3
PRICKLE2	cg21178378	-0.280643	0.0438783	0.0307467	cg21178378-PRICKLE2
TBC1D12	cg19692584	-0.28057	0.0439356	0.0520062	cg19692584-TBC1D12
TTYH3	cg03590328	-0.278741	0.0453902	0.0376958	cg03590328-TTYH3
PLCH2	cg23911852	-0.278574	0.047763	0.0364285	cg23911852-PLCH2
KLK2	cg02075221	-0.278408	0.0456587	0.0458432	cg02075221-KLK2
STK11	cg14524579	-0.27823	0.0458035	0.0401639	cg14524579-STK11
OR9Q1	cg05922911	-0.27812	0.0458924	0.0583	cg05922911-OR9Q1
CACNA1H	cg10863145	-0.277606	0.0485746	0.044942	cg10863145-CACNA1H
DDR1	cg09822812	-0.276859	0.0469273	0.0611	cg09822812-DDR1
RPH3AL	cg21518212	-0.27625	0.0474339	0.0326241	cg21518212-RPH3AL
MYO1C	cg14330293	-0.275933	0.0476992	0.0433214	cg14330293-MYO1C
RPRM	cg21821913	-0.275268	0.0482597	0.0255855	cg21821913-RPRM
SLC1A6	cg16600501	-0.274773	0.0486808	0.0989	cg16600501-SLC1A6
TIPIN	cg11164506	-0.274725	0.0487215	0.0361597	cg11164506-TIPIN
PITX1	cg06933574	-0.274674	0.0511008	0.0506056	cg06933574-PITX1
CDC42	cg23019935	-0.274494	0.0489192	0.0340864	cg23019935-CDC42
STK19	cg01449563	-0.273669	0.0496302	0.0300298	cg01449563-STK19
CACNA1H	cg00675160	-0.273609	0.0520443	0.0810359	cg00675160-CACNA1H
TMPRSS4	cg01728830	-0.273255	0.0499903	0.0413278	cg01728830-TMPRSS4
OSBPL5	cg25487804	-0.272852	0.0503421	0.038679	cg25487804-OSBPL5
LY9	cg10316357	-0.272212	0.0509057	0.0387916	cg10316357-LY9
PLCH2	cg14984126	-0.271389	0.0540565	0.0308713	cg14984126-PLCH2
TIGD1	cg07584031	-0.27131	0.0517087	0.0298184	cg07584031-TIGD1
CLCN7	cg08499756	-0.271123	0.0518766	0.0417231	cg08499756-CLCN7
KLHL26	cg19587280	-0.269972	0.0529194	0.0437611	cg19587280-KLHL26
UCN2	cg10135708	-0.26928	0.0535543	0.057	cg10135708-UCN2
CCDC71	cg09524508	-0.268457	0.0543171	0.0379386	cg09524508-CCDC71
PTPRN2	cg12582957	-0.268244	0.0545159	0.0518585	cg12582957-PTPRN2
FBXW5	cg13994338	-0.267639	0.0575985	0.026895	cg13994338-FBXW5
WDR86	cg07078452	-0.26735	0.0578796	0.0529997	cg07078452-WDR86
SRGAP3	cg15778400	-0.266845	0.0558371	0.0540269	cg15778400-SRGAP3
DDX56	cg04253037	-0.26592	0.0567247	0.042545	cg04253037-DDX56
RPH3AL	cg17079806	-0.265843	0.0567991	0.0691	cg17079806-RPH3AL
CDH15	cg07144297	-0.265763	0.0568769	0.0428487	cg07144297-CDH15
PRKAR1B	cg19087971	-0.265682	0.0569553	0.0474678	cg19087971-PRKAR1B
PAX7	cg21856670	-0.265196	0.057427	0.0349604	cg21856670-PAX7
GP5	cg05040232	-0.265014	0.0576051	0.0553	cg05040232-GP5
MMP17	cg10632507	-0.263953	0.0586499	0.0854	cg10632507-MMP17
CPLX1	cg25354926	-0.263361	0.0618648	0.0752119	cg25354926-CPLX1
MACROD2	cg07376916	-0.263356	0.0592453	0.0411377	cg07376916-MACROD2
BAHCC1	cg17624073	-0.262677	0.0625703	0.0317734	cg17624073-BAHCC1
RGS14	cg25922969	-0.262134	0.0604766	0.0471474	cg25922969-RGS14
BDH1	cg18163092	-0.261973	0.0606405	0.0721	cg18163092-BDH1
LY9	cg04222933	-0.261589	0.0610334	0.0416307	cg04222933-LY9
RPH3AL	cg27461422	-0.261226	0.0640878	0.0680456	cg27461422-RPH3AL
STK19	cg23514417	-0.261162	0.0614722	0.0371123	cg23514417-STK19
CAB39L	cg17777592	-0.261022	0.0616162	0.0715	cg17777592-CAB39L
RASA3	cg21226491	-0.260748	0.0645935	0.030384	cg21226491-RASA3
WDR86	cg03687379	-0.260563	0.06479	0.0314666	cg03687379-WDR86
MAD1L1	cg18546384	-0.260337	0.0623266	0.0612	cg18546384-MAD1L1
GABBR1	cg03127104	-0.260074	0.0626013	0.0583	cg03127104-GABBR1
PSG5	cg18449991	-0.260039	0.0626381	0.0268375	cg18449991-PSG5
CLEC4M	cg11615959	-0.259788	0.0629008	0.0801	cg11615959-CLEC4M
KLB	cg21880903	-0.25883	0.0639126	0.0829	cg21880903-KLB
PAX4	cg08886154	-0.257843	0.0649688	0.0351871	cg08886154-PAX4
HFE	cg06892726	-0.255422	0.0676183	0.0868	cg06892726-HFE
ZBTB9	cg25192717	-0.255299	0.067755	0.0892	cg25192717-ZBTB9
DAGLA	cg12472022	-0.255166	0.0679031	0.0357067	cg12472022-DAGLA
VWA5B1	cg23014487	-0.255113	0.0679618	0.0504965	cg23014487-VWA5B1
AKR1D1	cg05082563	-0.254641	0.0684911	0.0582	cg05082563-AKR1D1
GPR156	cg16533530	-0.254617	0.0685175	0.0362347	cg16533530-GPR156
GLS2	cg19636672	-0.254002	0.0692117	0.0354787	cg19636672-GLS2
RND2	cg07591186	-0.25322	0.070102	0.0372478	cg07591186-RND2
ATP6V0A2	cg16376770	-0.252627	0.0707829	0.0337712	cg16376770-ATP6V0A2
MUC21	cg22372131	-0.251997	0.0715121	0.0455357	cg22372131-MUC21
TNNI1	cg13172153	-0.251927	0.0715943	0.0745	cg13172153-TNNI1
OR4K17	cg04588710	-0.251788	0.0717552	0.0387896	cg04588710-OR4K17
PDZRN3	cg14632507	-0.251745	0.0718052	0.0501804	cg14632507-PDZRN3
VOPP1	cg18693822	-0.250509	0.0732586	0.0767	cg18693822-VOPP1
MUC21	cg02813916	-0.249938	0.0739383	0.0527955	cg02813916-MUC21
IVD	cg26886850	-0.249841	0.074054	0.0305287	cg26886850-IVD
NME2	cg03401213	-0.249704	0.0742173	0.033229	cg03401213-NME2
SNX29	cg05203809	-0.249639	0.074296	0.075	cg05203809-SNX29
CLNK	cg17677988	-0.248423	0.0757641	0.0589	cg17677988-CLNK
WWC1	cg08568649	-0.247877	0.0764315	0.0325293	cg08568649-WWC1
C5AR1	cg02149446	-0.245897	0.0788883	0.0628	cg02149446-C5AR1
FCRLB	cg22678092	-0.245386	0.0795322	0.0708	cg22678092-FCRLB
KLHDC7B	cg11829870	-0.245354	0.0795727	0.0302695	cg11829870-KLHDC7B
CDYL	cg11356375	-0.245241	0.0797161	0.0536872	cg11356375-CDYL
CTBP2	cg23000734	-0.244534	0.0837384	0.0778923	cg23000734-CTBP2
PRDM16	cg25052274	-0.243908	0.0814191	0.0457175	cg25052274-PRDM16
CSMD1	cg08373605	-0.242818	0.0828327	0.0925	cg08373605-CSMD1
LUC7L3	cg04604142	-0.242499	0.0832492	0.0532493	cg04604142-LUC7L3
MZF1	cg26954695	-0.241846	0.0841093	0.0393726	cg26954695-MZF1
ZNF593	cg08729059	-0.241326	0.084799	0.0518035	cg08729059-ZNF593
SLC1A6	cg11264635	-0.241215	0.084946	0.0734	cg11264635-SLC1A6
CPLX1	cg05585742	-0.240566	0.0858133	0.0372312	cg05585742-CPLX1
ANGPT2	cg24519108	-0.239544	0.0871939	0.04362	cg24519108-ANGPT2
CDH12	cg06001205	-0.238925	0.088039	0.0380681	cg06001205-CDH12
ANGEL2	cg14610958	-0.238768	0.0882546	0.0611	cg14610958-ANGEL2
TBC1D12	cg03771939	-0.23863	0.0884441	0.0419838	cg03771939-TBC1D12
GABBR1	cg21644740	-0.238476	0.0886556	0.0948	cg21644740-GABBR1
TEAD1	cg18555698	-0.238194	0.0890444	0.0563	cg18555698-TEAD1
STK19	cg26029547	-0.237812	0.0895737	0.0613	cg26029547-STK19
FBLIM1	cg17276021	-0.237291	0.0902995	0.0465113	cg17276021-FBLIM1
HELZ	cg04428805	-0.236412	0.0915345	0.041655	cg04428805-HELZ
APOBEC3F	cg07963345	-0.236353	0.0916169	0.043708	cg07963345-APOBEC3F
RUSC1	cg22234962	-0.23635	0.0916217	0.0345862	cg22234962-RUSC1
OSBPL5	cg12491594	-0.23594	0.092202	0.0432524	cg12491594-OSBPL5
STK19	cg17339327	-0.235837	0.092348	0.0572	cg17339327-STK19
PRKCA	cg14121185	-0.235487	0.0928469	0.0439384	cg14121185-PRKCA
SLC1A6	cg08901242	-0.234966	0.0935925	0.0509417	cg08901242-SLC1A6
TBC1D15	cg15437231	-0.234858	0.0937482	0.0470118	cg15437231-TBC1D15
CYP7B1	cg00054210	-0.234498	0.097657	0.0636786	cg00054210-CYP7B1
MAPK8IP3	cg01108697	-0.233465	0.0957693	0.0819	cg01108697-MAPK8IP3
FNDC7	cg10064525	-0.233057	0.0963669	0.0424323	cg10064525-FNDC7
BAHCC1	cg13710969	-0.232767	0.100229	0.0645143	cg13710969-BAHCC1
TULP4	cg23877497	-0.232598	0.0970429	0.0693	cg23877497-TULP4
POLR2E	cg24940701	-0.232436	0.0972833	0.0525898	cg24940701-POLR2E
NSUN4	cg13488501	-0.232191	0.0976467	0.0452591	cg13488501-NSUN4
DTNBP1	cg26188825	-0.232178	0.0976659	0.0432363	cg26188825-DTNBP1
TSPAN32	cg18081375	-0.232153	0.097703	0.0377352	cg18081375-TSPAN32
KLHL26	cg24074448	-0.232135	0.0977293	0.038465	cg24074448-KLHL26
KCNJ3	cg03601797	-0.23149	0.0986905	0.0516556	cg03601797-KCNJ3
RPTOR	cg27101023	-0.230586	0.100051	0.0414455	cg27101023-RPTOR
OR10H5	cg00378234	-0.229352	0.101932	0.0615	cg00378234-OR10H5
PRDM16	cg06354193	-0.229316	0.105513	0.0365421	cg06354193-PRDM16
FCRLA	cg24664855	-0.229106	0.10231	0.0443189	cg24664855-FCRLA
STK19	cg01883966	-0.228779	0.102813	0.0308686	cg01883966-STK19
MUC21	cg15246825	-0.228637	0.103033	0.0708	cg15246825-MUC21
FLII	cg03916694	-0.228453	0.106867	0.0326641	cg03916694-FLII
TLR9	cg18452449	-0.228175	0.10375	0.0344479	cg18452449-TLR9
PLXNC1	cg12503473	-0.227957	0.104089	0.0329667	cg12503473-PLXNC1
CCS	cg15599147	-0.227949	0.107664	0.084763	cg15599147-CCS
SLC7A11	cg00534274	-0.227739	0.10443	0.0688	cg00534274-SLC7A11
MAPK8IP3	cg08727692	-0.22715	0.105355	0.0473962	cg08727692-MAPK8IP3
PTPRN2	cg05062510	-0.227103	0.105429	0.043603	cg05062510-PTPRN2
OBSL1	cg05521175	-0.226547	0.106307	0.0639	cg05521175-OBSL1
MMP17	cg01830463	-0.226464	0.106438	0.0602	cg01830463-MMP17
PRDM16	cg24663541	-0.226083	0.107045	0.0638	cg24663541-PRDM16
NXN	cg13645908	-0.226033	0.107125	0.039447	cg13645908-NXN
STK19	cg10201402	-0.225756	0.107566	0.0298871	cg10201402-STK19
SEMA3E	cg23889875	-0.225538	0.107915	0.0583	cg23889875-SEMA3E
CARD9	cg13988014	-0.224546	0.109516	0.0366339	cg13988014-CARD9
TRAF3IP2	cg01904619	-0.223993	0.110415	0.08	cg01904619-TRAF3IP2
HFE	cg19320816	-0.22306	0.111946	0.082	cg19320816-HFE
DAPK1	cg08719486	-0.223049	0.111965	0.0337681	cg08719486-DAPK1
AP2A2	cg02989715	-0.222564	0.112767	0.0422109	cg02989715-AP2A2
SND1	cg13508402	-0.222557	0.112778	0.0881	cg13508402-SND1
RPTOR	cg22882460	-0.222294	0.113216	0.0297274	cg22882460-RPTOR
ABR	cg03062587	-0.220911	0.115534	0.0273802	cg03062587-ABR
TSPAN18	cg01579784	-0.220319	0.116536	0.0267464	cg01579784-TSPAN18
STK19	cg15063771	-0.219135	0.118563	0.0423626	cg15063771-STK19
KCNN1	cg07857792	-0.21906	0.118694	0.0909	cg07857792-KCNN1
CD151	cg12669354	-0.218968	0.122642	0.0639456	cg12669354-CD151
NSUN6	cg24855045	-0.21761	0.121214	0.0437954	cg24855045-NSUN6
MED15	cg19265040	-0.217497	0.121412	0.0398128	cg19265040-MED15
KRBA1	cg06520307	-0.217303	0.121753	0.0655	cg06520307-KRBA1
FBXL14	cg02752529	-0.217065	0.122172	0.0608	cg02752529-FBXL14
TRAF3IP2	cg15772366	-0.216569	0.123049	0.0509627	cg15772366-TRAF3IP2
CDH23	cg23119049	-0.216478	0.123211	0.030569	cg23119049-CDH23
ADAP1	cg09650134	-0.215526	0.124907	0.0426329	cg09650134-ADAP1
LRP8	cg17441401	-0.214359	0.127012	0.0682	cg17441401-LRP8
PTPRN2	cg08492145	-0.213602	0.128393	0.0731	cg08492145-PTPRN2
MAPK8IP3	cg26493346	-0.213483	0.12861	0.0226254	cg26493346-MAPK8IP3
LGALS8	cg13444964	-0.212412	0.134535	0.0239908	cg13444964-LGALS8
CAB39L	cg18170989	-0.212224	0.130933	0.0556	cg18170989-CAB39L
NUDT13	cg24859941	-0.212002	0.131345	0.0722	cg24859941-NUDT13
MUC21	cg07491399	-0.211884	0.131566	0.0533368	cg07491399-MUC21
SLC7A1	cg02497486	-0.211216	0.132815	0.0311963	cg02497486-SLC7A1
PLCH2	cg19694770	-0.210378	0.134395	0.047493	cg19694770-PLCH2
CDYL	cg04148753	-0.210293	0.134557	0.0738	cg04148753-CDYL
[truncated: 771 more rows]

## Sheet: Suppl Data 22
Supplementary Data 17-24 . Integrated DNA methylation and gene expression data for 52 retinoblastomas
[truncated: 1,965 more rows]

[truncated: 2 more sheets: Suppl Data 23, Suppl Data 24]
