# Supplementary material for: A MYCN-driven de-differentiation profile identifies a subgroup of aggressive retinoblastoma
Source: Commun Biol. 2024 Jul 30;7:919. doi: 10.1038/s42003-024-06596-6 (PMC11289481; doi:10.1038/s42003-024-06596-6)
Supplement: Supplementary file 7 — Supplementary Data 25-29 [file 42003_2024_6596_MOESM7_ESM.xlsx]

## Sheet: Suppl Data 25
Supplementary Data 25-29. Gene expression analysis of MYCN-knockdown retinoblastoma cell models
Supplementary Data 25. Genes differentially expressed in retinoblastoma cell lines after MYCN-knockdown. Comparison of RNAseq from 4 MYCN-knockdown retinoblastoma cell lines, RB355, RB522, RB3823 and WERI-Rb1 was performed using sleuth.
ens_gene	gene_symbol	target_id	pval	qval	b			gene_symbol	b_aggr	target_id
ENSG00000153107	ANAPC1	ENST00000341068.8	3.06049e-09	6.49658e-05	-0.83882			UBR3	4.64444
ENSG00000165732	DDX21	ENST00000354185.9	4.29668e-09	6.49658e-05	-0.830371			APLP2	3.37401
ENSG00000080608	PUM3	ENST00000397885.3	9.17528e-09	9.21779e-05	-0.726671			CDK14	3.19033
ENSG00000142864	SERBP1	ENST00000361219.10	1.2945e-08	9.21779e-05	-0.89746			BTBD8	3.1729
ENSG00000142864	SERBP1	ENST00000370994.8	1.52411e-08	9.21779e-05	-0.857075			EML4	3.01891
ENSG00000136718	IMP4	ENST00000259239.8	3.4045e-08	0.000154829	-0.771901			PAFAH1B1	2.89086
ENSG00000108179	PPIF	ENST00000225174.8	3.58401e-08	0.000154829	-0.767873			PLSCR3	2.86235
ENSG00000052749	RRP12	ENST00000491313.5	6.82033e-08	0.000257808	-0.802516			C1orf21	2.69397
ENSG00000170515	PA2G4	ENST00000303305.11	7.80761e-08	0.000262336	-0.74578			PEA15	2.40571
ENSG00000163811	WDR43	ENST00000407426.8	9.05716e-08	0.000273888	-0.638027			POU5F1	2.13951
ENSG00000140905	GCSH	ENST00000315467.9	1.26979e-07	0.000344014	-0.749021			GUSBP3	2.09914
ENSG00000110958	PTGES3	ENST00000262033.11	1.3804e-07	0.000344014	-0.633548			DNAJC25-GNG10	2.08454
ENSG00000053372	MRTO4	ENST00000330263.5	1.4789e-07	0.000344014	-0.758084			PGA3	2.04988
ENSG00000128050	PAICS	ENST00000512576.3	1.66654e-07	0.000359974	-0.629966			MFSD6	2.04299
ENSG00000173706	HEG1	ENST00000311127.9	2.08203e-07	0.000382798	0.538685			SLC4A5	2.01288
ENSG00000073536	NLE1	ENST00000442241.9	2.24137e-07	0.000382798	-0.779717			CCDC180	1.86246
ENSG00000117597	UTP25	ENST00000491415.7	2.31127e-07	0.000382798	-0.760896			PIGZ	1.81753
ENSG00000281917	SLC16A1	ENST00000630362.3	2.40514e-07	0.000382798	-0.543954			GALK1	1.80478
ENSG00000155380	SLC16A1	ENST00000369626.8	2.40514e-07	0.000382798	-0.543954			KANSL1	1.80425
ENSG00000114391	RPL24	ENST00000394077.8	2.72436e-07	0.000399236	-0.907652			CNTNAP3B	1.79629
ENSG00000164163	ABCE1	ENST00000296577.9	2.77247e-07	0.000399236	-0.64992			KAT2B	1.79092
ENSG00000084774	CAD	ENST00000264705.9	2.91698e-07	0.000400952	-0.56313			FSBP	1.77966
ENSG00000136111	TBC1D4	ENST00000648194.1	3.21955e-07	0.000401536	-0.809861			DENND5A	1.72811
ENSG00000139514	SLC7A1	ENST00000380752.10	3.22472e-07	0.000401536	-0.572347			PPP2CB	1.72581
ENSG00000065183	WDR3	ENST00000349139.6	3.40743e-07	0.000401536	-0.582759			SLC39A5	1.61095
ENSG00000004478	FKBP4	ENST00000001008.6	3.60001e-07	0.000401536	-0.610028			ZFYVE26	1.58486
ENSG00000285317	DNAJC8	ENST00000645856.2	3.81595e-07	0.000401536	-0.660417			ACP2	1.52403
ENSG00000126698	DNAJC8	ENST00000263697.6	3.81595e-07	0.000401536	-0.660417			SMPD1	1.28032
ENSG00000136875	PRPF4	ENST00000374198.5	3.85071e-07	0.000401536	-0.792076			LMOD1	0.910765
ENSG00000123213	NLN	ENST00000502464.5	4.10866e-07	0.000414153	-0.626239			SCN3B	0.862474
ENSG00000140350	ANP32A	ENST00000465139.6	4.90954e-07	0.000478917	-0.683077			CLIP3	0.84671
ENSG00000147874	HAUS6	ENST00000380502.8	5.5955e-07	0.000515123	-0.579164			OPTN	0.827571
ENSG00000164182	NDUFAF2	ENST00000296597.10	5.62138e-07	0.000515123	-0.740955			TIMP3	0.820183
ENSG00000136933	RABEPK	ENST00000259460.12	6.34584e-07	0.000564406	-0.746978			NRL	0.784948
ENSG00000166197	NOLC1	ENST00000477977.1	6.72153e-07	0.000580741	-0.653662			FNDC5	0.77278
ENSG00000173473	SMARCC1	ENST00000254480.10	8.3723e-07	0.000703273	-0.533127			ATP8A2	0.726595
ENSG00000113732	ATP6V0E1	ENST00000519374.6	8.77341e-07	0.000717049	-0.649806			RS1	0.715849
ENSG00000065911	MTHFD2	ENST00000394053.7	9.37367e-07	0.000745947	-0.628255			PCDHAC2	0.701289
ENSG00000141384	TAF4B	ENST00000418698.3	9.77727e-07	0.000758114	-1.17529			PCK2	0.697074
ENSG00000120158	RCL1	ENST00000448872.6	1.20937e-06	0.000907689	-1.07593			POLD4	0.679651
ENSG00000184428	TOP1MT	ENST00000519977.5	1.23066e-06	0.000907689	-0.916464			ABCA7	0.668189
ENSG00000099194	SCD	ENST00000370355.3	1.40479e-06	0.00101145	-0.548187			CACNA1G	0.666087
ENSG00000261884		ENST00000575231.1	1.46157e-06	0.00102786	-0.828273			SLC17A7	0.656359
ENSG00000082516	GEMIN5	ENST00000285873.8	1.57898e-06	0.00108519	-0.597862			RBCK1	0.655563
ENSG00000114686	MRPL3	ENST00000264995.8	1.67179e-06	0.00110583	-0.648863			ARHGEF11	0.638597
ENSG00000204856	FAM216A	ENST00000546396.1	1.68215e-06	0.00110583	-0.65432			ENO2	0.61619
ENSG00000179958	DCTPP1	ENST00000319285.5	1.7917e-06	0.00114021	-0.839008			SLC8A1	0.609748
ENSG00000179295	PTPN11	ENST00000351677.7	1.83584e-06	0.00114021	-0.597604			CHRNA3	0.602887
ENSG00000120800	UTP20	ENST00000261637.5	1.84756e-06	0.00114021	-0.638028			PLEKHB1	0.597936
ENSG00000122034	GTF3A	ENST00000466776.5	1.8975e-06	0.00114761	-0.781864			ANKRD52	0.597302
ENSG00000184178	SCFD2	ENST00000401642.8	1.95466e-06	0.001159	-0.745844			GNGT2	0.59213
ENSG00000164818	DNAAF5	ENST00000297440.11	2.05204e-06	0.00119334	-0.769817			GRIPAP1	0.586532
ENSG00000144867	SRPRB	ENST00000466490.7	2.18621e-06	0.00124738	-0.659584			TMEM41A	0.57117
ENSG00000284901	RUVBL1	ENST00000643444.2	2.30411e-06	0.00124876	-0.513091			TRAK1	0.546097
ENSG00000175792	RUVBL1	ENST00000322623.10	2.30411e-06	0.00124876	-0.513091			ATP1B2	0.539193
ENSG00000183134	PTGDR2	ENST00000332539.5	2.31253e-06	0.00124876	-0.99434			HEG1	0.538685
ENSG00000134440	NARS1	ENST00000256854.10	2.381e-06	0.00126318	-0.684342			TLE4	0.516726
ENSG00000160216	AGPAT3	ENST00000291572.13	2.62072e-06	0.00134706	0.466845			DLG4	0.508548
ENSG00000116353	MECR	ENST00000263702.11	2.62819e-06	0.00134706	-0.58981			HGSNAT	0.503439
ENSG00000119547	ONECUT2	ENST00000491143.3	2.73334e-06	0.00136519	-0.456385			ARMC9	0.494998
ENSG00000160214	RRP1	ENST00000471909.1	2.75386e-06	0.00136519	-0.553194			TECPR2	0.491759
ENSG00000179598	PLD6	ENST00000321560.4	3.01068e-06	0.00146843	-1.02516			MYL6	0.484499
ENSG00000138442	WDR12	ENST00000261015.5	3.10433e-06	0.00149008	-0.486411			MTX1	0.484486
ENSG00000138095	LRPPRC	ENST00000260665.12	3.1844e-06	0.00150463	-0.46707			KCTD2	0.481553
ENSG00000181163	NPM1	ENST00000393820.2	3.29728e-06	0.001534	-0.646891			CUEDC1	0.473429
ENSG00000107937	GTPBP4	ENST00000360803.9	3.59123e-06	0.00164543	-0.450002			AGPAT3	0.466845
ENSG00000180891	CUEDC1	ENST00000577830.6	3.69709e-06	0.00166866	0.473429			SEZ6L2	0.460943
ENSG00000100714	MTHFD1	ENST00000545908.6	3.80915e-06	0.00167055	-0.544413			CLIP1	0.454594
ENSG00000120699	EXOSC8	ENST00000481013.1	3.81177e-06	0.00167055	-0.581453			SLC48A1	0.45193
ENSG00000239672	NME1	ENST00000393196.8	4.00678e-06	0.00172379	-0.775663			PGM2L1	0.446875
ENSG00000165644	COMTD1	ENST00000372538.8	4.04725e-06	0.00172379	-0.611426			RALGPS2	0.446625
ENSG00000198931	APRT	ENST00000378364.8	4.11522e-06	0.00172839	-0.661805			CELF3	0.442918
ENSG00000099901	RANBP1	ENST00000448394.2	4.50478e-06	0.00182165	-0.599824			PRICKLE2	0.439911
ENSG00000089048	ESF1	ENST00000202816.5	4.51669e-06	0.00182165	-0.490116			BAZ2B	0.437762
ENSG00000146731	CCT6A	ENST00000466479.1	4.63284e-06	0.00182165	-0.501194			HIPK1	0.432275
ENSG00000285493	NRL	ENST00000646526.2	4.63847e-06	0.00182165	0.945606			ZNF512B	0.417727
ENSG00000129535	NRL	ENST00000561028.6	4.63847e-06	0.00182165	0.945606			NISCH	0.416576
ENSG00000117395	EBNA1BP2	ENST00000236051.3	4.72004e-06	0.00182992	-0.57412			EGFLAM	0.412253
ENSG00000142207	URB1	ENST00000382751.4	5.38821e-06	0.00206252	-0.651458			CREBL2	0.411362
ENSG00000122034	GTF3A	ENST00000482655.2	5.5133e-06	0.00208403	-0.626483			RAB3B	0.401439
ENSG00000166257	SCN3B	ENST00000527125.1	5.84244e-06	0.00215759	0.862474			NOL4L	0.398455
ENSG00000181163	NPM1	ENST00000296930.9	5.85061e-06	0.00215759	-0.642109			KCTD7	0.379675
ENSG00000288121	MDN1	ENST00000673332.1	6.02946e-06	0.00217061	-0.529583			RNF11	0.376253
ENSG00000112159	MDN1	ENST00000369393.8	6.02946e-06	0.00217061	-0.529583			NUCB2	0.375007
ENSG00000165609	NUDT5	ENST00000491614.6	6.29692e-06	0.00223948	-0.520977			NA	0.369815	ENST00000446716.5
ENSG00000172115	CYCS	ENST00000409764.5	6.36889e-06	0.00223948	-0.60436			QPRT	0.361647
ENSG00000145604	SKP2	ENST00000274255.11	6.71378e-06	0.00232354	-0.558205			JARID2	0.359332
ENSG00000160208	RRP1B	ENST00000340648.6	6.76161e-06	0.00232354	-0.539632			CDKL5	0.359014
ENSG00000128059	PPAT	ENST00000264220.6	7.02118e-06	0.00236864	-0.516824			SYNJ2BP	0.358712
ENSG00000163811	WDR43	ENST00000466067.1	7.04954e-06	0.00236864	-0.706259			CEP164	0.355428
ENSG00000077348	EXOSC5	ENST00000221233.9	7.15074e-06	0.00237625	-1.0573			ANKRD33B	0.331344
ENSG00000005100	DHX33	ENST00000225296.8	7.89164e-06	0.00259395	-0.505529			GDF11	0.327609
ENSG00000150753	CCT5	ENST00000280326.9	8.38658e-06	0.00272699	-0.513807			WIPF2	0.32283
ENSG00000196305	IARS1	ENST00000443024.7	8.69136e-06	0.00279603	-0.664512			HYPK	-0.294836
ENSG00000132199	ENOSF1	ENST00000647584.2	9.11248e-06	0.00290065	-0.466913			TTC19	-0.300717
ENSG00000182606	TRAK1	ENST00000341421.7	9.88812e-06	0.00311476	0.546097			MALSU1	-0.301398
ENSG00000110906	KCTD10	ENST00000228495.11	1.01177e-05	0.00313213	-0.76583			FBRSL1	-0.315309
ENSG00000186193	SAPCD2	ENST00000409687.5	1.01771e-05	0.00313213	-0.530804			POU4F1	-0.317164
ENSG00000124571	XPO5	ENST00000455854.2	1.0254e-05	0.00313213	-0.581724			LAPTM4B	-0.318082
ENSG00000116455	WDR77	ENST00000235090.10	1.07151e-05	0.00321105	-0.667666			SF3B2	-0.318148
ENSG00000106789	CORO2A	ENST00000375077.5	1.07247e-05	0.00321105	-0.518924			PABPC4	-0.318423
ENSG00000134001	EIF2S1	ENST00000256383.10	1.1533e-05	0.00341919	-0.531516			B4GALT5	-0.321078
ENSG00000145919	BOD1	ENST00000311086.9	1.22503e-05	0.00359658	-0.477706			MIS18BP1	-0.321813
ENSG00000103356	EARS2	ENST00000449606.7	1.23906e-05	0.00360281	-0.569971			MEX3A	-0.324421
ENSG00000156471	PTDSS1	ENST00000517309.6	1.29109e-05	0.00371833	-0.600503			ZNF3	-0.324905
ENSG00000123240	OPTN	ENST00000378757.6	1.32563e-05	0.00378181	0.827571			EIF3B	-0.325745
ENSG00000041988	THAP3	ENST00000377627.7	1.49086e-05	0.00421343	-0.507807			U2SURP	-0.325815
ENSG00000163938	GNL3	ENST00000418458.6	1.52383e-05	0.00426671	-0.697986			TMX1	-0.326384
ENSG00000183605	SFXN4	ENST00000490417.6	1.58435e-05	0.00439547	-0.516842			RIF1	-0.327358
ENSG00000268173		ENST00000593731.1	1.70143e-05	0.00467738	-0.53476			KNOP1	-0.328286
ENSG00000161960	EIF4A1	ENST00000581841.1	1.79003e-05	0.00484038	-1.3325			EIF1AX	-0.331876
ENSG00000099800	TIMM13	ENST00000215570.8	1.79273e-05	0.00484038	-0.571716			RAD50	-0.334074
ENSG00000186687	LYRM7	ENST00000379380.9	1.87286e-05	0.00501199	-0.428389			CBX3	-0.337192
ENSG00000117280	RAB29	ENST00000367139.8	1.89622e-05	0.00502474	-0.695502			TMEM183A	-0.337389
ENSG00000146701	MDH2	ENST00000432020.2	1.91086e-05	0.00502474	-0.448681			SRSF1	-0.338827
ENSG00000013297	CLDN11	ENST00000064724.8	2.07212e-05	0.00540181	-0.765659			DDX56	-0.339099
ENSG00000166012	TAF1D	ENST00000323981.6	2.09073e-05	0.00540374	-0.484199			MRPS23	-0.339413
ENSG00000005156	LIG3	ENST00000378526.9	2.18089e-05	0.00558898	-0.437682			SQLE	-0.344032
ENSG00000117877	POLR1G	ENST00000589804.1	2.26323e-05	0.00575126	-3.36188			ALG5	-0.345306
ENSG00000100304	TTLL12	ENST00000484711.1	2.29702e-05	0.00578849	-0.620745			HELLS	-0.348144
ENSG00000213918	DNASE1	ENST00000576792.1	2.38725e-05	0.00596615	-0.774896			SRPK1	-0.349888
ENSG00000243232	PCDHAC2	ENST00000673410.1	2.60553e-05	0.00640747	0.904365			DIPK1B	-0.350492
ENSG00000071539	TRIP13	ENST00000166345.8	2.60621e-05	0.00640747	-0.913889			TCF3	-0.352346
ENSG00000177192	PUS1	ENST00000376649.8	2.64911e-05	0.00642412	-0.494851			TRA2B	-0.352626
ENSG00000125485	DDX31	ENST00000372155.2	2.65547e-05	0.00642412	-0.904624			GTF2F2	-0.352991
ENSG00000109519	GRPEL1	ENST00000264954.5	2.75926e-05	0.00662222	-0.543483			SRP68	-0.35391
ENSG00000155660	PDIA4	ENST00000652332.1	3.01014e-05	0.0071494	-0.804346			UBE2G2	-0.354283
ENSG00000070669	ASNS	ENST00000394308.8	3.04506e-05	0.0071494	-0.636256			PNO1	-0.355275
ENSG00000057019	DCBLD2	ENST00000326840.11	3.04984e-05	0.0071494	-0.667862			GORASP2	-0.355384
ENSG00000108883	EFTUD2	ENST00000426333.7	3.19588e-05	0.00739838	-0.487009			EIF5B	-0.360088
ENSG00000165434	PGM2L1	ENST00000298198.5	3.20499e-05	0.00739838	0.446875			DCUN1D5	-0.361765
ENSG00000254093	PINX1	ENST00000314787.8	3.25688e-05	0.00743829	-0.532853			TSR1	-0.3622
ENSG00000198604	BAZ1A	ENST00000556314.2	3.27147e-05	0.00743829	-0.601058			COA7	-0.363964
ENSG00000101361	NOP56	ENST00000462630.5	3.48417e-05	0.00785979	-0.466872			PNPT1	-0.364514
ENSG00000161980	POLR3K	ENST00000293860.6	3.50883e-05	0.00785979	-0.48193			NOL7	-0.366593
ENSG00000148843	PDCD11	ENST00000369797.8	3.6578e-05	0.00813046	-0.509894			EIF2S2	-0.368446
ENSG00000144381	HSPD1	ENST00000388968.8	3.69903e-05	0.00813046	-0.535993			NOP58	-0.371642
ENSG00000132694	ARHGEF11	ENST00000368194.8	3.71033e-05	0.00813046	0.638597			F2R	-0.373234
ENSG00000164934	DCAF13	ENST00000612750.5	3.78536e-05	0.00822271	-0.528578			ECPAS	-0.373865
ENSG00000124207	CSE1L	ENST00000469700.1	3.80681e-05	0.00822271	-0.588559			GLRX2	-0.374603
ENSG00000169213	RAB3B	ENST00000371655.4	4.00389e-05	0.00858707	0.401439			UCHL5	-0.376637
ENSG00000198604	BAZ1A	ENST00000360310.6	4.2389e-05	0.00902706	-0.520813			EME1	-0.376653
ENSG00000113013	HSPA9	ENST00000649578.1	4.38438e-05	0.00927159	-0.904914			EIF1	-0.377026
ENSG00000133627	ACTR3B	ENST00000256001.13	4.48982e-05	0.00942861	-1.00523			HNRNPD	-0.377775
ENSG00000121579	NAA50	ENST00000240922.8	4.53151e-05	0.00945055	-0.449118			LSG1	-0.382915
ENSG00000136875	PRPF4	ENST00000374199.9	4.77315e-05	0.0098863	-1.04131			GNPDA1	-0.385496
ENSG00000173145	NOC3L	ENST00000371361.3	5.10922e-05	0.0105104	-0.510952			NA	-0.385958	ENST00000456057.5
ENSG00000120705	ETF1	ENST00000360541.10	5.24721e-05	0.0107213	-0.405907			SRP72	-0.38659
ENSG00000183431	SF3A3	ENST00000373019.5	5.32074e-05	0.0107986	-0.405389			XXYLT1	-0.387819
ENSG00000152219	ARL14EP	ENST00000282032.4	5.3973e-05	0.010881	-0.455935			GSR	-0.389457
ENSG00000109133	TMEM33	ENST00000504986.6	5.45805e-05	0.0109306	-0.405043			ITPRIPL1	-0.391846
ENSG00000179564	LSMEM2	ENST00000316436.4	5.49693e-05	0.010936	-0.535422			CNPY2	-0.393654
ENSG00000141994	DUS3L	ENST00000590343.1	5.58989e-05	0.0110482	-0.66331			PRDX4	-0.394098
ENSG00000160818	GPATCH4	ENST00000368232.9	5.93755e-05	0.0116592	-0.537515			MED14	-0.395043
ENSG00000185818	NAT8L	ENST00000423729.3	6.07982e-05	0.0118615	-0.507297			SRSF2	-0.396876
ENSG00000171497	PPID	ENST00000307720.4	6.1475e-05	0.0119167	-0.641216			MAK16	-0.397667
ENSG00000163349	HIPK1	ENST00000626993.2	6.24574e-05	0.011919	0.432275			CLPTM1L	-0.399623
ENSG00000165102	HGSNAT	ENST00000379644.9	6.25276e-05	0.011919	0.503439			TIMM44	-0.40036
ENSG00000073060	SCARB1	ENST00000339570.9	6.30842e-05	0.011919	-0.446599			BAG1	-0.400866
ENSG00000112996	MRPS30	ENST00000230914.4	6.31302e-05	0.011919	-0.583074			C15orf61	-0.401503
ENSG00000126457	PRMT1	ENST00000527866.1	6.34578e-05	0.011919	-0.503256			RAP2B	-0.401637
ENSG00000108474	PIGL	ENST00000431149.5	6.41326e-05	0.0119714	-0.56831			CENPU	-0.403082
ENSG00000072041	SLC6A15	ENST00000266682.10	6.62282e-05	0.0122782	-1.00304			MCM4	-0.403312
ENSG00000182199	SHMT2	ENST00000328923.8	6.65883e-05	0.0122782	-0.408852			EIF3J	-0.403854
ENSG00000107262	BAG1	ENST00000634734.2	6.828e-05	0.0125139	-0.400866			TOMM20	-0.404114
ENSG00000175482	POLD4	ENST00000529704.5	6.89314e-05	0.0125571	0.679651			PAWR	-0.404943
ENSG00000089094	KDM2B	ENST00000611216.4	7.07666e-05	0.0128143	-0.55039			TMEM33	-0.405043
ENSG00000146963	LUC7L2	ENST00000263545.7	7.18882e-05	0.0128761	-0.688169			RPUSD2	-0.405247
ENSG00000183527	PSMG1	ENST00000331573.8	7.19597e-05	0.0128761	-0.630931			SEPTIN11	-0.405269
ENSG00000125826	RBCK1	ENST00000356286.10	7.68895e-05	0.0136684	0.655563			LTV1	-0.405339
ENSG00000163637	PRICKLE2	ENST00000638394.2	7.72913e-05	0.0136684	0.439911			SF3A3	-0.405389
ENSG00000198498	TMA16	ENST00000513272.5	7.78529e-05	0.0136876	-0.564593			ETF1	-0.405907
ENSG00000138182	KIF20B	ENST00000260753.8	8.08284e-05	0.0140841	-0.564559			NOL11	-0.406658
ENSG00000148335	NTMT1	ENST00000482347.1	8.10395e-05	0.0140841	-0.58036			POLR1B	-0.407816
ENSG00000067533	RRP15	ENST00000491428.1	8.41328e-05	0.014416	-0.454831			DKC1	-0.408795
ENSG00000166311	SMPD1	ENST00000526280.1	8.42748e-05	0.014416	1.28032			MPHOSPH10	-0.408829
ENSG00000090273	NUDC	ENST00000321265.10	8.43793e-05	0.014416	-0.433885			SHMT2	-0.408852
ENSG00000144381	HSPD1	ENST00000491249.1	8.54378e-05	0.0145148	-0.555892			SRSF8	-0.409359
ENSG00000273604	EPOP	ENST00000621654.2	8.96091e-05	0.0151384	-0.618294			TMEM120A	-0.410082
ENSG00000179295	PTPN11	ENST00000635625.1	9.05548e-05	0.0152132	-0.561492			TGS1	-0.413764
ENSG00000113649	TCERG1	ENST00000296702.9	9.12147e-05	0.0152394	-0.541641			UBE2S	-0.414443
ENSG00000153944	MSI2	ENST00000675379.1	9.26657e-05	0.0152553	-0.42586			TOMM5	-0.418265
ENSG00000132932	ATP8A2	ENST00000381655.7	9.27333e-05	0.0152553	0.726595			CNIH4	-0.419035
ENSG00000172115	CYCS	ENST00000305786.7	9.28233e-05	0.0152553	-0.398597			RAN	-0.419136
ENSG00000114125	RNF7	ENST00000273480.4	9.66236e-05	0.015794	-0.513314			C19orf12	-0.421541
ENSG00000144357	UBR3	ENST00000272793.10	0.000107141	0.0172997	4.64444			RBM12	-0.423089
ENSG00000101361	NOP56	ENST00000415272.2	0.000107439	0.0172997	-0.719501			PSMD12	-0.425207
ENSG00000130935	NOL11	ENST00000253247.9	0.000107551	0.0172997	-0.406658			MSI2	-0.42586
ENSG00000135372	NAT10	ENST00000534509.1	0.000108792	0.0174053	-0.678788			LYRM7	-0.428389
ENSG00000130810	PPAN	ENST00000486482.1	0.000109358	0.0174053	-0.508698			RPUSD4	-0.429017
ENSG00000080644	CHRNA3	ENST00000326828.6	0.000110594	0.0175055	0.602887			PWP1	-0.42903
ENSG00000139645	ANKRD52	ENST00000267116.8	0.000111146	0.0175055	0.597302			EIF3I	-0.429044
ENSG00000134697	GNL2	ENST00000373062.8	0.000117688	0.0183165	-0.679605			PFDN2	-0.429214
ENSG00000119335	SET	ENST00000372692.8	0.000117791	0.0183165	-0.611035			MAD2L1	-0.429962
ENSG00000131791	PRKAB2	ENST00000254101.4	0.000118112	0.0183165	-0.705649			IMPDH2	-0.431068
ENSG00000127928	GNGT1	ENST00000248572.10	0.000119893	0.0184978	-0.924464			PIMREG	-0.432545
ENSG00000143924	EML4	ENST00000401738.3	0.000120924	0.0185622	3.01891			EIF5	-0.433749
ENSG00000214160	ALG3	ENST00000411922.5	0.000122863	0.0187646	-0.515472			NUDC	-0.433885
ENSG00000138758	SEPTIN11	ENST00000264893.10	0.000127327	0.0193214	-0.412966			EIF3A	-0.434391
ENSG00000117877	POLR1G	ENST00000309424.8	0.000127787	0.0193214	-0.609512			TFAM	-0.434799
ENSG00000145293	ENOPH1	ENST00000273920.8	0.000132131	0.0198788	-0.505879			LIG3	-0.437682
ENSG00000183018	SPNS2	ENST00000570979.1	0.000133947	0.0200522	-0.815026			CD74	-0.437904
ENSG00000118939	UCHL3	ENST00000377595.8	0.000138717	0.020664	-0.48457			GSPT1	-0.439372
ENSG00000070423	RNF126	ENST00000590885.6	0.000139721	0.0207115	-0.529141			CDK4	-0.44073
ENSG00000211584	SLC48A1	ENST00000442218.3	0.00014078	0.0207386	0.45193			KCTD12	-0.441179
ENSG00000184220	CMSS1	ENST00000421999.8	0.000141275	0.0207386	-0.538949			EIF3CL	-0.441499
ENSG00000174780	SRP72	ENST00000642900.1	0.000143163	0.0209142	-0.38659			RSL1D1	-0.445189
ENSG00000134987	WDR36	ENST00000612402.4	0.000144082	0.0209473	-0.529005			SCARB1	-0.446599
ENSG00000257727	CNPY2	ENST00000546466.5	0.000145348	0.0209972	-0.393654			AP1AR	-0.446707
ENSG00000116120	FARSB	ENST00000281828.8	0.000145814	0.0209972	-0.467977			TIMM50	-0.447019
ENSG00000163900	TMEM41A	ENST00000484062.1	0.000153387	0.021983	0.57117			MRPL11	-0.447994
ENSG00000165264	NDUFB6	ENST00000366466.5	0.000154801	0.0220734	-0.546399			MDH2	-0.448681
ENSG00000104888	SLC17A7	ENST00000221485.8	0.000155818	0.0220734	0.656359			RAD18	-0.448906
ENSG00000165271	NOL6	ENST00000297990.9	0.000156207	0.0220734	-0.693437			NAA50	-0.449118
ENSG00000114166	KAT2B	ENST00000468111.1	0.00015966	0.0224563	1.79092			GTPBP4	-0.450002
ENSG00000278372	MYO19	ENST00000631888.1	0.000167053	0.0232677	-0.47144			CLNS1A	-0.454619
ENSG00000278259	MYO19	ENST00000621550.4	0.000167053	0.0232677	-0.47144			RRP15	-0.454831
ENSG00000075785	RAB7A	ENST00000674593.1	0.000167737	0.0232677	-0.468435			ARL14EP	-0.455935
ENSG00000111674	ENO2	ENST00000545045.6	0.000168818	0.0233107	0.61619			ONECUT2	-0.456385
ENSG00000011260	UTP18	ENST00000225298.12	0.000173423	0.0238225	-0.46196			YBX3	-0.45783
ENSG00000137876	RSL24D1	ENST00000260443.9	0.0001741	0.0238225	-0.510307			UTP18	-0.46196
ENSG00000243232	PCDHAC2	ENST00000613766.1	0.000176719	0.0238327	0.498214			ELAC2	-0.465428
ENSG00000180901	KCTD2	ENST00000375286.7	0.000176865	0.0238327	0.481553			ENOSF1	-0.466913
ENSG00000105270	CLIP3	ENST00000360535.9	0.000176934	0.0238327	0.84671			LRPPRC	-0.46707
ENSG00000134001	EIF2S1	ENST00000466499.6	0.000177326	0.0238327	-0.545176			COX11	-0.467311
ENSG00000115053	NCL	ENST00000322723.9	0.000178628	0.0239013	-0.532774			BRIX1	-0.467526
ENSG00000284009	PLSCR3	ENST00000639780.1	0.000183599	0.024351	2.86235			FARSB	-0.467977
ENSG00000187838	PLSCR3	ENST00000324822.15	0.000183599	0.024351	2.86235			RAB7A	-0.468435
ENSG00000135316	SYNCRIP	ENST00000616122.4	0.000184762	0.0243982	-0.481989			LSM5	-0.468829
ENSG00000068697	LAPTM4A	ENST00000175091.5	0.000187876	0.0247017	-0.967019			SSB	-0.470377
ENSG00000072041	SLC6A15	ENST00000450363.3	0.000192318	0.0250565	-0.924854			NOL8	-0.47055
ENSG00000136273	HUS1	ENST00000258774.10	0.000192352	0.0250565	-0.571404			MYO19	-0.47144
ENSG00000133943	DGLUCY	ENST00000256324.14	0.000193061	0.0250565	-0.506285			PAK1IP1	-0.472703
ENSG00000130826	DKC1	ENST00000369550.10	0.000196985	0.0253577	-0.37533			SNRPD1	-0.47543
ENSG00000148840	PPRC1	ENST00000413464.6	0.000197059	0.0253577	-0.609409			ANKRD18B	-0.476342
ENSG00000102104	RS1	ENST00000379984.4	0.000198811	0.0254748	0.715849			BOD1	-0.477706
ENSG00000116191	RALGPS2	ENST00000367634.6	0.000204174	0.0259583	0.446625			ZNF593OS	-0.477855
ENSG00000106829	TLE4	ENST00000461758.6	0.00020498	0.0259583	0.516726			NUP93	-0.481504
ENSG00000184787	UBE2G2	ENST00000345496.7	0.00020516	0.0259583	-0.354283			POLR3K	-0.48193
ENSG00000137124	ALDH1B1	ENST00000377698.4	0.000206196	0.0259806	-0.60127			SYNCRIP	-0.481989
ENSG00000008086	CDKL5	ENST00000623535.2	0.000208242	0.0261296	0.359014			VPS4B	-0.482166
ENSG00000113460	BRIX1	ENST00000336767.6	0.000210266	0.0262745	-0.467526			TAF1D	-0.484199
ENSG00000134308	YWHAQ	ENST00000238081.8	0.000212349	0.0263454	-0.503314			UCHL3	-0.48457
ENSG00000138385	SSB	ENST00000260956.9	0.000212575	0.0263454	-0.470377			NUFIP1	-0.485133
ENSG00000133104	SPART	ENST00000355182.8	0.000213766	0.0263741	-3.9311			SRI	-0.486182
ENSG00000123545	NDUFAF4	ENST00000316149.8	0.000214607	0.0263741	-0.496171			WDR12	-0.486411
ENSG00000168495	POLR3D	ENST00000519237.5	0.000215423	0.0263741	-0.503329			EFTUD2	-0.487009
ENSG00000105821	DNAJC2	ENST00000379263.8	0.000225905	0.0275458	-0.49742			ESF1	-0.490116
ENSG00000101187	SLCO4A1	ENST00000451793.1	0.000227496	0.0276285	-0.706239			PUS1	-0.494851
ENSG00000096063	SRPK1	ENST00000373825.7	0.000228807	0.0276765	-0.349888			NDUFAF4	-0.496171
ENSG00000131791	PRKAB2	ENST00000496858.1	0.000232388	0.0278904	-0.598883			DNAJC2	-0.49742
ENSG00000105176	URI1	ENST00000392271.6	0.00023242	0.0278904	-0.640453			PFKP	-0.500317
ENSG00000177425	PAWR	ENST00000328827.9	0.000235147	0.027951	-0.404943			CCT6A	-0.501194
ENSG00000243335	KCTD7	ENST00000639828.1	0.000235872	0.027951	0.379675			CYCS	-0.501478
ENSG00000102967	DHODH	ENST00000219240.9	0.000235909	0.027951	-0.526779			PRMT1	-0.503256
ENSG00000107581	EIF3A	ENST00000369144.8	0.000236622	0.027951	-0.434391			YWHAQ	-0.503314
ENSG00000183023	SLC8A1	ENST00000406785.6	0.000242771	0.0285266	0.609748			DHX33	-0.505529
ENSG00000198885	ITPRIPL1	ENST00000361124.5	0.000243382	0.0285266	-0.391846			ENOPH1	-0.505879
ENSG00000156261	CCT8	ENST00000432178.5	0.000246237	0.0287498	-0.537642			AMD1	-0.505969
ENSG00000132535	DLG4	ENST00000399506.9	0.000248388	0.0288895	0.508548			DGLUCY	-0.506285
ENSG00000104980	TIMM44	ENST00000600000.1	0.000251758	0.0291692	-0.40036			NAT8L	-0.507297
ENSG00000285301	BOP1	ENST00000642409.2	0.000255384	0.0292495	-0.603098			THAP3	-0.507807
ENSG00000261236	BOP1	ENST00000569669.6	0.000255384	0.0292495	-0.603098			PPAN	-0.508698
ENSG00000135931	ARMC9	ENST00000611582.5	0.000256068	0.0292495	0.494998			PDCD11	-0.509894
ENSG00000178105	DDX10	ENST00000322536.8	0.00025632	0.0292495	-0.733626			RSL24D1	-0.510307
ENSG00000196700	ZNF512B	ENST00000369888.6	0.00026266	0.0298603	0.417727			ODC1	-0.510801
ENSG00000041802	LSG1	ENST00000265245.10	0.000264503	0.0299572	-0.382915			NOC3L	-0.510952
ENSG00000108106	UBE2S	ENST00000264552.14	0.000268437	0.0302092	-0.414443			RUVBL1	-0.513091
ENSG00000166166	TRMT61A	ENST00000299202.4	0.000268726	0.0302092	-0.632288			RNF7	-0.513314
ENSG00000167281	RBFOX3	ENST00000648001.1	0.000271098	0.030363	-0.594959			CCT5	-0.513807
ENSG00000153162	BMP6	ENST00000283147.7	0.000272946	0.0304572	-0.559604			KIF15	-0.515108
ENSG00000231945	VARS1	ENST00000425144.5	0.00027646	0.0307358	-0.667402			ALG3	-0.515472
ENSG00000243678	NME2	ENST00000512737.6	0.000278156	0.0308023	-0.567738			PPAT	-0.516824
ENSG00000107815	TWNK	ENST00000650396.1	0.000279753	0.0308023	-0.688304			SFXN4	-0.516842
ENSG00000089220	PEBP1	ENST00000261313.3	0.000280113	0.0308023	-0.571874			SLC19A1	-0.51732
ENSG00000123091	RNF11	ENST00000242719.4	0.000282595	0.0309626	0.376253			CORO2A	-0.518924
ENSG00000114767	RRP9	ENST00000232888.7	0.000284851	0.0310843	-0.829848			MZT1	-0.520883
ENSG00000058091	CDK14	ENST00000436577.3	0.000285762	0.0310843	3.19033			NUDT5	-0.520977
ENSG00000070831	CDC42	ENST00000656825.1	0.000290671	0.031505	-0.534969			DHODH	-0.526779
ENSG00000131368	MRPS25	ENST00000444840.6	0.000293913	0.0317426	-1.11074			UBE2K	-0.527603
ENSG00000198000	NOL8	ENST00000442668.7	0.000299315	0.032211	-0.47055			DCAF13	-0.528578
ENSG00000163931	TKT	ENST00000462138.6	0.000301135	0.032292	-0.551699			WDR36	-0.529005
ENSG00000083635	NUFIP1	ENST00000379161.5	0.000303082	0.0323859	-0.485133			RNF126	-0.529141
ENSG00000263465	SRSF8	ENST00000587424.2	0.000307477	0.0327398	-0.409359			MDN1	-0.529583
ENSG00000136527	TRA2B	ENST00000453386.7	0.000312171	0.033123	-0.352626			SAPCD2	-0.530804
ENSG00000205609	EIF3CL	ENST00000398944.7	0.00031471	0.0332756	-0.441499			NCL	-0.532774
ENSG00000127928	GNGT1	ENST00000428834.1	0.00031768	0.0334726	-1.71897			PINX1	-0.532853
ENSG00000086189	DIMT1	ENST00000199320.9	0.000320171	0.0335747	-0.908317			SMARCC1	-0.533127
ENSG00000197170	PSMD12	ENST00000357146.4	0.000320869	0.0335747	-0.425207			NA	-0.53476	ENST00000593731.1
ENSG00000006744	ELAC2	ENST00000338034.9	0.000326318	0.0340271	-0.465428			CDC42	-0.534969
ENSG00000078140	UBE2K	ENST00000261427.10	0.00032816	0.0341016	-0.694445			ZNF598	-0.535061
ENSG00000167721	TSR1	ENST00000301364.10	0.00034008	0.0352192	-0.3622			LSMEM2	-0.535422
ENSG00000196715	VKORC1L1	ENST00000434382.2	0.000347673	0.0358827	-3.04859			CCT8	-0.537642
ENSG00000112996	MRPS30	ENST00000507110.6	0.000357196	0.0367401	-0.60641			EIF2S1	-0.538346
ENSG00000108064	TFAM	ENST00000395377.2	0.000365243	0.0374405	-0.460141			OAZ1	-0.5393
ENSG00000123636	BAZ2B	ENST00000392782.5	0.000366632	0.0374559	0.437762			RRP1B	-0.539632
ENSG00000136045	PWP1	ENST00000412830.8	0.000374157	0.038096	-0.42903			TCERG1	-0.541641
ENSG00000174938	SEZ6L2	ENST00000308713.9	0.000383839	0.0389507	0.460943			GRPEL1	-0.543483
ENSG00000167962	ZNF598	ENST00000652647.1	0.000385908	0.0390296	-0.535061			SLC16A1	-0.543954
ENSG00000087269	NOP14	ENST00000507120.1	0.000390024	0.0392305	-0.858533			MTHFD1	-0.544413
ENSG00000160097	FNDC5	ENST00000496770.1	0.000391349	0.0392305	0.77278			HSPD1	-0.545943
ENSG00000126602	TRAP1	ENST00000575707.5	0.000392872	0.0392305	-0.623812			NDUFB6	-0.546399
ENSG00000102900	NUP93	ENST00000308159.10	0.000393083	0.0392305	-0.481504			SCD	-0.548187
ENSG00000173457	PPP1R14B	ENST00000392210.6	0.000397575	0.0395196	-0.604645			LRP3	-0.549135
ENSG00000274675	GTF2H2C_2	ENST00000616295.4	0.000398594	0.0395196	-2.74216			KDM2B	-0.55039
ENSG00000174547	MRPL11	ENST00000430466.6	0.000418105	0.0412376	-0.447994			TKT	-0.551699
ENSG00000189077	TMEM120A	ENST00000493111.7	0.000418649	0.0412376	-0.410082			RRP1	-0.553194
ENSG00000173950	XXYLT1	ENST00000310380.11	0.000431148	0.0423309	-0.387819			HSPE1	-0.554763
ENSG00000136261	BZW2	ENST00000630952.2	0.000434505	0.0425224	-1.2098			SKP2	-0.558205
ENSG00000284820		ENST00000446716.5	0.000436097	0.0425405	0.369815			BMP6	-0.559604
ENSG00000136450	SRSF1	ENST00000258962.5	0.000440272	0.0428097	-0.338827			BAZ1A	-0.560935
ENSG00000103342	GSPT1	ENST00000434724.7	0.000443646	0.0428218	-0.439372			CAD	-0.56313
ENSG00000119227	PIGZ	ENST00000412723.6	0.000444412	0.0428218	1.81753			KIF20B	-0.564559
ENSG00000230453	ANKRD18B	ENST00000290943.10	0.000444671	0.0428218	-0.476342			TMA16	-0.564593
ENSG00000239900	ADSL	ENST00000342312.9	0.00044606	0.0428218	-1.00481			SNRPF	-0.566955
ENSG00000113552	GNPDA1	ENST00000311337.11	0.00044765	0.0428384	-0.385496			NME2	-0.567738
ENSG00000116014	KISS1R	ENST00000234371.10	0.000458222	0.0435808	-1.41455			PIGL	-0.56831
ENSG00000125630	POLR1B	ENST00000263331.10	0.00045829	0.0435808	-0.407816			NIFK	-0.568692
ENSG00000143771	CNIH4	ENST00000468318.5	0.000462855	0.043792	-0.419035			EARS2	-0.569971
ENSG00000236782	ZNF593OS	ENST00000648649.1	0.000463407	0.043792	-0.477855			HUS1	-0.571404
ENSG00000155438	NIFK	ENST00000285814.9	0.000468248	0.0441116	-0.568692			TIMM13	-0.571716
ENSG00000138758	SEPTIN11	ENST00000506731.5	0.000470907	0.0442243	-0.397571			PEBP1	-0.571874
ENSG00000188687	SLC4A5	ENST00000480696.1	0.000485587	0.0454617	2.01288			SLC7A1	-0.572347
ENSG00000065150	IPO5	ENST00000651721.2	0.000507146	0.0471966	-0.506687			EBNA1BP2	-0.57412
ENSG00000067057	PFKP	ENST00000415005.6	0.000507238	0.0471966	-0.500317			HAUS6	-0.579164
ENSG00000130779	CLIP1	ENST00000648993.1	0.000513872	0.0476672	0.454594			PTPN11	-0.579548
ENSG00000253203	GUSBP3	ENST00000513408.6	0.000515838	0.0476935	2.09914			NTMT1	-0.58036
ENSG00000104695	PPP2CB	ENST00000520500.1	0.00051731	0.0476935	1.72581			EXOSC8	-0.581453
ENSG00000070081	NUCB2	ENST00000529010.6	0.00052474	0.0481251	0.375007			XPO5	-0.581724
ENSG00000107223	EDF1	ENST00000224073.6	0.000525174	0.0481251	-0.604462			WDR3	-0.582759
ENSG00000100234	TIMP3	ENST00000266085.7	0.000533167	0.0487099	0.820183			ZPR1	-0.588184
ENSG00000225921	NOL7	ENST00000451315.7	0.000535421	0.0487685	-0.366593			CSE1L	-0.588559
ENSG00000125977	EIF2S2	ENST00000374980.3	0.000538338	0.0487841	-0.368446			NUDCD1	-0.589335
ENSG00000115758	ODC1	ENST00000234111.9	0.000538819	0.0487841	-0.510801			MECR	-0.58981
ENSG00000120694	HSPH1	ENST00000320027.10	0.000543023	0.0488969	-0.596795			MRPS30	-0.594742
ENSG00000188342	GTF2F2	ENST00000340473.8	0.000543299	0.0488969	-0.352991			RBFOX3	-0.594959
ENSG00000170855	TRIAP1	ENST00000546954.2	0.000548697	0.0492362	-0.790745			HSPH1	-0.596795
ENSG00000163431	LMOD1	ENST00000367288.5	0.000554722	0.0495316	0.910765			GEMIN5	-0.597862
ENSG00000160818	GPATCH4	ENST00000415314.6	0.000555265	0.0495316	-0.992858			RANBP1	-0.599824
ENSG00000151690	MFSD6	ENST00000434582.5	0.000562659	0.0500436	2.04299			PTDSS1	-0.600503
ENSG00000124383	MPHOSPH10	ENST00000244230.7	0.000567345	0.0503123	-0.408829			ALDH1B1	-0.60127
ENSG00000151468	CCDC3	ENST00000378825.5	0.000579259	0.0511945	-1.79504			BOP1	-0.603098
ENSG00000229859	PGA3	ENST00000325558.11	0.000583166	0.0511945	2.04988			EDF1	-0.604462
ENSG00000181610	MRPS23	ENST00000313608.13	0.000583767	0.0511945	-0.339413			PPP1R14B	-0.604645
ENSG00000164318	EGFLAM	ENST00000322350.10	0.000584436	0.0511945	0.412253			PPRC1	-0.609409
ENSG00000104907	TRMT1	ENST00000357720.8	0.00058577	0.0511945	-2.36238			FKBP4	-0.610028
ENSG00000154920	EME1	ENST00000507616.1	0.00058745	0.0511945	-0.376653			SET	-0.611035
ENSG00000064687	ABCA7	ENST00000673773.1	0.000593349	0.0514443	0.668189			COMTD1	-0.611426
ENSG00000173726	TOMM20	ENST00000366607.5	0.000593719	0.0514443	-0.404114			MRPL34	-0.615395
ENSG00000168495	POLR3D	ENST00000306433.9	0.000610672	0.0526974	-1.00655			EPOP	-0.618294
ENSG00000108064	TFAM	ENST00000487519.6	0.000611666	0.0526974	-0.409457			RNASEH2B	-0.619311
ENSG00000171475	WIPF2	ENST00000323571.9	0.000619247	0.0531745	0.32283			TTLL12	-0.620745
ENSG00000104904	OAZ1	ENST00000590943.6	0.000621133	0.0531745	-0.5393			TRAP1	-0.623812
ENSG00000175768	TOMM5	ENST00000321301.7	0.000622479	0.0531745	-0.418265			NLN	-0.626239
ENSG00000078140	UBE2K	ENST00000503368.5	0.000625088	0.053247	-0.360762			MTHFD2	-0.628255
ENSG00000189195	BTBD8	ENST00000370378.5	0.000633127	0.0537405	3.1729			PAICS	-0.629966
ENSG00000254726	MEX3A	ENST00000532414.3	0.000634437	0.0537405	-0.324421			PSMG1	-0.630931
ENSG00000104687	GSR	ENST00000221130.11	0.000643047	0.0542024	-0.389457			TRMT61A	-0.632288
ENSG00000065150	IPO5	ENST00000261574.10	0.000643474	0.0542024	-0.783812			PTGES3	-0.633548
ENSG00000162441	LZIC	ENST00000400903.6	0.000658458	0.0551727	-2.99153			ASNS	-0.636256
ENSG00000180182	MED14	ENST00000324817.6	0.000658642	0.0551727	-0.395043			TXNDC17	-0.636631
ENSG00000136111	TBC1D4	ENST00000493487.1	0.000671213	0.0560704	-1.23826			UTP20	-0.638028
ENSG00000104549	SQLE	ENST00000265896.10	0.000678549	0.0562999	-0.344032			ATIC	-0.639091
ENSG00000136104	RNASEH2B	ENST00000645712.1	0.000680242	0.0562999	-0.619311			URI1	-0.640453
ENSG00000119950	MXI1	ENST00000651004.1	0.000680736	0.0562999	-0.680427			PPID	-0.641216
ENSG00000084234	APLP2	ENST00000338167.9	0.000682428	0.0562999	3.37401			NPM1	-0.6445
ENSG00000138035	PNPT1	ENST00000447944.7	0.000686285	0.0562999	-0.364514			IPO5	-0.645249
ENSG00000285226	PAK1IP1	ENST00000644756.2	0.000686993	0.0562999	-0.472703			MRPL3	-0.648863
ENSG00000111845	PAK1IP1	ENST00000379568.4	0.000686993	0.0562999	-0.472703			ATP6V0E1	-0.649806
ENSG00000283765		ENST00000639401.1	0.000696203	0.0569005	-0.650526			ABCE1	-0.64992
ENSG00000008083	JARID2	ENST00000397311.4	0.000704391	0.0574145	0.359332			NA	-0.650526	ENST00000639401.1
ENSG00000055044	NOP58	ENST00000264279.10	0.000712897	0.0579517	-0.371642			URB1	-0.651458
ENSG00000119969	HELLS	ENST00000371327.2	0.000719279	0.0583136	-0.348144			PRKAB2	-0.652266
ENSG00000145220	LYAR	ENST00000452476.5	0.000735306	0.0594536	-0.897984			FAM216A	-0.65432
ENSG00000136810	TXN	ENST00000374515.9	0.000747221	0.0602559	-1.11571			CMSS1	-0.655941
ENSG00000111269	CREBL2	ENST00000228865.3	0.000750974	0.0603975	0.411362			SRPRB	-0.659584
ENSG00000152192	POU4F1	ENST00000377208.7	0.000767886	0.0615859	-0.317164			DNAJC8	-0.660417
ENSG00000119541	VPS4B	ENST00000238497.10	0.000769824	0.0615859	-0.482166			APRT	-0.661805
ENSG00000120697	ALG5	ENST00000239891.4	0.000775062	0.0618413	-0.345306			DUS3L	-0.66331
ENSG00000023572	GLRX2	ENST00000608166.2	0.000784632	0.0624402	-0.374603			IARS1	-0.664512
ENSG00000161547	SRSF2	ENST00000582449.5	0.000787992	0.062543	-0.396876			EIF5AL1	-0.666193
ENSG00000171490	RSL1D1	ENST00000571133.6	0.000796977	0.0630905	-0.445189			VARS1	-0.667402
ENSG00000197183	NOL4L	ENST00000359676.9	0.000803822	0.0633737	0.398455			WDR77	-0.667666
ENSG00000075142	SRI	ENST00000419179.5	0.000804745	0.0633737	-0.486182			DCBLD2	-0.667862
ENSG00000167083	GNGT2	ENST00000511277.5	0.000830178	0.0652067	0.59213			WDR43	-0.672143
ENSG00000166197	NOLC1	ENST00000603946.5	0.000840457	0.065843	-1.03283			RPL6	-0.675284
ENSG00000115806	GORASP2	ENST00000234160.5	0.000847901	0.0661375	-0.355384			NAT10	-0.678788
ENSG00000182247	UBE2E2	ENST00000396703.6	0.00084859	0.0661375	-0.91439			GNL2	-0.679605
ENSG00000100664	EIF5	ENST00000216554.8	0.000861508	0.0668588	-0.433749			MXI1	-0.680427
ENSG00000167088	SNRPD1	ENST00000582475.1	0.000862266	0.0668588	-0.47543			ANP32A	-0.683077
ENSG00000103485	QPRT	ENST00000395384.9	0.000878199	0.0679201	0.361647			NARS1	-0.684342
ENSG00000196155	PLEKHG4	ENST00000450733.5	0.000883769	0.0681764	-2.56656			LUC7L2	-0.688169
ENSG00000197816	CCDC180	ENST00000529487.3	0.00089306	0.0685858	1.86246			TWNK	-0.688304
ENSG00000104341	LAPTM4B	ENST00000521545.7	0.000893938	0.0685858	-0.318082			NOL6	-0.693437
ENSG00000010322	NISCH	ENST00000345716.9	0.000898631	0.0685858	0.416576			RAB29	-0.695502
ENSG00000285241	PCK2	ENST00000642758.1	0.000900415	0.0685858	0.697074			GNL3	-0.697986
ENSG00000100889	PCK2	ENST00000558096.5	0.000900415	0.0685858	0.697074			GTF3A	-0.704173
ENSG00000138660	AP1AR	ENST00000274000.10	0.000914898	0.0693442	-0.446707			SLCO4A1	-0.706239
ENSG00000167881	SRP68	ENST00000602720.5	0.000914959	0.0693442	-0.35391			PYCR1	-0.708801
ENSG00000244462	RBM12	ENST00000374114.8	0.000942068	0.0710506	-0.423089			CHN1	-0.717124
ENSG00000007168	PAFAH1B1	ENST00000610190.2	0.000946507	0.0710506	2.89086			PUM3	-0.726671
ENSG00000198042	MAK16	ENST00000360128.11	0.000949243	0.0710506	-0.397667			FAM72A	-0.730093
ENSG00000181104	F2R	ENST00000319211.5	0.00095163	0.0710506	-0.373234			DDX10	-0.733626
ENSG00000134575	ACP2	ENST00000672073.1	0.000952729	0.0710506	1.52403			NDUFAF2	-0.740955
ENSG00000134575	ACP2	ENST00000672636.2	0.000952729	0.0710506	1.52403			PA2G4	-0.74578
ENSG00000253626	EIF5AL1	ENST00000520547.3	0.000953921	0.0710506	-0.666193			SCFD2	-0.745844
ENSG00000104131	EIF3J	ENST00000261868.10	0.000967337	0.0717976	-0.403854			RABEPK	-0.746978
ENSG00000137692	DCUN1D5	ENST00000260247.10	0.000968698	0.0717976	-0.361765			GCSH	-0.749021
ENSG00000130881	LRP3	ENST00000253193.9	0.000978783	0.0723677	-0.549135			SUMO1	-0.751753
ENSG00000184220	CMSS1	ENST00000489081.5	0.000991875	0.0731568	-0.772932			POLR3D	-0.754937
ENSG00000101361	NOP56	ENST00000466447.5	0.000999028	0.0734913	-1.67927			MRTO4	-0.758084
ENSG00000136813	ECPAS	ENST00000338205.9	0.00100127	0.0734913	-0.373865			UTP25	-0.760896
ENSG00000112787	FBRSL1	ENST00000650108.1	0.00100805	0.0738094	-0.315309			GPATCH4	-0.765187
ENSG00000173812	EIF1	ENST00000469257.2	0.00101604	0.0742151	-0.377026			CLDN11	-0.765659
ENSG00000151725	CENPU	ENST00000281453.10	0.00102077	0.0743807	-0.403082			KCTD10	-0.76583
ENSG00000131943	C19orf12	ENST00000623113.1	0.00103392	0.0747111	-0.421541			PPIF	-0.767873
ENSG00000196663	TECPR2	ENST00000359520.12	0.00103579	0.0747111	0.491759			DNAAF5	-0.769817
ENSG00000173674	EIF1AX	ENST00000379607.10	0.00103764	0.0747111	-0.331876			IMP4	-0.771901
ENSG00000124787	RPP40	ENST00000380051.7	0.00104356	0.0747111	-0.86925			DNASE1	-0.774896
ENSG00000123505	AMD1	ENST00000672937.2	0.0010439	0.0747111	-0.351651			NME1	-0.775663
ENSG00000104738	MCM4	ENST00000649973.1	0.00104529	0.0747111	-0.403312			NLE1	-0.779717
ENSG00000280610	KIF15	ENST00000629073.1	0.00104532	0.0747111	-0.515108			TSPAN11	-0.790595
ENSG00000163808	KIF15	ENST00000453693.1	0.00104532	0.0747111	-0.515108			TRIAP1	-0.790745
ENSG00000156928	MALSU1	ENST00000466681.2	0.00105185	0.0747111	-0.301398			RRP12	-0.802516
ENSG00000162734	PEA15	ENST00000368076.1	0.00105237	0.0747111	2.40571			PDIA4	-0.804346
ENSG00000178695	KCTD12	ENST00000377474.4	0.00105334	0.0747111	-0.441179			SPNS2	-0.815026
ENSG00000163444	TMEM183A	ENST00000367242.4	0.00105495	0.0747111	-0.337389			NA	-0.828273	ENST00000575231.1
ENSG00000135414	GDF11	ENST00000257868.10	0.00106162	0.0750079	0.327609			RRP9	-0.829848
ENSG00000109917	ZPR1	ENST00000429220.5	0.00106434	0.0750247	-0.588184			DDX21	-0.830371
ENSG00000145907	G3BP1	ENST00000394123.7	0.00107127	0.0753374	-1.54507			ANAPC1	-0.83882
ENSG00000060138	YBX3	ENST00000279550.11	0.00108504	0.0761288	-0.554979			DCTPP1	-0.839008
ENSG00000123505	AMD1	ENST00000465404.2	0.00109276	0.0764933	-0.660287			NOLC1	-0.843248
ENSG00000138668	HNRNPD	ENST00000313899.12	0.00110771	0.0771934	-0.377775			FAM32A	-0.85135
ENSG00000050344	NFE2L3	ENST00000056233.4	0.00110787	0.0771934	-1.05267			NOP14	-0.858533
ENSG00000106263	EIF3B	ENST00000468611.5	0.00111809	0.0774642	-0.325745			RPP40	-0.86925
ENSG00000130312	MRPL34	ENST00000252602.1	0.00111866	0.0774642	-0.615395			SERBP1	-0.877268
ENSG00000181467	RAP2B	ENST00000323534.5	0.00111944	0.0774642	-0.401637			ASS1	-0.88305
ENSG00000038274	MAT2B	ENST00000321757.11	0.00112277	0.077501	-1.65532			LYAR	-0.897984
ENSG00000019582	CD74	ENST00000009530.12	0.0011251	0.077501	-0.437904			DDX31	-0.904624
ENSG00000074201	CLNS1A	ENST00000525428.6	0.00112967	0.0776394	-0.454619			HSPA9	-0.904914
ENSG00000105993	DNAJB6	ENST00000429029.6	0.00114766	0.0786803	-1.9649			RPL24	-0.907652
ENSG00000132341	RAN	ENST00000541630.5	0.00115002	0.0786803	-0.419136			DIMT1	-0.908317
ENSG00000158417	EIF5B	ENST00000617677.1	0.00115639	0.0787989	-0.360088			TRIP13	-0.913889
ENSG00000145912	NHP2	ENST00000274606.8	0.00115697	0.0787989	-1.00834			UBE2E2	-0.91439
ENSG00000068400	GRIPAP1	ENST00000621664.1	0.00117404	0.0796787	0.586532			TOP1MT	-0.916464
ENSG00000092841	MYL6	ENST00000348108.8	0.00117534	0.0796787	0.484499			PRPF4	-0.916693
ENSG00000166133	RPUSD2	ENST00000315616.12	0.00117981	0.0796787	-0.405247			NOP56	-0.955215
ENSG00000103550	KNOP1	ENST00000565844.1	0.00118398	0.0796787	-0.320602			SLC6A15	-0.963947
ENSG00000129195	PIMREG	ENST00000572447.6	0.00118462	0.0796787	-0.432545			LAPTM4A	-0.967019
ENSG00000285077	ARHGAP11B	ENST00000428041.4	0.00118569	0.0796787	-2.00797			PTGDR2	-0.99434
ENSG00000204531	POU5F1	ENST00000471529.6	0.00119107	0.0798622	2.13951			ADSL	-1.00481
ENSG00000136870	ZNF189	ENST00000374861.7	0.00119511	0.0799561	-2.78804			ACTR3B	-1.00523
ENSG00000159409	CELF3	ENST00000290583.9	0.00120554	0.0800098	0.442918			NHP2	-1.00834
ENSG00000143256	PFDN2	ENST00000368010.4	0.00120778	0.0800098	-0.429214			TBC1D4	-1.02406
ENSG00000071564	TCF3	ENST00000593064.5	0.0012085	0.0800098	-0.352346			PLD6	-1.02516
ENSG00000084623	EIF3I	ENST00000373586.1	0.00120906	0.0800098	-0.429044			NFE2L3	-1.05267
ENSG00000021300	PLEKHB1	ENST00000544282.1	0.00120914	0.0800098	0.597936			EXOSC5	-1.0573
ENSG00000072121	ZFYVE26	ENST00000394455.6	0.00121246	0.0800542	1.58486			RCL1	-1.07593
ENSG00000123131	PRDX4	ENST00000439422.1	0.00122815	0.0809132	-0.394098			MRPS25	-1.11074
ENSG00000060138	YBX3	ENST00000540975.5	0.0012337	0.0811022	-0.360681			TXN	-1.11571
ENSG00000113522	RAD50	ENST00000378823.8	0.0012379	0.081202	-0.334074			TAF4B	-1.17529
ENSG00000110900	TSPAN11	ENST00000261177.10	0.00125013	0.0818269	-0.790595			BZW2	-1.2098
ENSG00000138363	ATIC	ENST00000442048.3	0.00125665	0.0819941	-0.639091			GNGT1	-1.32171
ENSG00000173638	SLC19A1	ENST00000468508.1	0.00126071	0.0819941	-0.51732			EIF4A1	-1.3325
ENSG00000129244	ATP1B2	ENST00000250111.9	0.00126082	0.0819941	0.539193			FGFRL1	-1.3726
ENSG00000164236	ANKRD33B	ENST00000296657.7	0.00127252	0.0825774	0.331344			KISS1R	-1.41455
ENSG00000275867	KANSL1	ENST00000626891.2	0.00128049	0.082731	1.80425			G3BP1	-1.54507
ENSG00000120526	NUDCD1	ENST00000239690.9	0.00128083	0.082731	-0.589335			MAT2B	-1.65532
ENSG00000165716	DIPK1B	ENST00000371692.9	0.00128556	0.082731	-0.350492			MEIOB	-1.72606
ENSG00000130826	DKC1	ENST00000475423.1	0.00128583	0.082731	-0.441926			CCDC3	-1.79504
ENSG00000130707	ASS1	ENST00000352480.10	0.00128915	0.0827681	-0.88305			DNAJB6	-1.9649
ENSG00000130826	DKC1	ENST00000492372.1	0.0013084	0.083813	-0.409129			POLR1G	-1.98569
ENSG00000129534	MIS18BP1	ENST00000310806.9	0.00131096	0.083813	-0.321813			ARHGAP11B	-2.00797
ENSG00000011295	TTC19	ENST00000261647.10	0.00131659	0.0839951	-0.300717			BUD31	-2.05196
ENSG00000070950	RAD18	ENST00000264926.7	0.00132347	0.084096	-0.448906			TRMT1	-2.36238
ENSG00000087365	SF3B2	ENST00000528302.5	0.00132535	0.084096	-0.318148			HAUS4	-2.42053
ENSG00000137574	TGS1	ENST00000260129.6	0.00132651	0.084096	-0.413764			PLEKHG4	-2.56656
ENSG00000173171	MTX1	ENST00000481771.5	0.00133614	0.0845292	0.484486			GTF2H2C_2	-2.74216
ENSG00000006283	CACNA1G	ENST00000352832.9	0.00136607	0.0862418	0.666087			ZNF189	-2.78804
ENSG00000184014	DENND5A	ENST00000527700.5	0.00137914	0.0867799	1.72811			LZIC	-2.99153
ENSG00000189227	C15orf61	ENST00000342683.6	0.00138033	0.0867799	-0.401503			VKORC1L1	-3.04859
ENSG00000154529	CNTNAP3B	ENST00000491438.2	0.00138351	0.0867993	1.79629			SPART	-3.9311
ENSG00000116667	C1orf21	ENST00000648109.1	0.00139375	0.0872611	2.69397
ENSG00000183010	PYCR1	ENST00000629768.2	0.00139952	0.0873587	-0.708801
ENSG00000165526	RPUSD4	ENST00000298317.9	0.00140219	0.0873587	-0.429017
ENSG00000103550	KNOP1	ENST00000219837.12	0.00140398	0.0873587	-0.33597
ENSG00000110274	CEP164	ENST00000533153.5	0.00140798	0.087428	0.355428
ENSG00000162039	MEIOB	ENST00000460494.3	0.00141334	0.0875549	-1.72606
ENSG00000164109	MAD2L1	ENST00000296509.11	0.00141828	0.0875549	-0.429962
ENSG00000092036	HAUS4	ENST00000554446.5	0.00141871	0.0875549	-2.42053
ENSG00000139343	SNRPF	ENST00000549580.1	0.00143304	0.0879669	-0.566955
ENSG00000080345	RIF1	ENST00000444746.7	0.00143402	0.0879669	-0.327358
ENSG00000204899	MZT1	ENST00000377818.4	0.00143568	0.0879669	-0.520883
ENSG00000213463	SYNJ2BP	ENST00000256366.6	0.00144012	0.0879669	0.358712
ENSG00000128656	CHN1	ENST00000409900.9	0.00144197	0.0879669	-0.717124
ENSG00000158470	B4GALT5	ENST00000371711.4	0.00144284	0.0879669	-0.321078
ENSG00000127418	FGFRL1	ENST00000264748.6	0.00145132	0.0883056	-1.3726
ENSG00000049656	CLPTM1L	ENST00000507807.3	0.00145965	0.08848	-0.399623
ENSG00000090621	PABPC4	ENST00000531243.2	0.00146004	0.08848	-0.318423
ENSG00000106355	LSM5	ENST00000409909.7	0.00146463	0.0885807	-0.468829
ENSG00000106245	BUD31	ENST00000403633.6	0.00150682	0.0909504	-2.05196
ENSG00000139921	TMX1	ENST00000457354.7	0.00152837	0.0920345	-0.326384
ENSG00000265817	FSBP	ENST00000517506.2	0.00153269	0.0920345	1.77966
ENSG00000129235	TXNDC17	ENST00000574838.1	0.00153391	0.0920345	-0.636631
ENSG00000122565	CBX3	ENST00000497498.1	0.00154026	0.0920737	-0.337192
ENSG00000135446	CDK4	ENST00000312990.10	0.00154065	0.0920737	-0.44073
ENSG00000105197	TIMM50	ENST00000599794.5	0.00154556	0.0921852	-0.447019
ENSG00000116030	SUMO1	ENST00000392245.5	0.00155003	0.0922694	-0.751753
ENSG00000178035	IMPDH2	ENST00000484872.1	0.00156172	0.0927826	-0.431068
ENSG00000105058	FAM32A	ENST00000263384.12	0.00157881	0.093614	-0.85135
ENSG00000108479	GALK1	ENST00000225614.6	0.00158594	0.0938532	1.80478
ENSG00000115541	HSPE1	ENST00000233893.10	0.0015943	0.0941632	-0.554763
ENSG00000244115	DNAJC25-GNG10	ENST00000374294.3	0.0016111	0.0949702	2.08454
ENSG00000166260	COX11	ENST00000576370.5	0.00163496	0.0960639	-0.467311
ENSG00000162377	COA7	ENST00000371538.5	0.00163601	0.0960639	-0.363964
ENSG00000196550	FAM72A	ENST00000367128.7	0.00164861	0.0965843	-0.730093
ENSG00000139540	SLC39A5	ENST00000447080.1	0.00165126	0.0965843	1.61095
ENSG00000242028	HYPK	ENST00000442995.4	0.00165595	0.0966714	-0.294836
ENSG00000115946	PNO1	ENST00000263657.7	0.00166703	0.0971311	-0.355275
ENSG00000089009	RPL6	ENST00000553205.1	0.00168215	0.0977361	-0.675284
ENSG00000285493	NRL	ENST00000643394.1	0.00168711	0.0977361	0.624289
ENSG00000129535	NRL	ENST00000397002.6	0.00168711	0.0977361	0.624289
ENSG00000116750	UCHL5	ENST00000367455.8	0.00169575	0.0978549	-0.376637
ENSG00000124593		ENST00000456057.5	0.00169857	0.0978549	-0.385958
ENSG00000136271	DDX56	ENST00000258772.9	0.00169887	0.0978549	-0.339099
ENSG00000135521	LTV1	ENST00000367576.6	0.00170349	0.0978723	-0.405339
ENSG00000166526	ZNF3	ENST00000303915.10	0.00170565	0.0978723	-0.324905
ENSG00000163714	U2SURP	ENST00000473835.7	0.00171193	0.098047	-0.325815
ENSG00000116017	ARID3A	ENST00000263620.8	0.00175548	0.100351	-0.300161
ENSG00000102984	ZNF821	ENST00000611294.4	0.00176466	0.100642	2.5495
ENSG00000037897	METTL1	ENST00000324871.12	0.00176722	0.100642	-0.363425
ENSG00000119185	ITGB1BP1	ENST00000490426.5	0.00177132	0.100685	-0.390797
ENSG00000117751	PPP1R8	ENST00000311772.10	0.00180467	0.102389	-0.337424
ENSG00000163938	GNL3	ENST00000468146.5	0.00182668	0.103321	-1.47333
ENSG00000196376	SLC35F1	ENST00000621341.1	0.00182944	0.103321	-0.516936
ENSG00000196591	HDAC2	ENST00000519065.6	0.00183135	0.103321	-0.41546
ENSG00000288401	CTTN	ENST00000671805.1	0.00183976	0.10341	3.1113
ENSG00000085733	CTTN	ENST00000301843.13	0.00183976	0.10341	3.1113
ENSG00000058804	NDC1	ENST00000371429.4	0.00188248	0.105435	-0.561864
ENSG00000153187	HNRNPU	ENST00000366527.4	0.00188277	0.105435	-0.296521
ENSG00000236816	ANKRD20A7P	ENST00000402318.3	0.00190391	0.106422	2.58795
ENSG00000104369	JPH1	ENST00000519947.1	0.00192959	0.107658	-0.989372
ENSG00000282880	B3GALNT2	ENST00000635453.2	0.00193698	0.107673	-0.677549
ENSG00000162885	B3GALNT2	ENST00000366600.8	0.00193698	0.107673	-0.677549
ENSG00000110713	NUP98	ENST00000324932.12	0.00195223	0.108322	-3.42742
ENSG00000134323	MYCN	ENST00000281043.4	0.00197415	0.109338	-0.698593
ENSG00000135763	URB2	ENST00000258243.7	0.00200575	0.110761	-0.536759
ENSG00000099995	SF3A1	ENST00000215793.13	0.00200717	0.110761	-0.30245
ENSG00000105197	TIMM50	ENST00000601252.1	0.00201552	0.110835	-0.702616
ENSG00000182004	SNRPE	ENST00000414487.7	0.0020171	0.110835	-0.40386
ENSG00000129317	PUS7L	ENST00000547156.1	0.00201978	0.110835	-0.389795
ENSG00000172270	BSG	ENST00000614867.2	0.00202317	0.110835	-0.293063
ENSG00000130119	GNL3L	ENST00000360845.3	0.00202846	0.110923	-0.295186
ENSG00000063601	MTMR1	ENST00000485376.5	0.00203716	0.111084	2.38146
ENSG00000179091	CYC1	ENST00000318911.5	0.00203874	0.111084	-0.336051
ENSG00000177854	TMEM187	ENST00000369982.5	0.00204573	0.111264	1.45937
ENSG00000115875	SRSF7	ENST00000452806.5	0.00205471	0.111552	-0.404632
ENSG00000186364	NUDT17	ENST00000334513.6	0.00207255	0.112217	0.399595
ENSG00000146731	CCT6A	ENST00000482776.1	0.00207554	0.112217	-0.339923
ENSG00000147526	TACC1	ENST00000522752.5	0.00208001	0.112217	1.53025
ENSG00000197965	MPZL1	ENST00000359523.7	0.0020818	0.112217	-0.450963
ENSG00000004864	SLC25A13	ENST00000265631.10	0.00208859	0.112382	-0.322291
ENSG00000100142	POLR2F	ENST00000442738.7	0.00209925	0.112721	-0.395161
ENSG00000129317	PUS7L	ENST00000344862.9	0.00210234	0.112721	-0.277139
ENSG00000185787	MORF4L1	ENST00000426013.7	0.00211132	0.113002	-0.395177
ENSG00000180370	PAK2	ENST00000327134.7	0.0021171	0.113112	-0.290299
ENSG00000178691	SUZ12	ENST00000322652.10	0.00213328	0.113775	-0.269648
ENSG00000204954	C12orf73	ENST00000378090.9	0.00214259	0.11407	-2.13855
ENSG00000154473	BUB3	ENST00000368865.9	0.00216028	0.114574	-0.292524
ENSG00000263160	TMEM50B	ENST00000571778.5	0.00216573	0.114574	0.470178
ENSG00000142188	TMEM50B	ENST00000420455.5	0.00216573	0.114574	0.470178
ENSG00000115942	ORC2	ENST00000234296.7	0.0021672	0.114574	-0.38566
ENSG00000174173	TRMT10C	ENST00000309922.7	0.00217407	0.114736	-0.449735
ENSG00000164975	SNAPC3	ENST00000467062.5	0.00218305	0.11501	1.94979
ENSG00000183955	KMT5A	ENST00000437502.1	0.00219171	0.115158	-0.551581
ENSG00000088205	DDX18	ENST00000263239.7	0.00219348	0.115158	-0.312124
ENSG00000143321	HDGF	ENST00000537739.5	0.00219891	0.115243	-0.309174
ENSG00000165566	AMER2	ENST00000357816.2	0.00222908	0.116622	0.293647
ENSG00000113048	MRPS27	ENST00000261413.10	0.00225634	0.117478	-0.289152
ENSG00000288401	CTTN	ENST00000672198.1	0.0022571	0.117478	-2.96696
ENSG00000085733	CTTN	ENST00000346329.7	0.0022571	0.117478	-2.96696
NA	Custom	ENST00000320547.7	0.00227113	0.118005	-0.27112
ENSG00000134057	CCNB1	ENST00000256442.10	0.00228178	0.118355	-0.310167
ENSG00000105447	GRWD1	ENST00000253237.10	0.00231082	0.119656	-0.377453
ENSG00000132603	NIP7	ENST00000254941.6	0.00231954	0.119902	-1.11835
ENSG00000142156	COL6A1	ENST00000498614.5	0.00233273	0.120326	0.571812
ENSG00000145386	CCNA2	ENST00000274026.10	0.00233569	0.120326	-0.323314
ENSG00000009307	CSDE1	ENST00000339438.10	0.00236136	0.121441	-0.341584
ENSG00000105507	CABP5	ENST00000293255.3	0.00236811	0.121582	0.63683
ENSG00000179454	KLHL28	ENST00000396128.9	0.00240086	0.123045	0.500039
ENSG00000148229	POLE3	ENST00000374169.7	0.00240475	0.123045	-0.480927
ENSG00000138442	WDR12	ENST00000475611.1	0.00242771	0.123842	-1.83873
ENSG00000132824	SERINC3	ENST00000342374.5	0.00243235	0.123842	0.320894
ENSG00000288174	SLC2A4	ENST00000673224.1	0.0024367	0.123842	-1.38398
ENSG00000181856	SLC2A4	ENST00000317370.13	0.0024367	0.123842	-1.38398
ENSG00000273079	GRIN2B	ENST00000609686.4	0.00244564	0.124087	-1.46689
ENSG00000186665	C17orf58	ENST00000536693.1	0.00248381	0.125753	-2.04299
ENSG00000146267	FAXC	ENST00000389677.6	0.00248679	0.125753	-0.418259
ENSG00000116161	CACYBP	ENST00000367679.7	0.00251078	0.12639	-0.364397
ENSG00000285132		ENST00000646105.2	0.00251192	0.12639	0.375746
ENSG00000285132		ENST00000646239.2	0.00251192	0.12639	0.375746
ENSG00000092199	HNRNPC	ENST00000336053.10	0.00251882	0.126527	-0.29658
ENSG00000130741	EIF2S3	ENST00000253039.9	0.00254721	0.127568	-0.284487
ENSG00000132300	PTCD3	ENST00000254630.12	0.00254799	0.127568	-0.258129
ENSG00000149187	CELF1	ENST00000395290.6	0.00256572	0.128243	-0.451283
ENSG00000165416	SUGT1	ENST00000609175.1	0.00264831	0.131951	-0.459765
ENSG00000111361	EIF2B1	ENST00000424014.7	0.00265718	0.131951	-0.292794
ENSG00000198000	NOL8	ENST00000477862.1	0.00265811	0.131951	-0.577369
ENSG00000127184	COX7C	ENST00000247655.4	0.00266061	0.131951	-0.394966
ENSG00000189067	LITAF	ENST00000413364.6	0.00266172	0.131951	2.00702
ENSG00000166848	TERF2IP	ENST00000300086.5	0.00267089	0.132189	0.276301
ENSG00000126602	TRAP1	ENST00000574494.1	0.00267527	0.13219	-0.82728
ENSG00000178104	PDE4DIP	ENST00000529945.2	0.00268079	0.132246	0.554427
ENSG00000106771	TMEM245	ENST00000374586.8	0.00268556	0.132266	0.258732
ENSG00000188529	SRSF10	ENST00000492112.3	0.00270131	0.132826	-0.298619
ENSG00000142192	APP	ENST00000354192.7	0.00272035	0.133225	-0.494803
ENSG00000090238	YPEL3	ENST00000568681.1	0.00272094	0.133225	1.68179
ENSG00000125630	POLR1B	ENST00000409894.7	0.00272266	0.133225	-2.37091
ENSG00000148187	MRRF	ENST00000394315.3	0.0027308	0.133356	-0.61435
ENSG00000149547	EI24	ENST00000278903.11	0.00273414	0.133356	-0.303311
ENSG00000074800	ENO1	ENST00000234590.10	0.00274387	0.133615	-0.505021
ENSG00000105220	GPI	ENST00000356487.11	0.00280578	0.13641	-0.481374
ENSG00000189306	RRP7A	ENST00000323013.7	0.00281146	0.136466	-0.310177
ENSG00000111328	CDK2AP1	ENST00000544890.1	0.0028301	0.13669	-0.34634
ENSG00000239672	NME1	ENST00000511355.5	0.00283498	0.13669	-0.803502
ENSG00000213347	MXD3	ENST00000427908.6	0.00283527	0.13669	-0.435095
ENSG00000196504	PRPF40A	ENST00000471167.1	0.00283758	0.13669	-0.519704
ENSG00000158373	H2BC5	ENST00000289316.2	0.00284886	0.13669	1.297
ENSG00000104722	NEFM	ENST00000433454.3	0.00284986	0.13669	-0.815468
ENSG00000148672	GLUD1	ENST00000277865.5	0.00285136	0.13669	-0.348483
ENSG00000125166	GOT2	ENST00000245206.10	0.00285222	0.13669	-0.320928
ENSG00000136628	EPRS1	ENST00000366923.8	0.00286182	0.136933	-0.271063
ENSG00000089195	TRMT6	ENST00000203001.7	0.0028945	0.138155	-0.330135
ENSG00000143776	CDC42BPA	ENST00000366766.6	0.00289649	0.138155	3.23998
ENSG00000105640	RPL18A	ENST00000600147.5	0.00290257	0.138226	-0.409835
NA	Custom	ENST00000541685.5	0.002911	0.13841	2.03373
ENSG00000179111	HES7	ENST00000541682.7	0.0029489	0.139992	-1.58854
ENSG00000107731	UNC5B	ENST00000373192.4	0.00297195	0.140689	-0.553039
ENSG00000005156	LIG3	ENST00000590181.5	0.0029729	0.140689	-0.492092
ENSG00000130733	YIPF2	ENST00000253031.6	0.00298066	0.140836	-0.288691
ENSG00000100522	GNPNAT1	ENST00000216410.8	0.00299758	0.141415	-0.511453
ENSG00000177663	IL17RA	ENST00000612619.1	0.00301093	0.141823	0.331569
ENSG00000125871	MGME1	ENST00000377710.10	0.00302868	0.142438	-1.83038
ENSG00000197498	RPF2	ENST00000441448.7	0.00304955	0.143196	-0.550567
ENSG00000105983	LMBR1	ENST00000353442.10	0.00305862	0.1434	-0.511446
ENSG00000181026	AEN	ENST00000332810.4	0.00307995	0.144062	-1.73034
ENSG00000070814	TCOF1	ENST00000515516.1	0.00308228	0.144062	-0.434786
ENSG00000175229	GAL3ST3	ENST00000312006.5	0.00309248	0.144316	0.459292
ENSG00000120438	TCP1	ENST00000321394.12	0.00310935	0.144879	-0.397756
ENSG00000104237	RP1	ENST00000636932.1	0.00312051	0.145176	1.31674
ENSG00000133216	EPHB2	ENST00000400191.7	0.00312564	0.145191	-1.23448
ENSG00000105671	DDX49	ENST00000629999.3	0.00314605	0.145425	-0.335612
ENSG00000253729	PRKDC	ENST00000314191.7	0.00314707	0.145425	-0.478471
NA	Custom	ENST00000673874.1	0.00314776	0.145425	1.90476
ENSG00000283997	TMEM159	ENST00000640334.1	0.00315471	0.145425	1.40958
ENSG00000011638	TMEM159	ENST00000573487.5	0.00315471	0.145425	1.40958
ENSG00000197043	ANXA6	ENST00000354546.10	0.00316456	0.145656	0.365737
ENSG00000130635	COL5A1	ENST00000371817.8	0.00317375	0.145825	0.763252
ENSG00000119655	NPC2	ENST00000541064.5	0.00318249	0.145825	0.363793
ENSG00000011376	LARS2	ENST00000645846.2	0.00318268	0.145825	-0.426268
ENSG00000177283	FZD8	ENST00000374694.2	0.00318979	0.14593	-0.404528
ENSG00000087269	NOP14	ENST00000314262.10	0.00323326	0.147694	-1.20514
ENSG00000122026	RPL21	ENST00000483765.5	0.00325259	0.148353	-0.310854
ENSG00000100664	EIF5	ENST00000561439.1	0.00327081	0.14896	-0.404136
ENSG00000181026	AEN	ENST00000557927.1	0.00327945	0.149129	-1.89193
ENSG00000153207	AHCTF1	ENST00000326225.3	0.00329483	0.149603	-0.361715
ENSG00000160746	ANO10	ENST00000292246.8	0.00333648	0.151267	-0.53017
ENSG00000182985	CADM1	ENST00000543375.5	0.00335158	0.151724	2.2092
ENSG00000189403	HMGB1	ENST00000339872.8	0.00335894	0.15183	-0.354136
ENSG00000180957	PITPNB	ENST00000477861.1	0.00336711	0.151972	-2.29718
ENSG00000100814	CCNB1IP1	ENST00000353689.8	0.00338417	0.152515	-0.646123
ENSG00000163584	RPL22L1	ENST00000478578.1	0.0033901	0.152554	-0.608864
ENSG00000122406	RPL5	ENST00000370321.8	0.00341082	0.153039	-0.33147
ENSG00000184916	JAG2	ENST00000347004.2	0.00341099	0.153039	-0.263741
ENSG00000157933	SKI	ENST00000378536.5	0.00342985	0.153657	-0.330899
ENSG00000180287	PLD5	ENST00000536534.7	0.00345841	0.154708	1.44772
ENSG00000138385	SSB	ENST00000470621.1	0.00347438	0.155192	-1.70848
ENSG00000157212	PAXIP1	ENST00000494182.1	0.00349051	0.155683	1.47504
ENSG00000072657	TRHDE	ENST00000261180.9	0.00349656	0.155723	-0.531663
ENSG00000124802	EEF1E1	ENST00000379715.10	0.00352278	0.15646	-0.482496
ENSG00000156502	SUPV3L1	ENST00000497254.1	0.00352346	0.15646	-0.495538
ENSG00000187109	NAP1L1	ENST00000393263.7	0.00353606	0.15679	-0.305596
ENSG00000176102	CSTF3	ENST00000438862.6	0.00354539	0.156973	-0.346309
ENSG00000082641	NFE2L1	ENST00000362042.8	0.00356931	0.157613	0.268901
ENSG00000164167	LSM6	ENST00000296581.11	0.00357028	0.157613	-0.467779
ENSG00000163900	TMEM41A	ENST00000421852.6	0.00359148	0.157979	-0.396286
ENSG00000184992	BRI3BP	ENST00000341446.9	0.00361606	0.157979	-0.28988
ENSG00000184992	BRI3BP	ENST00000671775.2	0.00361606	0.157979	-0.28988
ENSG00000083799	CYLD	ENST00000427738.8	0.00361711	0.157979	0.877725
ENSG00000033050	ABCF2	ENST00000287844.7	0.00361812	0.157979	-0.27853
ENSG00000104093	DMXL2	ENST00000251076.9	0.00361844	0.157979	0.300733
ENSG00000173226	IQCB1	ENST00000310864.11	0.00362125	0.157979	-0.412286
ENSG00000149100	EIF3M	ENST00000524896.5	0.00363027	0.157979	-0.519665
ENSG00000180488	MIGA1	ENST00000443751.3	0.00364717	0.157979	0.455307
ENSG00000282725	CORO7	ENST00000631960.1	0.00365581	0.157979	1.41943
ENSG00000262246	CORO7	ENST00000570928.5	0.00365581	0.157979	1.41943
ENSG00000282958	HNRNPR	ENST00000635150.1	0.00365657	0.157979	-0.315788
ENSG00000125944	HNRNPR	ENST00000478691.5	0.00365657	0.157979	-0.315788
ENSG00000115290	GRB14	ENST00000497306.1	0.00365694	0.157979	-1.58073
ENSG00000142657	PGD	ENST00000270776.13	0.00366287	0.157979	-0.269756
ENSG00000161960	EIF4A1	ENST00000582746.5	0.00366304	0.157979	-0.490896
ENSG00000100138	SNU13	ENST00000648674.1	0.00366904	0.157979	-2.3558
ENSG00000100335	MIEF1	ENST00000325301.7	0.00367259	0.157979	-0.33828
ENSG00000111664	GNB3	ENST00000229264.8	0.00367954	0.158053	0.518761
ENSG00000162714	ZNF496	ENST00000294753.8	0.00372365	0.159721	-0.979638
ENSG00000182512	GLRX5	ENST00000557731.1	0.00373338	0.159911	-0.372806
ENSG00000073008	PVR	ENST00000425690.8	0.00375195	0.16048	-0.283752
ENSG00000065600	PACC1	ENST00000261455.9	0.00375869	0.16054	-0.385474
ENSG00000242498	ARPIN	ENST00000357484.10	0.00377626	0.161064	0.395391
ENSG00000205339	IPO7	ENST00000379719.8	0.0037837	0.161154	-0.264049
ENSG00000137819	PAQR5	ENST00000395407.7	0.00381805	0.162196	-0.699638
ENSG00000134453	RBM17	ENST00000467080.1	0.00381891	0.162196	-0.446899
ENSG00000099804	CDC34	ENST00000586283.6	0.0038436	0.162938	-2.02628
ENSG00000164916	FOXK1	ENST00000496023.1	0.00384715	0.162938	-1.46841
ENSG00000163714	U2SURP	ENST00000467348.1	0.00386941	0.16365	-0.351249
ENSG00000105808	RASA4	ENST00000538869.2	0.00387478	0.16365	0.537112
ENSG00000115484	CCT4	ENST00000544079.2	0.00391608	0.165163	-0.467707
ENSG00000188554	NBR1	ENST00000592304.1	0.0039309	0.165366	1.43227
ENSG00000159110	IFNAR2	ENST00000404220.7	0.00393182	0.165366	-0.52775
ENSG00000088766	CRLS1	ENST00000378863.9	0.0039434	0.165623	-3.38806
ENSG00000205268	PDE7A	ENST00000401827.8	0.00398784	0.16694	-0.358553
ENSG00000285262	MCPH1	ENST00000643429.1	0.00399133	0.16694	-1.47281
ENSG00000147316	MCPH1	ENST00000519480.5	0.00399133	0.16694	-1.47281
ENSG00000106105	GARS1	ENST00000465748.2	0.0040274	0.168018	-0.399964
ENSG00000105176	URI1	ENST00000575242.1	0.00403365	0.168018	-0.518577
ENSG00000114867	EIF4G1	ENST00000676453.1	0.00403376	0.168018	-0.316164
ENSG00000103275	UBE2I	ENST00000325437.9	0.00405671	0.168741	-0.396663
ENSG00000173826	KCNH6	ENST00000314672.10	0.00410793	0.170036	0.331467
ENSG00000144824	PHLDB2	ENST00000486886.1	0.00410934	0.170036	-1.58276
ENSG00000175309	PHYKPL	ENST00000476487.5	0.00411459	0.170036	-0.571627
ENSG00000204410	MSH5	ENST00000497269.5	0.00411461	0.170036	1.48571
ENSG00000151612	ZNF827	ENST00000508784.6	0.00411594	0.170036	0.258848
ENSG00000102901	CENPT	ENST00000626059.2	0.00412265	0.17008	2.09997
ENSG00000185414	MRPL30	ENST00000338148.8	0.00413335	0.17029	-0.31166
ENSG00000288299	LDHA	ENST00000673083.1	0.00415296	0.170524	-0.584752
ENSG00000134333	LDHA	ENST00000396222.6	0.00415296	0.170524	-0.584752
ENSG00000166226	CCT2	ENST00000548787.1	0.00415595	0.170524	-0.4652
ENSG00000119636	BBOF1	ENST00000394009.5	0.0041788	0.171006	1.50707
ENSG00000161381	PLXDC1	ENST00000315392.9	0.00418259	0.171006	0.450402
ENSG00000213625	LEPROT	ENST00000371065.9	0.00418929	0.171006	0.294668
ENSG00000160097	FNDC5	ENST00000481487.1	0.00419391	0.171006	0.576581
ENSG00000084072	PPIE	ENST00000467741.2	0.00419598	0.171006	-1.57437
ENSG00000108561	C1QBP	ENST00000225698.8	0.00421803	0.171518	-0.514721
ENSG00000155980	KIF5A	ENST00000676081.1	0.00421988	0.171518	1.43423
ENSG00000101546	RBFA	ENST00000306735.10	0.00422754	0.171598	-0.347069
ENSG00000152413	HOMER1	ENST00000334082.11	0.00424268	0.171778	-0.346619
ENSG00000244754	N4BP2L2	ENST00000380121.7	0.00424333	0.171778	2.07418
ENSG00000116005	PCYOX1	ENST00000433351.7	0.00428936	0.173409	0.285013
ENSG00000180822	PSMG4	ENST00000438998.7	0.00429865	0.173553	-0.479638
ENSG00000119969	HELLS	ENST00000394045.5	0.00431403	0.173825	-0.336407
ENSG00000198691	ABCA4	ENST00000536513.5	0.00431689	0.173825	1.37628
ENSG00000127080	IPPK	ENST00000486841.1	0.00435872	0.175102	-2.39742
ENSG00000120662	MTRF1	ENST00000379477.5	0.0043644	0.175102	2.02078
ENSG00000130119	GNL3L	ENST00000489691.1	0.00437569	0.175102	-1.67199
ENSG00000006634	DBF4	ENST00000430279.5	0.00437985	0.175102	-0.585763
ENSG00000134698	AGO4	ENST00000373210.4	0.00438141	0.175102	0.334958
ENSG00000069482	GAL	ENST00000265643.4	0.00438333	0.175102	-1.27454
ENSG00000198231	DDX42	ENST00000581767.1	0.00440768	0.175842	-2.77202
ENSG00000087302	RTRAF	ENST00000261700.8	0.00442649	0.176137	-0.274466
ENSG00000078687	TNRC6C	ENST00000301624.8	0.00442912	0.176137	-0.574308
ENSG00000162441	LZIC	ENST00000377213.1	0.00443254	0.176137	1.58402
ENSG00000185339	TCN2	ENST00000215838.8	0.00444019	0.176209	0.858855
ENSG00000138382	METTL5	ENST00000410097.5	0.00445653	0.176376	-0.358153
ENSG00000130520	LSM4	ENST00000593829.6	0.00445993	0.176376	-0.288926
ENSG00000197299	BLM	ENST00000560821.1	0.0044619	0.176376	-0.421423
ENSG00000108424	KPNB1	ENST00000290158.9	0.00449586	0.177487	-0.31067
ENSG00000171865	RNASEH1	ENST00000436842.5	0.00451028	0.177824	-0.498301
ENSG00000196504	PRPF40A	ENST00000410080.8	0.00453204	0.178449	-0.267542
ENSG00000103222	ABCC1	ENST00000399408.6	0.00456329	0.179446	-2.91437
ENSG00000133983	COX16	ENST00000389912.7	0.0046109	0.180909	-0.306507
ENSG00000082014	SMARCD3	ENST00000496530.1	0.00461245	0.180909	0.628252
ENSG00000281540	RCC2	ENST00000631021.3	0.00463026	0.181013	-0.486395
ENSG00000179051	RCC2	ENST00000375436.9	0.00463026	0.181013	-0.486395
ENSG00000131171	SH3BGRL	ENST00000373212.6	0.00463306	0.181013	0.370291
ENSG00000168671	UGT3A2	ENST00000282507.8	0.00466191	0.181893	-1.39173
ENSG00000135486	HNRNPA1	ENST00000340913.11	0.00466762	0.181893	-0.343881
ENSG00000143333	RGS16	ENST00000367558.6	0.00470646	0.18281	-0.604364
ENSG00000173559	NABP1	ENST00000307849.7	0.00470757	0.18281	-2.35819
ENSG00000249115	HAUS5	ENST00000590994.1	0.0047093	0.18281	-1.53348
ENSG00000150403	TMCO3	ENST00000473287.1	0.00474485	0.183954	1.46401
ENSG00000141682	PMAIP1	ENST00000316660.7	0.00476148	0.184362	-0.356053
ENSG00000155368	DBI	ENST00000355857.7	0.00477576	0.184679	-0.430671
ENSG00000167775	CD320	ENST00000537716.6	0.00480283	0.185489	-0.755103
ENSG00000143458	GABPB2	ENST00000368918.8	0.00482729	0.185902	0.306773
ENSG00000126217	MCF2L	ENST00000535094.7	0.00482898	0.185902	0.899372
ENSG00000129691	ASH2L	ENST00000545394.2	0.00483197	0.185902	-2.29656
ENSG00000125458	NT5C	ENST00000578407.5	0.00484007	0.185977	-1.94712
ENSG00000162390	ACOT11	ENST00000343744.6	0.00487813	0.187201	0.835529
ENSG00000130363	RSPH3	ENST00000367069.7	0.00490194	0.187664	0.381432
ENSG00000137073	UBAP2	ENST00000379238.7	0.0049065	0.187664	-2.01673
ENSG00000160991	ORAI2	ENST00000478730.6	0.00490879	0.187664	-0.632655
ENSG00000115368	WDR75	ENST00000314761.9	0.0049185	0.187797	-0.416259
ENSG00000090621	PABPC4	ENST00000525751.5	0.00492811	0.187927	-0.312088
ENSG00000165733	BMS1	ENST00000374518.6	0.00493709	0.188032	-0.245494
ENSG00000102781	KATNAL1	ENST00000380615.8	0.00495301	0.188401	0.390309
ENSG00000198961	PJA2	ENST00000361557.4	0.00496203	0.188459	0.336958
ENSG00000182810	DDX28	ENST00000332395.7	0.00496699	0.188459	-0.339215
ENSG00000168028	RPSA	ENST00000478027.2	0.00501666	0.190105	-0.485735
ENSG00000106246	PTCD1	ENST00000292478.9	0.0050393	0.190724	-0.287011
ENSG00000142731	PLK4	ENST00000507249.5	0.00505272	0.190883	2.1343
ENSG00000196588	MRTFA	ENST00000620651.4	0.00506294	0.190883	-1.94259
ENSG00000124571	XPO5	ENST00000265351.12	0.00506499	0.190883	-1.7301
ENSG00000183963	SMTN	ENST00000472911.1	0.00506876	0.190883	1.66778
ENSG00000147526	TACC1	ENST00000276520.12	0.00508139	0.191121	1.37747
ENSG00000011454	RABGAP1	ENST00000373647.9	0.00510445	0.191372	0.257038
ENSG00000163319	MRPS18C	ENST00000507019.5	0.00510594	0.191372	-0.394611
ENSG00000155506	LARP1	ENST00000336314.9	0.00510706	0.191372	-0.249854
ENSG00000196531	NACA	ENST00000393891.8	0.00515997	0.192833	-2.44781
ENSG00000179915	NRXN1	ENST00000401669.7	0.00516124	0.192833	1.71644
ENSG00000126749	EMG1	ENST00000599672.6	0.00516518	0.192833	-0.261157
ENSG00000171262	FAM98B	ENST00000397609.6	0.00523484	0.195193	-0.327313
ENSG00000137513	NARS2	ENST00000281038.10	0.00524233	0.195232	-0.670804
ENSG00000203799	CCDC162P	ENST00000453496.2	0.0052517	0.19534	1.51489
ENSG00000133773	CCDC59	ENST00000548126.1	0.00526642	0.195647	-0.440107
ENSG00000185238	PRMT3	ENST00000331079.11	0.00528633	0.196146	-2.41264
ENSG00000163938	GNL3	ENST00000497356.1	0.0052931	0.196156	-0.540436
ENSG00000148843	PDCD11	ENST00000493610.2	0.00532213	0.19699	-0.333292
NA	Custom	ENST00000543447.5	0.00536624	0.19831	2.64255
ENSG00000015133	CCDC88C	ENST00000389857.11	0.00537089	0.19831	-0.253893
ENSG00000151247	EIF4E	ENST00000450253.6	0.00538281	0.198508	-0.264133
ENSG00000035862	TIMP2	ENST00000585421.5	0.00540926	0.199195	0.301103
ENSG00000197472	ZNF695	ENST00000498046.2	0.00541461	0.199195	-0.668326
ENSG00000239900	ADSL	ENST00000423176.6	0.00542596	0.199197	-2.04754
ENSG00000111196	MAGOHB	ENST00000320756.7	0.00542786	0.199197	-0.52999
ENSG00000204842	ATXN2	ENST00000389153.10	0.00543886	0.199359	-2.29858
ENSG00000166197	NOLC1	ENST00000405356.5	0.00545939	0.199869	-2.71416
ENSG00000278318	ZNF229	ENST00000614049.5	0.00547597	0.200234	2.12554
ENSG00000197563	PIGN	ENST00000586566.2	0.00548978	0.200496	1.47317
ENSG00000143621	ILF2	ENST00000361891.9	0.00550708	0.200885	-0.262394
ENSG00000187735	TCEA1	ENST00000522635.5	0.00553161	0.201537	2.02339
ENSG00000117133	RPF1	ENST00000370654.6	0.00555261	0.202059	-0.288627
ENSG00000108406	DHX40	ENST00000251241.9	0.00558048	0.202655	-0.316201
ENSG00000131844	MCCC2	ENST00000340941.11	0.0055857	0.202655	-0.550959
ENSG00000133119	RFC3	ENST00000380071.8	0.00558909	0.202655	-0.554415
ENSG00000149308	NPAT	ENST00000531384.1	0.00563326	0.204012	1.43432
ENSG00000135454	B4GALNT1	ENST00000341156.9	0.00564206	0.204086	0.409446
ENSG00000163468	CCT3	ENST00000368261.7	0.00565003	0.20413	-0.263625
ENSG00000173575	CHD2	ENST00000626782.2	0.00566589	0.204459	0.319112
ENSG00000215021	PHB2	ENST00000537646.5	0.00567682	0.204609	-0.313126
ENSG00000119335	SET	ENST00000322030.13	0.00570408	0.205347	-0.373997
ENSG00000075336	TIMM21	ENST00000169551.11	0.00571447	0.205476	-0.345467
ENSG00000137073	UBAP2	ENST00000379239.8	0.00572571	0.205636	-0.322604
ENSG00000120333	MRPS14	ENST00000367677.3	0.0057451	0.206088	-0.407354
ENSG00000196730	DAPK1	ENST00000358077.9	0.00576963	0.206722	1.63191
ENSG00000177432	NAP1L5	ENST00000323061.7	0.00585288	0.209457	1.31676
ENSG00000121310	ECHDC2	ENST00000536120.5	0.00586624	0.209687	0.460637
ENSG00000186665	C17orf58	ENST00000580729.2	0.00587876	0.209886	-1.63263
ENSG00000142864	SERBP1	ENST00000370990.5	0.00590139	0.210295	-0.635912
ENSG00000155761	SPAG17	ENST00000437255.1	0.00590411	0.210295	-1.38922
ENSG00000005483	KMT2E	ENST00000622386.1	0.00593693	0.211215	0.27679
ENSG00000151304	SRFBP1	ENST00000339397.5	0.00594736	0.211337	-0.365705
ENSG00000065978	YBX1	ENST00000321358.12	0.00596315	0.211511	-0.508269
ENSG00000196358	NTNG2	ENST00000393229.4	0.00596757	0.211511	0.415747
ENSG00000135930	EIF4E2	ENST00000409098.5	0.00599652	0.211511	-0.484235
ENSG00000006576	PHTF2	ENST00000416283.6	0.00600235	0.211511	0.279149
ENSG00000165476	REEP3	ENST00000373758.5	0.00600273	0.211511	0.311707
ENSG00000254858	MPV17L2	ENST00000599612.3	0.00600468	0.211511	-0.36371
ENSG00000064655	EYA2	ENST00000497062.6	0.00600534	0.211511	0.514741
ENSG00000039560	RAI14	ENST00000512629.5	0.0060082	0.211511	-0.444929
ENSG00000107021	TBC1D13	ENST00000372648.10	0.00603722	0.212286	2.31461
ENSG00000128951	DUT	ENST00000331200.8	0.00604541	0.212327	-2.32051
ENSG00000239306	RBM14	ENST00000310137.5	0.00605736	0.2125	-0.298844
ENSG00000169045	HNRNPH1	ENST00000520415.1	0.00609221	0.21281	1.51745
ENSG00000178741	COX5A	ENST00000322347.11	0.00609404	0.21281	-0.297662
ENSG00000171617	ENC1	ENST00000537006.1	0.00609947	0.21281	1.47057
ENSG00000168273	SMIM4	ENST00000477703.6	0.00610259	0.21281	-0.317429
ENSG00000108443	RPS6KB1	ENST00000225577.9	0.00610966	0.21281	-0.282243
ENSG00000102038	SMARCA1	ENST00000371123.5	0.00611282	0.21281	-0.265433
ENSG00000129116	PALLD	ENST00000507735.6	0.00611546	0.21281	-2.26212
ENSG00000122873	CISD1	ENST00000488388.2	0.0061268	0.212882	-0.321738
ENSG00000138430	OLA1	ENST00000284719.8	0.0061342	0.212882	-0.312084
ENSG00000101856	PGRMC1	ENST00000535419.2	0.00613866	0.212882	-2.91249
ENSG00000003147	ICA1	ENST00000650486.1	0.00615395	0.21309	2.31515
ENSG00000005483	KMT2E	ENST00000334884.9	0.00616573	0.21309	0.390187
ENSG00000196873	CBWD3	ENST00000616550.4	0.00616579	0.21309	1.48475
ENSG00000127337	YEATS4	ENST00000247843.7	0.00618181	0.213352	-0.350886
ENSG00000196924	FLNA	ENST00000498411.1	0.0061875	0.213352	0.567258
ENSG00000130844	ZNF331	ENST00000449416.5	0.00619546	0.213384	-0.337337
ENSG00000112249	ASCC3	ENST00000369162.7	0.00622387	0.214118	-0.343015
ENSG00000070756	PABPC1	ENST00000519004.5	0.00624021	0.214436	-0.421439
ENSG00000100612	DHRS7	ENST00000216500.9	0.00626306	0.214972	-2.07231
ENSG00000171503	ETFDH	ENST00000511912.6	0.00627	0.214972	-0.41524
ENSG00000142459	EVI5L	ENST00000270530.8	0.00627963	0.215058	1.03317
ENSG00000116649	SRM	ENST00000475189.1	0.00628952	0.215153	-0.394399
ENSG00000028203	VEZT	ENST00000548838.5	0.00632023	0.215853	0.278828
ENSG00000167588	GPD1	ENST00000301149.8	0.00632427	0.215853	-1.48932
ENSG00000271425	NBPF10	ENST00000617010.2	0.00636772	0.217091	1.74972
ENSG00000173110	HSPA6	ENST00000309758.6	0.00638082	0.217171	1.60076
ENSG00000168958	MFF	ENST00000456345.1	0.00638441	0.217171	-0.498116
ENSG00000132463	GRSF1	ENST00000505068.5	0.00639793	0.217323	0.362021
ENSG00000102172	SMS	ENST00000457085.1	0.00640327	0.217323	-0.330915
ENSG00000197619	ZNF615	ENST00000599631.5	0.00641265	0.217398	1.83701
ENSG00000140263	SORD	ENST00000674405.1	0.00646747	0.21901	-0.884553
ENSG00000126261	UBA2	ENST00000246548.9	0.00650635	0.219791	-0.252791
ENSG00000170004	CHD3	ENST00000380358.9	0.00651637	0.219791	2.29868
ENSG00000105392	CRX	ENST00000613299.1	0.00652399	0.219791	0.349369
ENSG00000138185	ENTPD1	ENST00000371205.5	0.00653896	0.219791	-0.300493
ENSG00000180479	ZNF571	ENST00000590751.5	0.00654941	0.219791	-0.671082
ENSG00000144040	SFXN5	ENST00000461352.5	0.00654942	0.219791	1.26736
ENSG00000164951	PDP1	ENST00000297598.5	0.00655412	0.219791	2.02835
ENSG00000102554	KLF5	ENST00000539231.5	0.00655772	0.219791	-1.8745
ENSG00000145029	NICN1	ENST00000273598.8	0.00656002	0.219791	0.390238
ENSG00000112936	C7	ENST00000313164.10	0.00657016	0.219791	0.574009
ENSG00000187772	LIN28B	ENST00000345080.5	0.00657046	0.219791	-0.444448
ENSG00000079150	FKBP7	ENST00000464248.1	0.00659493	0.220365	-1.54644
ENSG00000116127	ALMS1	ENST00000613296.6	0.00662961	0.221099	-0.515265
ENSG00000228486	C2orf92	ENST00000597654.5	0.00663152	0.221099	1.5335
ENSG00000105576	TNPO2	ENST00000425528.5	0.00664181	0.221199	-3.04255
ENSG00000125257	ABCC4	ENST00000645237.2	0.00673282	0.223983	-0.697613
ENSG00000136937	NCBP1	ENST00000375147.8	0.00677064	0.224994	-0.277164
ENSG00000112081	SRSF3	ENST00000373715.11	0.00677963	0.225045	-0.28788
ENSG00000169062	UPF3A	ENST00000375299.8	0.00687823	0.228068	-0.961294
ENSG00000158863	FAM160B2	ENST00000289921.8	0.00689641	0.228413	0.309671
ENSG00000010310	GIPR	ENST00000652180.1	0.00690376	0.228413	1.65592
ENSG00000164022	AIMP1	ENST00000672341.1	0.0069187	0.228657	-0.437151
ENSG00000083838	ZNF446	ENST00000335841.8	0.00692871	0.228738	2.06943
ENSG00000063046	EIF4B	ENST00000549592.1	0.00695662	0.229409	0.593973
ENSG00000125870	SNRPB2	ENST00000377943.9	0.00698224	0.229979	-0.294586
ENSG00000117724	CENPF	ENST00000366955.8	0.00699502	0.229979	-0.292626
ENSG00000134744	TUT4	ENST00000355809.4	0.00699672	0.229979	1.6017
ENSG00000120159	CAAP1	ENST00000483493.6	0.00701122	0.230205	-2.06681
ENSG00000177169	ULK1	ENST00000321867.6	0.0070203	0.230254	0.499116
ENSG00000171097	KYAT1	ENST00000302586.8	0.00703537	0.230498	-0.37951
ENSG00000168275	COA6	ENST00000366615.10	0.00704429	0.23054	-0.449564
ENSG00000073712	FERMT2	ENST00000557255.1	0.00710208	0.232181	-0.382899
ENSG00000075415	SLC25A3	ENST00000547869.1	0.00712608	0.232713	-0.267181
ENSG00000108306	FBXL20	ENST00000264658.11	0.00719778	0.234801	0.267087
ENSG00000119004	CYP20A1	ENST00000356079.9	0.00721399	0.234971	0.232724
ENSG00000111540	RAB5B	ENST00000360299.10	0.00721851	0.234971	0.361282
ENSG00000081026	MAGI3	ENST00000369617.8	0.00724347	0.23553	1.79615
ENSG00000143434	SEMA6C	ENST00000368912.7	0.00725638	0.235696	0.718493
ENSG00000115464	USP34	ENST00000487547.1	0.00728736	0.236448	1.31844
ENSG00000100028	SNRPD3	ENST00000215829.8	0.00732503	0.237416	-0.222943
ENSG00000185347	TEDC1	ENST00000329886.11	0.00733484	0.237479	-0.361336
ENSG00000134809	TIMM10	ENST00000257245.9	0.00735288	0.237769	-0.394853
ENSG00000055483	USP36	ENST00000542802.7	0.00735951	0.237769	-0.281974
ENSG00000155324	GRAMD2B	ENST00000503702.1	0.00745255	0.240518	1.42333
ENSG00000213160	KLHL23	ENST00000392647.7	0.00748256	0.241229	-0.263319
ENSG00000180370	PAK2	ENST00000481344.1	0.00751554	0.241838	-0.288445
ENSG00000150093	ITGB1	ENST00000302278.8	0.00753837	0.241838	0.425805
ENSG00000105835	NAMPT	ENST00000222553.8	0.0075397	0.241838	-0.300639
ENSG00000144567	RETREG2	ENST00000420189.1	0.00754041	0.241838	0.35331
ENSG00000130706	ADRM1	ENST00000253003.7	0.00754144	0.241838	-2.46602
ENSG00000132475	H3-3B	ENST00000254810.8	0.00757563	0.242411	-0.293004
ENSG00000115504	EHBP1	ENST00000496857.5	0.00758282	0.242411	1.5773
ENSG00000170293	CMTM8	ENST00000458535.6	0.00758335	0.242411	-2.28127
ENSG00000148400	NOTCH1	ENST00000651671.1	0.00760247	0.242765	-1.09753
ENSG00000198301	SDAD1	ENST00000502543.5	0.00768107	0.244688	-0.561279
ENSG00000186603	HPDL	ENST00000334815.5	0.00768609	0.244688	-0.748533
ENSG00000135966	TGFBRAP1	ENST00000595531.5	0.00768695	0.244688	-0.311336
ENSG00000176018	LYSMD3	ENST00000315948.11	0.00769693	0.244748	1.52638
ENSG00000203880	PCMTD2	ENST00000308824.11	0.00772925	0.245517	0.323958
ENSG00000129351	ILF3	ENST00000449870.5	0.00775515	0.245661	-0.287501
ENSG00000135387	CAPRIN1	ENST00000341394.9	0.00776004	0.245661	-0.311552
ENSG00000100650	SRSF5	ENST00000557154.6	0.007771	0.245661	-2.4549
ENSG00000159708	LRRC36	ENST00000567211.5	0.00778065	0.245661	1.56134
ENSG00000177971	IMP3	ENST00000314852.2	0.00778148	0.245661	-1.6517
ENSG00000134186	PRPF38B	ENST00000370025.9	0.00778252	0.245661	-0.359548
ENSG00000065485	PDIA5	ENST00000485208.1	0.00779246	0.245719	1.63489
ENSG00000163655	GMPS	ENST00000496455.7	0.00780668	0.24591	-0.313693
ENSG00000172590	MRPL52	ENST00000555536.1	0.007831	0.24642	-1.58269
ENSG00000135829	DHX9	ENST00000367549.4	0.00787268	0.247474	-0.219986
ENSG00000185344	ATP6V0A2	ENST00000674794.1	0.0078935	0.247727	-0.491266
ENSG00000128641	MYO1B	ENST00000392316.5	0.00789712	0.247727	-0.478303
ENSG00000147140	NONO	ENST00000490044.5	0.0079443	0.248949	1.60812
ENSG00000108622	ICAM2	ENST00000584403.5	0.00797439	0.249246	1.16291
ENSG00000232859	LYRM9	ENST00000379103.7	0.00798348	0.249246	0.805316
ENSG00000076108	BAZ2A	ENST00000548578.1	0.00798405	0.249246	0.50446
ENSG00000039560	RAI14	ENST00000265109.8	0.00798676	0.249246	-1.21327
ENSG00000176946	THAP4	ENST00000321679.4	0.00800113	0.249437	-1.40359
ENSG00000150527	MIA2	ENST00000396158.6	0.00801627	0.249625	-2.44629
ENSG00000114166	KAT2B	ENST00000263754.5	0.0080287	0.249625	0.606335
ENSG00000164164	OTUD4	ENST00000454497.6	0.00803192	0.249625	-0.2895
ENSG00000151491	EPS8	ENST00000535734.5	0.00806462	0.250251	0.396418
ENSG00000110713	NUP98	ENST00000650171.1	0.00806861	0.250251	3.02363
ENSG00000109814	UGDH	ENST00000501493.6	0.00811554	0.251449	-0.362141
ENSG00000130734	ATG4D	ENST00000589753.1	0.00816142	0.252163	-0.288332
ENSG00000118816	CCNI	ENST00000237654.9	0.00816281	0.252163	-0.315095
ENSG00000172785	CBWD1	ENST00000431099.3	0.0081661	0.252163	2.14386
ENSG00000011523	CEP68	ENST00000377990.7	0.00817196	0.252163	-1.76965
ENSG00000084112	SSH1	ENST00000326495.10	0.00819368	0.252388	0.304472
ENSG00000164398	ACSL6	ENST00000651269.1	0.00821064	0.252388	1.29019
ENSG00000075914	EXOSC7	ENST00000459856.1	0.00821231	0.252388	-0.592169
ENSG00000144895	EIF2A	ENST00000460851.6	0.00821261	0.252388	-0.357785
ENSG00000170779	CDCA4	ENST00000336219.4	0.0082286	0.252543	-0.293474
ENSG00000167930	FAM234A	ENST00000301678.7	0.00823436	0.252543	0.399362
ENSG00000122026	RPL21	ENST00000461690.5	0.00826651	0.253272	-0.31493
ENSG00000146223	RPL7L1	ENST00000493763.7	0.00832199	0.254713	-0.274377
ENSG00000288503	DDX51	ENST00000672690.1	0.0084139	0.257006	-0.403279
ENSG00000185163	DDX51	ENST00000462829.2	0.0084139	0.257006	-0.403279
ENSG00000167110	GOLGA2	ENST00000490628.2	0.00842875	0.257029	0.267745
ENSG00000285339	VPS28	ENST00000642867.1	0.00843165	0.257029	0.648718
ENSG00000282246		ENST00000601460.5	0.00847483	0.257784	1.34744
ENSG00000106615	RHEB	ENST00000262187.10	0.00847705	0.257784	-0.297328
ENSG00000020577	SAMD4A	ENST00000557013.1	0.00848339	0.257784	1.16168
ENSG00000063177	RPL18	ENST00000549920.6	0.00849052	0.257784	-2.09534
ENSG00000170144	HNRNPA3	ENST00000411529.6	0.00851628	0.258307	-0.259846
ENSG00000056972	TRAF3IP2	ENST00000368761.11	0.00852921	0.25844	0.408981
ENSG00000147274	RBMX	ENST00000496459.2	0.00854298	0.258598	-0.343172
ENSG00000132780	NASP	ENST00000350030.8	0.00855259	0.25863	-0.266615
ENSG00000205352	PRR13	ENST00000379786.8	0.00857894	0.258933	-0.518216
ENSG00000181409	AATK	ENST00000417379.6	0.00857973	0.258933	0.274994
ENSG00000172663	TMEM134	ENST00000308022.7	0.00859837	0.259237	0.299332
ENSG00000185088	RPS27L	ENST00000330964.10	0.00860997	0.259328	-0.292071
ENSG00000064703	DDX20	ENST00000369702.5	0.00870539	0.261676	-0.315147
ENSG00000134480	CCNH	ENST00000508855.5	0.00871836	0.261676	-0.677447
ENSG00000179409	GEMIN4	ENST00000319004.6	0.00873741	0.261676	-0.304739
ENSG00000143476	DTL	ENST00000366991.5	0.00874382	0.261676	-0.303649
ENSG00000206120	EGFEM1P	ENST00000483846.5	0.00875175	0.261676	1.20783
ENSG00000161791	FMNL3	ENST00000335154.10	0.00875559	0.261676	0.269713
ENSG00000166111	SVOP	ENST00000610966.5	0.00876093	0.261676	0.306599
ENSG00000104635	SLC39A14	ENST00000381237.6	0.00876713	0.261676	-0.69992
ENSG00000087245	MMP2	ENST00000219070.9	0.00876759	0.261676	0.317033
ENSG00000104369	JPH1	ENST00000342232.5	0.00877444	0.261676	-0.797988
ENSG00000054523	KIF1B	ENST00000377093.8	0.00879987	0.26207	0.214752
ENSG00000103037	SETD6	ENST00000394266.8	0.00881406	0.26207	-0.232164
ENSG00000089053	ANAPC5	ENST00000422342.2	0.00881948	0.26207	-0.320121
ENSG00000105397	TYK2	ENST00000525976.5	0.00882232	0.26207	0.591315
ENSG00000175287	PHYHD1	ENST00000442837.5	0.00885367	0.262588	2.31916
ENSG00000239779	WBP1	ENST00000393972.7	0.00885713	0.262588	1.42337
ENSG00000108010	GLRX3	ENST00000331244.10	0.00892794	0.264305	-0.405681
ENSG00000107949	BCCIP	ENST00000368759.5	0.00893253	0.264305	-0.444617
ENSG00000251669	FAM86EP	ENST00000507301.5	0.00898299	0.265385	-1.63754
ENSG00000182667	NTM	ENST00000436745.5	0.0089866	0.265385	0.325484
ENSG00000152147	GEMIN6	ENST00000281950.8	0.00901418	0.26594	-0.273223
ENSG00000141295	SCRN2	ENST00000407215.7	0.00902564	0.266019	2.02205
ENSG00000107815	TWNK	ENST00000311916.8	0.00905119	0.266512	-1.0781
ENSG00000126226	PCID2	ENST00000337344.9	0.00907763	0.266803	-0.365075
ENSG00000141759	TXNL4A	ENST00000269601.10	0.0090807	0.266803	-0.33361
ENSG00000137038	DMAC1	ENST00000484082.1	0.00909244	0.266803	-0.328563
ENSG00000115875	SRSF7	ENST00000313117.11	0.00909695	0.266803	-0.403349
ENSG00000167671	UBXN6	ENST00000591919.5	0.0091052	0.266803	0.448398
NA	Custom	ENST00000418381.5	0.00911583	0.266856	-2.95103
ENSG00000092200	RPGRIP1	ENST00000382933.8	0.0091301	0.266972	0.581658
ENSG00000112640	PPP2R5D	ENST00000486843.1	0.00913743	0.266972	1.50202
ENSG00000197168	NEK5	ENST00000355568.8	0.00914981	0.267075	0.573274
ENSG00000166326	TRIM44	ENST00000299413.7	0.0091712	0.267407	-0.235811
ENSG00000158122	PRXL2C	ENST00000375234.8	0.00918217	0.267407	1.69174
ENSG00000158163	DZIP1L	ENST00000488595.1	0.00918769	0.267407	0.38564
ENSG00000168309	FAM107A	ENST00000360997.7	0.00920295	0.267593	1.40531
ENSG00000147274	RBMX	ENST00000431446.7	0.00921531	0.267677	-0.489123
ENSG00000117395	EBNA1BP2	ENST00000431635.6	0.00922353	0.267677	-0.788609
ENSG00000113569	NUP155	ENST00000515054.1	0.0092567	0.268249	-1.26073
ENSG00000126878	AIF1L	ENST00000372298.1	0.00926115	0.268249	-1.12081
ENSG00000140988	RPS2	ENST00000531065.5	0.00927334	0.268249	-0.466729
ENSG00000120694	HSPH1	ENST00000435381.5	0.00927872	0.268249	-0.387943
ENSG00000125878	TCF15	ENST00000246080.3	0.00930578	0.268569	-0.720146
ENSG00000137288	UQCC2	ENST00000374214.3	0.00930755	0.268569	-1.48963
ENSG00000100139	MICALL1	ENST00000215957.10	0.00933173	0.26901	-0.429015
ENSG00000048649	RSF1	ENST00000480887.5	0.00938086	0.270169	1.38114
ENSG00000143669	LYST	ENST00000389793.7	0.0094244	0.270485	1.34733
ENSG00000131467	PSME3	ENST00000293362.7	0.00943376	0.270485	-0.609393
ENSG00000213033	AURKAP1	ENST00000451805.2	0.00943678	0.270485	1.30163
ENSG00000275744	SLC2A11	ENST00000628101.1	0.00943876	0.270485	0.340099
ENSG00000133460	SLC2A11	ENST00000473357.1	0.00943876	0.270485	0.340099
ENSG00000165476	REEP3	ENST00000634963.1	0.00944551	0.270485	0.730492
ENSG00000011105	TSPAN9	ENST00000537971.5	0.009467	0.270727	0.31751
ENSG00000215154		ENST00000399702.5	0.0094813	0.270727	-0.345494
ENSG00000148459	PDSS1	ENST00000376215.10	0.00948278	0.270727	-1.52806
ENSG00000179104	TMTC2	ENST00000546590.2	0.00948976	0.270727	-1.47958
ENSG00000185787	MORF4L1	ENST00000331268.9	0.00952211	0.271394	2.14648
ENSG00000213190	MLLT11	ENST00000368921.5	0.00956066	0.272236	0.255997
ENSG00000166123	GPT2	ENST00000569193.1	0.00966726	0.274818	-0.360133
ENSG00000106780	MEGF9	ENST00000373930.4	0.00967577	0.274818	0.360078
ENSG00000172939	OXSR1	ENST00000446845.5	0.0096786	0.274818	-1.38369
ENSG00000072682	P4HA2	ENST00000401867.5	0.00978929	0.2777	0.24062
ENSG00000153574	RPIA	ENST00000283646.5	0.00980725	0.277949	-1.2774
ENSG00000198301	SDAD1	ENST00000507396.5	0.00981908	0.278023	-0.341216
ENSG00000105926	MPP6	ENST00000222644.9	0.00983535	0.278223	-0.508949
ENSG00000150990	DHX37	ENST00000308736.7	0.00985981	0.278655	-1.44507
ENSG00000123307	NEUROD4	ENST00000242994.4	0.00991595	0.279542	1.60081
ENSG00000169714	CNBP	ENST00000422453.7	0.00991616	0.279542	-0.213414
ENSG00000101639	CEP192	ENST00000506447.5	0.00995017	0.279542	2.4855
ENSG00000171492	LRRC8D	ENST00000337338.9	0.00996168	0.279542	-0.658512
ENSG00000124795	DEK	ENST00000515742.2	0.00996308	0.279542	1.36624
ENSG00000128805	ARHGAP22	ENST00000477708.6	0.0099641	0.279542	-1.26012
ENSG00000131051	RBM39	ENST00000434927.5	0.00996905	0.279542	-1.94028
ENSG00000111897	SERINC1	ENST00000339697.5	0.00998079	0.279542	0.382138
ENSG00000140939	NOL3	ENST00000568146.1	0.00998277	0.279542	0.328037
ENSG00000145916	RMND5B	ENST00000313386.9	0.00998364	0.279542	-0.829391
ENSG00000132467	UTP3	ENST00000254803.4	0.0100257	0.280459	-0.253886
ENSG00000127928	GNGT1	ENST00000429473.1	0.010064	0.281272	-0.899648
ENSG00000139200	PIANP	ENST00000320591.9	0.0100862	0.281632	1.28109
ENSG00000173638	SLC19A1	ENST00000311124.9	0.0101419	0.282925	-0.280777
ENSG00000281877	RPS6KA1	ENST00000626401.2	0.0101638	0.283015	1.63746
ENSG00000117676	RPS6KA1	ENST00000374163.5	0.0101638	0.283015	1.63746
ENSG00000090863	GLG1	ENST00000422840.7	0.010176	0.283093	0.219547
ENSG00000180667	YOD1	ENST00000367084.1	0.0102602	0.284358	2.198
ENSG00000096384	HSP90AB1	ENST00000620073.4	0.010271	0.284358	-0.466265
ENSG00000140718	FTO	ENST00000636030.1	0.0102796	0.284358	1.43502
ENSG00000138380	CARF	ENST00000444724.5	0.0102883	0.284358	1.36801
ENSG00000138385	SSB	ENST00000465871.1	0.0102931	0.284358	-0.553721
ENSG00000164904	ALDH7A1	ENST00000553117.5	0.0103039	0.284358	-0.338137
ENSG00000160049	DFFA	ENST00000377036.2	0.0103133	0.284358	-0.555493
ENSG00000154518	ATP5MC3	ENST00000409194.5	0.0103272	0.284358	-0.349375
ENSG00000145016	RUBCN	ENST00000296343.10	0.0103281	0.284358	0.309398
ENSG00000188021	UBQLN2	ENST00000338222.7	0.01033	0.284358	-0.350623
ENSG00000164187	LMBRD2	ENST00000296603.5	0.0103505	0.284358	0.320794
ENSG00000147044	CASK	ENST00000646087.2	0.0103515	0.284358	-1.92529
ENSG00000178175	ZNF366	ENST00000318442.6	0.0103517	0.284358	1.23865
ENSG00000101182	PSMA7	ENST00000370873.9	0.0103531	0.284358	-0.306256
ENSG00000100393	EP300	ENST00000263253.9	0.010379	0.28481	2.26042
ENSG00000112079	STK38	ENST00000229812.8	0.0104447	0.286344	0.380922
ENSG00000127481	UBR4	ENST00000375254.8	0.0104574	0.286344	0.387237
ENSG00000164331	ANKRA2	ENST00000515804.1	0.0104674	0.286344	1.25704
ENSG00000138346	DNA2	ENST00000551118.6	0.0104728	0.286344	-1.97497
ENSG00000263179	HNRNPCP4	ENST00000571636.1	0.0105123	0.287166	-1.33213
ENSG00000007047	MARK4	ENST00000262891.9	0.0105547	0.288063	-0.360821
ENSG00000135924	DNAJB2	ENST00000392086.8	0.0105727	0.288189	0.51256
ENSG00000114023	FAM162A	ENST00000477892.5	0.0105784	0.288189	-0.577216
ENSG00000154889	MPPE1	ENST00000317235.11	0.0105907	0.288264	2.01093
ENSG00000132388	UBE2G1	ENST00000396981.6	0.0106132	0.288618	-0.313477
ENSG00000162613	FUBP1	ENST00000370768.7	0.0106506	0.289171	-0.237698
ENSG00000113407	TARS1	ENST00000503422.1	0.0106527	0.289171	-0.482394
ENSG00000133193	FAM104A	ENST00000405159.7	0.0107155	0.290615	2.19024
ENSG00000105409	ATP1A3	ENST00000648268.1	0.0107959	0.292429	1.85758
ENSG00000177889	UBE2N	ENST00000318066.7	0.0108088	0.292429	-0.332202
ENSG00000197345	MRPL21	ENST00000450904.6	0.0108162	0.292429	-0.382148
ENSG00000148399	DPH7	ENST00000277540.7	0.010821	0.292429	-0.261595
ENSG00000123685	BATF3	ENST00000471382.5	0.010869	0.293462	-1.34468
ENSG00000176623	RMDN1	ENST00000518390.5	0.0109119	0.294343	2.3313
ENSG00000129351	ILF3	ENST00000589173.1	0.0109211	0.294343	-0.278206
ENSG00000177000	MTHFR	ENST00000376590.9	0.0109581	0.295019	0.253648
ENSG00000163909	HEYL	ENST00000372852.4	0.0109657	0.295019	0.313667
ENSG00000186472	PCLO	ENST00000423517.6	0.0110243	0.296151	0.247634
ENSG00000134369	NAV1	ENST00000367295.5	0.0110277	0.296151	-0.25704
ENSG00000141759	TXNL4A	ENST00000585474.5	0.0110371	0.296151	-0.344222
ENSG00000138449	SLC40A1	ENST00000261024.7	0.01106	0.296501	0.477027
ENSG00000282739	SLC25A26	ENST00000632740.1	0.0110872	0.296706	-0.41342
ENSG00000144741	SLC25A26	ENST00000483224.5	0.0110872	0.296706	-0.41342
ENSG00000133706	LARS1	ENST00000674191.1	0.0111348	0.297526	-2.76722
ENSG00000171311	EXOSC1	ENST00000370902.8	0.0111387	0.297526	-0.290465
ENSG00000174444	RPL4	ENST00000307961.11	0.0111499	0.297526	-0.292495
ENSG00000132780	NASP	ENST00000537798.5	0.0111656	0.297526	-0.606575
ENSG00000141622	RNF165	ENST00000586604.5	0.0111712	0.297526	0.688315
ENSG00000075131	TIPIN	ENST00000566524.5	0.0111769	0.297526	-0.336651
ENSG00000071889	FAM3A	ENST00000612856.4	0.0111902	0.297618	0.579443
ENSG00000148229	POLE3	ENST00000374171.5	0.0112062	0.297782	-2.86385
ENSG00000112655	PTK7	ENST00000493339.1	0.0112186	0.29785	-1.25506
ENSG00000132677	RHBG	ENST00000467375.2	0.0112303	0.297898	1.13386
ENSG00000134371	CDC73	ENST00000367435.5	0.0112481	0.298052	-0.338823
ENSG00000156469	MTERF3	ENST00000287025.4	0.0112558	0.298052	-1.56459
ENSG00000101846	STS	ENST00000217961.5	0.0112745	0.298217	-0.394666
ENSG00000162174	ASRGL1	ENST00000528206.1	0.0112818	0.298217	1.24787
ENSG00000138398	PPIG	ENST00000409714.7	0.0113091	0.298491	-3.19269
ENSG00000119946	CNNM1	ENST00000356713.5	0.0113119	0.298491	-0.522466
ENSG00000221983	UBA52	ENST00000442744.7	0.0113287	0.298674	-0.28865
ENSG00000239789	MRPS17	ENST00000285298.9	0.0113652	0.299169	-0.27015
ENSG00000104765	BNIP3L	ENST00000523949.5	0.0113672	0.299169	-1.62823
ENSG00000121289	CEP89	ENST00000586984.6	0.0114258	0.300382	-1.70289
ENSG00000215512		ENST00000455308.6	0.0114332	0.300382	1.35697
ENSG00000078618	NRDC	ENST00000497358.1	0.0114649	0.300616	1.2888
ENSG00000177479	ARIH2	ENST00000356401.8	0.0114656	0.300616	-0.228083
ENSG00000100941	PNN	ENST00000216832.9	0.0114807	0.300616	-0.200937
ENSG00000184277	TM2D3	ENST00000347970.7	0.0114819	0.300616	-0.388352
ENSG00000276726	DNAJA3	ENST00000633170.1	0.0115203	0.301101	-0.585079
ENSG00000103423	DNAJA3	ENST00000574393.1	0.0115203	0.301101	-0.585079
ENSG00000143633	C1orf131	ENST00000366651.7	0.0115635	0.301969	-2.10874
ENSG00000073614	KDM5A	ENST00000399788.7	0.0115899	0.302286	0.205955
ENSG00000160193	WDR4	ENST00000479429.5	0.0115956	0.302286	-1.33158
ENSG00000171067	C11orf24	ENST00000304271.11	0.0116449	0.303309	-0.4008
ENSG00000111684	LPCAT3	ENST00000538987.1	0.0116873	0.304152	-0.595707
ENSG00000230124	ACBD6	ENST00000367595.4	0.0117158	0.304417	-0.433773
ENSG00000146872	TLK2	ENST00000582809.5	0.0117177	0.304417	0.310199
ENSG00000110921	MVK	ENST00000540353.1	0.0117286	0.30444	0.41811
ENSG00000150459	SAP18	ENST00000467636.1	0.0117676	0.305107	-0.322655
ENSG00000141543	EIF4A3	ENST00000649764.2	0.0117785	0.305107	-0.394636
ENSG00000223573	TINCR	ENST00000448587.5	0.0117846	0.305107	0.561993
ENSG00000147804	SLC39A4	ENST00000529462.5	0.0118387	0.306247	-2.16215
ENSG00000178971	CTC1	ENST00000643543.1	0.011853	0.306271	1.43791
ENSG00000110107	PRPF19	ENST00000227524.9	0.0118676	0.306271	-0.319986
ENSG00000107949	BCCIP	ENST00000299130.7	0.0118748	0.306271	-0.343027
ENSG00000172172	MRPL13	ENST00000306185.8	0.0118801	0.306271	-0.544144
ENSG00000184304	PRKD1	ENST00000616995.4	0.011944	0.307269	-1.74194
ENSG00000111445	RFC5	ENST00000454402.7	0.0119472	0.307269	-0.347315
ENSG00000159399	HK2	ENST00000409174.1	0.0119494	0.307269	-1.16143
ENSG00000089737	DDX24	ENST00000621632.5	0.0119639	0.307382	-0.211323
ENSG00000206053	JPT2	ENST00000248098.8	0.0120255	0.308702	-0.259503
ENSG00000029725	RABEP1	ENST00000537505.6	0.0120432	0.30889	-0.252526
ENSG00000279389	GARRE1	ENST00000623194.3	0.0120532	0.30889	0.311259
ENSG00000182264	IZUMO1	ENST00000597553.1	0.0121003	0.309437	1.06199
ENSG00000178921	PFAS	ENST00000546020.2	0.0121027	0.309437	-0.358531
ENSG00000075239	ACAT1	ENST00000524833.5	0.0121102	0.309437	-1.83713
ENSG00000005206	SPPL2B	ENST00000613503.5	0.0121196	0.309437	0.258839
ENSG00000165934	CPSF2	ENST00000298875.9	0.0121346	0.309437	-0.194248
ENSG00000109654	TRIM2	ENST00000676057.1	0.012136	0.309437	1.483
ENSG00000078043	PIAS2	ENST00000585916.6	0.0122053	0.310942	-0.274399
ENSG00000150764	DIXDC1	ENST00000614104.4	0.0122193	0.311036	-0.369724
ENSG00000211460	TSN	ENST00000389682.8	0.0122349	0.311173	-0.260026
ENSG00000134438	RAX	ENST00000256852.7	0.0122605	0.311561	0.288763
ENSG00000168872	DDX19A	ENST00000562509.5	0.012322	0.312861	-1.98527
ENSG00000170558	CDH2	ENST00000675708.1	0.012336	0.312953	1.39848
ENSG00000167964	RAB26	ENST00000210187.11	0.0123525	0.313026	1.33255
ENSG00000184162	NR2C2AP	ENST00000331552.12	0.0123709	0.313026	-0.547601
ENSG00000166004	CEP295	ENST00000531877.1	0.0123762	0.313026	-1.49456
ENSG00000065328	MCM10	ENST00000481292.1	0.0123803	0.313026	-0.572738
ENSG00000139998	RAB15	ENST00000642625.1	0.0123938	0.313106	1.18202
ENSG00000145833	DDX46	ENST00000354283.8	0.0124158	0.3134	-0.24213
ENSG00000153827	TRIP12	ENST00000675453.1	0.0124561	0.314155	-3.03757
ENSG00000248905	FMN1	ENST00000616417.5	0.0124706	0.314258	1.87323
ENSG00000163319	MRPS18C	ENST00000295491.9	0.0125066	0.314903	-0.383362
ENSG00000284103	DUS4L	ENST00000639937.2	0.0125391	0.315198	-1.15875
ENSG00000105865	DUS4L	ENST00000265720.8	0.0125391	0.315198	-1.15875
ENSG00000260007		ENST00000638026.1	0.0125573	0.315393	-0.262186
ENSG00000113240	CLK4	ENST00000316308.9	0.0125839	0.315572	1.74373
ENSG00000109133	TMEM33	ENST00000325094.9	0.0125853	0.315572	1.38252
ENSG00000168575	SLC20A2	ENST00000342228.7	0.0126064	0.315701	-0.841218
ENSG00000196405	EVL	ENST00000544450.6	0.0126113	0.315701	0.799217
ENSG00000286215		ENST00000650684.1	0.0126268	0.315827	-1.37086
ENSG00000114209	PDCD10	ENST00000392750.7	0.0126645	0.316427	-0.415267
ENSG00000110931	CAMKK2	ENST00000652382.1	0.0126717	0.316427	-0.548089
ENSG00000108671	PSMD11	ENST00000261712.8	0.0126897	0.316614	-0.395093
ENSG00000113013	HSPA9	ENST00000649692.1	0.0127173	0.316969	-0.320788
ENSG00000150764	DIXDC1	ENST00000440460.7	0.0127249	0.316969	-0.27488
ENSG00000153187	HNRNPU	ENST00000638716.1	0.0127607	0.3176	-0.291235
ENSG00000050405	LIMA1	ENST00000341247.8	0.0127863	0.31778	2.86208
ENSG00000129250	KIF1C	ENST00000320785.10	0.0127889	0.31778	-0.303916
ENSG00000166272	WBP1L	ENST00000369889.5	0.0128092	0.318021	0.558502
ENSG00000181751	MACIR	ENST00000319933.7	0.0128389	0.318498	-0.461446
ENSG00000005483	KMT2E	ENST00000257745.8	0.0128654	0.318892	2.26196
ENSG00000134245	WNT2B	ENST00000369686.9	0.0129279	0.319988	0.387837
ENSG00000123064	DDX54	ENST00000314045.11	0.012954	0.319988	-1.75314
ENSG00000152484	USP12	ENST00000282344.11	0.0129544	0.319988	0.346135
ENSG00000197746	PSAP	ENST00000610929.3	0.012958	0.319988	0.250189
ENSG00000119707	RBM25	ENST00000532192.1	0.0129625	0.319988	1.36989
ENSG00000076382	SPAG5	ENST00000580377.2	0.012974	0.320011	-1.51049
ENSG00000125484	GTF3C4	ENST00000372146.5	0.0130153	0.320697	-0.250479
ENSG00000149503	INCENP	ENST00000278849.4	0.0130329	0.320697	-0.292662
ENSG00000069849	ATP1B3	ENST00000466678.5	0.0130375	0.320697	-0.457125
ENSG00000134014	ELP3	ENST00000537665.2	0.0130633	0.320697	2.69846
ENSG00000105281	SLC1A5	ENST00000542575.6	0.0130727	0.320697	-1.50801
ENSG00000140988	RPS2	ENST00000526586.6	0.0130987	0.320697	-0.409104
ENSG00000171227	TMEM37	ENST00000306406.5	0.0131004	0.320697	1.16633
ENSG00000168014	C2CD3	ENST00000539061.5	0.0131024	0.320697	0.829853
ENSG00000169905	TOR1AIP2	ENST00000367612.7	0.013122	0.320697	0.200969
ENSG00000215217	C5orf49	ENST00000509627.1	0.0131448	0.320697	1.27328
ENSG00000187942	LDLRAD2	ENST00000484271.1	0.0131592	0.320697	-0.417598
ENSG00000160256	FAM207A	ENST00000397826.7	0.0131665	0.320697	-0.495502
ENSG00000145741	BTF3	ENST00000380591.7	0.0131721	0.320697	-0.300612
ENSG00000124222	STX16	ENST00000358029.8	0.013185	0.320697	2.50698
ENSG00000148606	POLR3A	ENST00000372371.8	0.0131965	0.320697	-0.234996
ENSG00000060982	BCAT1	ENST00000261192.12	0.0132019	0.320697	-1.18447
ENSG00000175449	RFESD	ENST00000380005.9	0.013209	0.320697	-1.14514
ENSG00000123352	SPATS2	ENST00000549375.5	0.013211	0.320697	1.17935
ENSG00000111581	NUP107	ENST00000229179.9	0.0132209	0.320697	-0.315161
ENSG00000117602	RCAN3	ENST00000374395.9	0.0132284	0.320697	0.298064
ENSG00000018189	RUFY3	ENST00000226328.8	0.0132322	0.320697	0.345695
ENSG00000113739	STC2	ENST00000265087.8	0.0132359	0.320697	-1.26976
ENSG00000104331	BPNT2	ENST00000262644.9	0.0132457	0.320697	-0.270052
ENSG00000115816	CEBPZ	ENST00000234170.10	0.0132603	0.320793	-0.243082
ENSG00000110274	CEP164	ENST00000278935.8	0.0132748	0.320888	1.84814
ENSG00000143702	CEP170	ENST00000468254.5	0.0133188	0.321372	-2.28637
ENSG00000136842	TMOD1	ENST00000375175.1	0.0133213	0.321372	-0.367088
ENSG00000171121	KCNMB3	ENST00000485523.5	0.0133268	0.321372	1.29079
ENSG00000117500	TMED5	ENST00000370282.8	0.0133713	0.32194	-0.311053
ENSG00000150093	ITGB1	ENST00000437302.5	0.013387	0.32194	0.857586
NA	Custom	ENST00000348983.7	0.0133878	0.32194	-2.26186
ENSG00000074071	MRPS34	ENST00000569585.1	0.0133929	0.32194	-0.403244
ENSG00000127616	SMARCA4	ENST00000644737.1	0.0134552	0.323037	-0.260006
ENSG00000139508	SLC46A3	ENST00000475385.1	0.0134599	0.323037	1.37842
ENSG00000136274	NACAD	ENST00000490531.3	0.0135318	0.324506	0.667481
ENSG00000065609	SNAP91	ENST00000518312.5	0.0135804	0.325188	1.87953
ENSG00000196449	YRDC	ENST00000373044.3	0.0135817	0.325188	-0.425504
ENSG00000039068	CDH1	ENST00000566612.5	0.0136285	0.326048	1.35156
ENSG00000133422	MORC2	ENST00000676215.1	0.0136408	0.326084	1.53351
ENSG00000141401	IMPA2	ENST00000269159.8	0.0136598	0.326282	-1.51322
ENSG00000167522	ANKRD11	ENST00000645212.1	0.0136763	0.326418	-0.333622
ENSG00000119979	DENND10	ENST00000361432.3	0.0136948	0.326602	-0.377708
ENSG00000187741	FANCA	ENST00000562424.1	0.0137108	0.326725	-1.44162
ENSG00000137100	DCTN3	ENST00000421919.5	0.0137581	0.327592	2.12729
ENSG00000127914	AKAP9	ENST00000356239.8	0.0137688	0.327592	0.234676
ENSG00000111218	PRMT8	ENST00000543701.5	0.0138083	0.328171	1.22137
ENSG00000166881	NEMP1	ENST00000379391.7	0.0138207	0.328171	-2.09022
ENSG00000132716	DCAF8	ENST00000447377.5	0.0138257	0.328171	0.296725
ENSG00000261740	BOLA2-SMG1P6	ENST00000565417.5	0.0138837	0.329288	-0.342902
ENSG00000115129	TP53I3	ENST00000335934.8	0.013918	0.329414	0.932616
ENSG00000138031	ADCY3	ENST00000606682.5	0.0139397	0.329414	-1.37305
ENSG00000133226	SRRM1	ENST00000479034.5	0.0139404	0.329414	-0.245112
ENSG00000086232	EIF2AK1	ENST00000199389.11	0.0139545	0.329414	-0.220565
ENSG00000119812	FAM98A	ENST00000474985.5	0.0139982	0.329414	1.34572
ENSG00000178127	NDUFV2	ENST00000465096.5	0.0140058	0.329414	1.98039
ENSG00000108684	ASIC2	ENST00000579816.1	0.0140092	0.329414	0.732723
ENSG00000066044	ELAVL1	ENST00000407627.7	0.0140101	0.329414	-0.313241
ENSG00000105290	APLP1	ENST00000591165.1	0.0140152	0.329414	0.444653
ENSG00000137814	HAUS2	ENST00000391623.8	0.0140163	0.329414	-1.6359
ENSG00000121361	KCNJ8	ENST00000240662.3	0.0140263	0.329414	-1.86387
ENSG00000161179	YDJC	ENST00000292778.11	0.0140413	0.329414	-0.376477
ENSG00000116685	KIAA2013	ENST00000376576.3	0.0140558	0.329414	-1.22188
ENSG00000275744	SLC2A11	ENST00000618502.4	0.0140599	0.329414	0.419206
ENSG00000133460	SLC2A11	ENST00000345044.10	0.0140599	0.329414	0.419206
ENSG00000117724	CENPF	ENST00000464322.5	0.0140633	0.329414	-0.255007
ENSG00000065427	KARS1	ENST00000319410.9	0.0141152	0.330375	-0.26047
ENSG00000070831	CDC42	ENST00000315554.13	0.014147	0.330863	-0.396986
ENSG00000073584	SMARCE1	ENST00000400122.8	0.0141653	0.331035	1.75593
ENSG00000111144	LTA4H	ENST00000228740.7	0.0141796	0.331112	-0.360046
ENSG00000146909	NOM1	ENST00000275820.4	0.0142197	0.331794	-0.237935
ENSG00000123416	TUBA1B	ENST00000549870.5	0.0142839	0.333033	-1.44342
ENSG00000164062	APEH	ENST00000296456.10	0.0143048	0.333265	-0.247425
ENSG00000137497	NUMA1	ENST00000545721.1	0.0143444	0.333712	0.340196
ENSG00000142396	ERVK3-1	ENST00000413518.5	0.0143461	0.333712	-0.233942
ENSG00000062725	APPBP2	ENST00000083182.8	0.0143915	0.334232	0.257618
ENSG00000116747	RO60	ENST00000460715.2	0.0144099	0.334232	-0.346108
ENSG00000178127	NDUFV2	ENST00000400033.1	0.0144131	0.334232	-0.456166
ENSG00000136861	CDK5RAP2	ENST00000360190.8	0.0144132	0.334232	1.55788
ENSG00000121390	PSPC1	ENST00000471658.5	0.0144237	0.334232	1.71073
ENSG00000168924	LETM1	ENST00000302787.3	0.014449	0.334561	-0.237832
ENSG00000187676	B3GLCT	ENST00000343307.5	0.0144879	0.335206	0.365949
ENSG00000274287	SCRIB	ENST00000631615.1	0.0145206	0.335449	-1.05625
ENSG00000180900	SCRIB	ENST00000531163.5	0.0145206	0.335449	-1.05625
ENSG00000117971	CHRNB4	ENST00000261751.8	0.0145447	0.335749	0.497914
ENSG00000237238	BMS1P10	ENST00000647845.1	0.0145653	0.335806	1.36242
ENSG00000124789	NUP153	ENST00000613258.4	0.0145694	0.335806	-0.442679
ENSG00000007376	RPUSD1	ENST00000565809.5	0.0146012	0.336242	-1.42235
ENSG00000197702	PARVA	ENST00000530755.5	0.0146211	0.336242	1.16735
ENSG00000112619	PRPH2	ENST00000230381.7	0.0146278	0.336242	1.00532
ENSG00000196547	MAN2A2	ENST00000360468.7	0.0146328	0.336242	0.324749
ENSG00000115486	GGCX	ENST00000233838.9	0.0146702	0.336588	-0.22042
ENSG00000123066	MED13L	ENST00000649378.1	0.0147026	0.336588	1.29966
ENSG00000118900	UBN1	ENST00000586152.1	0.0147027	0.336588	0.847773
ENSG00000105655	ISYNA1	ENST00000582811.6	0.0147233	0.336588	-0.24134
ENSG00000285485	NFATC4	ENST00000645795.1	0.0147335	0.336588	0.367423
ENSG00000100968	NFATC4	ENST00000555167.1	0.0147335	0.336588	0.367423
ENSG00000082258	CCNT2	ENST00000264157.10	0.0147348	0.336588	-0.369946
ENSG00000177917	ARL6IP6	ENST00000463690.1	0.0147368	0.336588	1.2894
ENSG00000185088	RPS27L	ENST00000455271.5	0.0148179	0.337675	-1.3558
ENSG00000082898	XPO1	ENST00000401558.7	0.0148226	0.337675	-0.23341
ENSG00000184939	ZFP90	ENST00000398253.6	0.0148323	0.337675	0.326898
ENSG00000141385	AFG3L2	ENST00000269143.8	0.0148356	0.337675	-0.234735
ENSG00000094914	AAAS	ENST00000549450.6	0.0148403	0.337675	-1.67673
ENSG00000124422	USP22	ENST00000537526.6	0.0148678	0.338046	-0.27945
ENSG00000116761	CTH	ENST00000411986.6	0.0148937	0.338381	-1.11902
ENSG00000113649	TCERG1	ENST00000514719.1	0.0149297	0.338593	-0.282109
ENSG00000158555	GDPD5	ENST00000533784.5	0.01493	0.338593	2.43279
ENSG00000104714	ERICH1	ENST00000524138.5	0.0149366	0.338593	-1.64551
ENSG00000047932	GOPC	ENST00000052569.10	0.0149636	0.338951	-0.626671
ENSG00000122140	MRPS2	ENST00000241600.10	0.0150195	0.339724	-1.2235
ENSG00000130522	JUND	ENST00000252818.5	0.0150202	0.339724	-0.309537
ENSG00000148677	ANKRD1	ENST00000371697.4	0.0150455	0.340042	1.20423
ENSG00000138674	SEC31A	ENST00000395310.7	0.0151028	0.340679	-0.355864
ENSG00000137504	CREBZF	ENST00000527447.1	0.0151036	0.340679	1.22143
ENSG00000171246	NPTX1	ENST00000306773.5	0.0151109	0.340679	0.241368
ENSG00000087338	GMCL1	ENST00000282570.4	0.0151187	0.340679	-0.278773
ENSG00000196715	VKORC1L1	ENST00000648179.1	0.0151729	0.341645	-0.26729
ENSG00000102908	NFAT5	ENST00000565301.2	0.0152029	0.342064	-1.70563
ENSG00000183943	PRKX	ENST00000262848.6	0.0152162	0.342109	-0.26411
ENSG00000148660	CAMK2G	ENST00000477205.2	0.0152538	0.342495	0.875492
ENSG00000128585	MKLN1	ENST00000458153.5	0.0152588	0.342495	2.02206
ENSG00000047346	FAM214A	ENST00000562351.2	0.0152761	0.342495	1.25582
ENSG00000180992	MRPL14	ENST00000372014.5	0.0152786	0.342495	-0.249533
ENSG00000177694	NAALADL2	ENST00000495900.5	0.0153115	0.342977	-1.65053
ENSG00000175741	RWDD4P2	ENST00000426392.1	0.0153243	0.343011	-0.448231
ENSG00000139734	DIAPH3	ENST00000400324.9	0.0153669	0.343709	-2.28735
ENSG00000169251	NMD3	ENST00000351193.7	0.0153921	0.3439	-0.294256
ENSG00000136451	VEZF1	ENST00000258963.7	0.0153982	0.3439	0.220551
ENSG00000004777	ARHGAP33	ENST00000587447.3	0.0154185	0.344101	1.19272
ENSG00000168827	GFM1	ENST00000486715.6	0.0154635	0.344849	-0.230166
ENSG00000100401	RANGAP1	ENST00000356244.8	0.0154862	0.345042	-0.220528
ENSG00000134759	ELP2	ENST00000540766.5	0.0154992	0.345042	-0.413598
ENSG00000082014	SMARCD3	ENST00000470588.1	0.0155122	0.345042	1.02866
ENSG00000126953	TIMM8A	ENST00000372902.4	0.0155254	0.345042	-0.754031
ENSG00000188938	FAM120AOS	ENST00000483056.5	0.0155292	0.345042	1.36745
ENSG00000159259	CHAF1B	ENST00000480486.1	0.0155654	0.345363	1.29801
ENSG00000001461	NIPAL3	ENST00000374399.9	0.0155778	0.345363	0.305362
ENSG00000105063	PPP6R1	ENST00000587457.1	0.0155779	0.345363	0.293128
ENSG00000138764	CCNG2	ENST00000509972.1	0.0155992	0.345582	1.26136
ENSG00000101849	TBL1X	ENST00000424279.5	0.0156412	0.346047	-0.292936
ENSG00000170854	RIOX2	ENST00000394198.7	0.0156431	0.346047	-0.319165
ENSG00000124275	MTRR	ENST00000506115.1	0.0157093	0.347158	1.32015
ENSG00000169288	MRPL1	ENST00000315567.13	0.0157274	0.347158	-0.307475
ENSG00000137393	RNF144B	ENST00000259939.4	0.0157277	0.347158	1.08204
ENSG00000125445	MRPS7	ENST00000245539.11	0.0157543	0.347284	-0.257801
ENSG00000103194	USP10	ENST00000540269.6	0.0157564	0.347284	-0.35707
ENSG00000111300	NAA25	ENST00000261745.9	0.0157743	0.347426	-0.25424
ENSG00000181649	PHLDA2	ENST00000314222.5	0.015791	0.347539	-1.13706
ENSG00000100426	ZBED4	ENST00000216268.6	0.0158156	0.347736	-0.208956
ENSG00000136153	LMO7	ENST00000377534.8	0.0158229	0.347736	2.07793
ENSG00000091483	FH	ENST00000366560.4	0.0158674	0.348124	-0.421344
NA	Custom	ENST00000371764.8	0.015877	0.348124	-2.10906
ENSG00000204574	ABCF1	ENST00000326195.13	0.0158819	0.348124	-0.297278
ENSG00000232070	TMEM253	ENST00000673682.1	0.0158866	0.348124	1.22432
ENSG00000153551	CMTM7	ENST00000487007.1	0.0159312	0.348847	-0.303806
ENSG00000206260	PRR23A	ENST00000383163.4	0.015976	0.34942	1.14797
ENSG00000076003	MCM6	ENST00000264156.3	0.0159804	0.34942	-0.284074
ENSG00000122008	POLK	ENST00000508867.5	0.0160933	0.351634	1.23733
ENSG00000142230	SAE1	ENST00000413379.7	0.0161151	0.351721	-0.307479
ENSG00000117020	AKT3	ENST00000672442.1	0.0161277	0.351721	2.71656
ENSG00000071994	PDCD2	ENST00000453163.6	0.0161322	0.351721	-0.437622
ENSG00000172340	SUCLG2	ENST00000307227.10	0.0162072	0.352885	1.25213
ENSG00000069667	RORA	ENST00000335670.11	0.0162172	0.352885	0.273904
ENSG00000197746	PSAP	ENST00000394936.8	0.0162245	0.352885	0.632218
ENSG00000021776	AQR	ENST00000156471.10	0.0162322	0.352885	-0.190484
ENSG00000009954	BAZ1B	ENST00000339594.9	0.0162454	0.352917	-0.239889
ENSG00000173141	MRPL57	ENST00000309594.5	0.0162913	0.35366	-0.208837
ENSG00000126522	ASL	ENST00000672498.1	0.0163232	0.353924	0.638058
ENSG00000120963	ZNF706	ENST00000519744.5	0.0163269	0.353924	-0.367627
ENSG00000145864	GABRB2	ENST00000675245.1	0.0163532	0.354241	1.26729
ENSG00000277147	LINC00869	ENST00000622079.1	0.016439	0.355816	0.969296
ENSG00000144711	IQSEC1	ENST00000613206.2	0.0164578	0.355816	0.187398
ENSG00000033327	GAB2	ENST00000361507.5	0.0164612	0.355816	2.80159
ENSG00000136045	PWP1	ENST00000541166.1	0.0165199	0.356797	-0.597698
ENSG00000196141	SPATS2L	ENST00000423749.5	0.0165302	0.356797	1.54815
ENSG00000070444	MNT	ENST00000174618.5	0.0165477	0.35692	-0.299806
ENSG00000111639	MRPL51	ENST00000229238.5	0.0165984	0.357661	-0.219171
ENSG00000149136	SSRP1	ENST00000278412.7	0.0166159	0.357661	-0.244425
ENSG00000065308	TRAM2	ENST00000182527.4	0.0166175	0.357661	0.348456
ENSG00000136522	MRPL47	ENST00000476781.6	0.0166334	0.357748	-0.279135
ENSG00000031698	SARS1	ENST00000468588.1	0.0166623	0.358116	-1.6614
ENSG00000156482	RPL30	ENST00000518164.5	0.0166804	0.35825	1.17645
ENSG00000203668	CHML	ENST00000366553.2	0.0167251	0.358954	-0.3974
ENSG00000197479	PCDHB11	ENST00000354757.5	0.016819	0.360328	0.970232
ENSG00000114054	PCCB	ENST00000471595.5	0.0168202	0.360328	1.67688
ENSG00000101294	HM13	ENST00000472128.5	0.0168249	0.360328	1.23601
ENSG00000151366	NDUFC2	ENST00000281031.5	0.016862	0.360838	-0.22913
ENSG00000136603	SKIL	ENST00000490989.1	0.0168824	0.360838	1.14119
ENSG00000048162	NOP16	ENST00000614830.5	0.0168845	0.360838	-1.08853
ENSG00000181704	YIPF6	ENST00000462683.6	0.016906	0.361044	0.225571
ENSG00000171533	MAP6	ENST00000434603.2	0.0169855	0.362485	1.09281
ENSG00000070756	PABPC1	ENST00000520868.5	0.0170417	0.363259	-0.512935
ENSG00000122566	HNRNPA2B1	ENST00000360787.8	0.0170472	0.363259	1.41345
ENSG00000161217	PCYT1A	ENST00000460827.1	0.0170674	0.363259	1.21876
ENSG00000076351	SLC46A1	ENST00000612814.5	0.0170698	0.363259	-0.237067
ENSG00000214513	NOTO	ENST00000398468.4	0.0170989	0.363622	1.20596
ENSG00000138674	SEC31A	ENST00000515062.5	0.0171695	0.364867	-0.303572
ENSG00000147649	MTDH	ENST00000336273.8	0.0172107	0.364933	-0.175367
ENSG00000088247	KHSRP	ENST00000398148.7	0.0172139	0.364933	-0.290061
ENSG00000139220	PPFIA2	ENST00000550359.6	0.0172204	0.364933	2.4126
ENSG00000094916	CBX5	ENST00000209875.9	0.0172264	0.364933	0.217633
ENSG00000152291	TGOLN2	ENST00000398263.6	0.0172329	0.364933	2.06913
ENSG00000220205	VAMP2	ENST00000316509.11	0.017289	0.365863	0.301893
ENSG00000188211	NCR3LG1	ENST00000338965.9	0.0173441	0.366235	-0.860141
ENSG00000196917	HCAR1	ENST00000432564.3	0.0173489	0.366235	0.524342
ENSG00000148814	LRRC27	ENST00000368614.8	0.0173679	0.366235	0.405793
ENSG00000101294	HM13	ENST00000487281.1	0.0173808	0.366235	1.49465
ENSG00000144028	SNRNP200	ENST00000323853.10	0.0173809	0.366235	-0.208115
ENSG00000168653	NDUFS5	ENST00000372969.8	0.0173957	0.366235	-2.28483
ENSG00000148600	CDHR1	ENST00000623527.4	0.0174007	0.366235	0.222514
ENSG00000160213	CSTB	ENST00000639959.1	0.0174035	0.366235	-1.87965
ENSG00000159055	MIS18A	ENST00000290130.4	0.017425	0.366434	-0.272631
ENSG00000067829	IDH3G	ENST00000454076.5	0.0174383	0.366458	1.11766
ENSG00000105392	CRX	ENST00000604324.1	0.0174945	0.367386	1.30587
ENSG00000066279	ASPM	ENST00000294732.11	0.0175163	0.367587	2.3772
ENSG00000157212	PAXIP1	ENST00000397192.5	0.0175452	0.36793	-1.63577
ENSG00000277147	LINC00869	ENST00000429388.5	0.017557	0.36793	1.34168
ENSG00000128609	NDUFA5	ENST00000618945.4	0.0176085	0.368517	-1.46413
ENSG00000274950	RPS9	ENST00000619600.1	0.0176116	0.368517	-1.34887
ENSG00000139233	LLPH	ENST00000266604.7	0.0176283	0.368517	-0.225976
ENSG00000180198	RCC1	ENST00000398958.6	0.0176337	0.368517	-1.74167
ENSG00000119638	NEK9	ENST00000238616.10	0.0176556	0.368684	0.208207
ENSG00000164610	RP9	ENST00000297157.8	0.0176661	0.368684	-0.303428
ENSG00000239218	RPS20P22	ENST00000488192.1	0.0176787	0.368693	1.23477
ENSG00000138399	FASTKD1	ENST00000453153.7	0.0177047	0.368808	-0.239936
ENSG00000272333	KMT2B	ENST00000585476.5	0.0177087	0.368808	1.23705
ENSG00000074800	ENO1	ENST00000414948.1	0.0177334	0.368872	1.19216
ENSG00000067365	METTL22	ENST00000562973.1	0.0177678	0.368872	-1.60142
ENSG00000183479	TREX2	ENST00000338525.6	0.0177769	0.368872	-2.16846
ENSG00000170946	DNAJC24	ENST00000532385.5	0.0177795	0.368872	-1.24617
ENSG00000144161	ZC3H8	ENST00000615791.1	0.017783	0.368872	-2.43201
ENSG00000129158	SERGEF	ENST00000532546.5	0.0177849	0.368872	1.2738
ENSG00000176018	LYSMD3	ENST00000500869.6	0.0178831	0.370423	-1.79186
ENSG00000135972	MRPS9	ENST00000258455.8	0.0178965	0.370423	-0.397242
ENSG00000163617	CCDC191	ENST00000481358.5	0.017898	0.370423	1.73196
ENSG00000177150	FAM210A	ENST00000651643.1	0.0179087	0.370423	-2.83485
ENSG00000204271	SPIN3	ENST00000640131.1	0.0179367	0.370749	1.44046
ENSG00000150510	FAM124A	ENST00000322475.13	0.0179681	0.370785	-0.299984
ENSG00000111605	CPSF6	ENST00000435070.7	0.0179743	0.370785	-0.324034
ENSG00000092108	SCFD1	ENST00000556486.5	0.0179752	0.370785	1.09126
ENSG00000099817	POLR2E	ENST00000612655.4	0.0180295	0.371651	-0.394863
ENSG00000156976	EIF4A2	ENST00000494445.1	0.0181104	0.372902	-0.436846
ENSG00000013374	NUB1	ENST00000470229.6	0.0181631	0.372902	1.36327
ENSG00000149970	CNKSR2	ENST00000642565.1	0.0182073	0.372902	-1.26077
ENSG00000227420	MRPS18B	ENST00000437247.2	0.018213	0.372902	-0.346331
ENSG00000233813	MRPS18B	ENST00000418070.2	0.018213	0.372902	-0.346331
ENSG00000229861	MRPS18B	ENST00000412843.2	0.018213	0.372902	-0.346331
ENSG00000203624	MRPS18B	ENST00000400594.3	0.018213	0.372902	-0.346331
ENSG00000226111	MRPS18B	ENST00000440992.2	0.018213	0.372902	-0.346331
ENSG00000223775	MRPS18B	ENST00000428224.2	0.018213	0.372902	-0.346331
ENSG00000127946	HIP1	ENST00000336926.11	0.0182135	0.372902	-0.570841
ENSG00000089009	RPL6	ENST00000202773.13	0.0182356	0.373102	-0.283545
ENSG00000011007	ELOA	ENST00000613537.4	0.0182579	0.373305	-1.91755
ENSG00000082515	MRPL22	ENST00000265229.12	0.0182947	0.373805	-0.367439
ENSG00000143921	ABCG8	ENST00000643284.1	0.0183422	0.37433	1.04574
ENSG00000123358	NR4A1	ENST00000545748.5	0.0183523	0.37433	1.34241
ENSG00000104472	CHRAC1	ENST00000220913.10	0.0183738	0.37433	-0.429071
ENSG00000169379	ARL13B	ENST00000486562.1	0.018376	0.37433	1.52571
ENSG00000159079	CFAP298	ENST00000290155.8	0.0183921	0.37433	-0.256935
ENSG00000163468	CCT3	ENST00000368259.6	0.0183947	0.37433	-0.266427
ENSG00000003402	CFLAR	ENST00000439154.6	0.0184262	0.37439	1.31859
ENSG00000163482	STK36	ENST00000419433.1	0.0184445	0.37439	0.674272
ENSG00000205352	PRR13	ENST00000551365.1	0.0184551	0.37439	1.19435
ENSG00000235568	NFAM1	ENST00000329021.10	0.0184583	0.37439	1.16674
ENSG00000135090	TAOK3	ENST00000536584.1	0.0184595	0.37439	1.30125
ENSG00000173848	NET1	ENST00000355029.9	0.0184876	0.374709	-0.339899
ENSG00000129460	NGDN	ENST00000397154.7	0.018642	0.377425	-0.254899
ENSG00000137996	RTCA	ENST00000370128.9	0.0186599	0.377425	0.280335
ENSG00000100294	MCAT	ENST00000290429.11	0.0186634	0.377425	-0.391085
ENSG00000154813	DPH3	ENST00000285082.8	0.0186769	0.377425	-1.37045
ENSG00000101004	NINL	ENST00000278886.11	0.018684	0.377425	0.224502
ENSG00000080823	MOK	ENST00000523485.5	0.0187126	0.37775	1.19911
ENSG00000284980	AGPAT5	ENST00000646327.2	0.0188235	0.379419	-0.296627
ENSG00000155189	AGPAT5	ENST00000285518.11	0.0188235	0.379419	-0.296627
ENSG00000164338	UTP15	ENST00000543251.5	0.0188329	0.379419	-0.416324
ENSG00000108387	SEPTIN4	ENST00000393086.5	0.0188661	0.379613	0.444632
ENSG00000055950	MRPL43	ENST00000493646.1	0.0188799	0.379613	-1.74242
ENSG00000093000	NUP50	ENST00000347635.9	0.0188839	0.379613	-0.199968
ENSG00000145979	TBC1D7	ENST00000356436.8	0.0189007	0.379613	2.07613
ENSG00000226259	GTF2H2B	ENST00000507549.7	0.0189053	0.379613	1.73102
ENSG00000103995	CEP152	ENST00000325747.9	0.0189696	0.380554	-0.253211
ENSG00000124784	RIOK1	ENST00000264874.7	0.018982	0.380554	-0.481584
ENSG00000110200	ANAPC15	ENST00000545944.5	0.0189899	0.380554	-1.80834
ENSG00000145979	TBC1D7	ENST00000343141.8	0.0190305	0.380865	-2.29987
ENSG00000133114	GPALPP1	ENST00000473119.1	0.0190439	0.380865	-0.632501
ENSG00000248483	POU5F2	ENST00000606183.4	0.0190637	0.380865	1.13462
ENSG00000103064	SLC7A6	ENST00000566454.5	0.0190663	0.380865	-1.6398
ENSG00000157551	KCNJ15	ENST00000472602.1	0.0190911	0.380865	0.375277
ENSG00000130294	KIF1A	ENST00000674975.1	0.0190965	0.380865	1.08737
ENSG00000083845	RPS5	ENST00000601521.5	0.0191222	0.380865	-0.637414
ENSG00000182481	KPNA2	ENST00000330459.8	0.0191263	0.380865	-0.253613
ENSG00000075336	TIMM21	ENST00000581467.1	0.0191417	0.380865	-0.399956
ENSG00000196712	NF1	ENST00000495910.6	0.019144	0.380865	0.377203
ENSG00000075539	FRYL	ENST00000503339.5	0.0191468	0.380865	0.278187
ENSG00000189367	KIAA0408	ENST00000368281.1	0.0191566	0.380865	-1.50065
ENSG00000164715	LMTK2	ENST00000297293.6	0.0193477	0.384045	0.370685
ENSG00000242372	EIF6	ENST00000675032.1	0.0193626	0.384045	-1.52299
ENSG00000014123	UFL1	ENST00000369278.5	0.0193799	0.384045	0.265708
ENSG00000131778	CHD1L	ENST00000369259.4	0.0193846	0.384045	-1.77447
ENSG00000142765	SYTL1	ENST00000475199.1	0.0194047	0.384045	1.22117
ENSG00000284753	EEF1AKMT4	ENST00000324557.9	0.0194092	0.384045	-1.19635
ENSG00000173905	GOLIM4	ENST00000309027.4	0.0194104	0.384045	-0.56977
ENSG00000100216	TOMM22	ENST00000216034.6	0.0194333	0.384045	-0.282674
ENSG00000188177	ZC3H6	ENST00000409871.6	0.0194461	0.384045	1.78781
ENSG00000184232	OAF	ENST00000328965.9	0.0194668	0.384045	-0.670967
ENSG00000143578	CREB3L4	ENST00000368600.7	0.019467	0.384045	-0.343343
ENSG00000116459	ATP5PB	ENST00000369722.8	0.019469	0.384045	-0.244212
ENSG00000167535	CACNB3	ENST00000550190.1	0.0195012	0.38419	0.40186
ENSG00000005801	ZNF195	ENST00000354599.10	0.019505	0.38419	-0.638642
ENSG00000090060	PAPOLA	ENST00000555626.5	0.0195164	0.38419	-1.7543
ENSG00000111142	METAP2	ENST00000323666.10	0.0195347	0.38419	-0.275777
ENSG00000113595	TRIM23	ENST00000231524.14	0.0195406	0.38419	0.360683
ENSG00000159164	SV2A	ENST00000369146.8	0.0195801	0.38419	0.258892
ENSG00000105364	MRPL4	ENST00000253099.11	0.0195825	0.38419	-0.656396
ENSG00000117569	PTBP2	ENST00000674951.1	0.0195887	0.38419	-0.321836
ENSG00000120008	WDR11	ENST00000497136.6	0.01961	0.38419	-1.41255
ENSG00000115297	TLX2	ENST00000233638.8	0.0196205	0.38419	0.31955
ENSG00000284889	PSME2	ENST00000647449.1	0.0196288	0.38419	1.33168
ENSG00000100911	PSME2	ENST00000560410.5	0.0196288	0.38419	1.33168
ENSG00000136731	UGGT1	ENST00000259253.11	0.0196501	0.384359	-0.178334
ENSG00000102900	NUP93	ENST00000563465.1	0.019675	0.384598	-1.94353
ENSG00000133119	RFC3	ENST00000434425.5	0.0197679	0.38608	-0.416552
ENSG00000163531	NFASC	ENST00000495396.5	0.0197764	0.38608	0.995108
ENSG00000116922	C1orf109	ENST00000472584.1	0.019796	0.386214	-0.384246
ENSG00000119632	IFI27L2	ENST00000238609.4	0.0198294	0.386615	0.956397
ENSG00000070770	CSNK2A2	ENST00000563307.1	0.0198527	0.38682	-0.208792
ENSG00000283018	MRPS12	ENST00000634704.1	0.0198982	0.387043	-0.305634
ENSG00000128626	MRPS12	ENST00000407800.2	0.0198982	0.387043	-0.305634
ENSG00000153922	CHD1	ENST00000614616.5	0.0199025	0.387043	-0.278835
ENSG00000033867	SLC4A7	ENST00000465487.5	0.019959	0.387373	-0.257466
ENSG00000140488	CELF6	ENST00000287202.10	0.0199623	0.387373	1.25006
ENSG00000176749	CDK5R1	ENST00000313401.4	0.0199682	0.387373	-0.324843
ENSG00000164076	CAMKV	ENST00000463537.5	0.0199794	0.387373	-0.919425
ENSG00000112514	CUTA	ENST00000488034.6	0.0199835	0.387373	-0.275818
ENSG00000154874	CCDC144B	ENST00000613211.1	0.0200213	0.387402	1.23944
ENSG00000116852	KIF21B	ENST00000332129.6	0.0200303	0.387402	0.277785
ENSG00000278372	MYO19	ENST00000633121.1	0.0200363	0.387402	-0.6065
ENSG00000278259	MYO19	ENST00000620567.1	0.0200363	0.387402	-0.6065
ENSG00000092820	EZR	ENST00000337147.11	0.0200605	0.387622	-1.4768
ENSG00000163577	EIF5A2	ENST00000295822.7	0.0201151	0.388186	-0.506985
ENSG00000104714	ERICH1	ENST00000518277.1	0.0201156	0.388186	-1.94434
ENSG00000175931	UBE2O	ENST00000319380.12	0.0201282	0.388186	-0.19437
ENSG00000100629	CEP128	ENST00000555265.6	0.0201423	0.388211	-2.63144
ENSG00000182919	C11orf54	ENST00000354421.8	0.020163	0.388362	-3.02051
ENSG00000184451	CCR10	ENST00000591765.1	0.0201805	0.388452	1.29391
ENSG00000135778	NTPCR	ENST00000366628.10	0.0202094	0.388761	-0.262156
ENSG00000177853	ZNF518A	ENST00000478086.5	0.0202277	0.388822	-1.70589
ENSG00000164073	MFSD8	ENST00000503928.2	0.0202408	0.388822	1.34116
ENSG00000177888	ZBTB41	ENST00000467322.1	0.0202512	0.388822	1.32827
ENSG00000110066	KMT5B	ENST00000615954.4	0.0202767	0.38883	0.245509
ENSG00000115368	WDR75	ENST00000427960.5	0.0202788	0.38883	1.34184
ENSG00000172500	FIBP	ENST00000528937.1	0.0202901	0.38883	1.42034
ENSG00000145216	FIP1L1	ENST00000507206.1	0.0203291	0.389331	1.56414
ENSG00000086475	SEPHS1	ENST00000545675.5	0.0203941	0.389892	-0.447758
ENSG00000101019	UQCC1	ENST00000472559.5	0.0203967	0.389892	-2.27184
ENSG00000010361	FUZ	ENST00000531017.5	0.0204039	0.389892	1.21587
ENSG00000174669	SLC29A2	ENST00000311161.11	0.02041	0.389892	-2.10594
ENSG00000000003	TSPAN6	ENST00000373020.9	0.0204486	0.390383	-0.259396
ENSG00000125434	SLC25A35	ENST00000577745.2	0.0204999	0.39111	1.23586
ENSG00000100077	GRK3	ENST00000324198.11	0.0205126	0.39111	0.266398
ENSG00000173175	ADCY5	ENST00000462833.6	0.0206068	0.392658	0.676049
ENSG00000170681	CAVIN4	ENST00000307584.6	0.0206231	0.3927	-0.621601
ENSG00000122873	CISD1	ENST00000333926.6	0.020638	0.3927	-0.33495
ENSG00000203867	RBM20	ENST00000465774.2	0.0206479	0.3927	1.19794
ENSG00000176155	CCDC57	ENST00000389641.9	0.0206853	0.393164	-1.47355
ENSG00000086102	NFX1	ENST00000318524.6	0.0207168	0.393515	-0.288015
ENSG00000126804	ZBTB1	ENST00000358738.3	0.0207324	0.393564	1.48545
ENSG00000167088	SNRPD1	ENST00000577906.1	0.0207574	0.393792	-1.40756
ENSG00000073578	SDHA	ENST00000264932.11	0.0208716	0.395468	-0.20861
ENSG00000106346	USP42	ENST00000306177.9	0.0208719	0.395468	-0.325784
ENSG00000109572	CLCN3	ENST00000347613.8	0.0209067	0.395879	0.613706
ENSG00000136270	TBRG4	ENST00000361278.7	0.0209213	0.395907	-0.458298
ENSG00000198900	TOP1	ENST00000361337.3	0.0209521	0.396242	-0.236026
ENSG00000170142	UBE2E1	ENST00000306627.8	0.0209846	0.396609	-0.353128
ENSG00000101557	USP14	ENST00000261601.8	0.020999	0.396634	-0.188265
ENSG00000118965	WDR35	ENST00000345530.7	0.021023	0.39668	-2.36728
ENSG00000106610	STAG3L4	ENST00000647855.1	0.021041	0.39668	1.91601
ENSG00000140650	PMM2	ENST00000564069.1	0.0210827	0.39668	-0.606514
ENSG00000149089	APIP	ENST00000395787.4	0.0210876	0.39668	-1.41594
ENSG00000170502	NUDT9	ENST00000473942.5	0.0210915	0.39668	-0.292985
ENSG00000127837	AAMP	ENST00000444053.5	0.0211032	0.39668	1.57675
ENSG00000106603	COA1	ENST00000490251.1	0.0211077	0.39668	-0.453311
ENSG00000134375	TIMM17A	ENST00000367287.5	0.0211281	0.39668	-0.213819
ENSG00000143543	JTB	ENST00000271843.9	0.0211303	0.39668	-0.217767
ENSG00000165637	VDAC2	ENST00000543351.5	0.0211327	0.39668	-0.24094
ENSG00000188725	SMIM15	ENST00000339020.8	0.021173	0.397191	-0.311364
ENSG00000143727	ACP1	ENST00000272065.10	0.0212003	0.39724	-0.290714
ENSG00000118246	FASTKD2	ENST00000236980.10	0.0212019	0.39724	-1.57511
ENSG00000165283	STOML2	ENST00000619795.4	0.0212314	0.397546	-0.309799
ENSG00000134046	MBD2	ENST00000256429.8	0.0213131	0.39883	0.920923
ENSG00000161654	LSM12	ENST00000293406.8	0.0214044	0.40029	-0.28805
ENSG00000164692	COL1A2	ENST00000297268.11	0.0214256	0.400299	1.4597
ENSG00000134748	PRPF38A	ENST00000257181.10	0.0214314	0.400299	-0.205475
ENSG00000172613	RAD9A	ENST00000535644.1	0.0214789	0.400604	-0.20016
ENSG00000180822	PSMG4	ENST00000509933.1	0.0215058	0.400604	0.912465
ENSG00000137288	UQCC2	ENST00000607484.6	0.0215237	0.400604	-0.333983
ENSG00000213741	RPS29	ENST00000396020.7	0.0215426	0.400604	0.303645
ENSG00000087995	METTL2A	ENST00000311506.10	0.0215716	0.400604	-0.217822
ENSG00000122965	RBM19	ENST00000261741.10	0.0215747	0.400604	-0.708092
ENSG00000101654	RNMT	ENST00000589866.5	0.0215751	0.400604	-1.67343
ENSG00000285023	CHORDC1	ENST00000646618.2	0.0215843	0.400604	-0.444825
ENSG00000110172	CHORDC1	ENST00000320585.11	0.0215843	0.400604	-0.444825
ENSG00000100024	UPB1	ENST00000382760.2	0.0215903	0.400604	0.999445
ENSG00000136854	STXBP1	ENST00000628768.1	0.0215934	0.400604	1.50039
ENSG00000096746	HNRNPH3	ENST00000491200.5	0.0216267	0.400938	-0.658467
ENSG00000165175	MID1IP1	ENST00000614558.2	0.0216379	0.400938	0.460368
ENSG00000130856	ZNF236	ENST00000583488.1	0.0217878	0.403469	0.27025
ENSG00000180011	ZADH2	ENST00000322342.4	0.021821	0.40353	0.237206
ENSG00000138433	CIR1	ENST00000342016.8	0.0218262	0.40353	0.211118
ENSG00000135913	USP37	ENST00000454775.5	0.0218312	0.40353	-1.36259
ENSG00000166900	STX3	ENST00000337979.9	0.0218871	0.404317	0.211871
ENSG00000063854	HAGH	ENST00000397356.8	0.0219304	0.404869	1.3215
NA	Custom	ENST00000511824.3	0.0219868	0.405663	1.66513
ENSG00000133104	SPART	ENST00000451493.5	0.0220155	0.405944	-1.8517
ENSG00000056487	PHF21B	ENST00000313237.10	0.0220305	0.405974	1.58937
ENSG00000138767	CNOT6L	ENST00000649644.1	0.0221499	0.407925	-1.42035
ENSG00000167525	PROCA1	ENST00000301039.6	0.0222213	0.408992	1.32545
ENSG00000182670	TTC3	ENST00000476784.5	0.0222439	0.409157	0.363187
ENSG00000129235	TXNDC17	ENST00000250101.10	0.0222736	0.409209	-0.298068
ENSG00000104237	RP1	ENST00000220676.2	0.0222737	0.409209	0.451208
ENSG00000182197	EXT1	ENST00000378204.7	0.022328	0.409875	0.299929
ENSG00000086159	AQP6	ENST00000615425.1	0.0223371	0.409875	1.26413
ENSG00000134910	STT3A	ENST00000649491.1	0.0223531	0.40992	2.27296
ENSG00000155966	AFF2	ENST00000370457.9	0.0223955	0.409992	2.32573
ENSG00000136240	KDELR2	ENST00000258739.9	0.0224062	0.409992	-0.2359
ENSG00000109685	NSD2	ENST00000508355.5	0.0224115	0.409992	1.03096
ENSG00000130005	GAMT	ENST00000252288.8	0.0224253	0.409992	-0.30078
ENSG00000163683	SMIM14	ENST00000295958.10	0.0224526	0.409992	0.217255
ENSG00000132680	KHDC4	ENST00000465953.1	0.0224629	0.409992	-1.12925
ENSG00000151806	GUF1	ENST00000511493.1	0.0224676	0.409992	-2.18359
ENSG00000085382	HACE1	ENST00000369127.8	0.0224876	0.409992	0.500765
ENSG00000154856	APCDD1	ENST00000355285.10	0.0224948	0.409992	0.356032
ENSG00000106244	PDAP1	ENST00000350498.8	0.0224964	0.409992	-0.248118
ENSG00000135049	AGTPBP1	ENST00000337006.8	0.0225062	0.409992	-1.82574
ENSG00000162105	SHANK2	ENST00000608988.5	0.0225812	0.410452	1.13005
ENSG00000185896	LAMP1	ENST00000332556.5	0.0225994	0.410452	-0.202757
ENSG00000189319	FAM53B	ENST00000337318.8	0.0226052	0.410452	-0.296508
ENSG00000023041	ZDHHC6	ENST00000369405.7	0.0226059	0.410452	-0.282669
ENSG00000113300	CNOT6	ENST00000261951.9	0.0226165	0.410452	-0.285316
ENSG00000140025	EFCAB11	ENST00000550103.2	0.0226318	0.410452	1.23584
ENSG00000164414	SLC35A1	ENST00000369552.9	0.0226768	0.410452	-1.69706
ENSG00000139405	RITA1	ENST00000548278.2	0.0226802	0.410452	-0.325825
ENSG00000088367	EPB41L1	ENST00000441639.5	0.0226904	0.410452	0.964447
ENSG00000241553	ARPC4	ENST00000397261.7	0.0226916	0.410452	-0.215839
ENSG00000276701	MIF	ENST00000625385.1	0.0227012	0.410452	-0.372409
ENSG00000240972	MIF	ENST00000498385.1	0.0227012	0.410452	-0.372409
ENSG00000129946	SHC2	ENST00000264554.10	0.0227079	0.410452	1.11006
ENSG00000110200	ANAPC15	ENST00000502597.2	0.0227448	0.410873	0.422308
ENSG00000127334	DYRK2	ENST00000344096.4	0.0227782	0.411232	-0.231605
ENSG00000175110	MRPS22	ENST00000498505.5	0.0227984	0.411351	-0.434822
ENSG00000100867	DHRS2	ENST00000556729.1	0.0228707	0.412409	1.20852
ENSG00000125656	CLPP	ENST00000245816.11	0.0229246	0.413101	-0.222365
ENSG00000159579	RSPRY1	ENST00000563073.1	0.0229364	0.413101	0.621498
ENSG00000158411	MITD1	ENST00000409107.1	0.0229781	0.413184	-1.17319
ENSG00000174371	EXO1	ENST00000348581.9	0.0229796	0.413184	-0.622722
ENSG00000153310	CYRIB	ENST00000519824.6	0.022982	0.413184	-0.221008
ENSG00000198498	TMA16	ENST00000509657.5	0.023005	0.413351	-0.787223
ENSG00000198799	LRIG2	ENST00000361127.6	0.0230306	0.413566	0.362377
ENSG00000278016	TIGD5	ENST00000321385.5	0.0230733	0.413733	-0.335293
ENSG00000101191	DIDO1	ENST00000370368.5	0.0230826	0.413733	2.39259
ENSG00000276040	SPATA31A7	ENST00000622899.1	0.0230962	0.413733	1.08746
ENSG00000139767	SRRM4	ENST00000267260.5	0.0231097	0.413733	0.207171
ENSG00000166900	STX3	ENST00000530498.1	0.0231418	0.413733	1.36512
ENSG00000123240	OPTN	ENST00000424614.1	0.0231468	0.413733	1.31697
ENSG00000151465	CDC123	ENST00000440613.1	0.0231491	0.413733	-0.46144
ENSG00000168283	BMI1	ENST00000496174.5	0.0231502	0.413733	-1.20138
ENSG00000119685	TTLL5	ENST00000556977.5	0.023163	0.413733	1.18174
ENSG00000165632	TAF3	ENST00000344293.6	0.0232142	0.414281	-0.224986
ENSG00000139354	GAS2L3	ENST00000537247.5	0.0232253	0.414281	1.36788
ENSG00000140497	SCAMP2	ENST00000563663.5	0.0232348	0.414281	0.342142
ENSG00000102908	NFAT5	ENST00000567239.5	0.0232857	0.414944	1.13163
ENSG00000275464		ENST00000617716.4	0.0233124	0.415175	-1.28002
ENSG00000146072	TNFRSF21	ENST00000296861.2	0.0233458	0.415524	-0.918568
ENSG00000081154	PCNP	ENST00000265260.8	0.0233799	0.415887	-0.287144
NA	Custom	ENST00000457895.6	0.0234298	0.416529	-0.462317
ENSG00000242950	ERVW-1	ENST00000603053.2	0.0234864	0.417118	-1.30113
ENSG00000150873	C2orf50	ENST00000381585.8	0.0234905	0.417118	0.325869
ENSG00000122490	SLC66A2	ENST00000590381.5	0.0235458	0.417202	-0.69254
ENSG00000196712	NF1	ENST00000577967.1	0.0235813	0.417202	0.609917
ENSG00000067900	ROCK1	ENST00000399799.3	0.0236017	0.417202	-0.272679
ENSG00000132570	PCBD2	ENST00000254908.11	0.0236355	0.417202	0.470409
ENSG00000111275	ALDH2	ENST00000261733.7	0.0236471	0.417202	0.25081
ENSG00000105409	ATP1A3	ENST00000645448.1	0.0236486	0.417202	1.23947
ENSG00000131508	UBE2D2	ENST00000398733.8	0.023661	0.417202	-0.27794
ENSG00000124193	SRSF6	ENST00000244020.5	0.0236682	0.417202	-0.167612
ENSG00000168028	RPSA	ENST00000301821.11	0.0236749	0.417202	-0.276663
ENSG00000144821	MYH15	ENST00000273353.4	0.0236943	0.417202	1.07501
ENSG00000104980	TIMM44	ENST00000270538.8	0.0237153	0.417202	-1.22521
ENSG00000214113	LYRM4	ENST00000468929.5	0.0237621	0.417202	-1.36031
ENSG00000235162	C12orf75	ENST00000612117.4	0.0237631	0.417202	-1.34182
ENSG00000214425	LRRC37A4P	ENST00000661058.1	0.0237744	0.417202	1.16538
ENSG00000092931	MFSD11	ENST00000336509.8	0.0237784	0.417202	0.375139
ENSG00000142327	RNPEPL1	ENST00000270357.10	0.0237842	0.417202	0.451241
ENSG00000136870	ZNF189	ENST00000339664.6	0.0237946	0.417202	1.70483
ENSG00000146426	TIAM2	ENST00000529824.6	0.0238029	0.417202	-1.56509
ENSG00000118197	DDX59	ENST00000331314.11	0.0238045	0.417202	-1.13188
ENSG00000115738	ID2	ENST00000472142.1	0.0238084	0.417202	0.344202
ENSG00000188827	SLX4	ENST00000486524.1	0.0238089	0.417202	1.50786
ENSG00000144395	CCDC150	ENST00000471546.5	0.0238159	0.417202	-1.48287
ENSG00000175130	MARCKSL1	ENST00000329421.8	0.0238175	0.417202	-0.249603
ENSG00000117523	PRRC2C	ENST00000467601.1	0.0238263	0.417202	-0.453041
ENSG00000067533	RRP15	ENST00000366932.4	0.02385	0.417374	-0.300991
ENSG00000084628	NKAIN1	ENST00000373736.7	0.0238731	0.417538	-0.854164
ENSG00000117625	RCOR3	ENST00000367005.8	0.0239145	0.41802	0.205092
ENSG00000100036	SLC35E4	ENST00000406566.1	0.0239402	0.418179	1.83218
ENSG00000136874	STX17	ENST00000259400.11	0.0239513	0.418179	0.232231
ENSG00000107223	EDF1	ENST00000371649.5	0.0240142	0.418801	-0.534074
ENSG00000205937	RNPS1	ENST00000565333.5	0.0240146	0.418801	-1.14588
ENSG00000213639	PPP1CB	ENST00000395366.3	0.0240704	0.419477	2.25924
ENSG00000002834	LASP1	ENST00000318008.11	0.0240811	0.419477	0.379816
ENSG00000116830	TTF2	ENST00000369466.9	0.0241226	0.419958	-0.193163
ENSG00000005175	RPAP3	ENST00000005386.8	0.0241448	0.420102	-0.260497
ENSG00000169241	SLC50A1	ENST00000506037.1	0.0241771	0.420423	1.20712
ENSG00000089685	BIRC5	ENST00000350051.8	0.0242223	0.420967	-0.274634
ENSG00000130749	ZC3H4	ENST00000594019.5	0.0243104	0.422255	1.15386
NA	Custom	ENST00000431443.6	0.0243478	0.422359	1.19071
ENSG00000165417	GTF2A1	ENST00000298173.7	0.0243485	0.422359	1.01359
ENSG00000204920	ZNF155	ENST00000270014.7	0.0243582	0.422359	-1.37951
ENSG00000239388	ASB14	ENST00000487349.6	0.0244639	0.423775	1.59097
ENSG00000125246	CLYBL	ENST00000376355.7	0.0244679	0.423775	-0.389464
ENSG00000134758	RNF138	ENST00000261593.8	0.0245271	0.42447	-0.425338
ENSG00000285222	GCNT2	ENST00000643503.1	0.0245526	0.42447	1.32731
ENSG00000111846	GCNT2	ENST00000316170.8	0.0245526	0.42447	1.32731
ENSG00000133315	MACROD1	ENST00000542359.5	0.0245642	0.42447	-1.2139
ENSG00000114388	NPRL2	ENST00000232501.8	0.0245897	0.424668	-0.257015
ENSG00000189195	BTBD8	ENST00000674371.1	0.0246296	0.425035	0.781233
ENSG00000131242	RAB11FIP4	ENST00000621161.5	0.0246486	0.425035	-0.205808
ENSG00000273423	OR13I1P	ENST00000609811.1	0.0246602	0.425035	1.25366
ENSG00000140264	SERF2	ENST00000409960.6	0.0246856	0.425035	-0.242794
ENSG00000099954	CECR2	ENST00000355219.3	0.0247	0.425035	1.01661
ENSG00000103035	PSMD7	ENST00000566015.1	0.0247048	0.425035	1.10943
ENSG00000074071	MRPS34	ENST00000177742.7	0.0247411	0.425035	-0.414838
ENSG00000230383		ENST00000456481.1	0.0247449	0.425035	-1.50047
ENSG00000125454	SLC25A19	ENST00000582822.1	0.0248352	0.425035	-1.63418
ENSG00000229809	ZNF688	ENST00000223459.10	0.0248486	0.425035	0.345878
ENSG00000185088	RPS27L	ENST00000439025.1	0.0248515	0.425035	-0.353474
ENSG00000164548	TRA2A	ENST00000297071.9	0.0248536	0.425035	1.5415
ENSG00000229180		ENST00000449307.3	0.0248549	0.425035	0.313809
ENSG00000196367	TRRAP	ENST00000468960.3	0.0248677	0.425035	0.419136
ENSG00000111653	ING4	ENST00000341550.9	0.0248677	0.425035	0.305308
ENSG00000284770	TBCE	ENST00000406207.5	0.0249002	0.425035	-0.347143
ENSG00000080824	HSP90AA1	ENST00000216281.13	0.0249041	0.425035	-0.365667
ENSG00000168461	RAB31	ENST00000578921.6	0.0249224	0.425035	-0.581932
ENSG00000108829	LRRC59	ENST00000225972.8	0.0249319	0.425035	-0.217037
ENSG00000089902	RCOR1	ENST00000262241.7	0.0249419	0.425035	0.228217
ENSG00000102931	ARL2BP	ENST00000563234.1	0.024944	0.425035	1.18152
ENSG00000114405	C3orf14	ENST00000462069.6	0.0249442	0.425035	-0.322965
ENSG00000132475	H3-3B	ENST00000593254.1	0.0249497	0.425035	0.743565
ENSG00000186834	HEXIM1	ENST00000332499.4	0.0249597	0.425035	0.247535
ENSG00000196275	GTF2IRD2	ENST00000484624.1	0.0249737	0.425035	0.498113
ENSG00000198718	TOGARAM1	ENST00000557423.5	0.0249813	0.425035	-1.84794
ENSG00000108592	FTSJ3	ENST00000427159.7	0.0249905	0.425035	-0.227475
ENSG00000196998	WDR45	ENST00000475977.2	0.0250153	0.425218	0.49896
ENSG00000173614	NMNAT1	ENST00000377205.6	0.025052	0.425603	0.335277
ENSG00000088930	XRN2	ENST00000377191.5	0.0250874	0.425965	-0.229953
ENSG00000115977	AAK1	ENST00000495836.1	0.0251106	0.426118	1.46155
ENSG00000167554	ZNF610	ENST00000327920.12	0.0251488	0.426404	1.17871
ENSG00000124788	ATXN1	ENST00000676138.1	0.0251556	0.426404	1.07383
ENSG00000266028	SRGAP2	ENST00000624686.1	0.0251781	0.426547	1.13882
ENSG00000205581	HMGN1	ENST00000479586.5	0.0252206	0.426763	1.38944
ENSG00000115290	GRB14	ENST00000263915.8	0.0252479	0.426763	-1.32022
ENSG00000137760	ALKBH8	ENST00000428149.7	0.0252776	0.426763	-0.504049
ENSG00000257704	INAFM1	ENST00000552360.4	0.0252788	0.426763	0.585748
ENSG00000101350	KIF3B	ENST00000375712.4	0.0252807	0.426763	0.204491
ENSG00000013374	NUB1	ENST00000483358.5	0.0252894	0.426763	-1.74019
ENSG00000197548	ATG7	ENST00000354449.7	0.0253034	0.426763	0.224376
ENSG00000196670	ZFP62	ENST00000506439.5	0.025315	0.426763	1.38415
ENSG00000213123	DYNLT2B	ENST00000325318.10	0.0253179	0.426763	1.74867
ENSG00000079246	XRCC5	ENST00000392132.7	0.0254597	0.428546	-0.237441
ENSG00000028310	BRD9	ENST00000487688.1	0.0254716	0.428546	-0.24534
ENSG00000059691	GATB	ENST00000263985.11	0.0254903	0.428546	-0.391459
ENSG00000205189	ZBTB10	ENST00000455036.8	0.0254944	0.428546	-2.1023
ENSG00000176853	FAM91A1	ENST00000334705.12	0.0254945	0.428546	-0.347731
ENSG00000256525	POLG2	ENST00000582501.5	0.0255617	0.429205	-1.2775
ENSG00000122034	GTF3A	ENST00000435781.5	0.0255626	0.429205	-1.04907
ENSG00000083312	TNPO1	ENST00000337273.9	0.0255763	0.429205	-0.179734
ENSG00000187109	NAP1L1	ENST00000618691.5	0.0256367	0.429981	-0.440081
ENSG00000005339	CREBBP	ENST00000382070.7	0.0256752	0.430387	1.52558
ENSG00000265817	FSBP	ENST00000481490.3	0.0257461	0.431082	0.318305
ENSG00000139233	LLPH	ENST00000446587.2	0.0257502	0.431082	-0.410267
ENSG00000182899	RPL35A	ENST00000647248.2	0.0257701	0.431082	-0.274477
ENSG00000183291	SELENOF	ENST00000331835.10	0.0257836	0.431082	-0.333404
ENSG00000288324	ADGRL1	ENST00000672190.1	0.0258022	0.431082	-0.20042
ENSG00000072071	ADGRL1	ENST00000340736.10	0.0258022	0.431082	-0.20042
ENSG00000112425	EPM2A	ENST00000639106.1	0.0258167	0.431086	1.06979
ENSG00000103351	CLUAP1	ENST00000571025.5	0.0258615	0.431595	1.14114
ENSG00000121892	PDS5A	ENST00000303538.13	0.0259154	0.432256	-0.16417
ENSG00000089154	GCN1	ENST00000300648.7	0.0259443	0.4325	-0.258178
ENSG00000137804	NUSAP1	ENST00000560898.5	0.0259954	0.433114	-2.21262
ENSG00000110841	PPFIBP1	ENST00000542629.5	0.0260293	0.433381	-1.42968
ENSG00000012048	BRCA1	ENST00000472490.1	0.0260401	0.433381	-1.1623
ENSG00000228716	DHFR	ENST00000439211.7	0.0260578	0.433436	-0.311224
ENSG00000285121	MTCH2	ENST00000643223.2	0.0261577	0.434467	-0.210821
ENSG00000109919	MTCH2	ENST00000302503.8	0.0261577	0.434467	-0.210821
ENSG00000133872	SARAF	ENST00000545648.2	0.0261628	0.434467	2.49147
ENSG00000213639	PPP1CB	ENST00000358506.6	0.0262003	0.434851	-0.437508
ENSG00000143093	STRIP1	ENST00000473429.5	0.0262557	0.435531	0.215877
ENSG00000278463	H2AC4	ENST00000615868.2	0.0263013	0.435983	-1.11145
ENSG00000273841	TAF9	ENST00000217893.10	0.0263118	0.435983	-1.00082
ENSG00000197062	ZSCAN26	ENST00000421553.6	0.0263585	0.436517	1.66516
ENSG00000174951	FUT1	ENST00000645652.1	0.0263796	0.436628	0.620261
ENSG00000241563	CORT	ENST00000377049.4	0.0264276	0.437031	1.21649
ENSG00000075142	SRI	ENST00000265729.7	0.0264328	0.437031	-0.970114
ENSG00000239900	ADSL	ENST00000623063.3	0.0264659	0.437338	-0.244033
ENSG00000119703	ZC2HC1C	ENST00000524913.3	0.0265245	0.438067	1.24878
ENSG00000215184	RPS12P16	ENST00000399739.2	0.02657	0.438377	1.12185
ENSG00000168938	PPIC	ENST00000306442.5	0.0265813	0.438377	0.89706
ENSG00000196116	TDRD7	ENST00000355295.5	0.0266273	0.438377	1.01604
ENSG00000038427	VCAN	ENST00000343200.9	0.0266374	0.438377	-1.5917
ENSG00000101003	GINS1	ENST00000262460.5	0.0266405	0.438377	-0.3164
ENSG00000089818	NECAP1	ENST00000638883.1	0.0266473	0.438377	0.994955
ENSG00000170027	YWHAG	ENST00000307630.5	0.026656	0.438377	-0.204323
ENSG00000188706	ZDHHC9	ENST00000357166.11	0.0266592	0.438377	-0.219706
ENSG00000198855	FICD	ENST00000552695.6	0.0267216	0.438452	0.445043
ENSG00000109193	SULT1E1	ENST00000226444.4	0.0267267	0.438452	1.04681
ENSG00000179029	TMEM107	ENST00000449985.6	0.0267295	0.438452	0.267968
ENSG00000105514	RAB3D	ENST00000222120.8	0.0267426	0.438452	0.315166
ENSG00000101132	PFDN4	ENST00000371419.7	0.0267533	0.438452	-0.254252
ENSG00000136942	RPL35	ENST00000348462.6	0.0267604	0.438452	-0.30628
ENSG00000124098	FAM210B	ENST00000371384.4	0.0267653	0.438452	-0.307624
ENSG00000205918	PDPK2P	ENST00000571865.1	0.0268619	0.439796	-0.392486
ENSG00000178585	CTNNBIP1	ENST00000377263.6	0.0268867	0.439965	0.261959
ENSG00000109472	CPE	ENST00000402744.9	0.0269144	0.440007	0.208921
ENSG00000104731	KLHDC4	ENST00000566661.5	0.0269205	0.440007	1.08569
ENSG00000141458	NPC1	ENST00000269228.10	0.0269329	0.440007	-0.385044
ENSG00000235863	B3GALT4	ENST00000606990.1	0.0269541	0.440115	0.869561
ENSG00000140157	NIPA2	ENST00000337451.7	0.0269933	0.440374	-1.90634
ENSG00000100027	YPEL1	ENST00000339468.8	0.0269991	0.440374	0.196839
ENSG00000141627	DYM	ENST00000269445.10	0.0270462	0.440616	-0.566166
ENSG00000102226	USP11	ENST00000377107.7	0.0270543	0.440616	0.217223
ENSG00000133256	PDE6B	ENST00000255622.10	0.0270618	0.440616	1.50458
ENSG00000137776	SLTM	ENST00000492526.5	0.0270722	0.440616	2.62846
ENSG00000167842	MIS12	ENST00000576570.5	0.0271352	0.441225	1.44148
ENSG00000166226	CCT2	ENST00000550653.1	0.0271388	0.441225	-0.644124
ENSG00000178980	SELENOW	ENST00000602163.1	0.0272047	0.441859	0.369037
ENSG00000123505	AMD1	ENST00000368877.9	0.0272071	0.441859	-3.14435
ENSG00000090487	SPG21	ENST00000204566.7	0.0272348	0.442072	1.84202
ENSG00000125676	THOC2	ENST00000491737.5	0.0272737	0.442466	-0.181619
ENSG00000167178	ISLR2	ENST00000561975.5	0.027323	0.442926	1.18137
ENSG00000092847	AGO1	ENST00000373204.6	0.0273815	0.442926	0.207335
ENSG00000092847	AGO1	ENST00000674426.1	0.0273815	0.442926	0.207335
ENSG00000147065	MSN	ENST00000609205.5	0.0273879	0.442926	0.919838
ENSG00000025796	SEC63	ENST00000466419.1	0.0274009	0.442926	-1.17721
ENSG00000196363	WDR5	ENST00000358625.3	0.0274246	0.442926	-0.257558
ENSG00000027001	MIPEP	ENST00000433710.2	0.0274249	0.442926	-1.30353
ENSG00000282958	HNRNPR	ENST00000634263.1	0.0274339	0.442926	-1.64305
ENSG00000125944	HNRNPR	ENST00000374612.5	0.0274339	0.442926	-1.64305
ENSG00000130119	GNL3L	ENST00000674508.1	0.0274559	0.443045	-1.09182
ENSG00000166582	CENPV	ENST00000472570.2	0.0275104	0.443514	-0.455033
ENSG00000138134	STAMBPL1	ENST00000371926.8	0.0275239	0.443514	-1.43972
ENSG00000177479	ARIH2	ENST00000492077.5	0.0275416	0.443514	1.1363
ENSG00000135914	HTR2B	ENST00000258400.4	0.0275662	0.443514	1.20224
ENSG00000105819	PMPCB	ENST00000249269.9	0.0275771	0.443514	-0.25074
ENSG00000186814	ZSCAN30	ENST00000589178.5	0.0275961	0.443514	0.319136
ENSG00000104267	CA2	ENST00000285379.10	0.0276013	0.443514	1.11408
ENSG00000116679	IVNS1ABP	ENST00000459929.5	0.0276324	0.443514	-1.63711
ENSG00000232862		ENST00000446354.2	0.0276363	0.443514	1.12833
ENSG00000117682	DHDDS	ENST00000530781.5	0.02764	0.443514	1.38172
ENSG00000103067	ESRP2	ENST00000562567.6	0.0276463	0.443514	1.07708
ENSG00000085662	AKR1B1	ENST00000285930.9	0.0276666	0.443604	-0.416479
ENSG00000121903	ZSCAN20	ENST00000361328.7	0.0276889	0.443727	0.979492
ENSG00000090238	YPEL3	ENST00000570099.5	0.0277154	0.443917	1.31075
ENSG00000163382	NAXE	ENST00000368235.8	0.027749	0.444032	-0.225603
ENSG00000072210	ALDH3A2	ENST00000582991.6	0.027752	0.444032	-1.59387
ENSG00000278119	GOLGA8J	ENST00000611771.1	0.0277874	0.444364	-1.58324
ENSG00000152582	SPEF2	ENST00000503074.1	0.0278756	0.444477	1.38792
ENSG00000114021	NIT2	ENST00000394140.9	0.0278772	0.444477	-0.169203
ENSG00000110921	MVK	ENST00000625889.2	0.0279041	0.444477	0.285649
ENSG00000272305		ENST00000607203.1	0.0279056	0.444477	1.0448
ENSG00000223367	RPS18	ENST00000482391.5	0.0279268	0.444477	-0.316931
ENSG00000096150	RPS18	ENST00000464447.5	0.0279268	0.444477	-0.316931
ENSG00000226225	RPS18	ENST00000477787.5	0.0279268	0.444477	-0.316931
ENSG00000235650	RPS18	ENST00000472979.5	0.0279268	0.444477	-0.316931
ENSG00000231500	RPS18	ENST00000496813.5	0.0279268	0.444477	-0.316931
ENSG00000164070	HSPA4L	ENST00000296464.9	0.0280273	0.445403	-0.206958
ENSG00000180660	MAB21L1	ENST00000379919.6	0.0280421	0.445403	0.256608
ENSG00000101473	ACOT8	ENST00000652771.1	0.0280516	0.445403	1.21064
ENSG00000145476	CYP4V2	ENST00000502665.1	0.028058	0.445403	1.05041
ENSG00000234889	KPNB1P1	ENST00000442570.2	0.0280586	0.445403	1.04232
ENSG00000106588	PSMA2	ENST00000223321.9	0.0281069	0.445779	-0.229837
ENSG00000039123	MTREX	ENST00000230640.10	0.0281118	0.445779	-0.211923
ENSG00000114346	ECT2	ENST00000366254.2	0.0281363	0.445824	1.31866
ENSG00000185630	PBX1	ENST00000559578.1	0.0281441	0.445824	1.12583
ENSG00000112308	C6orf62	ENST00000378119.9	0.0281673	0.445958	0.207283
ENSG00000075539	FRYL	ENST00000358350.9	0.0281981	0.446174	0.19415
ENSG00000159140	SON	ENST00000436227.5	0.0282105	0.446174	-0.203247
ENSG00000163389	POGLUT1	ENST00000295588.9	0.0282502	0.446568	-0.46106
ENSG00000100330	MTMR3	ENST00000333027.7	0.0282863	0.446645	1.77283
ENSG00000286098		ENST00000652448.1	0.0282963	0.446645	-1.17483
ENSG00000119048	UBE2B	ENST00000265339.7	0.0282993	0.446645	-0.355528
ENSG00000058056	USP13	ENST00000263966.8	0.0283608	0.447381	-0.247485
ENSG00000181852	RNF41	ENST00000345093.9	0.0283811	0.447469	1.71503
ENSG00000105185	PDCD5	ENST00000590247.7	0.0284389	0.447748	-0.430907
ENSG00000274803	BDP1	ENST00000628596.1	0.0284748	0.447748	1.203
ENSG00000273873	BDP1	ENST00000618359.1	0.0284748	0.447748	1.203
ENSG00000145734	BDP1	ENST00000508157.3	0.0284748	0.447748	1.203
ENSG00000175054	ATR	ENST00000507620.2	0.0284876	0.447748	-1.28622
ENSG00000239521	CASTOR3	ENST00000414739.3	0.0285021	0.447748	0.412758
ENSG00000135677	GNS	ENST00000418919.6	0.0285025	0.447748	0.307581
ENSG00000196476	C20orf96	ENST00000360321.7	0.0285903	0.448625	2.06593
ENSG00000110436	SLC1A2	ENST00000278379.9	0.0285992	0.448625	0.335264
ENSG00000170633	RNF34	ENST00000613529.4	0.0286028	0.448625	-0.501986
ENSG00000134248	LAMTOR5	ENST00000483260.5	0.0286259	0.448755	1.7111
ENSG00000134539	KLRD1	ENST00000381908.7	0.0286774	0.449232	0.382871
ENSG00000108963	DPH1	ENST00000572684.1	0.0286861	0.449232	0.578726
ENSG00000168096	ANKS3	ENST00000590730.5	0.0287073	0.449332	1.12157
ENSG00000071205	ARHGAP10	ENST00000510379.1	0.0287999	0.449962	-1.55758
ENSG00000153561	RMND5A	ENST00000283632.5	0.0288039	0.449962	-0.275887
ENSG00000262771	SSBP1	ENST00000575352.5	0.0288102	0.449962	1.0405
ENSG00000106028	SSBP1	ENST00000489378.5	0.0288102	0.449962	1.0405
ENSG00000140090	SLC24A4	ENST00000556739.5	0.028822	0.449962	1.13441
ENSG00000113013	HSPA9	ENST00000512328.1	0.0288385	0.449987	-1.21929
ENSG00000122678	POLM	ENST00000492605.5	0.0288628	0.45	1.05671
ENSG00000081026	MAGI3	ENST00000369615.5	0.0288691	0.45	0.344659
ENSG00000151498	ACAD8	ENST00000527665.5	0.0288931	0.450083	1.04536
ENSG00000177239	MAN1B1	ENST00000535028.5	0.0289042	0.450083	-1.30666
ENSG00000230409	TCEA1P2	ENST00000420496.3	0.0289229	0.450144	-1.42742
ENSG00000115364	MRPL19	ENST00000393909.7	0.0289493	0.450224	-0.243223
ENSG00000215252	GOLGA8B	ENST00000484716.5	0.0289579	0.450224	1.2623
ENSG00000172757	CFL1	ENST00000308162.10	0.029035	0.451191	-0.218407
ENSG00000137103	TMEM8B	ENST00000377991.9	0.0290617	0.451266	0.396521
ENSG00000176102	CSTF3	ENST00000323959.9	0.0290696	0.451266	-1.29393
ENSG00000121766	ZCCHC17	ENST00000546109.5	0.0290955	0.451397	1.94635
ENSG00000156313	RPGR	ENST00000645032.1	0.0291252	0.451397	1.0963
ENSG00000082397	EPB41L3	ENST00000544123.5	0.0291477	0.451397	-1.40178
ENSG00000168944	CEP120	ENST00000675814.1	0.0291528	0.451397	1.29051
ENSG00000104863	LIN7B	ENST00000221459.7	0.0291627	0.451397	1.70921
ENSG00000110104	CCDC86	ENST00000227520.10	0.0291884	0.451397	-1.40515
ENSG00000140650	PMM2	ENST00000565837.1	0.0291938	0.451397	-0.338614
ENSG00000119711	ALDH6A1	ENST00000553458.6	0.0291975	0.451397	0.254962
ENSG00000152234	ATP5F1A	ENST00000398752.11	0.0292393	0.451812	-0.21454
ENSG00000115594	IL1R1	ENST00000410023.6	0.0292733	0.452106	1.08235
ENSG00000180957	PITPNB	ENST00000320996.14	0.0293071	0.452185	2.57249
ENSG00000155760	FZD7	ENST00000286201.2	0.0293083	0.452185	0.523385
ENSG00000237765	FAM200B	ENST00000510920.5	0.0293448	0.452517	2.28434
ENSG00000275035	CCDC92	ENST00000632401.1	0.0294017	0.453039	0.266667
ENSG00000143079	CTTNBP2NL	ENST00000271277.11	0.0294348	0.453039	0.212768
ENSG00000105058	FAM32A	ENST00000588367.5	0.0294367	0.453039	-1.30314
ENSG00000111727	HCFC2	ENST00000544223.6	0.0294385	0.453039	1.03977
ENSG00000108448	TRIM16L	ENST00000449697.7	0.0294551	0.453063	1.27131
ENSG00000141456	PELP1	ENST00000572293.7	0.029492	0.4534	-0.254947
ENSG00000213390	ARHGAP19	ENST00000371027.5	0.0295094	0.453437	-1.27448
ENSG00000187905	LRRC74B	ENST00000497328.5	0.0295514	0.453543	0.435754
ENSG00000173198	CYSLTR1	ENST00000493254.1	0.0295586	0.453543	0.28288
ENSG00000120533	ENY2	ENST00000520147.5	0.029569	0.453543	-0.967469
ENSG00000120925	RNF170	ENST00000528318.5	0.0295763	0.453543	1.04791
ENSG00000109606	DHX15	ENST00000336812.5	0.0296386	0.454268	-0.28718
ENSG00000067900	ROCK1	ENST00000583556.1	0.0297228	0.455328	-1.39888
ENSG00000125868	DSTN	ENST00000246069.12	0.0297563	0.455347	-0.241576
ENSG00000013441	CLK1	ENST00000432425.5	0.0297635	0.455347	1.08228
ENSG00000018189	RUFY3	ENST00000381006.8	0.029775	0.455347	0.273093
ENSG00000110711	AIP	ENST00000279146.8	0.0297843	0.455347	0.431429
ENSG00000143633	C1orf131	ENST00000451322.1	0.0298221	0.455695	-0.624408
ENSG00000198612	COPS8	ENST00000354371.7	0.0298521	0.455711	-0.272555
ENSG00000167654	ATCAY	ENST00000450849.7	0.0298581	0.455711	0.209852
ENSG00000144231	POLR2D	ENST00000272645.9	0.029895	0.455711	-0.194841
ENSG00000197102	DYNC1H1	ENST00000644794.1	0.0298951	0.455711	1.13432
ENSG00000121940	CLCC1	ENST00000674527.1	0.0299071	0.455711	1.3391
ENSG00000205730	ITPRIPL2	ENST00000381440.4	0.0299271	0.455711	0.265616
ENSG00000213930	GALT	ENST00000378842.8	0.0299608	0.455711	0.225315
ENSG00000162980	ARL5A	ENST00000295087.13	0.0299745	0.455711	-0.262376
ENSG00000102144	PGK1	ENST00000644362.1	0.0299795	0.455711	-0.307793
ENSG00000119048	UBE2B	ENST00000499038.2	0.0299858	0.455711	-0.243132
ENSG00000256453	DND1	ENST00000542735.2	0.0300014	0.455711	-1.53704
ENSG00000144029	MRPS5	ENST00000272418.7	0.0300331	0.455711	-0.181983
ENSG00000130309	COLGALT1	ENST00000593832.1	0.0300415	0.455711	-0.34505
ENSG00000085831	TTC39A	ENST00000530004.5	0.0300474	0.455711	1.02363
ENSG00000163879	DNALI1	ENST00000652629.1	0.0300492	0.455711	-1.44466
ENSG00000120254	MTHFD1L	ENST00000618312.4	0.0300981	0.455938	-0.708766
ENSG00000223959	AFG3L1P	ENST00000458301.5	0.0301124	0.455938	1.79129
ENSG00000174628	IQCK	ENST00000308214.13	0.030115	0.455938	2.02696
[truncated: 189,890 more rows]

## Sheet: Suppl Data 26
Supplementary Data 25-29. Gene expression analysis of MYCN-knockdown retinoblastoma cell models
Supplementary Data 26. Gene set enrichment analysis with the list of sleuth-modelled MYCN-knockdown differentially expressed genes.
https://www.gsea-msigdb.org/gsea/doc/GSEAUserGuideFrame.html describes the columns in GSEA outputs.
Gene_set	SIZE	ES	NES	NOM p-val	FDR q-val
KRIGE_RESPONSE_TO_TOSEDOSTAT_24HR_DN	152	-0.32	-3.79	0	0
GOMF_RNA_BINDING	160	-0.28	-3.38	0	0
DODD_NASOPHARYNGEAL_CARCINOMA_DN	138	-0.28	-3.3	0	0
LEE_BMP2_TARGETS_DN	141	-0.28	-3.27	0	0
BILD_MYC_ONCOGENIC_SIGNATURE	45	-0.43	-3.18	0	0
GSE21670_UNTREATED_VS_IL6_TREATED_STAT3_KO_CD4_TCELL_DN	50	-0.39	-3.1	0	0
GOCC_NUCLEOLUS	96	-0.3	-3.09	0	0
KRIGE_RESPONSE_TO_TOSEDOSTAT_6HR_DN	127	-0.27	-3.08	0	0
PUJANA_BRCA1_PCC_NETWORK	148	-0.26	-3.08	0	0
HAY_BONE_MARROW_ERYTHROBLAST	132	-0.27	-3.06	0	0
WEI_MYCN_TARGETS_WITH_E_BOX	117	-0.26	-2.88	0	0
SCHUHMACHER_MYC_TARGETS_UP	35	-0.41	-2.78	0	0.001
HALLMARK_UNFOLDED_PROTEIN_RESPONSE	16	-0.58	-2.76	0	0.001
PUJANA_CHEK2_PCC_NETWORK	99	-0.26	-2.74	0	0.001
CAIRO_HEPATOBLASTOMA_CLASSES_UP	106	-0.25	-2.71	0	0.001
MUELLER_PLURINET	41	-0.37	-2.7	0	0.001
GSE33292_WT_VS_TCF1_KO_DN3_THYMOCYTE_DN	25	-0.45	-2.64	0	0.003
MYC_UP.V1_UP	33	-0.4	-2.61	0	0.003
MANALO_HYPOXIA_DN	60	-0.3	-2.59	0	0.004
GOBP_NCRNA_METABOLIC_PROCESS	66	-0.29	-2.58	0	0.004
DIAZ_CHRONIC_MEYLOGENOUS_LEUKEMIA_UP	107	-0.24	-2.57	0	0.004
DANG_MYC_TARGETS_UP	29	-0.41	-2.5	0	0.007
GSE37532_TREG_VS_TCONV_PPARG_KO_CD4_TCELL_FROM_LN_DN	44	-0.33	-2.46	0	0.009
BHAT_ESR1_TARGETS_VIA_AKT1_UP	24	-0.42	-2.45	0	0.01
GOBP_RIBOSOME_BIOGENESIS	67	-0.27	-2.44	0	0.01
GNF2_RAN	25	-0.41	-2.39	0	0.015
GSE39556_CD8A_DC_VS_NK_CELL_UP	15	-0.51	-2.36	0	0.017
GOBP_NCRNA_PROCESSING	57	-0.29	-2.36	0	0.018
GOBP_RIBONUCLEOPROTEIN_COMPLEX_BIOGENESIS	88	-0.24	-2.36	0	0.018
FISCHER_DREAM_TARGETS	73	-0.25	-2.35	0	0.017
TARTE_PLASMA_CELL_VS_PLASMABLAST_DN	43	-0.32	-2.3	0	0.024
GSE24634_TEFF_VS_TCONV_DAY3_IN_CULTURE_UP	32	-0.35	-2.29	0	0.025
WONG_EMBRYONIC_STEM_CELL_CORE	50	-0.29	-2.29	0	0.025
KINSEY_TARGETS_OF_EWSR1_FLII_FUSION_UP	110	-0.21	-2.28	0.002	0.025
GSE22611_NOD2_TRANSDUCED_VS_CTRL_HEK293T_STIMULATED_WITH_MDP_2H_DN	26	-0.38	-2.25	0	0.031
KAT5_TARGET_GENES	71	-0.24	-2.22	0	0.037
CUI_TCF21_TARGETS_2_UP	24	-0.39	-2.2	0	0.038
GSE17974_0H_VS_6H_IN_VITRO_ACT_CD4_TCELL_DN	29	-0.35	-2.2	0.004	0.039
SCHLOSSER_MYC_TARGETS_REPRESSED_BY_SERUM	46	-0.28	-2.2	0.002	0.04
GSE19825_CD24LOW_VS_IL2RA_HIGH_DAY3_EFF_CD8_TCELL_DN	28	-0.36	-2.2	0.004	0.041
REACTOME_METABOLISM_OF_RNA	67	-0.25	-2.19	0.004	0.04
GOBP_RNA_PROCESSING	90	-0.21	-2.16	0	0.048
GOMF_CATALYTIC_ACTIVITY_ACTING_ON_RNA	27	-0.37	-2.15	0.006	0.049
GSE3982_MAC_VS_NEUTROPHIL_LPS_STIM_UP	16	-0.45	-2.15	0.002	0.05
GOCC_RIBONUCLEOPROTEIN_COMPLEX	77	-0.22	-2.14	0.004	0.047
BERENJENO_TRANSFORMED_BY_RHOA_UP	63	-0.25	-2.14	0	0.048
FAN_OVARY_CL1_GPRC5A_TNFRS12A_HIGH_SELECTABLE_FOLLICLE_STROMAL_CELL	59	-0.25	-2.14	0.004	0.048
MYCMAX_01	29	-0.35	-2.14	0	0.049
FORTSCHEGGER_PHF8_TARGETS_DN	24	0.4	2.27	0	0.048
DODD_NASOPHARYNGEAL_CARCINOMA_UP	15	0.5	2.31	0.002	0.041
GOBP_CELL_CELL_SIGNALING	22	0.43	2.32	0.002	0.042
MANNO_MIDBRAIN_NEUROTYPES_HNBGABA	24	0.42	2.39	0.002	0.027
MANNO_MIDBRAIN_NEUROTYPES_HSERT	17	0.5	2.4	0	0.028
MIR19B_3P	15	0.54	2.47	0	0.019
MIR19A_3P	15	0.54	2.48	0	0.022
GOBERT_OLIGODENDROCYTE_DIFFERENTIATION_DN	26	0.43	2.53	0	0.016
GOBP_NERVOUS_SYSTEM_PROCESS	17	0.54	2.71	0	0.004
TTTGCAC_MIR19A_MIR19B	16	0.61	2.82	0	0.001
MANNO_MIDBRAIN_NEUROTYPES_HDA1	17	0.63	3	0	0
TRAVAGLINI_LUNG_PROLIFERATING_BASAL_CELL	62	-0.24	-2.12	0	0.053
CACGTG_MYC_Q2	77	-0.22	-2.11	0	0.054
RHEIN_ALL_GLUCOCORTICOID_THERAPY_DN	39	-0.29	-2.1	0.004	0.056
GSE22886_UNSTIM_VS_IL2_STIM_NKCELL_DN	37	-0.31	-2.09	0.006	0.058
GOBP_RRNA_METABOLIC_PROCESS	50	-0.26	-2.08	0.002	0.06
FOURNIER_ACINAR_DEVELOPMENT_LATE_2	27	-0.35	-2.08	0	0.06
GUCY1B1_TARGET_GENES	25	-0.35	-2.07	0.002	0.062
BARX2_TARGET_GENES	65	-0.23	-2.06	0.004	0.063
HALLMARK_MYC_TARGETS_V2	26	-0.34	-2.07	0.006	0.064
SETD1A_TARGET_GENES	65	-0.23	-2.05	0.002	0.064
MIR106B_5P	19	0.42	2.21	0	0.065
GSE17721_POLYIC_VS_CPG_8H_BMDC_DN	15	-0.45	-2.06	0.002	0.065
ALFANO_MYC_TARGETS	31	-0.31	-2.05	0.002	0.065
GSE36476_CTRL_VS_TSST_ACT_16H_MEMORY_CD4_TCELL_YOUNG_DN	26	-0.35	-2.04	0.002	0.066
REACTOME_RRNA_PROCESSING	37	-0.29	-2.03	0.004	0.071
GSE14415_ACT_VS_CTRL_NATURAL_TREG_UP	15	-0.44	-2.02	0.009	0.072
VECCHI_GASTRIC_CANCER_EARLY_UP	40	-0.27	-2.02	0	0.073
GOBP_CELLULAR_AMINO_ACID_METABOLIC_PROCESS	20	-0.38	-2.02	0.006	0.073
GSE43863_TH1_VS_TFH_MEMORY_CD4_TCELL_UP	36	-0.28	-2.01	0.01	0.073
HP_ABNORMALITY_OF_THE_DENTITION	22	-0.35	-2.01	0.004	0.073
GSE6674_ANTI_IGM_VS_ANTI_IGM_AND_CPG_STIM_BCELL_DN	32	-0.32	-2.01	0.002	0.073
KIM_MYC_AMPLIFICATION_TARGETS_UP	37	-0.29	-2.01	0	0.074
GSE17974_CTRL_VS_ACT_IL4_AND_ANTI_IL12_4H_CD4_TCELL_DN	25	-0.35	-2	0.006	0.074
MIR20A_5P	19	0.42	2.17	0	0.078
GSE21670_STAT3_KO_VS_WT_CD4_TCELL_DN	34	-0.3	-1.99	0	0.079
GSE46606_DAY1_VS_DAY3_CD40L_IL2_IL5_STIMULATED_BCELL_DN	15	-0.42	-1.98	0.012	0.081
GNF2_NS	18	-0.4	-1.98	0.01	0.084
GOMF_ADENYL_NUCLEOTIDE_BINDING	64	-0.23	-1.97	0.002	0.088
GSE5679_CTRL_VS_RARA_AGONIST_AM580_TREATED_DC_UP	30	-0.31	-1.96	0.008	0.088
GSE17974_0H_VS_4H_IN_VITRO_ACT_CD4_TCELL_DN	25	-0.33	-1.96	0.011	0.09
GOBP_RIBOSOMAL_LARGE_SUBUNIT_BIOGENESIS	22	-0.35	-1.96	0.012	0.09
GSE2770_IL12_AND_TGFB_ACT_VS_ACT_CD4_TCELL_6H_DN	17	-0.4	-1.95	0.01	0.09
MANNO_MIDBRAIN_NEUROTYPES_HGABA	28	0.35	2.13	0	0.093
FEV_TARGET_GENES	56	-0.23	-1.94	0.009	0.095
GSE411_100MIN_VS_400MIN_IL6_STIM_MACROPHAGE_DN	34	-0.29	-1.93	0.008	0.097
HP_ABNORMAL_TENDON_MORPHOLOGY	19	-0.38	-1.93	0.002	0.098
GSE24634_TEFF_VS_TCONV_DAY5_IN_CULTURE_UP	30	-0.3	-1.92	0.006	0.098
FULCHER_INFLAMMATORY_RESPONSE_LECTIN_VS_LPS_UP	31	-0.31	-1.93	0.008	0.099
DANG_BOUND_BY_MYC	74	-0.2	-1.92	0.004	0.099
GSE32986_CURDLAN_LOWDOSE_VS_GMCSF_AND_CURDLAN_LOWDOSE_STIM_DC_DN	29	-0.31	-1.92	0.012	0.1
GSE24210_CTRL_VS_IL35_TREATED_TCONV_CD4_TCELL_DN	30	-0.3	-1.91	0.006	0.1
GSE37301_LYMPHOID_PRIMED_MPP_VS_GRAN_MONO_PROGENITOR_UP	31	-0.3	-1.91	0.01	0.101
GOBP_TRNA_METABOLIC_PROCESS	15	-0.41	-1.91	0.006	0.101
TRAVAGLINI_LUNG_MESOTHELIAL_CELL	35	-0.28	-1.9	0.006	0.104
MIR93_5P	18	0.4	2.09	0	0.107
GSE32986_UNSTIM_VS_CURDLAN_LOWDOSE_STIM_DC_UP	27	-0.31	-1.9	0.012	0.107
GSE22886_UNSTIM_VS_IL15_STIM_NKCELL_DN	35	-0.27	-1.9	0.004	0.108
GOMF_CADHERIN_BINDING	16	-0.39	-1.89	0.008	0.108
KRIGE_RESPONSE_TO_TOSEDOSTAT_6HR_UP	62	-0.21	-1.89	0.011	0.109
GSE15930_NAIVE_VS_24H_IN_VITRO_STIM_INFAB_CD8_TCELL_DN	26	-0.32	-1.89	0.006	0.109
HAY_BONE_MARROW_EARLY_ERYTHROBLAST	21	-0.35	-1.88	0.01	0.111
BHATTACHARYA_EMBRYONIC_STEM_CELL	18	-0.37	-1.87	0.006	0.111
GSE33292_DN3_THYMOCYTE_VS_TCF1_KO_TCELL_LYMPHOMA_UP	20	-0.35	-1.87	0.012	0.111
HELLER_HDAC_TARGETS_DN	31	-0.29	-1.86	0.008	0.111
MIR548AE_3P_MIR548AQ_3P	23	-0.33	-1.86	0.008	0.111
MANNO_MIDBRAIN_NEUROTYPES_HDA2	15	0.45	2.09	0.002	0.112
RODRIGUES_THYROID_CARCINOMA_ANAPLASTIC_UP	57	-0.22	-1.87	0.012	0.112
HALLMARK_MYC_TARGETS_V1	51	-0.23	-1.86	0.006	0.112
GSE22033_UNTREATED_VS_MRL24_TREATED_MEF_UP	15	-0.4	-1.87	0.01	0.113
GOCC_MITOCHONDRION	85	-0.19	-1.85	0.014	0.113
GSE41867_NAIVE_VS_EFFECTOR_CD8_TCELL_DN	25	-0.32	-1.85	0.006	0.113
GSE22432_MULTIPOTENT_VS_COMMON_DC_PROGENITOR_UNTREATED_UP	34	-0.28	-1.87	0.01	0.114
MIR548J_3P	23	-0.33	-1.87	0.006	0.114
GSE6674_UNSTIM_VS_ANTI_IGM_AND_CPG_STIM_BCELL_DN	23	-0.33	-1.87	0.015	0.114
MIR548AH_3P_MIR548AM_3P	23	-0.33	-1.87	0.006	0.114
IVANOVA_HEMATOPOIESIS_EARLY_PROGENITOR	29	-0.29	-1.85	0.012	0.114
GOBP_CATION_TRANSPORT	20	0.4	2.07	0.002	0.115
GSE11864_CSF1_PAM3CYS_VS_CSF1_IFNG_PAM3CYS_IN_MAC_UP	22	-0.34	-1.87	0.02	0.115
GSE7509_UNSTIM_VS_TNFA_IL1B_IL6_PGE_STIM_DC_UP	17	-0.38	-1.84	0.012	0.118
MIR17_5P	18	0.4	2.05	0.004	0.121
GSE15930_NAIVE_VS_24H_IN_VITRO_STIM_IL12_CD8_TCELL_DN	25	-0.31	-1.83	0.014	0.124
GSE21927_SPLEEN_C57BL6_VS_EL4_TUMOR_BALBC_MONOCYTES_DN	37	-0.26	-1.83	0.02	0.126
GSE6259_FLT3L_INDUCED_33D1_POS_DC_VS_BCELL_UP	24	-0.32	-1.83	0.018	0.127
MIR106A_5P	18	0.4	2.03	0.008	0.128
MIR526B_3P	18	0.4	1.99	0.002	0.128
GSE39820_CTRL_VS_TGFBETA3_IL6_CD4_TCELL_UP	18	-0.37	-1.82	0.014	0.128
MIKKELSEN_ES_ICP_WITH_H3K4ME3	15	0.44	1.96	0	0.129
GSE27786_NKCELL_VS_MONO_MAC_UP	17	-0.37	-1.82	0.01	0.129
MIR20B_5P	18	0.4	2	0.004	0.13
GOBP_NUCLEIC_ACID_PHOSPHODIESTER_BOND_HYDROLYSIS	19	-0.36	-1.82	0.014	0.13
GOBP_PROTEIN_FOLDING	21	-0.33	-1.82	0.022	0.13
BROWNE_HCMV_INFECTION_48HR_DN	15	0.42	1.95	0.006	0.131
THAP1_TARGET_GENES	79	-0.19	-1.81	0.008	0.131
GOBP_CATION_TRANSMEMBRANE_TRANSPORT	15	0.43	1.96	0.01	0.132
GSE37532_TREG_VS_TCONV_CD4_TCELL_FROM_LN_UP	37	-0.26	-1.81	0.018	0.132
MIR206	19	0.39	1.97	0.002	0.133
DBP_TARGET_GENES	32	-0.27	-1.81	0.021	0.133
MIR519D_3P	18	0.4	2	0.006	0.134
MIR6867_5P	17	0.4	1.97	0.01	0.134
GOMF_TRANSPORTER_ACTIVITY	23	0.35	1.94	0.004	0.135
CUI_TCF21_TARGETS_2_DN	18	0.39	1.94	0.009	0.136
GARY_CD5_TARGETS_DN	56	-0.22	-1.8	0.013	0.136
MIR1_3P	19	0.39	2	0.004	0.137
HP_ABNORMALITY_OF_THE_PINNA	18	-0.36	-1.8	0.022	0.138
GRAESSMANN_RESPONSE_TO_MC_AND_DOXORUBICIN_DN	59	-0.21	-1.79	0.008	0.138
NFE2L1_TARGET_GENES	66	-0.2	-1.79	0.013	0.139
GSE5679_CTRL_VS_PPARG_LIGAND_ROSIGLITAZONE_TREATED_DC_UP	28	-0.29	-1.79	0.019	0.139
HP_ABNORMALITY_OF_JOINT_MOBILITY	30	-0.28	-1.79	0.023	0.139
PAX6_TARGET_GENES	22	0.35	1.92	0.015	0.141
RUBENSTEIN_SKELETAL_MUSCLE_SATELLITE_CELLS	24	-0.31	-1.78	0.018	0.142
ZBTB24_TARGET_GENES	46	-0.24	-1.78	0.022	0.143
RYTTCCTG_ETS2_B	23	0.33	1.89	0.008	0.144
GSE3982_MEMORY_CD4_TCELL_VS_TH1_DN	20	-0.34	-1.78	0.017	0.144
GOMF_TRANSLATION_REGULATOR_ACTIVITY	16	0.4	1.91	0.004	0.145
GGGTGGRR_PAX4_03	38	0.27	1.9	0.012	0.146
GOCC_ENDOSOME	28	0.31	1.89	0.014	0.147
GOMF_TRANSLATION_REGULATOR_ACTIVITY_NUCLEIC_ACID_BINDING	16	0.4	1.91	0.016	0.148
GOCC_SYNAPSE	30	0.3	1.87	0.01	0.148
FEVR_CTNNB1_TARGETS_DN	52	-0.22	-1.76	0.021	0.148
MIR335_3P	30	0.31	1.89	0.01	0.149
TGCCTTA_MIR124A	18	0.37	1.88	0.01	0.149
STEIN_ESRRA_TARGETS_UP	15	-0.38	-1.77	0.018	0.149
NUYTTEN_EZH2_TARGETS_DN	58	-0.21	-1.76	0.028	0.149
GSE46606_UNSTIM_VS_CD40L_IL2_IL5_DAY3_STIMULATED_BCELL_DN	23	-0.31	-1.76	0.021	0.149
GSE10325_LUPUS_BCELL_VS_LUPUS_MYELOID_UP	18	-0.34	-1.76	0.01	0.149
GOCC_PRERIBOSOME	27	-0.29	-1.76	0.018	0.149
REACTOME_DEVELOPMENTAL_BIOLOGY	18	0.37	1.89	0.008	0.15
GSE27786_NKTCELL_VS_MONO_MAC_UP	16	-0.37	-1.77	0.023	0.15
NFRKB_TARGET_GENES	83	-0.18	-1.77	0.017	0.15
GSE3982_BASOPHIL_VS_TH2_DN	16	-0.37	-1.76	0.025	0.15
GSE36476_CTRL_VS_TSST_ACT_16H_MEMORY_CD4_TCELL_OLD_DN	30	-0.28	-1.76	0.018	0.15
HP_ABNORMALITY_OF_THE_OUTER_EAR	31	-0.28	-1.77	0.021	0.151
GSE3982_BASOPHIL_VS_TH1_DN	17	-0.36	-1.75	0.02	0.152
BASSO_B_LYMPHOCYTE_NETWORK	19	-0.34	-1.75	0.03	0.153
JDP2_TARGET_GENES	94	-0.17	-1.74	0.025	0.155
MOOTHA_HUMAN_MITODB_6_2002	26	-0.29	-1.74	0.023	0.156
GSE24634_TREG_VS_TCONV_POST_DAY5_IL4_CONVERSION_UP	34	-0.26	-1.74	0.021	0.156
MODULE_244	16	-0.37	-1.74	0.026	0.156
GSE46606_UNSTIM_VS_CD40L_IL2_IL5_1DAY_STIMULATED_IRF4_KO_BCELL_UP	16	-0.37	-1.74	0.024	0.157
SHEDDEN_LUNG_CANCER_POOR_SURVIVAL_A6	37	-0.25	-1.72	0.025	0.157
GSE17974_0H_VS_2H_IN_VITRO_ACT_CD4_TCELL_DN	16	-0.36	-1.73	0.032	0.158
ELF2_TARGET_GENES	64	-0.2	-1.73	0.02	0.158
GSE22919_RESTING_VS_IL2_IL12_IL15_STIM_NK_CELL_UP	26	-0.29	-1.73	0.025	0.158
RODRIGUES_THYROID_CARCINOMA_POORLY_DIFFERENTIATED_UP	67	-0.19	-1.73	0.02	0.158
ZNF250_TARGET_GENES	20	-0.33	-1.73	0.028	0.158
HP_ABNORMAL_JAW_MORPHOLOGY	23	-0.31	-1.73	0.034	0.158
EPC1_TARGET_GENES	17	-0.36	-1.72	0.024	0.158
HP_APLASIA_HYPOPLASIA_INVOLVING_THE_SKELETON	20	-0.33	-1.72	0.029	0.158
MIR381_3P	16	0.39	1.85	0.012	0.159
SANSOM_APC_TARGETS_REQUIRE_MYC	23	-0.31	-1.73	0.014	0.159
GSE15930_NAIVE_VS_24H_IN_VITRO_STIM_CD8_TCELL_DN	24	-0.3	-1.73	0.022	0.159
JOHNSTONE_PARVB_TARGETS_2_DN	15	0.4	1.86	0.012	0.16
MIR300	16	0.39	1.85	0.02	0.16
TRAVAGLINI_LUNG_PROXIMAL_BASAL_CELL	25	-0.29	-1.72	0.029	0.161
ACATTCC_MIR1_MIR206	16	0.38	1.83	0.013	0.167
TGANTCA_AP1_C	27	0.3	1.82	0.018	0.167
GSE46468_LUNG_INNATE_LYMPHOID_CELL_VS_SPLEEN_CD4_TCELL_DN	37	-0.25	-1.71	0.022	0.167
HP_ABNORMALITY_OF_HINDBRAIN_MORPHOLOGY	30	0.29	1.83	0.009	0.168
FAN_OVARY_CL9_PUTATIVE_APOPTOTIC_ENDOTHELIAL_CELL	26	-0.29	-1.7	0.022	0.168
MIR548AJ_3P_MIR548X_3P	25	-0.29	-1.71	0.021	0.169
PUJANA_ATM_PCC_NETWORK	84	-0.17	-1.7	0.039	0.169
GOCC_NEURON_PROJECTION	27	0.29	1.83	0.011	0.17
THAKAR_PBMC_INACTIVATED_INFLUENZA_AGE_21_30YO_RESPONDERS_7DY_UP	48	-0.22	-1.69	0.03	0.176
LET_7A_3P	16	0.38	1.8	0.018	0.178
GOBP_REGULATION_OF_TRANSPORT	43	0.25	1.8	0.021	0.178
GSE17974_0H_VS_12H_IN_VITRO_ACT_CD4_TCELL_DN	20	-0.32	-1.69	0.034	0.178
GOBP_PEPTIDE_BIOSYNTHETIC_PROCESS	49	-0.22	-1.69	0.029	0.178
GOCC_MITOCHONDRIAL_MATRIX	36	-0.24	-1.69	0.021	0.178
GSE22432_CONVENTIONAL_CDC_VS_PLASMACYTOID_PDC_UP	24	-0.3	-1.68	0.027	0.178
LET_7B_3P	16	0.38	1.81	0.019	0.179
MIR6785_5P	15	0.39	1.8	0.012	0.179
GSE17974_CTRL_VS_ACT_IL4_AND_ANTI_IL12_12H_CD4_TCELL_DN	18	-0.33	-1.69	0.044	0.179
HOXC6_TARGET_GENES	43	-0.23	-1.69	0.028	0.179
SALL4_TARGET_GENES	75	-0.18	-1.68	0.018	0.179
LET_7F_1_3P	16	0.38	1.78	0.026	0.181
MIR524_5P	27	0.3	1.79	0.015	0.183
MIR8063	17	0.37	1.78	0.025	0.183
GOMF_TRANSLATION_FACTOR_ACTIVITY_RNA_BINDING	15	0.38	1.78	0.014	0.184
GOBP_POSITIVE_REGULATION_OF_PROTEIN_MODIFICATION_PROCESS	20	0.35	1.78	0.02	0.185
HSIAO_HOUSEKEEPING_GENES	20	-0.31	-1.67	0.034	0.186
GSE41867_DAY6_EFFECTOR_VS_DAY30_EXHAUSTED_CD8_TCELL_LCMV_CLONE13_DN	20	-0.32	-1.67	0.037	0.186
GSE20198_UNTREATED_VS_IFNA_TREATED_ACT_CD4_TCELL_DN	17	-0.34	-1.67	0.027	0.187
MIR98_3P	16	0.38	1.76	0.026	0.188
MIR520D_5P	27	0.3	1.77	0.017	0.189
MOOTHA_MITOCHONDRIA	27	-0.27	-1.66	0.03	0.19
HP_ABNORMALITY_OF_REPRODUCTIVE_SYSTEM_PHYSIOLOGY	18	-0.33	-1.66	0.028	0.19
KOBAYASHI_EGFR_SIGNALING_24HR_DN	27	-0.28	-1.66	0.018	0.19
BUSSLINGER_DUODENAL_DIFFERENTIATING_STEM_CELLS	34	-0.25	-1.66	0.038	0.191
GSE6674_ANTI_IGM_VS_CPG_STIM_BCELL_DN	29	-0.26	-1.66	0.035	0.191
GSE22432_PDC_VS_TGFB1_TREATEDCOMMON_DC_PROGENITOR_UP	19	-0.32	-1.66	0.037	0.191
GSE45739_NRAS_KO_VS_WT_UNSTIM_CD4_TCELL_UP	34	-0.25	-1.66	0.035	0.191
TGCGCANK_UNKNOWN	16	0.37	1.74	0.006	0.192
TRAVAGLINI_LUNG_BRONCHIAL_VESSEL_1_CELL	20	-0.32	-1.66	0.029	0.192
GOBP_REGULATION_OF_VESICLE_MEDIATED_TRANSPORT	15	0.38	1.74	0.027	0.193
GOBP_REPRODUCTION	29	-0.26	-1.65	0.028	0.193
GSE31082_DN_VS_DP_THYMOCYTE_UP	23	-0.3	-1.65	0.041	0.193
GOBP_AMIDE_BIOSYNTHETIC_PROCESS	54	-0.2	-1.65	0.047	0.194
GOBP_REGULATION_OF_TRANSMEMBRANE_TRANSPORT	15	0.38	1.75	0.027	0.195
MIR4262	23	0.31	1.74	0.029	0.195
POU2AF1_TARGET_GENES	22	0.31	1.74	0.032	0.195
MOOTHA_PGC	24	-0.28	-1.65	0.044	0.195
GSE27786_NEUTROPHIL_VS_MONO_MAC_DN	18	0.35	1.74	0.03	0.197
GOBP_NEGATIVE_REGULATION_OF_CELL_DEATH	28	-0.27	-1.64	0.046	0.197
MTOR_UP.N4.V1_UP	17	-0.33	-1.64	0.038	0.197
BLALOCK_ALZHEIMERS_DISEASE_DN	74	-0.17	-1.64	0.037	0.198
GSE27786_BCELL_VS_NEUTROPHIL_UP	17	-0.34	-1.64	0.041	0.198
GSE12845_NAIVE_VS_DARKZONE_GC_TONSIL_BCELL_DN	16	-0.35	-1.64	0.04	0.198
FAN_OVARY_CL0_XBP1_SELK_HIGH_STROMAL_CELL	16	-0.34	-1.64	0.03	0.198
GSE23114_PERITONEAL_CAVITY_B1A_BCELL_VS_SPLEEN_BCELL_DN	26	-0.27	-1.63	0.047	0.198
GOCC_PLASMA_MEMBRANE_REGION	20	0.33	1.74	0.025	0.199
GOBP_CELLULAR_AMIDE_METABOLIC_PROCESS	62	-0.19	-1.64	0.041	0.199
GSE40274_CTRL_VS_FOXP3_AND_XBP1_TRANSDUCED_ACTIVATED_CD4_TCELL_UP	19	-0.32	-1.64	0.026	0.199
MORC2_TARGET_GENES	81	-0.17	-1.63	0.044	0.199
GOBERT_OLIGODENDROCYTE_DIFFERENTIATION_UP	37	-0.23	-1.63	0.036	0.199
GOBP_ION_HOMEOSTASIS	15	0.37	1.74	0.035	0.2
GOMF_CELL_ADHESION_MOLECULE_BINDING	17	-0.33	-1.63	0.042	0.2
HP_ABNORMALITY_OF_ACID_BASE_HOMEOSTASIS	16	-0.34	-1.63	0.03	0.2
GSE24671_BAKIMULC_VS_SENDAI_VIRUS_INFECTED_MOUSE_SPLENOCYTES_DN	20	-0.31	-1.63	0.031	0.2
LI_WILMS_TUMOR_VS_FETAL_KIDNEY_1_DN	19	-0.32	-1.63	0.033	0.201
WEST_ADRENOCORTICAL_TUMOR_UP	21	-0.3	-1.63	0.037	0.201
GOMF_UNFOLDED_PROTEIN_BINDING	15	-0.35	-1.62	0.036	0.202
GRADE_COLON_AND_RECTAL_CANCER_UP	41	-0.22	-1.62	0.038	0.202
GSE22589_HEALTHY_VS_HIV_INFECTED_DC_UP	20	-0.31	-1.62	0.043	0.203
GSE41867_DAY8_VS_DAY15_LCMV_CLONE13_EFFECTOR_CD8_TCELL_DN	15	0.37	1.72	0.017	0.205
CIC_TARGET_GENES	15	-0.36	-1.61	0.037	0.206
ZNF197_TARGET_GENES	19	-0.31	-1.61	0.039	0.206
GOMF_TRANSCRIPTION_COREGULATOR_ACTIVITY	19	-0.31	-1.61	0.053	0.207
GSE11924_TFH_VS_TH2_CD4_TCELL_DN	16	-0.35	-1.61	0.066	0.207
GSE39820_CTRL_VS_TGFBETA1_IL6_CD4_TCELL_UP	15	-0.35	-1.61	0.046	0.207
GOBP_ESTABLISHMENT_OF_PROTEIN_LOCALIZATION_TO_ORGANELLE	24	-0.28	-1.6	0.037	0.207
BENPORATH_MYC_MAX_TARGETS	58	-0.19	-1.6	0.06	0.207
GOBP_ORGANIC_ACID_METABOLIC_PROCESS	38	-0.22	-1.6	0.037	0.207
USF_C	28	-0.27	-1.61	0.043	0.208
GOBP_POSITIVE_REGULATION_OF_ESTABLISHMENT_OF_PROTEIN_LOCALIZATION	16	-0.33	-1.61	0.046	0.208
GOBP_PEPTIDE_METABOLIC_PROCESS	53	-0.2	-1.61	0.06	0.208
GSE17974_CTRL_VS_ACT_IL4_AND_ANTI_IL12_6H_CD4_TCELL_DN	18	-0.32	-1.61	0.041	0.208
GOBP_ORGANOPHOSPHATE_BIOSYNTHETIC_PROCESS	21	-0.3	-1.6	0.037	0.208
REACTOME_SIGNALING_BY_RHO_GTPASES_MIRO_GTPASES_AND_RHOBTB3	26	0.29	1.71	0.02	0.209
HP_ABNORMALITY_OF_THE_CALVARIA	21	-0.29	-1.6	0.051	0.209
LINDGREN_BLADDER_CANCER_CLUSTER_3_UP	22	-0.29	-1.6	0.049	0.209
GOBP_NEUROGENESIS	32	0.26	1.71	0.029	0.212
GOBP_REGULATION_OF_ION_TRANSPORT	35	0.25	1.7	0.029	0.212
GSE16450_IMMATURE_VS_MATURE_NEURON_CELL_LINE_DN	29	-0.25	-1.59	0.041	0.212
ZNF579_TARGET_GENES	18	-0.32	-1.59	0.051	0.212
MORF_RAD23A	37	-0.22	-1.59	0.056	0.213
KARLSSON_TGFB1_TARGETS_UP	36	-0.23	-1.59	0.062	0.214
DUTERTRE_ESTRADIOL_RESPONSE_6HR_UP	28	-0.26	-1.59	0.045	0.215
HP_APLASIA_HYPOPLASIA_AFFECTING_BONES_OF_THE_AXIAL_SKELETON	16	-0.34	-1.59	0.052	0.215
GSE28726_NAIVE_VS_ACTIVATED_VA24NEG_NKTCELL_UP	31	-0.25	-1.59	0.045	0.216
GOBP_SMALL_MOLECULE_METABOLIC_PROCESS	66	-0.18	-1.58	0.059	0.217
KANNAN_BLOOD_2012_2013_TIV_AGE_65PLS_REVACCINATED_IN_6_9_MO_VS_REVACCINATED_IN_12_13_MO_UP	18	-0.32	-1.58	0.056	0.217
ZFHX3_TARGET_GENES	61	-0.18	-1.58	0.066	0.218
GCACTTT_MIR175P_MIR20A_MIR106A_MIR106B_MIR20B_MIR519D	16	0.35	1.69	0.024	0.22
GSE22886_UNSTIM_VS_STIM_MEMORY_TCELL_DN	25	-0.27	-1.58	0.031	0.22
LEE_LIVER_CANCER_SURVIVAL_DN	20	-0.3	-1.58	0.06	0.22
GOBP_REGULATION_OF_CELL_DEATH	46	-0.21	-1.58	0.05	0.22
CREIGHTON_ENDOCRINE_THERAPY_RESISTANCE_1	46	-0.21	-1.57	0.054	0.22
USF2_Q6	15	-0.34	-1.57	0.045	0.22
HP_ABNORMALITY_OF_VISION	36	0.25	1.69	0.018	0.222
GSE21927_BALBC_VS_C57BL6_MONOCYTE_TUMOR_UP	18	-0.31	-1.57	0.062	0.222
GSE27786_CD8_TCELL_VS_MONO_MAC_UP	15	-0.35	-1.57	0.05	0.222
GSE5542_IFNA_VS_IFNA_AND_IFNG_TREATED_EPITHELIAL_CELLS_24H_UP	19	-0.3	-1.57	0.074	0.223
WANG_TUMOR_INVASIVENESS_UP	29	-0.25	-1.56	0.048	0.225
GSE26030_TH1_VS_TH17_DAY5_POST_POLARIZATION_DN	22	-0.28	-1.56	0.049	0.225
NAKAYA_PBMC_FLUARIX_FLUVIRIN_AGE_18_50YO_3DY_DN	23	0.29	1.68	0.029	0.226
REACTOME_RRNA_MODIFICATION_IN_THE_NUCLEUS_AND_CYTOSOL	22	-0.28	-1.56	0.063	0.226
GSE26343_UNSTIM_VS_LPS_STIM_NFAT5_KO_MACROPHAGE_UP	25	-0.26	-1.56	0.061	0.227
GOMF_RIBONUCLEOTIDE_BINDING	81	-0.16	-1.55	0.062	0.228
GSE18791_CTRL_VS_NEWCASTLE_VIRUS_DC_8H_UP	15	-0.33	-1.56	0.055	0.229
HP_ABNORMAL_EXTERNAL_GENITALIA	28	-0.25	-1.56	0.063	0.229
HP_ABNORMALITY_OF_LONG_BONE_MORPHOLOGY	19	-0.31	-1.55	0.054	0.229
MIR454_3P	16	0.35	1.68	0.033	0.23
GSE35543_IN_VIVO_NTREG_VS_CONVERTED_EX_ITREG_UP	16	-0.33	-1.55	0.069	0.23
GSE3982_EFF_MEMORY_CD4_TCELL_VS_TH2_DN	16	-0.34	-1.55	0.054	0.23
GSE17721_LPS_VS_CPG_1H_BMDC_UP	18	-0.31	-1.55	0.038	0.232
GOBP_MITOTIC_NUCLEAR_DIVISION	16	-0.32	-1.55	0.074	0.233
GSE26156_DOUBLE_POSITIVE_VS_CD4_SINGLE_POSITIVE_THYMOCYTE_DN	20	-0.29	-1.55	0.057	0.233
GSE10239_KLRG1INT_VS_KLRG1HIGH_EFF_CD8_TCELL_UP	20	-0.3	-1.54	0.063	0.234
GSE41867_DAY6_VS_DAY8_LCMV_ARMSTRONG_EFFECTOR_CD8_TCELL_DN	25	-0.26	-1.54	0.058	0.234
HP_ABNORMAL_TESTIS_MORPHOLOGY	21	-0.29	-1.54	0.062	0.234
ZNF407_TARGET_GENES	72	-0.17	-1.54	0.051	0.235
GSE41867_NAIVE_VS_DAY15_LCMV_EFFECTOR_CD8_TCELL_UP	19	-0.3	-1.54	0.038	0.235
GSE27786_CD8_TCELL_VS_NKCELL_UP	15	-0.33	-1.54	0.069	0.235
REACTOME_CELLULAR_RESPONSES_TO_EXTERNAL_STIMULI	26	-0.26	-1.54	0.051	0.235
GSE21546_ELK1_KO_VS_SAP1A_KO_AND_ELK1_KO_DP_THYMOCYTES_DN	23	-0.27	-1.54	0.059	0.235
GSE3982_MEMORY_CD4_TCELL_VS_TH2_DN	27	-0.26	-1.54	0.075	0.235
GOBP_REGULATION_OF_PROTEIN_LOCALIZATION	31	-0.23	-1.54	0.07	0.235
GSE3982_NEUTROPHIL_VS_TH1_DN	18	-0.31	-1.54	0.068	0.235
MIR4728_5P	17	0.34	1.67	0.051	0.236
TRAVAGLINI_LUNG_BASOPHIL_MAST_2_CELL	15	-0.33	-1.53	0.065	0.238
GNF2_PA2G4	24	-0.27	-1.53	0.062	0.238
GSE18791_CTRL_VS_NEWCASTLE_VIRUS_DC_16H_UP	16	-0.32	-1.53	0.053	0.238
BUSSLINGER_GASTRIC_ISTHMUS_CELLS	28	-0.26	-1.53	0.075	0.24
GSE14415_TCONV_VS_FOXP3_KO_INDUCED_TREG_UP	22	-0.28	-1.52	0.056	0.242
GOMF_HYDROLASE_ACTIVITY_ACTING_ON_ESTER_BONDS	21	-0.29	-1.52	0.068	0.242
GSE9509_10MIN_VS_30MIN_LPS_AND_IL10_STIM_IL10_KO_MACROPHAGE_UP	17	-0.31	-1.52	0.054	0.243
HP_ABNORMALITY_OF_FACIAL_SKELETON	26	-0.26	-1.52	0.058	0.244
MORF_SOD1	31	-0.24	-1.52	0.048	0.244
GOCC_MICROTUBULE_CYTOSKELETON	53	0.21	1.66	0.026	0.245
MIR613	17	0.34	1.65	0.039	0.245
FORTSCHEGGER_PHF8_TARGETS_UP	16	-0.32	-1.52	0.058	0.245
GSE3565_DUSP1_VS_WT_SPLENOCYTES_POST_LPS_INJECTION_UP	15	-0.33	-1.51	0.068	0.245
MORF_HDAC2	34	-0.22	-1.51	0.065	0.245
GSE24102_GRANULOCYSTIC_MDSC_VS_NEUTROPHIL_DN	19	-0.28	-1.51	0.069	0.245
FAN_OVARY_CL18_B_LYMPHOCYTE	23	-0.27	-1.51	0.061	0.245
TBX3_TARGET_GENES	20	-0.28	-1.52	0.063	0.246
GSE46606_UNSTIM_VS_CD40L_IL2_IL5_DAY1_STIMULATED_BCELL_DN	26	-0.25	-1.52	0.056	0.246
MYC_Q2	17	-0.32	-1.51	0.059	0.246
GOMF_ION_TRANSMEMBRANE_TRANSPORTER_ACTIVITY	17	0.34	1.65	0.037	0.247
GSE7400_CTRL_VS_CSF3_IN_VIVO_TREATED_PBMC_UP	28	-0.25	-1.51	0.082	0.247
GSE17974_CTRL_VS_ACT_IL4_AND_ANTI_IL12_24H_CD4_TCELL_DN	20	-0.29	-1.51	0.074	0.248
MIR3671	22	0.3	1.65	0.031	0.249
GSE36476_CTRL_VS_TSST_ACT_40H_MEMORY_CD4_TCELL_OLD_DN	23	-0.26	-1.51	0.058	0.249
TIEN_INTESTINE_PROBIOTICS_24HR_UP	43	-0.2	-1.5	0.067	0.251
ZSCAN5DP_TARGET_GENES	68	-0.17	-1.5	0.077	0.251
HMGB2_TARGET_GENES	16	-0.32	-1.5	0.072	0.251
GSE27786_NKCELL_VS_NEUTROPHIL_UP	16	-0.32	-1.5	0.074	0.251
GSE3982_MAST_CELL_VS_MAC_UP	17	-0.31	-1.5	0.075	0.252
GSE43863_NAIVE_VS_MEMORY_TFH_CD4_TCELL_D150_LCMV_DN	32	-0.24	-1.5	0.076	0.252
SHEPARD_CRASH_AND_BURN_MUTANT_UP	20	-0.29	-1.5	0.061	0.252
GOBP_NUCLEAR_TRANSPORT	22	-0.27	-1.5	0.078	0.253
GSE32533_WT_VS_MIR17_OVEREXPRESS_ACT_CD4_TCELL_UP	23	-0.27	-1.5	0.071	0.253
LHX2_TARGET_GENES	42	-0.2	-1.49	0.059	0.254
ARNT_01	17	-0.3	-1.49	0.073	0.254
MARSON_BOUND_BY_E2F4_UNSTIMULATED	37	-0.21	-1.49	0.072	0.257
LOPEZ_MBD_TARGETS	55	-0.18	-1.48	0.079	0.258
GOCC_NUCLEAR_PROTEIN_CONTAINING_COMPLEX	74	-0.16	-1.48	0.053	0.259
HP_ABNORMALITY_OF_THE_MIDFACE	16	-0.31	-1.49	0.071	0.26
HALLMARK_E2F_TARGETS	28	-0.24	-1.48	0.074	0.26
TONKS_TARGETS_OF_RUNX1_RUNX1T1_FUSION_MONOCYTE_UP	33	-0.22	-1.48	0.086	0.26
GOBP_MRNA_METABOLIC_PROCESS	50	-0.18	-1.48	0.079	0.261
GSE43863_TFH_VS_LY6C_INT_CXCR5POS_EFFECTOR_CD4_TCELL_UP	16	-0.31	-1.48	0.102	0.266
GOBP_REGULATION_OF_IMMUNE_SYSTEM_PROCESS	27	-0.25	-1.47	0.083	0.266
BROWN_MYELOID_CELL_DEVELOPMENT_DN	24	-0.26	-1.47	0.083	0.266
STEIN_ESRRA_TARGETS	25	-0.25	-1.47	0.072	0.266
GSE45739_NRAS_KO_VS_WT_ACD3_ACD28_STIM_CD4_TCELL_UP	27	-0.24	-1.47	0.081	0.266
CHEMNITZ_RESPONSE_TO_PROSTAGLANDIN_E2_UP	17	-0.29	-1.47	0.083	0.266
KAT2A_TARGET_GENES	49	-0.19	-1.47	0.06	0.267
GSE27786_CD4_TCELL_VS_NEUTROPHIL_UP	17	-0.3	-1.47	0.078	0.267
GOBP_ORGANONITROGEN_COMPOUND_BIOSYNTHETIC_PROCESS	83	-0.15	-1.47	0.054	0.267
GOBP_REGULATION_OF_CELLULAR_PROTEIN_LOCALIZATION	22	-0.27	-1.47	0.055	0.267
GSE2770_TGFB_AND_IL4_VS_IL12_TREATED_ACT_CD4_TCELL_6H_DN	16	-0.31	-1.47	0.076	0.267
GSE23321_EFFECTOR_MEMORY_VS_NAIVE_CD8_TCELL_DN	32	-0.22	-1.47	0.083	0.267
NKX2_2_TARGET_GENES	51	-0.18	-1.47	0.098	0.267
GSE22432_MULTIPOTENT_PROGENITOR_VS_CDC_DN	24	-0.25	-1.47	0.098	0.267
MORF_UNG	17	-0.3	-1.47	0.091	0.268
GSE21546_UNSTIM_VS_ANTI_CD3_STIM_DP_THYMOCYTES_DN	19	-0.28	-1.46	0.099	0.268
DLX6_TARGET_GENES	29	-0.23	-1.46	0.081	0.268
MATSUDA_NATURAL_KILLER_DIFFERENTIATION	29	-0.24	-1.46	0.081	0.272
GSE28726_ACT_CD4_TCELL_VS_ACT_VA24NEG_NKTCELL_UP	23	-0.26	-1.46	0.076	0.272
HP_INTRAUTERINE_GROWTH_RETARDATION	17	-0.3	-1.45	0.093	0.274
NMYC_01	21	-0.27	-1.45	0.095	0.274
MORF_DDB1	18	-0.3	-1.45	0.094	0.275
MODULE_16	28	-0.24	-1.45	0.094	0.275
NAKAYA_PBMC_FLUARIX_FLUVIRIN_AGE_18_50YO_7DY_UP	25	-0.25	-1.45	0.07	0.275
WELCSH_BRCA1_TARGETS_DN	23	-0.26	-1.45	0.091	0.275
GSE43863_NAIVE_VS_MEMORY_LY6C_INT_CXCR5POS_CD4_TCELL_D150_LCMV_DN	32	-0.22	-1.44	0.08	0.275
WRNIP1_TARGET_GENES	42	-0.2	-1.45	0.104	0.276
ZSCAN2_TARGET_GENES	42	-0.2	-1.45	0.088	0.276
GSE17721_CTRL_VS_GARDIQUIMOD_24H_BMDC_DN	15	-0.32	-1.45	0.093	0.276
GSE369_IFNG_KO_VS_WT_LIVER_DN	25	-0.25	-1.45	0.098	0.276
GSE3982_MAC_VS_NEUTROPHIL_UP	15	-0.31	-1.45	0.084	0.276
GSE14000_UNSTIM_VS_4H_LPS_DC_UP	15	-0.32	-1.44	0.069	0.276
LET_7C_3P	15	-0.31	-1.44	0.091	0.276
MYCMAX_02	18	-0.29	-1.44	0.106	0.276
GOBP_POSITIVE_REGULATION_OF_BIOSYNTHETIC_PROCESS	54	-0.18	-1.45	0.092	0.277
GSE25123_WT_VS_PPARG_KO_MACROPHAGE_DN	25	-0.25	-1.44	0.106	0.278
ID1_TARGET_GENES	37	-0.21	-1.44	0.102	0.279
BANP_TARGET_GENES	43	-0.19	-1.44	0.071	0.279
HP_ABNORMAL_BONE_STRUCTURE	16	-0.3	-1.44	0.093	0.279
WANG_RESPONSE_TO_GSK3_INHIBITOR_SB216763_DN	37	-0.21	-1.43	0.083	0.28
REACTOME_TRANSLATION	28	-0.23	-1.43	0.095	0.281
MARTENS_TRETINOIN_RESPONSE_DN	59	-0.17	-1.43	0.086	0.281
GSE22432_CDC_VS_COMMON_DC_PROGENITOR_DN	21	-0.27	-1.43	0.086	0.281
GSE11924_TFH_VS_TH17_CD4_TCELL_DN	16	-0.3	-1.43	0.11	0.281
MODULE_32	27	-0.24	-1.43	0.086	0.287
MODULE_17	33	-0.21	-1.43	0.073	0.287
GNF2_NPM1	23	-0.25	-1.42	0.101	0.294
MORF_BUB3	32	-0.22	-1.42	0.091	0.294
GSE7348_LPS_VS_TOLERIZED_AND_LPS_STIM_MACROPHAGE_UP	22	-0.26	-1.42	0.098	0.295
GSE3982_CENT_MEMORY_CD4_TCELL_VS_TH2_DN	15	-0.31	-1.42	0.104	0.295
GSE45837_WT_VS_GFI1_KO_PDC_DN	15	-0.31	-1.41	0.111	0.299
GSE14908_ATOPIC_VS_NONATOPIC_PATIENT_RESTING_CD4_TCELL_DN	15	-0.31	-1.41	0.113	0.299
BARX1_TARGET_GENES	44	-0.19	-1.41	0.115	0.3
GSE7568_IL4_TGFB_DEXAMETHASONE_VS_IL4_TGFB_TREATED_MACROPHAGE_UP	20	-0.27	-1.41	0.095	0.302
GSE41867_LCMV_ARMSTRONG_VS_CLONE13_DAY6_EFFECTOR_CD8_TCELL_DN	17	-0.29	-1.41	0.126	0.302
GSE7764_IL15_TREATED_VS_CTRL_NK_CELL_24H_UP	21	-0.26	-1.4	0.104	0.304
GSE2770_IL4_ACT_VS_ACT_CD4_TCELL_2H_DN	17	-0.28	-1.4	0.112	0.306
MORF_PCNA	15	-0.31	-1.4	0.098	0.307
GSE37532_TREG_VS_TCONV_CD4_TCELL_FROM_LN_DN	17	-0.28	-1.4	0.101	0.308
GOBP_REGULATION_OF_HYDROLASE_ACTIVITY	31	-0.22	-1.4	0.11	0.308
SCHLOSSER_MYC_TARGETS_AND_SERUM_RESPONSE_DN	23	-0.24	-1.4	0.096	0.308
GSE18791_CTRL_VS_NEWCASTLE_VIRUS_DC_4H_UP	17	-0.28	-1.4	0.12	0.308
GSE22886_NAIVE_CD4_TCELL_VS_12H_ACT_TH1_DN	23	-0.25	-1.4	0.129	0.309
GOMF_PROTEIN_CONTAINING_COMPLEX_BINDING	49	-0.18	-1.4	0.121	0.309
PITX1_TARGET_GENES	23	-0.25	-1.39	0.106	0.31
MORF_EIF3S2	30	-0.22	-1.39	0.09	0.311
GSE5142_HTERT_TRANSDUCED_VS_CTRL_CD8_TCELL_LATE_PASSAGE_CLONE_UP	17	-0.28	-1.39	0.117	0.313
BENPORATH_ES_1	46	-0.18	-1.39	0.129	0.313
ACTAYRNNNCCCR_UNKNOWN	22	-0.25	-1.39	0.128	0.313
GOMF_OXIDOREDUCTASE_ACTIVITY	23	-0.25	-1.39	0.113	0.314
TRAVAGLINI_LUNG_PROLIFERATING_MACROPHAGE_CELL	46	-0.18	-1.39	0.114	0.315
GOBP_APOPTOTIC_PROCESS	55	-0.16	-1.39	0.12	0.315
GSE19198_CTRL_VS_IL21_TREATED_TCELL_6H_UP	19	-0.27	-1.38	0.115	0.316
ADA2_TARGET_GENES	30	-0.22	-1.38	0.129	0.321
GSE18791_CTRL_VS_NEWCASTLE_VIRUS_DC_14H_UP	15	-0.3	-1.38	0.093	0.321
SETX_TARGET_GENES	85	-0.14	-1.38	0.11	0.322
GOMF_PROTEIN_DIMERIZATION_ACTIVITY	23	-0.25	-1.37	0.126	0.325
GOBP_INTRACELLULAR_PROTEIN_TRANSPORT	43	-0.19	-1.37	0.126	0.325
GSE15271_CXCR4_POS_VS_NEG_GC_BCELL_UP	29	-0.22	-1.37	0.133	0.328
MODULE_3	25	-0.24	-1.37	0.098	0.328
TEAD2_TARGET_GENES	73	-0.15	-1.37	0.121	0.328
MORF_RAN	21	-0.25	-1.37	0.133	0.329
GOBP_RNA_CATABOLIC_PROCESS	23	-0.25	-1.37	0.123	0.331
KDM5D_TARGET_GENES	58	-0.16	-1.36	0.118	0.332
GSE41867_DAY8_EFFECTOR_VS_DAY30_MEMORY_CD8_TCELL_LCMV_ARMSTRONG_UP	20	-0.26	-1.36	0.112	0.332
HP_ABNORMAL_LIP_MORPHOLOGY	24	-0.23	-1.36	0.133	0.332
GOBP_RNA_LOCALIZATION	22	-0.25	-1.36	0.13	0.333
BUSSLINGER_DUODENAL_STEM_CELLS	30	-0.21	-1.36	0.122	0.333
ZBED5_TARGET_GENES	51	-0.17	-1.36	0.128	0.334
MONNIER_POSTRADIATION_TUMOR_ESCAPE_UP	41	-0.19	-1.36	0.116	0.334
GSE24634_NAIVE_CD4_TCELL_VS_DAY5_IL4_CONV_TREG_DN	23	-0.24	-1.36	0.125	0.335
GSE36392_EOSINOPHIL_VS_NEUTROPHIL_IL25_TREATED_LUNG_DN	19	-0.26	-1.36	0.113	0.337
GOBP_MULTI_ORGANISM_PROCESS	27	-0.23	-1.36	0.108	0.337
GSE36009_UNSTIM_VS_LPS_STIM_NLRP10_KO_DC_DN	19	-0.26	-1.35	0.116	0.338
ACOSTA_PROLIFERATION_INDEPENDENT_MYC_TARGETS_UP	15	-0.29	-1.35	0.127	0.34
GSE33424_CD161_INT_VS_NEG_CD8_TCELL_UP	17	-0.28	-1.35	0.135	0.343
YAO_TEMPORAL_RESPONSE_TO_PROGESTERONE_CLUSTER_14	25	-0.23	-1.35	0.136	0.343
GSE40274_XBP1_VS_FOXP3_AND_XBP1_TRANSDUCED_ACTIVATED_CD4_TCELL_DN	24	-0.23	-1.34	0.135	0.347
GSE26343_UNSTIM_VS_LPS_STIM_MACROPHAGE_UP	21	-0.25	-1.34	0.131	0.348
CREIGHTON_ENDOCRINE_THERAPY_RESISTANCE_4	20	-0.25	-1.34	0.12	0.348
GSE6259_FLT3L_INDUCED_33D1_POS_DC_VS_CD4_TCELL_DN	20	-0.25	-1.34	0.131	0.348
GSE41867_NAIVE_VS_EFFECTOR_CD8_TCELL_UP	16	-0.28	-1.34	0.123	0.348
BOYAULT_LIVER_CANCER_SUBCLASS_G3_UP	30	-0.21	-1.34	0.139	0.348
GSE3982_MAST_CELL_VS_BASOPHIL_UP	20	-0.26	-1.34	0.136	0.349
MODULE_52	20	-0.25	-1.34	0.135	0.349
ZNF592_TARGET_GENES	71	-0.15	-1.34	0.137	0.349
HOXB6_TARGET_GENES	22	-0.25	-1.34	0.142	0.349
SOTIRIOU_BREAST_CANCER_GRADE_1_VS_3_UP	16	-0.28	-1.34	0.141	0.349
CASORELLI_ACUTE_PROMYELOCYTIC_LEUKEMIA_DN	58	-0.16	-1.34	0.148	0.349
GSE24634_TREG_VS_TCONV_POST_DAY3_IL4_CONVERSION_UP	23	-0.24	-1.34	0.146	0.35
GRYDER_PAX3FOXO1_ENHANCERS_IN_TADS	53	-0.16	-1.33	0.142	0.353
GOBP_ORGANIC_CYCLIC_COMPOUND_CATABOLIC_PROCESS	28	-0.22	-1.33	0.13	0.354
LAKE_ADULT_KIDNEY_C10_THIN_ASCENDING_LIMB	24	-0.23	-1.33	0.161	0.354
GSE6092_UNSTIM_VS_IFNG_STIM_ENDOTHELIAL_CELL_UP	18	-0.26	-1.33	0.145	0.355
GOBP_SMALL_MOLECULE_BIOSYNTHETIC_PROCESS	30	-0.22	-1.33	0.143	0.355
GSE369_SOCS3_KO_VS_WT_LIVER_UP	24	-0.24	-1.33	0.161	0.357
GOBP_ORGANELLE_FISSION	21	-0.24	-1.32	0.136	0.358
GSE17721_PAM3CSK4_VS_GADIQUIMOD_8H_BMDC_UP	16	-0.28	-1.32	0.15	0.362
GSE37301_COMMON_LYMPHOID_PROGENITOR_VS_GRAN_MONO_PROGENITOR_UP	16	-0.28	-1.32	0.126	0.365
GSE1925_CTRL_VS_IFNG_PRIMED_MACROPHAGE_DN	18	-0.26	-1.32	0.134	0.365
GSE4984_GALECTIN1_VS_LPS_STIM_DC_DN	17	-0.27	-1.32	0.149	0.366
GOBP_MULTICELLULAR_ORGANISM_REPRODUCTION	17	-0.27	-1.32	0.121	0.366
RUBENSTEIN_SKELETAL_MUSCLE_FBN1_FAP_CELLS	15	-0.28	-1.32	0.145	0.366
MORF_PPP1CC	26	-0.22	-1.31	0.153	0.366
MORF_PTPN11	16	-0.27	-1.31	0.15	0.367
SNRNP70_TARGET_GENES	30	-0.21	-1.31	0.158	0.367
SANSOM_APC_MYC_TARGETS	22	-0.24	-1.31	0.167	0.367
GSE9239_CTRL_VS_TNF_INHIBITOR_TREATED_DC_DN	15	-0.28	-1.31	0.16	0.367
HP_ABNORMAL_EYELID_MORPHOLOGY	31	-0.2	-1.31	0.153	0.368
HALLMARK_MTORC1_SIGNALING	19	-0.25	-1.31	0.167	0.368
NAKAYA_PBMC_FLUARIX_FLUVIRIN_AGE_18_50YO_3DY_UP	27	-0.21	-1.31	0.155	0.368
FAN_EMBRYONIC_CTX_OLIG	18	-0.26	-1.31	0.142	0.369
GOBP_PROTEIN_LOCALIZATION_TO_ORGANELLE	35	-0.19	-1.31	0.173	0.37
RAMALHO_STEMNESS_UP	26	-0.22	-1.31	0.157	0.37
RCGCANGCGY_NRF1_Q6	36	-0.19	-1.31	0.145	0.37
STARK_PREFRONTAL_CORTEX_22Q11_DELETION_DN	30	-0.21	-1.3	0.159	0.37
HP_ABNORMAL_JOINT_MORPHOLOGY	21	-0.24	-1.3	0.141	0.37
GSE5960_TH1_VS_ANERGIC_TH1_UP	18	-0.26	-1.3	0.141	0.37
MORF_HAT1	18	-0.26	-1.3	0.151	0.371
GSE17721_LPS_VS_POLYIC_8H_BMDC_UP	16	-0.28	-1.3	0.152	0.373
GRAESSMANN_APOPTOSIS_BY_DOXORUBICIN_DN	89	-0.13	-1.3	0.166	0.373
MORF_AATF	26	-0.22	-1.3	0.17	0.373
GSE17974_CTRL_VS_ACT_IL4_AND_ANTI_IL12_2H_CD4_TCELL_DN	18	-0.26	-1.29	0.157	0.373
HP_ABNORMALITY_OF_FINGER	24	-0.23	-1.3	0.151	0.374
GOBP_REGULATION_OF_CELL_CYCLE_PHASE_TRANSITION	16	-0.27	-1.3	0.161	0.374
STAT1_02	15	-0.28	-1.29	0.168	0.374
MODULE_83	24	-0.23	-1.29	0.17	0.374
IRF5_TARGET_GENES	36	-0.19	-1.29	0.155	0.374
GSE16522_ANTI_CD3CD28_STIM_VS_UNSTIM_NAIVE_CD8_TCELL_UP	15	-0.28	-1.29	0.164	0.374
MORF_PRKDC	26	-0.22	-1.29	0.148	0.374
GOBP_REGULATION_OF_RESPONSE_TO_STRESS	33	-0.2	-1.29	0.163	0.374
GSE17721_POLYIC_VS_GARDIQUIMOD_12H_BMDC_DN	16	-0.27	-1.29	0.174	0.374
HP_ONSET	27	-0.21	-1.29	0.153	0.374
MORF_FBL	19	-0.25	-1.29	0.171	0.375
GOBP_POSTTRANSCRIPTIONAL_REGULATION_OF_GENE_EXPRESSION	37	-0.18	-1.29	0.161	0.375
GSE27786_CD4_TCELL_VS_MONO_MAC_UP	16	-0.27	-1.29	0.171	0.375
GNF2_FBL	23	-0.23	-1.29	0.165	0.375
GOBP_DEFENSE_RESPONSE_TO_OTHER_ORGANISM	22	-0.24	-1.29	0.179	0.375
GOBP_INTRACELLULAR_TRANSPORT	59	-0.15	-1.29	0.164	0.376
MODULE_8	30	-0.2	-1.29	0.167	0.376
MORF_XRCC5	24	-0.22	-1.28	0.165	0.38
TAF9B_TARGET_GENES	22	-0.23	-1.28	0.196	0.38
GSE7568_IL4_VS_IL4_AND_TGFB_TREATED_MACROPHAGE_24H_DN	24	-0.22	-1.28	0.16	0.38
ZNF92_TARGET_GENES	38	-0.18	-1.28	0.184	0.38
GOBP_DEFENSE_RESPONSE	25	-0.23	-1.28	0.187	0.381
GOBP_INNATE_IMMUNE_RESPONSE	21	-0.23	-1.28	0.178	0.381
FOXG1_TARGET_GENES	23	-0.23	-1.28	0.196	0.382
MODULE_54	25	-0.21	-1.27	0.179	0.384
HOXA2_TARGET_GENES	54	-0.15	-1.27	0.178	0.384
MORF_DEK	21	-0.24	-1.27	0.196	0.384
HP_ABNORMALITY_OF_THE_INNER_EAR	21	-0.24	-1.27	0.186	0.385
GRAHAM_CML_DIVIDING_VS_NORMAL_QUIESCENT_UP	16	-0.27	-1.27	0.169	0.385
NOTCH3_TARGET_GENES	27	-0.21	-1.27	0.177	0.386
GOBP_RIBONUCLEOPROTEIN_COMPLEX_SUBUNIT_ORGANIZATION	30	-0.2	-1.27	0.199	0.388
SUPT20H_TARGET_GENES	66	-0.14	-1.27	0.187	0.389
GOBP_RESPONSE_TO_BIOTIC_STIMULUS	36	-0.18	-1.27	0.164	0.39
GSE36476_CTRL_VS_TSST_ACT_72H_MEMORY_CD4_TCELL_OLD_DN	18	-0.25	-1.26	0.184	0.391
GSE46606_IRF4HIGH_VS_IRF4MID_CD40L_IL2_IL5_DAY3_STIMULATED_BCELL_UP	16	-0.27	-1.26	0.191	0.391
LAKE_ADULT_KIDNEY_C8_DECENDING_THIN_LIMB	19	-0.25	-1.26	0.205	0.391
GOBP_GAMETE_GENERATION	15	-0.27	-1.26	0.193	0.392
HP_HYPERTELORISM	19	-0.25	-1.26	0.189	0.392
SUMO1_TARGET_GENES	43	-0.17	-1.26	0.195	0.392
GNF2_APEX1	21	-0.23	-1.26	0.18	0.392
MOREAUX_MULTIPLE_MYELOMA_BY_TACI_DN	23	-0.23	-1.26	0.176	0.392
YAO_TEMPORAL_RESPONSE_TO_PROGESTERONE_CLUSTER_17	20	-0.24	-1.26	0.2	0.393
GOBP_REGULATION_OF_MITOTIC_CELL_CYCLE	23	-0.22	-1.26	0.188	0.393
HP_ABNORMAL_PALATE_MORPHOLOGY	26	-0.22	-1.26	0.185	0.393
GSE5589_LPS_VS_LPS_AND_IL6_STIM_MACROPHAGE_45MIN_DN	19	-0.24	-1.26	0.192	0.394
GRAESSMANN_APOPTOSIS_BY_SERUM_DEPRIVATION_UP	26	-0.21	-1.26	0.198	0.395
GOBP_RESPONSE_TO_HORMONE	18	-0.24	-1.25	0.171	0.396
HARALAMBIEVA_PBMC_FLUARIX_AGE_50_74YO_CORR_WITH_28D_MEM_B_CELL_RESPONSE_AT_3DY_NEGATIVE	34	-0.19	-1.25	0.179	0.398
MORF_PRKAG1	15	-0.27	-1.25	0.21	0.398
GSE3982_EOSINOPHIL_VS_MAC_DN	19	-0.25	-1.25	0.193	0.398
YAO_TEMPORAL_RESPONSE_TO_PROGESTERONE_CLUSTER_11	24	-0.22	-1.25	0.202	0.398
GSE43863_TH1_VS_LY6C_INT_CXCR5POS_MEMORY_CD4_TCELL_UP	31	-0.19	-1.25	0.182	0.398
MORF_ACP1	21	-0.24	-1.25	0.206	0.398
HP_ABNORMALITY_OF_THE_EXTERNAL_NOSE	23	-0.22	-1.25	0.194	0.399
GSE24574_BCL6_LOW_TFH_VS_TCONV_CD4_TCELL_DN	19	-0.24	-1.25	0.186	0.399
GOBP_DNA_METABOLIC_PROCESS	41	-0.17	-1.25	0.203	0.399
DIDO1_TARGET_GENES	75	-0.13	-1.24	0.186	0.403
GOMF_IDENTICAL_PROTEIN_BINDING	63	-0.14	-1.24	0.204	0.404
CREB_Q3	16	-0.26	-1.24	0.213	0.404
ZNF711_TARGET_GENES	74	-0.13	-1.24	0.184	0.406
LAKE_ADULT_KIDNEY_C18_COLLECTING_DUCT_PRINCIPAL_CELLS_MEDULLA	16	-0.26	-1.24	0.214	0.407
GSE12003_4D_VS_8D_CULTURE_BM_PROGENITOR_UP	19	-0.24	-1.24	0.205	0.408
GSE1460_INTRATHYMIC_T_PROGENITOR_VS_NAIVE_CD4_TCELL_ADULT_BLOOD_UP	19	-0.24	-1.24	0.198	0.408
SAFB2_TARGET_GENES	25	-0.21	-1.24	0.2	0.409
ALONSO_METASTASIS_UP	16	-0.27	-1.23	0.227	0.411
GSE37301_LYMPHOID_PRIMED_MPP_VS_RAG2_KO_NK_CELL_UP	26	-0.21	-1.23	0.196	0.411
GOMF_TRANSCRIPTION_REGULATOR_ACTIVITY	33	-0.19	-1.23	0.198	0.411
HMBOX1_TARGET_GENES	45	-0.16	-1.23	0.219	0.412
SPIELMAN_LYMPHOBLAST_EUROPEAN_VS_ASIAN_DN	36	-0.18	-1.23	0.204	0.413
GSE23114_WT_VS_SLE2C1_MOUSE_SPLEEN_B1A_BCELL_UP	21	-0.23	-1.23	0.209	0.414
GSE24574_NAIVE_VS_TCONV_CD4_TCELL_DN	24	-0.21	-1.23	0.221	0.416
ZBTB7B_TARGET_GENES	65	-0.14	-1.23	0.204	0.417
GSE21546_WT_VS_ELK1_KO_ANTI_CD3_STIM_DP_THYMOCYTES_DN	23	-0.22	-1.23	0.215	0.417
ENK_UV_RESPONSE_KERATINOCYTE_DN	42	-0.17	-1.22	0.2	0.419
SENESE_HDAC1_TARGETS_UP	16	-0.26	-1.22	0.213	0.419
GSE3920_UNTREATED_VS_IFNG_TREATED_FIBROBLAST_UP	15	-0.26	-1.22	0.212	0.421
BLUM_RESPONSE_TO_SALIRASIB_DN	22	-0.22	-1.22	0.193	0.421
BENPORATH_MYC_TARGETS_WITH_EBOX	15	-0.26	-1.22	0.229	0.425
FAN_OVARY_CL8_MATURE_CUMULUS_GRANULOSA_CELL_2	34	-0.19	-1.22	0.213	0.425
GSE12845_IGD_POS_BLOOD_VS_PRE_GC_TONSIL_BCELL_DN	16	-0.25	-1.22	0.213	0.426
LI_AMPLIFIED_IN_LUNG_CANCER	15	-0.27	-1.22	0.225	0.426
GOBP_NEGATIVE_REGULATION_OF_HYDROLASE_ACTIVITY	16	-0.25	-1.21	0.206	0.428
GSE22432_MULTIPOTENT_VS_COMMON_DC_PROGENITOR_UNTREATED_DN	17	-0.25	-1.21	0.193	0.428
OVOL3_TARGET_GENES	18	-0.24	-1.21	0.236	0.429
GSE7460_CTRL_VS_TGFB_TREATED_ACT_TREG_UP	18	-0.23	-1.21	0.2	0.43
LAKE_ADULT_KIDNEY_C19_COLLECTING_DUCT_INTERCALATED_CELLS_TYPE_A_MEDULLA	20	-0.23	-1.21	0.233	0.433
GSE36888_STAT5_AB_KNOCKIN_VS_WT_TCELL_IL2_TREATED_17H_UP	15	-0.26	-1.21	0.24	0.434
GSE5589_LPS_VS_LPS_AND_IL10_STIM_IL6_KO_MACROPHAGE_180MIN_DN	20	-0.22	-1.21	0.245	0.435
ZNF329_TARGET_GENES	17	-0.24	-1.21	0.25	0.435
GOBP_NEGATIVE_REGULATION_OF_TRANSCRIPTION_BY_RNA_POLYMERASE_II	18	-0.24	-1.2	0.215	0.435
HP_FUNCTIONAL_ABNORMALITY_OF_THE_GASTROINTESTINAL_TRACT	25	-0.2	-1.2	0.21	0.436
HP_ABNORMAL_NASAL_MORPHOLOGY	32	-0.18	-1.2	0.255	0.437
GOBP_DEVELOPMENTAL_PROCESS_INVOLVED_IN_REPRODUCTION	16	-0.25	-1.2	0.242	0.437
GOBP_POSITIVE_REGULATION_OF_CELL_POPULATION_PROLIFERATION	16	-0.25	-1.2	0.229	0.438
MODULE_126	20	-0.23	-1.2	0.216	0.439
FAN_OVARY_CL10_PUTATIVE_EARLY_ATRESIA_GRANULOSA_CELL	15	-0.26	-1.2	0.224	0.44
GSE3337_4H_VS_16H_IFNG_IN_CD8POS_DC_UP	18	-0.24	-1.2	0.231	0.441
GSE22886_NAIVE_TCELL_VS_NEUTROPHIL_UP	21	-0.22	-1.19	0.233	0.441
FAN_OVARY_CL17_PUTATIVE_APOPTOTIC_SMOOTH_MUSCLE_CELL	30	-0.19	-1.19	0.217	0.442
GSE2770_IL12_AND_TGFB_ACT_VS_ACT_CD4_TCELL_48H_DN	17	-0.25	-1.19	0.228	0.442
HP_LOCALIZED_SKIN_LESION	27	-0.19	-1.2	0.238	0.443
HP_ABNORMAL_CARDIAC_SEPTUM_MORPHOLOGY	15	-0.25	-1.19	0.25	0.445
UBP1_TARGET_GENES	82	-0.12	-1.19	0.251	0.446
FARMER_BREAST_CANCER_BASAL_VS_LULMINAL	19	-0.23	-1.19	0.248	0.446
HP_ABNORMAL_HAIR_QUANTITY	20	-0.22	-1.19	0.254	0.447
MODULE_53	20	-0.23	-1.19	0.243	0.447
GSE24142_ADULT_VS_FETAL_DN2_THYMOCYTE_DN	16	-0.25	-1.19	0.232	0.447
GROSS_HYPOXIA_VIA_HIF1A_UP	16	-0.25	-1.19	0.244	0.448
CSR_LATE_UP.V1_UP	17	-0.24	-1.19	0.233	0.448
GSE28726_ACT_CD4_TCELL_VS_ACT_NKTCELL_UP	20	-0.23	-1.18	0.265	0.45
BUYTAERT_PHOTODYNAMIC_THERAPY_STRESS_UP	27	-0.2	-1.18	0.235	0.45
ASH1L_TARGET_GENES	54	-0.15	-1.18	0.246	0.452
ZFP3_TARGET_GENES	15	-0.26	-1.18	0.246	0.452
MORF_CSNK2B	21	-0.21	-1.18	0.247	0.452
UBN1_TARGET_GENES	69	-0.13	-1.18	0.262	0.452
MORF_DAP3	15	-0.26	-1.18	0.268	0.458
MAX_01	21	-0.22	-1.17	0.245	0.462
MORF_RFC4	21	-0.22	-1.17	0.235	0.463
HP_ABNORMAL_THORAX_MORPHOLOGY	15	-0.26	-1.17	0.267	0.465
MODULE_18	33	-0.18	-1.17	0.27	0.467
GSE7764_IL15_NK_CELL_24H_VS_SPLENOCYTE_UP	17	-0.25	-1.17	0.247	0.469
GOBP_SEXUAL_REPRODUCTION	18	-0.23	-1.17	0.266	0.469
GOBP_NUCLEOBASE_CONTAINING_COMPOUND_TRANSPORT	16	-0.25	-1.17	0.26	0.469
GOBP_REGULATION_OF_CELLULAR_RESPONSE_TO_STRESS	22	-0.2	-1.16	0.285	0.47
E2F5_TARGET_GENES	43	-0.16	-1.16	0.26	0.47
GSE11961_MEMORY_BCELL_DAY7_VS_GERMINAL_CENTER_BCELL_DAY40_UP	17	-0.24	-1.16	0.287	0.471
ZNF507_TARGET_GENES	29	-0.18	-1.16	0.273	0.471
FXR1_TARGET_GENES	34	-0.17	-1.16	0.249	0.471
GOMF_RIBONUCLEOPROTEIN_COMPLEX_BINDING	20	-0.22	-1.16	0.266	0.472
MORF_UBE2I	17	-0.24	-1.16	0.277	0.476
GOBP_REGULATION_OF_CELLULAR_LOCALIZATION	25	-0.2	-1.16	0.28	0.476
GSE14415_INDUCED_TREG_VS_FAILED_INDUCED_TREG_UP	20	-0.23	-1.16	0.267	0.476
GSE10239_MEMORY_VS_DAY4.5_EFF_CD8_TCELL_DN	16	-0.24	-1.16	0.285	0.476
CAMP_UP.V1_UP	17	-0.23	-1.15	0.278	0.478
GSE17721_CTRL_VS_PAM3CSK4_6H_BMDC_DN	16	-0.24	-1.15	0.274	0.479
GSE22886_NEUTROPHIL_VS_MONOCYTE_DN	21	-0.22	-1.15	0.287	0.48
GSE17721_LPS_VS_GARDIQUIMOD_8H_BMDC_DN	16	-0.25	-1.15	0.292	0.481
NAKAYA_PBMC_FLUMIST_AGE_18_50YO_7DY_UP	73	-0.13	-1.15	0.29	0.484
HP_GENERALIZED_HYPOTONIA	38	-0.16	-1.15	0.28	0.484
NPM1_TARGET_GENES	17	-0.24	-1.15	0.273	0.484
MORF_G22P1	17	-0.24	-1.15	0.246	0.485
FOXR2_TARGET_GENES	22	-0.21	-1.15	0.302	0.485
GSE15930_NAIVE_VS_48H_IN_VITRO_STIM_CD8_TCELL_DN	19	-0.22	-1.14	0.294	0.487
GOBP_PROTEIN_MODIFICATION_BY_SMALL_PROTEIN_CONJUGATION	26	-0.19	-1.14	0.279	0.487
NAKAYA_MONOCYTE_FLUMIST_AGE_18_50YO_7DY_UP	22	-0.2	-1.14	0.26	0.488
MORF_EI24	15	-0.24	-1.14	0.276	0.488
GOMF_ISOMERASE_ACTIVITY	16	-0.24	-1.14	0.297	0.491
REACTOME_INFECTIOUS_DISEASE	22	-0.21	-1.14	0.283	0.491
GSE13493_DP_VS_CD4INTCD8POS_THYMOCYTE_DN	15	-0.24	-1.14	0.267	0.494
GSE3982_EOSINOPHIL_VS_TH1_DN	19	-0.22	-1.13	0.28	0.497
SCHLOSSER_MYC_TARGETS_AND_SERUM_RESPONSE_UP	16	-0.24	-1.13	0.288	0.5
TOYOTA_TARGETS_OF_MIR34B_AND_MIR34C	29	-0.18	-1.13	0.293	0.5
GSE18791_CTRL_VS_NEWCASTLE_VIRUS_DC_12H_UP	16	-0.24	-1.13	0.301	0.5
GSE41867_DAY15_EFFECTOR_VS_DAY30_EXHAUSTED_CD8_TCELL_LCMV_CLONE13_DN	18	-0.23	-1.13	0.285	0.501
ZNF589_TARGET_GENES	21	-0.21	-1.13	0.31	0.501
GOBP_REGULATION_OF_PEPTIDE_TRANSPORT	20	-0.22	-1.13	0.305	0.501
HP_PEDIATRIC_ONSET	16	-0.24	-1.13	0.304	0.501
MZF1_TARGET_GENES	42	-0.16	-1.13	0.291	0.502
SENGUPTA_NASOPHARYNGEAL_CARCINOMA_WITH_LMP1_UP	17	-0.23	-1.12	0.294	0.505
BPTF_TARGET_GENES	37	-0.16	-1.12	0.297	0.505
GOBP_ESTABLISHMENT_OF_RNA_LOCALIZATION	15	-0.24	-1.12	0.296	0.505
PUJANA_BRCA2_PCC_NETWORK	23	-0.19	-1.12	0.293	0.506
GOBP_NUCLEAR_EXPORT	15	-0.25	-1.12	0.294	0.506
HOXA10_TARGET_GENES	16	-0.23	-1.12	0.305	0.506
BRUINS_UVC_RESPONSE_LATE	39	-0.15	-1.12	0.308	0.506
MORF_UBE2N	15	-0.24	-1.12	0.31	0.506
GOCC_ENVELOPE	67	-0.12	-1.12	0.304	0.506
ALKBH3_TARGET_GENES	19	-0.21	-1.12	0.32	0.506
INSM2_TARGET_GENES	25	-0.19	-1.12	0.299	0.506
HP_ORAL_CLEFT	17	-0.23	-1.12	0.311	0.507
HOXA1_TARGET_GENES	46	-0.15	-1.12	0.325	0.507
ZWANG_TRANSIENTLY_UP_BY_2ND_EGF_PULSE_ONLY	22	-0.2	-1.12	0.295	0.507
GOCC_NUCLEAR_BODY	28	-0.18	-1.12	0.308	0.508
MARKEY_RB1_ACUTE_LOF_UP	19	-0.22	-1.11	0.306	0.51
GOBP_IMMUNE_EFFECTOR_PROCESS	23	-0.2	-1.11	0.309	0.512
GSE21360_SECONDARY_VS_TERTIARY_MEMORY_CD8_TCELL_UP	19	-0.22	-1.11	0.319	0.512
GOCC_MITOCHONDRIAL_ENVELOPE	42	-0.15	-1.11	0.314	0.512
BORCZUK_MALIGNANT_MESOTHELIOMA_UP	31	-0.17	-1.11	0.308	0.512
GOBP_TRANSLATIONAL_INITIATION	17	-0.23	-1.11	0.342	0.513
LASTOWSKA_NEUROBLASTOMA_COPY_NUMBER_DN	31	-0.17	-1.11	0.313	0.514
GSE11864_CSF1_VS_CSF1_PAM3CYS_IN_MAC_DN	16	-0.23	-1.11	0.306	0.516
GSE40274_CTRL_VS_SATB1_TRANSDUCED_ACTIVATED_CD4_TCELL_DN	20	-0.21	-1.11	0.306	0.517
SETD7_TARGET_GENES	42	-0.15	-1.1	0.307	0.517
GSE13485_DAY1_VS_DAY21_YF17D_VACCINE_PBMC_DN	15	-0.24	-1.1	0.309	0.524
GOBP_CELL_CYCLE_PHASE_TRANSITION	25	-0.19	-1.1	0.331	0.524
GOMF_ATPASE_ACTIVITY	26	-0.18	-1.1	0.302	0.524
GSE36476_CTRL_VS_TSST_ACT_40H_MEMORY_CD4_TCELL_YOUNG_DN	17	-0.22	-1.1	0.314	0.526
GSE8685_IL2_STARVED_VS_IL21_ACT_IL2_STARVED_CD4_TCELL_UP	16	-0.23	-1.1	0.335	0.527
ZNF766_TARGET_GENES	35	-0.17	-1.09	0.334	0.53
PUJANA_XPRSS_INT_NETWORK	15	-0.23	-1.09	0.332	0.531
GSE40274_CTRL_VS_XBP1_TRANSDUCED_ACTIVATED_CD4_TCELL_DN	17	-0.22	-1.09	0.321	0.531
ZNF260_TARGET_GENES	17	-0.22	-1.09	0.345	0.531
HP_PTOSIS	19	-0.21	-1.09	0.339	0.533
GSE21927_GMCSF_IL6_VS_GMCSF_GCSF_TREATED_BONE_MARROW_DN	19	-0.22	-1.09	0.331	0.534
HP_GENERALIZED_ABNORMALITY_OF_SKIN	16	-0.23	-1.09	0.355	0.534
GSE24210_RESTING_TREG_VS_TCONV_DN	32	-0.17	-1.09	0.349	0.534
GOBP_ESTABLISHMENT_OF_PROTEIN_LOCALIZATION	65	-0.13	-1.09	0.352	0.534
GSE9650_EFFECTOR_VS_MEMORY_CD8_TCELL_DN	17	-0.22	-1.09	0.343	0.534
LAKE_ADULT_KIDNEY_C9_THIN_ASCENDING_LIMB	16	-0.23	-1.09	0.337	0.535
GSE3039_CD4_TCELL_VS_B2_BCELL_DN	16	-0.23	-1.09	0.348	0.535
GSE3720_UNSTIM_VS_PMA_STIM_VD2_GAMMADELTA_TCELL_UP	16	-0.23	-1.09	0.343	0.535
GSE40666_UNTREATED_VS_IFNA_STIM_CD8_TCELL_90MIN_DN	15	-0.24	-1.08	0.324	0.537
RUIZ_TNC_TARGETS_DN	15	-0.23	-1.08	0.335	0.54
GOBP_MITOTIC_CELL_CYCLE	45	-0.14	-1.08	0.347	0.54
GSE31082_CD4_VS_CD8_SP_THYMOCYTE_DN	18	-0.22	-1.08	0.326	0.54
FAN_OVARY_CL15_SMALL_ANTRAL_FOLLICLE_GRANULOSA_CELL	36	-0.16	-1.08	0.337	0.546
MORF_HDAC1	18	-0.21	-1.08	0.349	0.547
GOBP_CELL_ACTIVATION	24	-0.19	-1.07	0.351	0.547
MODULE_15	21	-0.2	-1.07	0.343	0.547
FOXD2_TARGET_GENES	51	-0.13	-1.07	0.342	0.547
PAL_PRMT5_TARGETS_UP	15	-0.24	-1.07	0.342	0.548
DNMT3A_TARGET_GENES	22	-0.2	-1.07	0.34	0.553
ACEVEDO_LIVER_TUMOR_VS_NORMAL_ADJACENT_TISSUE_UP	46	-0.14	-1.07	0.347	0.556
E2F1_Q6_01	15	-0.24	-1.07	0.376	0.557
GSE4142_NAIVE_VS_GC_BCELL_DN	22	-0.2	-1.06	0.359	0.558
GSE26669_CTRL_VS_COSTIM_BLOCK_MLR_CD8_TCELL_UP	18	-0.21	-1.06	0.361	0.559
GNF2_DEK	15	-0.23	-1.06	0.361	0.56
GSE27859_DC_VS_CD11C_INT_F480_INT_DC_DN	24	-0.18	-1.06	0.363	0.56
SENGUPTA_NASOPHARYNGEAL_CARCINOMA_UP	15	-0.23	-1.06	0.357	0.562
HSF2_TARGET_GENES	16	-0.22	-1.06	0.367	0.562
NUP153_TARGET_GENES	66	-0.12	-1.06	0.356	0.563
HP_ABNORMALITY_OF_THE_FOREHEAD	23	-0.19	-1.06	0.38	0.565
HP_ABNORMAL_ANTERIOR_EYE_SEGMENT_MORPHOLOGY	28	-0.17	-1.06	0.376	0.565
GOMF_MRNA_BINDING	26	-0.18	-1.06	0.385	0.566
ZNF843_TARGET_GENES	34	-0.16	-1.05	0.372	0.567
FAN_OVARY_CL11_MURAL_GRANULOSA_CELL	26	-0.18	-1.05	0.377	0.568
GSE37533_PPARG2_FOXP3_VS_FOXP3_TRANSDUCED_CD4_TCELL_UP	17	-0.22	-1.05	0.371	0.568
NCOA2_TARGET_GENES	21	-0.2	-1.05	0.392	0.572
GSE43863_TH1_VS_LY6C_INT_CXCR5POS_EFFECTOR_CD4_TCELL_UP	17	-0.21	-1.05	0.383	0.572
PASQUALUCCI_LYMPHOMA_BY_GC_STAGE_UP	15	-0.23	-1.05	0.368	0.573
GSE1460_INTRATHYMIC_T_PROGENITOR_VS_NAIVE_CD4_TCELL_CORD_BLOOD_UP	19	-0.2	-1.05	0.369	0.573
MODULE_114	23	-0.18	-1.04	0.401	0.579
HP_ABNORMAL_LOCATION_OF_EARS	19	-0.21	-1.04	0.398	0.58
GSE27786_LSK_VS_MONO_MAC_UP	15	-0.23	-1.04	0.389	0.581
MORF_DNMT1	17	-0.22	-1.04	0.395	0.581
HP_ABNORMAL_EYEBROW_MORPHOLOGY	16	-0.22	-1.04	0.382	0.581
DEURIG_T_CELL_PROLYMPHOCYTIC_LEUKEMIA_UP	20	-0.2	-1.04	0.41	0.582
GOBP_ENZYME_LINKED_RECEPTOR_PROTEIN_SIGNALING_PATHWAY	18	-0.21	-1.04	0.384	0.582
GSE18281_MEDULLARY_THYMOCYTE_VS_WHOLE_MEDULLA_THYMUS_DN	15	-0.23	-1.04	0.406	0.586
HP_ABNORMALITY_OF_THE_PALPEBRAL_FISSURES	19	-0.21	-1.04	0.405	0.586
GSE28726_NAIVE_CD4_TCELL_VS_NAIVE_VA24NEG_NKTCELL_UP	20	-0.2	-1.04	0.391	0.587
GSE44649_NAIVE_VS_ACTIVATED_CD8_TCELL_MIR155_KO_UP	20	-0.2	-1.03	0.409	0.593
WAKABAYASHI_ADIPOGENESIS_PPARG_BOUND_8D	21	-0.19	-1.03	0.41	0.593
ZFP91_TARGET_GENES	36	-0.15	-1.03	0.39	0.594
MORF_RAD54L	16	-0.22	-1.03	0.406	0.594
HES2_TARGET_GENES	41	-0.15	-1.03	0.412	0.594
MORF_ANP32B	16	-0.21	-1.03	0.376	0.595
GOMF_GUANYL_NUCLEOTIDE_BINDING	22	-0.19	-1.03	0.403	0.595
GSE20366_TREG_VS_NAIVE_CD4_TCELL_HOMEOSTATIC_CONVERSION_UP	15	-0.21	-1.03	0.387	0.595
MIR5582_3P	19	-0.2	-1.03	0.401	0.596
DESERT_STEM_CELL_HEPATOCELLULAR_CARCINOMA_SUBCLASS_UP	22	-0.19	-1.03	0.405	0.597
GSE45365_NK_CELL_VS_BCELL_UP	16	-0.22	-1.02	0.421	0.597
ZSCAN29_TARGET_GENES	54	-0.13	-1.02	0.415	0.598
MORF_GNB1	25	-0.18	-1.02	0.415	0.601
E2F_02	16	-0.21	-1.02	0.408	0.602
BACH2_TARGET_GENES	66	-0.11	-1.02	0.414	0.603
LIAO_METASTASIS	19	-0.2	-1.02	0.408	0.603
GOBP_CELLULAR_PROTEIN_CONTAINING_COMPLEX_ASSEMBLY	57	-0.12	-1.02	0.427	0.604
E2F4DP1_01	17	-0.21	-1.02	0.421	0.604
ENK_UV_RESPONSE_EPIDERMIS_DN	21	-0.19	-1.02	0.442	0.604
MARTENS_BOUND_BY_PML_RARA_FUSION	17	-0.21	-1.02	0.426	0.604
MGGAAGTG_GABP_B	28	-0.17	-1.01	0.4	0.606
SCGGAAGY_ELK1_02	49	-0.13	-1.01	0.424	0.606
GSE1460_INTRATHYMIC_T_PROGENITOR_VS_DP_THYMOCYTE_UP	19	-0.2	-1.01	0.405	0.608
ZHANG_BREAST_CANCER_PROGENITORS_UP	31	-0.16	-1.01	0.419	0.608
GOBP_REGULATION_OF_CELLULAR_AMIDE_METABOLIC_PROCESS	26	-0.17	-1.01	0.441	0.608
GOBP_NEGATIVE_REGULATION_OF_CELLULAR_COMPONENT_ORGANIZATION	25	-0.17	-1.01	0.437	0.608
GSE3691_IFN_PRODUCING_KILLER_DC_VS_PLASMACYTOID_DC_SPLEEN_DN	19	-0.2	-1.01	0.415	0.609
TAZ_TARGET_GENES	15	-0.22	-1.01	0.414	0.609
GSE3039_CD4_TCELL_VS_ALPHABETA_CD8_TCELL_DN	22	-0.18	-1.01	0.435	0.609
GSE32986_UNSTIM_VS_GMCSF_AND_CURDLAN_LOWDOSE_STIM_DC_UP	18	-0.2	-1.01	0.444	0.609
MEF2C_TARGET_GENES	24	-0.18	-1.01	0.411	0.609
GSE22432_MULTIPOTENT_VS_COMMON_DC_PROGENITOR_UP	19	-0.2	-1.01	0.429	0.61
SPIELMAN_LYMPHOBLAST_EUROPEAN_VS_ASIAN_UP	22	-0.18	-1	0.444	0.61
GOBP_REGULATION_OF_CELL_CYCLE	39	-0.14	-1.01	0.415	0.611
SKIL_TARGET_GENES	59	-0.12	-1	0.442	0.611
ZHONG_PFC_C1_MICROGLIA	20	-0.2	-1	0.414	0.611
GSE13547_2H_VS_12_H_ANTI_IGM_STIM_BCELL_DN	22	-0.18	-1	0.463	0.615
DYRK1A_TARGET_GENES	34	-0.15	-1	0.434	0.615
E2F1DP1_01	16	-0.21	-1	0.448	0.615
GSE15930_NAIVE_VS_48H_IN_VITRO_STIM_IFNAB_CD8_TCELL_DN	22	-0.18	-1	0.44	0.615
HP_ABNORMAL_ERYTHROCYTE_MORPHOLOGY	18	-0.2	-1	0.447	0.616
GSE5589_LPS_VS_LPS_AND_IL6_STIM_IL10_KO_MACROPHAGE_45MIN_DN	16	-0.22	-1	0.432	0.616
GOBP_MRNA_PROCESSING	32	-0.15	-1	0.448	0.616
HP_PUBERTY_AND_GONADAL_DISORDERS	16	-0.21	-1	0.453	0.618
GOBP_PEPTIDYL_AMINO_ACID_MODIFICATION	35	-0.14	-1	0.433	0.618
HP_ABNORMALITY_OF_THE_CEREBRAL_SUBCORTEX	39	-0.14	-0.99	0.446	0.618
GOBP_ORGANELLE_ASSEMBLY	27	-0.17	-0.99	0.456	0.621
GOLDRATH_HOMEOSTATIC_PROLIFERATION	16	-0.21	-0.99	0.46	0.622
SMID_BREAST_CANCER_BASAL_UP	24	-0.17	-0.99	0.469	0.628
GSE3982_MAST_CELL_VS_NEUTROPHIL_UP	21	-0.19	-0.99	0.444	0.628
HARALAMBIEVA_PBMC_FLUARIX_AGE_50_74YO_CORR_WITH_28D_MEM_B_CELL_RESPONSE_AT_0DY_POSITIVE	21	-0.18	-0.99	0.456	0.628
SENESE_HDAC3_TARGETS_UP	15	-0.21	-0.99	0.442	0.629
MEF2D_TARGET_GENES	20	-0.19	-0.98	0.472	0.63
CASP8AP2_TARGET_GENES	20	-0.18	-0.98	0.453	0.631
NR1I2_TARGET_GENES	23	-0.18	-0.98	0.473	0.631
E2F1DP2_01	16	-0.21	-0.98	0.474	0.632
GSE42724_NAIVE_VS_B1_BCELL_DN	17	-0.2	-0.98	0.468	0.633
MIR548BB_3P	20	-0.18	-0.98	0.451	0.633
GOBP_RESPONSE_TO_ABIOTIC_STIMULUS	35	-0.15	-0.98	0.43	0.633
GSE3982_MAST_CELL_VS_NKCELL_UP	19	-0.19	-0.98	0.462	0.633
E2F4DP2_01	16	-0.21	-0.98	0.471	0.633
GOBP_REGULATION_OF_CATABOLIC_PROCESS	30	-0.16	-0.98	0.485	0.633
MORF_PSMC1	15	-0.21	-0.98	0.483	0.633
MIR1468_3P	15	-0.21	-0.98	0.465	0.633
GSE37532_TREG_VS_TCONV_PPARG_KO_CD4_TCELL_FROM_VISCERAL_ADIPOSE_TISSUE_UP	15	-0.21	-0.98	0.452	0.633
GOBP_RNA_SPLICING	32	-0.15	-0.98	0.464	0.633
GSE40666_WT_VS_STAT4_KO_CD8_TCELL_WITH_IFNA_STIM_90MIN_DN	17	-0.2	-0.97	0.477	0.641
GOBP_CHROMOSOME_SEGREGATION	16	-0.2	-0.97	0.484	0.641
KIM_WT1_TARGETS_12HR_DN	19	-0.19	-0.97	0.502	0.642
HP_DECREASED_BODY_WEIGHT	41	-0.13	-0.97	0.444	0.642
HES4_TARGET_GENES	26	-0.16	-0.97	0.474	0.643
GRAESSMANN_APOPTOSIS_BY_DOXORUBICIN_UP	32	-0.15	-0.96	0.511	0.647
HP_ABNORMALITY_OF_GLOBE_LOCATION	23	-0.17	-0.97	0.492	0.648
GOMF_HYDROLASE_ACTIVITY_ACTING_ON_ACID_ANHYDRIDES	44	-0.13	-0.96	0.488	0.648
GSE3982_NKCELL_VS_TH2_DN	21	-0.17	-0.96	0.484	0.648
GSE15139_GMCSF_TREATED_VS_UNTREATED_NEUTROPHILS_DN	17	-0.2	-0.96	0.487	0.648
GOBP_PROTEIN_MODIFICATION_BY_SMALL_PROTEIN_CONJUGATION_OR_REMOVAL	32	-0.15	-0.96	0.468	0.649
GSE37532_WT_VS_PPARG_KO_VISCERAL_ADIPOSE_TISSUE_TCONV_DN	22	-0.18	-0.96	0.472	0.649
DLX4_TARGET_GENES	41	-0.13	-0.96	0.491	0.651
GOBP_MITOCHONDRIAL_GENE_EXPRESSION	16	-0.2	-0.96	0.488	0.651
GSE17301_CTRL_VS_48H_ACD3_ACD28_IFNA2_STIM_CD8_TCELL_UP	16	-0.2	-0.96	0.514	0.651
GOBP_REGULATION_OF_IMMUNE_RESPONSE	17	-0.2	-0.96	0.504	0.651
GSE11961_MARGINAL_ZONE_BCELL_VS_MEMORY_BCELL_DAY40_DN	18	-0.19	-0.96	0.495	0.652
GOBP_GLAND_DEVELOPMENT	16	-0.2	-0.96	0.498	0.652
ARNT2_TARGET_GENES	23	-0.17	-0.96	0.464	0.652
HP_ABNORMALITY_OF_UPPER_LIP	18	-0.19	-0.96	0.51	0.652
GOCC_PERINUCLEAR_REGION_OF_CYTOPLASM	21	-0.18	-0.95	0.509	0.654
GSE32986_UNSTIM_VS_GMCSF_STIM_DC_DN	17	-0.19	-0.95	0.519	0.656
HP_INFANTILE_ONSET	15	-0.21	-0.95	0.501	0.658
GOBP_CELLULAR_MACROMOLECULE_CATABOLIC_PROCESS	46	-0.12	-0.95	0.524	0.659
GSE17721_POLYIC_VS_CPG_12H_BMDC_DN	15	-0.21	-0.95	0.492	0.66
ZNF768_TARGET_GENES	30	-0.15	-0.95	0.482	0.66
HP_DELAYED_SPEECH_AND_LANGUAGE_DEVELOPMENT	27	-0.15	-0.95	0.504	0.66
HP_HIGH_PALATE	15	-0.21	-0.95	0.527	0.66
GOBP_MICROTUBULE_BASED_PROCESS	26	-0.16	-0.95	0.49	0.66
GSE41176_WT_VS_TAK1_KO_ANTI_IGM_STIM_BCELL_3H_DN	20	-0.18	-0.94	0.508	0.66
GSE40277_EOS_AND_LEF1_TRANSDUCED_VS_CTRL_CD4_TCELL_DN	17	-0.19	-0.95	0.51	0.661
GOBP_PROTEIN_TARGETING	15	-0.2	-0.95	0.504	0.661
GSE17974_2.5H_VS_72H_IL4_AND_ANTI_IL12_ACT_CD4_TCELL_UP	16	-0.2	-0.95	0.49	0.661
CC2D1A_TARGET_GENES	43	-0.13	-0.94	0.537	0.663
HP_DYSARTHRIA	19	-0.18	-0.94	0.503	0.663
GSE30962_ACUTE_VS_CHRONIC_LCMV_PRIMARY_INF_CD8_TCELL_DN	21	-0.17	-0.93	0.529	0.669
FOXP2_TARGET_GENES	67	-0.1	-0.93	0.521	0.669
GSE14908_RESTING_VS_HDM_STIM_CD4_TCELL_ATOPIC_PATIENT_UP	19	-0.18	-0.94	0.523	0.67
GOBP_NEGATIVE_REGULATION_OF_GENE_EXPRESSION	37	-0.13	-0.94	0.519	0.67
MIR548D_3P	19	-0.18	-0.94	0.511	0.67
BUSSLINGER_DUODENAL_IMMUNE_CELLS	19	-0.18	-0.94	0.537	0.67
GARCIA_PINERES_PBMC_HPV_16_L1_VLP_AGE_18_25YO_2MO_UP	19	-0.18	-0.94	0.511	0.67
ATF6_TARGET_GENES	42	-0.13	-0.94	0.531	0.67
MURARO_PANCREAS_ACINAR_CELL	23	-0.17	-0.93	0.513	0.67
GSE11973_MIR223_KOVS_WT_BONE_MARROW_NEUTROPHIL_DN	24	-0.17	-0.93	0.503	0.67
GSE17721_0.5H_VS_12H_CPG_BMDC_UP	17	-0.2	-0.93	0.536	0.671
MIR495_3P	25	-0.16	-0.93	0.536	0.672
ARID5B_TARGET_GENES	28	-0.16	-0.93	0.507	0.675
GSE39152_CD103_NEG_VS_POS_MEMORY_CD8_TCELL_DN	15	-0.2	-0.93	0.506	0.675
GOBP_EPITHELIUM_DEVELOPMENT	17	-0.19	-0.93	0.533	0.679
GREB1_TARGET_GENES	16	-0.19	-0.92	0.55	0.687
BUYTAERT_PHOTODYNAMIC_THERAPY_STRESS_DN	25	-0.16	-0.92	0.552	0.689
CUX1_TARGET_GENES	18	-0.18	-0.92	0.544	0.69
HP_ABNORMAL_NASAL_BRIDGE_MORPHOLOGY	20	-0.17	-0.92	0.555	0.691
GSE24026_PD1_LIGATION_VS_CTRL_IN_ACT_TCELL_LINE_DN	21	-0.17	-0.92	0.552	0.692
HAMAI_APOPTOSIS_VIA_TRAIL_UP	40	-0.13	-0.91	0.549	0.693
GSE3720_VD1_VS_VD2_GAMMADELTA_TCELL_UP	20	-0.18	-0.91	0.552	0.694
GSE17974_0H_VS_24H_IN_VITRO_ACT_CD4_TCELL_DN	18	-0.18	-0.91	0.549	0.694
HP_ABNORMAL_HAIR_MORPHOLOGY	30	-0.15	-0.91	0.559	0.694
GSE4748_CTRL_VS_CYANOBACTERIUM_LPSLIKE_STIM_DC_3H_DN	21	-0.17	-0.91	0.553	0.694
MODULE_151	21	-0.17	-0.91	0.535	0.698
GSE22886_NEUTROPHIL_VS_DC_DN	18	-0.18	-0.91	0.567	0.704
HP_GAIT_DISTURBANCE	31	-0.14	-0.9	0.596	0.706
GOBP_REGULATION_OF_CELL_CYCLE_PROCESS	25	-0.16	-0.9	0.57	0.707
HP_ABNORMALITY_OF_THE_UPPER_URINARY_TRACT	29	-0.14	-0.9	0.585	0.707
HP_ABNORMAL_CIRCULATING_METABOLITE_CONCENTRATION	24	-0.15	-0.9	0.557	0.709
ZNF740_TARGET_GENES	39	-0.13	-0.89	0.57	0.715
HP_ABNORMAL_ABDOMEN_MORPHOLOGY	21	-0.17	-0.9	0.594	0.716
MURARO_PANCREAS_MESENCHYMAL_STROMAL_CELL	28	-0.15	-0.89	0.586	0.716
RBM34_TARGET_GENES	28	-0.14	-0.89	0.602	0.717
WHN_B	15	-0.19	-0.89	0.575	0.717
MIR12123	16	-0.19	-0.89	0.571	0.717
GOLDRATH_ANTIGEN_RESPONSE	20	-0.17	-0.89	0.555	0.717
HP_ABNORMALITY_OF_THE_CEREBRAL_VENTRICLES	17	-0.19	-0.89	0.568	0.718
E2F1_Q6	17	-0.18	-0.89	0.593	0.719
ATF5_TARGET_GENES	24	-0.16	-0.89	0.597	0.721
CAGGTA_AREB6_01	20	-0.17	-0.89	0.584	0.721
MIR3120_3P	15	-0.2	-0.89	0.577	0.722
GOMF_ENZYME_REGULATOR_ACTIVITY	30	-0.14	-0.89	0.59	0.722
MOHANKUMAR_HOXA1_TARGETS_UP	26	-0.15	-0.89	0.61	0.723
HP_ABNORMALITY_OF_THE_MIDDLE_EAR	16	-0.18	-0.88	0.607	0.727
ZNF84_TARGET_GENES	88	-0.09	-0.88	0.601	0.728
CDC73_TARGET_GENES	16	-0.19	-0.88	0.619	0.728
LHX9_TARGET_GENES	54	-0.11	-0.88	0.615	0.73
IVANOVA_HEMATOPOIESIS_STEM_CELL_AND_PROGENITOR	23	-0.15	-0.88	0.601	0.733
HP_ABNORMAL_INFLAMMATORY_RESPONSE	20	-0.17	-0.88	0.622	0.733
HAHTOLA_MYCOSIS_FUNGOIDES_CD4_DN	17	-0.18	-0.88	0.61	0.733
GOMF_ENZYME_BINDING	61	-0.1	-0.88	0.614	0.733
FLECHNER_BIOPSY_KIDNEY_TRANSPLANT_REJECTED_VS_OK_DN	31	-0.13	-0.87	0.589	0.734
GSE27786_LSK_VS_NKCELL_UP	18	-0.18	-0.87	0.627	0.735
GSE6674_ANTI_IGM_VS_PL2_3_STIM_BCELL_DN	17	-0.18	-0.87	0.605	0.739
HOXB4_TARGET_GENES	34	-0.13	-0.86	0.622	0.744
ELF5_TARGET_GENES	20	-0.16	-0.86	0.629	0.744
REACTOME_INNATE_IMMUNE_SYSTEM	19	-0.17	-0.87	0.63	0.745
ZNF618_TARGET_GENES	51	-0.11	-0.87	0.588	0.745
HP_ABNORMALITY_OF_THE_URINARY_SYSTEM_PHYSIOLOGY	22	-0.16	-0.87	0.634	0.745
GOBP_LEUKOCYTE_MEDIATED_IMMUNITY	15	-0.19	-0.86	0.62	0.745
LMTK3_TARGET_GENES	16	-0.18	-0.86	0.639	0.745
GOBP_METHYLATION	16	-0.19	-0.86	0.595	0.745
GOCC_ORGANELLE_INNER_MEMBRANE	29	-0.14	-0.86	0.629	0.745
WANG_SMARCE1_TARGETS_DN	29	-0.14	-0.87	0.615	0.746
HP_ABNORMALITY_OF_BLOOD_AND_BLOOD_FORMING_TISSUES	32	-0.13	-0.86	0.622	0.746
HP_ABNORMALITY_OF_DIGESTIVE_SYSTEM_MORPHOLOGY	24	-0.15	-0.86	0.622	0.746
GOBP_CHROMOSOME_ORGANIZATION	51	-0.11	-0.86	0.638	0.747
GSE17721_LPS_VS_POLYIC_12H_BMDC_UP	16	-0.18	-0.86	0.647	0.749
GSE27859_DC_VS_CD11C_INT_F480_HI_MACROPHAGE_UP	22	-0.15	-0.86	0.627	0.749
GOCC_ANCHORING_JUNCTION	16	-0.18	-0.85	0.632	0.752
HP_ABNORMALITY_OF_THE_LYMPHATIC_SYSTEM	17	-0.18	-0.85	0.635	0.753
GSE27786_CD8_TCELL_VS_NEUTROPHIL_UP	15	-0.19	-0.85	0.645	0.753
FOURATI_BLOOD_TWINRIX_AGE_25_83YO_RESPONDERS_VS_POOR_RESPONDERS_0DY_UP	27	-0.14	-0.85	0.641	0.754
GOBP_NEGATIVE_REGULATION_OF_MULTICELLULAR_ORGANISMAL_PROCESS	15	-0.18	-0.85	0.649	0.755
GRYDER_PAX3FOXO1_ENHANCERS_KO_DOWN	20	-0.16	-0.85	0.632	0.755
HP_DECREASED_HEAD_CIRCUMFERENCE	44	-0.12	-0.85	0.65	0.759
GOCC_CHROMOSOME	67	-0.1	-0.84	0.629	0.763
VEGF_A_UP.V1_DN	17	-0.17	-0.84	0.654	0.765
NAKAYA_PBMC_FLUMIST_AGE_18_50YO_3DY_UP	29	-0.13	-0.84	0.618	0.765
HP_CLINICAL_COURSE	42	-0.11	-0.84	0.657	0.765
GSE15330_GRANULOCYTE_MONOCYTE_PROGENITOR_VS_PRO_BCELL_UP	15	-0.18	-0.84	0.642	0.766
ZBTB12_TARGET_GENES	40	-0.12	-0.84	0.655	0.767
GSE3982_EOSINOPHIL_VS_MAST_CELL_DN	21	-0.15	-0.84	0.665	0.768
RUBENSTEIN_SKELETAL_MUSCLE_SMOOTH_MUSCLE_CELLS	21	-0.15	-0.84	0.638	0.769
ZNF213_TARGET_GENES	15	-0.18	-0.84	0.665	0.769
MODULE_98	20	-0.16	-0.84	0.652	0.769
REACTOME_RNA_POLYMERASE_II_TRANSCRIPTION	35	-0.12	-0.84	0.65	0.77
HP_ABNORMAL_RENAL_MORPHOLOGY	20	-0.16	-0.83	0.661	0.77
MARSON_BOUND_BY_FOXP3_UNSTIMULATED	40	-0.11	-0.83	0.685	0.77
GOBP_DNA_REPLICATION	16	-0.18	-0.83	0.671	0.771
GSE28726_NAIVE_VS_ACTIVATED_NKTCELL_DN	17	-0.17	-0.83	0.647	0.772
KLF7_TARGET_GENES	47	-0.11	-0.83	0.663	0.774
SWEET_LUNG_CANCER_KRAS_UP	15	-0.18	-0.83	0.711	0.779
GOBP_MICROTUBULE_CYTOSKELETON_ORGANIZATION	21	-0.15	-0.82	0.711	0.787
GSE16451_IMMATURE_VS_MATURE_NEURON_CELL_LINE_WEST_EQUINE_ENC_VIRUS_DN	15	-0.18	-0.82	0.673	0.788
ZNF660_TARGET_GENES	30	-0.13	-0.82	0.687	0.788
GOMF_TRANSCRIPTION_FACTOR_BINDING	24	-0.14	-0.81	0.672	0.789
HP_ABNORMALITY_OF_THE_LOWER_URINARY_TRACT	20	-0.16	-0.82	0.692	0.79
MARTINEZ_RB1_AND_TP53_TARGETS_DN	15	-0.18	-0.82	0.685	0.79
GSE22443_NAIVE_VS_ACT_AND_IL12_TREATED_CD8_TCELL_DN	17	-0.17	-0.82	0.69	0.79
HP_ABNORMAL_MYELINATION	15	-0.18	-0.82	0.692	0.791
GSE15330_HSC_VS_GRANULOCYTE_MONOCYTE_PROGENITOR_UP	15	-0.18	-0.81	0.705	0.792
GSE9650_EXHAUSTED_VS_MEMORY_CD8_TCELL_DN	17	-0.17	-0.81	0.682	0.792
JAATINEN_HEMATOPOIETIC_STEM_CELL_UP	18	-0.16	-0.81	0.692	0.792
CBX5_TARGET_GENES	25	-0.14	-0.8	0.696	0.807
GSE17186_NAIVE_VS_CD21HIGH_TRANSITIONAL_BCELL_CORD_BLOOD_UP	15	-0.18	-0.8	0.692	0.808
BARHL1_TARGET_GENES	66	-0.09	-0.8	0.724	0.81
KOINUMA_TARGETS_OF_SMAD2_OR_SMAD3	23	-0.14	-0.8	0.734	0.813
GSE1925_CTRL_VS_3H_IFNG_STIM_MACROPHAGE_UP	21	-0.15	-0.8	0.744	0.814
GOBP_NEGATIVE_REGULATION_OF_BIOSYNTHETIC_PROCESS	39	-0.11	-0.79	0.748	0.818
GOBP_ORGANOPHOSPHATE_METABOLIC_PROCESS	33	-0.12	-0.79	0.727	0.822
RUTELLA_RESPONSE_TO_HGF_UP	19	-0.15	-0.78	0.724	0.829
GOBP_NEGATIVE_REGULATION_OF_CELL_CYCLE	19	-0.15	-0.78	0.714	0.83
GOBP_BIOLOGICAL_PROCESS_INVOLVED_IN_SYMBIOTIC_INTERACTION	36	-0.12	-0.78	0.71	0.83
CEBPZ_TARGET_GENES	61	-0.09	-0.78	0.739	0.83
GSE3039_ALPHABETA_CD8_TCELL_VS_B1_BCELL_DN	18	-0.16	-0.78	0.744	0.832
KRIEG_HYPOXIA_NOT_VIA_KDM3A	26	-0.13	-0.78	0.724	0.833
GSE22886_DAY0_VS_DAY7_MONOCYTE_IN_CULTURE_DN	19	-0.15	-0.78	0.765	0.837
MIR1297	20	-0.15	-0.77	0.74	0.837
BLUM_RESPONSE_TO_SALIRASIB_UP	20	-0.15	-0.77	0.757	0.837
MODULE_198	19	-0.15	-0.77	0.746	0.838
DMRT1_TARGET_GENES	19	-0.15	-0.77	0.77	0.838
GSE22601_DOUBLE_POSITIVE_VS_CD4_SINGLE_POSITIVE_THYMOCYTE_DN	15	-0.17	-0.77	0.723	0.838
HHEX_TARGET_GENES	32	-0.12	-0.77	0.771	0.839
GOCC_NUCLEAR_SPECK	16	-0.16	-0.77	0.735	0.839
FOXE1_TARGET_GENES	28	-0.13	-0.77	0.763	0.839
MIR3121_3P	20	-0.14	-0.77	0.775	0.839
GOBP_CELL_CYCLE	73	-0.08	-0.77	0.776	0.839
GSE32423_MEMORY_VS_NAIVE_CD8_TCELL_IL7_DN	15	-0.17	-0.77	0.736	0.84
MORF_RPA2	15	-0.17	-0.77	0.755	0.84
HP_NEOPLASM	21	-0.14	-0.77	0.764	0.84
HP_ABNORMALITY_OF_THE_ABDOMINAL_ORGANS	31	-0.12	-0.76	0.776	0.84
GSE15330_HSC_VS_PRO_BCELL_DN	15	-0.16	-0.76	0.757	0.84
CBFA2T2_TARGET_GENES	46	-0.1	-0.77	0.733	0.841
GOBP_CARBOHYDRATE_DERIVATIVE_BIOSYNTHETIC_PROCESS	23	-0.14	-0.76	0.755	0.841
ZIM3_TARGET_GENES	23	-0.14	-0.76	0.789	0.843
FOXJ2_TARGET_GENES	15	-0.16	-0.76	0.774	0.844
ZSCAN30_TARGET_GENES	54	-0.09	-0.76	0.773	0.844
GSE17721_LPS_VS_GARDIQUIMOD_6H_BMDC_DN	17	-0.15	-0.76	0.764	0.844
MIR26A_5P	16	-0.16	-0.76	0.744	0.847
GSE8685_IL2_ACT_IL2_STARVED_VS_IL15_ACT_IL2_STARVED_CD4_TCELL_DN	15	-0.16	-0.75	0.782	0.847
HP_ABNORMALITY_OF_THE_LIVER	27	-0.13	-0.75	0.781	0.848
GOBP_EMBRYO_DEVELOPMENT	22	-0.13	-0.75	0.789	0.848
MIR26B_5P	16	-0.16	-0.75	0.777	0.85
GSE22432_MULTIPOTENT_PROGENITOR_VS_PDC_DN	15	-0.17	-0.75	0.769	0.853
MIR4795_3P	22	-0.14	-0.75	0.782	0.853
GSE30962_PRIMARY_VS_SECONDARY_CHRONIC_LCMV_INF_CD8_TCELL_UP	17	-0.15	-0.74	0.778	0.857
OSMAN_BLADDER_CANCER_DN	18	-0.15	-0.74	0.784	0.857
GOBP_CELLULAR_COMPONENT_DISASSEMBLY	15	-0.16	-0.74	0.799	0.857
ENK_UV_RESPONSE_KERATINOCYTE_UP	18	-0.15	-0.74	0.793	0.858
HP_ABNORMAL_EMOTION_AFFECT_BEHAVIOR	18	-0.15	-0.74	0.77	0.858
MIR1277_5P	21	-0.14	-0.74	0.796	0.859
ZNF436_TARGET_GENES	15	-0.16	-0.74	0.779	0.862
GOBP_RESPONSE_TO_ENDOGENOUS_STIMULUS	28	-0.12	-0.74	0.814	0.862
GTF2A2_TARGET_GENES	26	-0.12	-0.73	0.817	0.865
GOCC_MITOCHONDRIAL_PROTEIN_CONTAINING_COMPLEX	15	-0.16	-0.73	0.801	0.866
GSE2770_TGFB_AND_IL4_VS_IL4_TREATED_ACT_CD4_TCELL_6H_DN	16	-0.16	-0.73	0.806	0.866
MYCMAX_B	17	-0.15	-0.73	0.81	0.869
EWSR1_TARGET_GENES	38	-0.1	-0.73	0.808	0.87
HP_ABNORMAL_INTESTINE_MORPHOLOGY	17	-0.15	-0.73	0.82	0.871
GOBP_PURINE_CONTAINING_COMPOUND_METABOLIC_PROCESS	18	-0.15	-0.72	0.812	0.875
GOBP_REGULATION_OF_CELLULAR_CATABOLIC_PROCESS	24	-0.13	-0.72	0.789	0.875
MIR4719	16	-0.15	-0.72	0.788	0.877
MARTINEZ_TP53_TARGETS_UP	18	-0.14	-0.72	0.815	0.878
ZNF282_TARGET_GENES	37	-0.1	-0.72	0.846	0.879
GSE17721_POLYIC_VS_GARDIQUIMOD_16H_BMDC_DN	18	-0.14	-0.72	0.826	0.879
SFMBT1_TARGET_GENES	58	-0.08	-0.71	0.823	0.879
GSE29618_PRE_VS_DAY7_FLU_VACCINE_PDC_DN	15	-0.15	-0.71	0.854	0.883
RYBP_TARGET_GENES	54	-0.09	-0.71	0.845	0.886
MIR95_5P	17	-0.14	-0.71	0.828	0.887
REACTOME_ADAPTIVE_IMMUNE_SYSTEM	17	-0.15	-0.7	0.825	0.891
PRKDC_TARGET_GENES	28	-0.11	-0.7	0.836	0.892
HP_ABNORMAL_CONJUGATE_EYE_MOVEMENT	27	-0.11	-0.7	0.837	0.892
GOMF_AMIDE_BINDING	15	-0.15	-0.69	0.848	0.899
HP_HEPATOMEGALY	16	-0.14	-0.69	0.851	0.903
GSE15930_NAIVE_VS_72H_IN_VITRO_STIM_TRICHOSTATINA_CD8_TCELL_DN	16	-0.14	-0.69	0.85	0.904
ZNF175_TARGET_GENES	22	-0.12	-0.69	0.852	0.906
MIR548E_5P	21	-0.13	-0.68	0.879	0.907
GTF2E2_TARGET_GENES	22	-0.12	-0.68	0.859	0.908
ONKEN_UVEAL_MELANOMA_DN	27	-0.11	-0.68	0.859	0.911
GOBP_NEGATIVE_REGULATION_OF_NUCLEOBASE_CONTAINING_COMPOUND_METABOLIC_PROCESS	35	-0.1	-0.68	0.855	0.911
ZAK_PBMC_MRKAD5_HIV_1_GAG_POL_NEF_AGE_20_50YO_1DY_DN	33	-0.1	-0.67	0.888	0.92
GOBP_CELL_CELL_ADHESION	17	-0.14	-0.67	0.884	0.92
MIR892C_5P	17	-0.14	-0.67	0.884	0.921
GRAESSMANN_RESPONSE_TO_MC_AND_DOXORUBICIN_UP	15	-0.14	-0.66	0.873	0.924
KMT2D_TARGET_GENES	21	-0.12	-0.66	0.899	0.925
SNAI1_TARGET_GENES	17	-0.13	-0.66	0.905	0.927
TRAVAGLINI_LUNG_CILIATED_CELL	27	-0.11	-0.65	0.901	0.931
GSE6674_CPG_VS_PL2_3_STIM_BCELL_DN	15	-0.14	-0.65	0.907	0.932
NKX2_5_TARGET_GENES	50	-0.08	-0.65	0.896	0.935
GOBP_MACROMOLECULE_CATABOLIC_PROCESS	52	-0.08	-0.64	0.904	0.938
GRYDER_PAX3FOXO1_TOP_ENHANCERS	24	-0.11	-0.64	0.915	0.939
GSE17721_LPS_VS_CPG_4H_BMDC_DN	15	-0.14	-0.64	0.891	0.942
HP_DYSTONIA	15	-0.14	-0.63	0.91	0.946
NAKAYA_B_CELL_FLUMIST_AGE_18_50YO_7DY_UP	19	-0.13	-0.63	0.906	0.947
GOBP_POSITIVE_REGULATION_OF_IMMUNE_SYSTEM_PROCESS	16	-0.13	-0.63	0.909	0.947
RUTELLA_RESPONSE_TO_CSF2RB_AND_IL4_UP	17	-0.13	-0.63	0.916	0.948
GOBP_POSITIVE_REGULATION_OF_TRANSCRIPTION_BY_RNA_POLYMERASE_II	18	-0.12	-0.62	0.913	0.949
HP_ABNORMAL_PERIPHERAL_NERVOUS_SYSTEM_MORPHOLOGY	24	-0.11	-0.62	0.913	0.949
BLALOCK_ALZHEIMERS_DISEASE_UP	43	-0.08	-0.61	0.929	0.962
GGGYGTGNY_UNKNOWN	16	-0.12	-0.6	0.95	0.962
MARSON_BOUND_BY_FOXP3_STIMULATED	44	-0.08	-0.6	0.938	0.963
MARTINEZ_RB1_AND_TP53_TARGETS_UP	15	-0.13	-0.6	0.946	0.966
GCM2_TARGET_GENES	59	-0.07	-0.6	0.94	0.967
MIR548N	22	-0.11	-0.59	0.947	0.967
IVANOVA_HEMATOPOIESIS_LATE_PROGENITOR	18	-0.12	-0.59	0.943	0.969
GOBP_ANATOMICAL_STRUCTURE_HOMEOSTASIS	17	-0.12	-0.59	0.952	0.971
NAKAMURA_TUMOR_ZONE_PERIPHERAL_VS_CENTRAL_UP	21	-0.11	-0.58	0.96	0.974
CBX7_TARGET_GENES	27	-0.1	-0.57	0.938	0.975
GSE10273_HIGH_IL7_VS_HIGH_IL7_AND_IRF4_IN_IRF4_8_NULL_PRE_BCELL_UP	18	-0.11	-0.57	0.975	0.977
REACTOME_TRANSCRIPTIONAL_REGULATION_BY_TP53	17	-0.12	-0.57	0.972	0.977
AHRR_TARGET_GENES	53	-0.07	-0.56	0.962	0.978
YOSHIMURA_MAPK8_TARGETS_UP	20	-0.11	-0.56	0.956	0.98
NFE2L2.V2	18	-0.11	-0.56	0.968	0.981
ZNF680_TARGET_GENES	15	-0.12	-0.55	0.972	0.981
MARTORIATI_MDM4_TARGETS_FETAL_LIVER_DN	19	-0.11	-0.55	0.965	0.983
GOBP_MITOCHONDRION_ORGANIZATION	32	-0.08	-0.54	0.972	0.983
GOBP_CELLULAR_RESPONSE_TO_OXYGEN_CONTAINING_COMPOUND	30	-0.09	-0.54	0.971	0.984
HP_PERIPHERAL_NEUROPATHY	17	-0.11	-0.54	0.98	0.985
GSE15930_NAIVE_VS_72H_IN_VITRO_STIM_IFNAB_CD8_TCELL_DN	16	-0.11	-0.53	0.966	0.986
HDAC4_TARGET_GENES	17	-0.11	-0.53	0.973	0.986
GTGACGY_E4F1_Q6	21	-0.1	-0.52	0.977	0.987
GOBP_NEGATIVE_REGULATION_OF_TRANSPORT	16	-0.11	-0.51	0.988	0.99
ZNF423_TARGET_GENES	31	-0.08	-0.51	0.98	0.99
GOBP_REGULATION_OF_MRNA_METABOLIC_PROCESS	18	-0.1	-0.5	0.988	0.991
DELACROIX_RAR_BOUND_ES	17	-0.1	-0.5	0.991	0.991
GSE16385_MONOCYTE_VS_12H_ROSIGLITAZONE_IFNG_TNF_TREATED_MACROPHAGE_DN	17	-0.1	-0.49	0.994	0.991
MARTINEZ_RB1_TARGETS_UP	19	-0.09	-0.47	0.99	0.995

## Sheet: Suppl Data 27
Supplementary Data 25-29. Gene expression analysis of MYCN-knockdown retinoblastoma cell models
Supplementary Data 27. Gene set enrichment analysis with the list of sleuth-modelled MYCN-knockdown differentially expressed genes after filtering out the following signatures: BILD_MYC_ONCOGENIC_SIGNATURE, MYC_UP.V1_UP, SCHUHMACHER_MYC_TARGETS_UP, WEI_MYCN_TARGETS_WITH_E_BOX, DANG_MYC_TARGETS_UP, MYCMAX_01, HALLMARK_MYC_TARGETS_V2.
https://www.gsea-msigdb.org/gsea/doc/GSEAUserGuideFrame.html describes the columns in GSEA outputs.
Gene_set	SIZE	ES	NES	NOM p-val	FDR q-val
KRIGE_RESPONSE_TO_TOSEDOSTAT_24HR_DN	48	-0.43	-3.16	0	0
KRIGE_RESPONSE_TO_TOSEDOSTAT_6HR_DN	41	-0.44	-3.04	0	0
GOMF_RNA_BINDING	41	-0.38	-2.72	0	0.003
DODD_NASOPHARYNGEAL_CARCINOMA_DN	34	-0.4	-2.57	0	0.008
GOCC_NUCLEOLUS	25	-0.43	-2.46	0	0.014
LEE_BMP2_TARGETS_DN	23	-0.42	-2.32	0	0.035
TRAVAGLINI_LUNG_PROLIFERATING_BASAL_CELL	15	-0.51	-2.27	0.002	0.044
ZNF592_TARGET_GENES	31	-0.35	-2.17	0.004	0.072
HAY_BONE_MARROW_ERYTHROBLAST	30	-0.34	-2.06	0.006	0.124
CREIGHTON_ENDOCRINE_THERAPY_RESISTANCE_1	16	-0.42	-2.01	0.008	0.155
CAIRO_HEPATOBLASTOMA_CLASSES_UP	21	-0.38	-1.99	0.01	0.155
GOBP_REGULATION_OF_MITOTIC_CELL_CYCLE	12	-0.48	-1.94	0.006	0.194
MORC2_TARGET_GENES	33	-0.3	-1.93	0.002	0.195
REACTOME_METABOLISM_OF_RNA	17	-0.4	-1.92	0.008	0.196
THAP1_TARGET_GENES	36	-0.29	-1.91	0.006	0.187
GOCC_MITOCHONDRIAL_MATRIX	15	-0.42	-1.88	0.012	0.209
ELF2_TARGET_GENES	23	-0.33	-1.87	0.008	0.213
GOBP_PEPTIDE_BIOSYNTHETIC_PROCESS	11	-0.47	-1.87	0.008	0.202
FISCHER_DREAM_TARGETS	14	-0.43	-1.87	0.01	0.194
KAT5_TARGET_GENES	23	-0.33	-1.84	0.006	0.211
GOCC_RIBONUCLEOPROTEIN_COMPLEX	19	-0.35	-1.81	0.017	0.239
HP_ABNORMALITY_OF_THE_DENTITION	11	-0.46	-1.81	0.016	0.233
GSE37532_TREG_VS_TCONV_CD4_TCELL_FROM_LN_UP	10	-0.48	-1.8	0.026	0.229
GSE46468_LUNG_INNATE_LYMPHOID_CELL_VS_SPLEEN_CD4_TCELL_DN	10	-0.47	-1.79	0.021	0.232
GSE22432_MULTIPOTENT_VS_COMMON_DC_PROGENITOR_UNTREATED_UP	12	-0.44	-1.79	0.027	0.224
NFRKB_TARGET_GENES	30	-0.29	-1.77	0.025	0.236

## Sheet: Suppl Data 28
Supplementary Data 25-29. Gene expression analysis of MYCN-knockdown retinoblastoma cell models
Supplementary Data 28. Gene set enrichment analysis with the list of differentially expressed genes in MYCN-knockdown and genes representative of cluster B
https://www.gsea-msigdb.org/gsea/doc/GSEAUserGuideFrame.html describes the columns in GSEA outputs.
RB3823_MYCNknockdown					RB522_MYCNknockdown					RB355_MYCNknockdown					WERI-Rb1_MYCNknockdown
gene_symbol	rank in gene list	logFC			gene_symbol	rank in gene list	logFC			gene_symbol	rank in gene list	logFC			gene_symbol	rank in gene list	logFC	running es	FDR q-val 0.5058301
HELZ2	10	0.652			CHST1	2	1.11			CRHR1	29	0.702			GIPR	12	1.188	0.006
MAP3K12	12	0.604			KLC4	40	0.65			SHOX2	38	0.677			CPNE9	17	1.134	0.0153
JAKMIP1	67	-0.542			ZFHX2	43	0.636			GIPR	57	0.633			PCK2	61	0.91	0.0089
FAM32A	79	-0.594			PRC1	73	-0.51			PPP2R5D	63	0.627			TMEM132E	62	0.901	0.0197
					MCM3	111	-0.583			CACNA1G	152	0.503			SHC2	63	0.901	0.0306
					GNG4	130	-0.629			HELZ2	176	0.48			TMEM91	89	0.851	0.0314
					KIF15	138	-0.647			SLC22A23	202	0.461			GAB2	146	0.771	0.0198
					C14orf132	163	-0.691			PALM3	256	0.4			ROBO3	167	0.751	0.0226
					JAKMIP1	172	-0.718			CLIP1	274	0.378			MAP3K12	223	0.707	0.0113
					AIF1L	185	-0.765			IVNS1ABP	327	-0.345			HELZ2	254	0.688	0.0101
					NRGN	188	-0.769			AURKB	352	-0.368			EEF1DP7	275	0.677	0.013
					CDC45	193	-0.776			GINS1	391	-0.391			SLC2A4RG	277	0.674	0.0234
					AURKB	206	-0.862			TYMS	398	-0.398			ARHGEF40	379	0.617	-0.0063
										CTPS1	407	-0.401			CARMIL3	401	0.602	-0.0039
										PTPRS	419	-0.408			SH3D21	403	0.6	0.0066
										KIF15	455	-0.426			FOXM1	424	0.59	0.0094
										GNG4	457	-0.429			ENC1	432	0.588	0.0174
										CCDC88C	477	-0.446			CHST1	443	0.582	0.0243
										FOXM1	483	-0.449			DYNC1I2	513	0.549	0.0074
										HELLS	488	-0.451			EFCAB2	518	0.546	0.0167
										TEX10	493	-0.453			PITPNA	545	0.528	0.0171
										GAREM2	559	-0.501			PHLDB1	554	0.525	0.0247
										RBM14	616	-0.543			NCAM1	591	0.513	0.0211
										PTPN11	658	-0.583			MAST2	603	0.51	0.0276
										AIF1L	671	-0.598			TIAM1	612	0.507	0.0352
										HSD11B2	724	-0.698			YY1AP1	621	0.503	0.0429
										FAM32A	765	-0.89			FANCE	623	0.503	0.0533
															DYNC1H1	678	0.482	0.0425
															LMO7	687	0.478	0.0501
															DGCR2	695	0.477	0.0582
															SLC22A23	834	0.427	0.0135
															TSHZ1	836	0.427	0.024
															AKT2	864	0.418	0.024
															ABCC8	882	0.409	0.0281
															CCHCR1	901	0.404	0.0317
															GON4L	931	0.392	0.0309
															CDK5RAP2	942	0.387	0.0377
															MCM5	959	0.38	0.0422
															ZNF687	965	0.379	0.051
															SMARCB1	973	0.377	0.0591
															TACC3	987	0.371	0.0647
															GRM4	1011	0.364	0.0663
															LDLR	1013	0.362	0.0768
															CCND3	1015	0.361	0.0873
															COL5A1	1044	0.342	0.0869
															HERC1	1046	0.341	0.0973
															KALRN	1062	0.329	0.1022
															FDPS	1070	0.32	0.1102
															AURKA	1085	0.292	0.1155
															HNRNPU	1125	-0.336	0.1107
															CSNK2A1	1186	-0.373	0.0974
															DYRK4	1192	-0.375	0.1062
															LSM7	1212	-0.382	0.1095
															SALL3	1235	-0.388	0.1115
															TEX10	1267	-0.397	0.1099
															CCDC77	1285	-0.404	0.1139
															ZNF107	1296	-0.408	0.1208
															GTF3C2	1300	-0.41	0.1304
															PTPN11	1323	-0.417	0.1325
															ORC6	1394	-0.438	0.1152
															STIP1	1406	-0.442	0.1216
															NET1	1431	-0.449	0.1228
															SLBP	1434	-0.449	0.1329
															POU2F1	1437	-0.449	0.143
															SLC39A1	1447	-0.452	0.1502
															INF2	1487	-0.466	0.1454
															CLASRP	1524	-0.475	0.1418
															NRGN	1588	-0.495	0.1273
															GINS1	1590	-0.496	0.1378
															TAFA5	1620	-0.507	0.137
															VWCE	1644	-0.518	0.1386
															GNAS	1801	-0.57	0.0867
															FXN	1830	-0.586	0.0863
															TYMS	1890	-0.607	0.0735
															JAKMIP1	1923	-0.62	0.0715
															ARHGAP19-SLIT1	1972	-0.641	0.063
															CDH24	2100	-0.694	0.0228
															ADAM15	2221	-0.761	-0.0146
															HSD11B2	2305	-0.832	-0.0371
															MTA1	2306	-0.832	-0.0263
															PRDM1	2314	-0.84	-0.0182
															HNRNPH3	2316	-0.84	-0.0077
															POLR1H	2334	-0.851	-0.0037
															KHDC4	2356	-0.871	-0.0013
															FAM32A	2422	-0.935	-0.0166
															AIF1L	2425	-0.938	-0.0065
															FAM131A	2475	-1.014	-0.0153
															LLGL1	2491	-1.034	-0.0105
															RAD54L	2497	-1.045	-0.0016
															CCNB1IP1	2501	-1.051	0.008
															GTPBP2	2544	-1.264	0.002
															THOC3	2568	-1.459	0.0036

## Sheet: Suppl Data 29
Supplementary Data 25-29. Gene expression analysis of MYCN-knockdown retinoblastoma cell models
Supplementary Data 29. Overlaps between genes upregulated after MYCN-knockdown(pairwise comparisons)
upregulated in WERI-Rb1 and RB355 (qval < 0.13)
ABCG1		upregulated in RB3823 and RB522(qval < 0.13)
AGPAT3		ABTB1		upregulated in RB3823 and RB355(qval < 0.13)
ATP2B4		AGPAT3		GABARAPL1		upregulated in RB522 and RB355(qval < 0.13)
B3GALT4		BLVRB		MAP1A		AGPAT3		upregulated in RB522 and WERI-Rb1(qval < 0.13)
BLVRB		CLIP3		NRL		BLVRB		ACADVL		upregulated in RB3823 and WERI-Rb1(qval < 0.13)
CALCOCO2		DNASE1		ROM1		CLIP3		ACOT11		GABARAPL1
CCDC30				RTL5		HELZ2		ARHGAP1		MAP1A
CDK5R2				SAMD11		WDR47		CACNA2D4		ROM1
CDKN2C				SMPD1				FAM193A		SMPD1
CFAP251				TLCD2				HIPK1		WBP1L
CLIP3				WBP1L				IDNK		ABCA6
CUEDC1				AGPAT3				KMT2E		CHST1
DENND2A				BLVRB				MAP3K12		DNAJB2
DLG4				CLIP3				MARF1		FAM219A
DOK6								MBD5		NCOA7
DYNC1I1								MFSD11		SLC12A6
EGFLAM								PIGZ		TOM1L2
ENO2								RABEP2		TP53INP1
FLOT2								SEZ6L2		ABTB1
FNDC5								SYNRG		DNASE1
GABARAPL1								TMEM263-DT		AGPAT3
GDPD5								TRAPPC9		BLVRB
GIPR								XRN1		CLIP3
GMPR								ZFYVE1
GNB3								AGPAT3
GOLGA7B								BLVRB
HEG1								CLIP3
HELZ2								HELZ2
IFI35								WDR47
IFI6
IL11RA
INAFM1
INPPL1
ITGB1
JARID2
KATNAL1
KCNK3
KCTD2
KLHDC8B
LMOD1
LTK
MAP1A
MAP3K3
MEIS3
MYO1C
NAPB
NCOA1
NFATC4
NLRP1
NRXN1
NUCB2
PBXIP1
PEA15
PGM2L1
PITPNM2
PPFIA2
PTPRN
REEP3
ROM1
SESN3
SLC17A7
SLC1A7
SLC22A23
SLC43A2
SLC46A3
SLC48A1
SMPD1
SNX10
ST6GALNAC2
STRA6
TACC1
TAPBP
THSD4
TMEM175
TPPP3
TRAC
WBP1L
YPEL3
ZMYND10
ZNF467
