# Supplementary material for: A MYCN-driven de-differentiation profile identifies a subgroup of aggressive retinoblastoma
Source: Commun Biol. 2024 Jul 30;7:919. doi: 10.1038/s42003-024-06596-6 (PMC11289481; doi:10.1038/s42003-024-06596-6)
Supplement: Supplementary file 8 — Supplementary Data 30 [file 42003_2024_6596_MOESM8_ESM.xlsx]

## Sheet: Figure 1 c,d
Figure 1c, Supplementary Data 1
Figure 1d
A_B	A_B_CpGi	A_B_non-CpGi	A_BC	A_BC_CpGi	A_BC_non-CpGi	A_C	C_A_CpGi	C_A_non-CpGi	B_C	B_C_CpGi	B_C_non-CpGi	B_AC	B_AC_non-CpGi	B_AC_CpGi	C_AB	C_AB_non-CpGi	C_AB_CpGi
cg19490561	cg27541454	cg19490561	cg16449243	cg27541454	cg16449243	cg26238975	cg05527507	cg26238975	cg26817416	cg25742326	cg26817416	cg00000165	cg00000165	cg00025647	cg00021123	cg00021123	cg00005297
cg12611449	cg07523753	cg12611449	cg02861615	cg15993652	cg02861615	cg24202916	cg14324200	cg24202916	cg07559358	cg12663811	cg07559358	cg00012692	cg00012692	cg00030176	cg00026222	cg00064255	cg00024086
cg04930840	cg09074856	cg04930840	cg13438549	cg21396988	cg13438549	cg02637247	cg06531475	cg02637247	cg27215916	cg07390924	cg27215916	cg00014112	cg00014112	cg00058009	cg00064255	cg00116658	cg00026222
cg03325931	cg11229543	cg03325931	cg09414863	cg10065209	cg09414863	cg17337269	cg14156792	cg17337269	cg23883265	cg10110857	cg23883265	cg00037457	cg00037457	cg00069242	cg00116658	cg00145911	cg00033834
cg23369685	cg17515966	cg23369685	cg11164506	cg13798621	cg11164506	cg12253859	cg24997886	cg12253859	cg16399624	cg24598973	cg16399624	cg00049440	cg00049440	cg00072720	cg00145911	cg00157179	cg00053073
cg07915884	cg06965803	cg07915884	cg26863600	cg23016632	cg26863600	cg14378039	cg01727431	cg14378039	cg07855322	cg01711077	cg07855322	cg00052578	cg00052578	cg00081251	cg00157179	cg00169776	cg00057231
cg22797270	cg17940013	cg22797270	cg05238917	cg00297832	cg05238917	cg01857748	cg02439789	cg01857748	cg27395922	cg02105666	cg18564686	cg00062776	cg00062776	cg00142106	cg00169776	cg00252804	cg00065570
cg25599198	cg06374766	cg26896499	cg07314988	cg04758387	cg08128007	cg13453847	cg24362661	cg13453847	cg18564686	cg13870982	cg05831907	cg00065302	cg00065302	cg00143249	cg00252804	cg00349061	cg00083833
cg26896499	cg04779720	cg12404168	cg08128007	cg11333375	cg15213488	cg13803727	cg09180262	cg13803727	cg05831907	cg05706898	cg08489883	cg00070383	cg00070383	cg00158122	cg00349061	cg00383735	cg00085061
cg12404168	cg10966582	cg02187844	cg15213488	cg23911852	cg06359056	cg25626611	cg25742326	cg25626611	cg08489883	cg15993652	cg20806051	cg00074086	cg00074086	cg00170003	cg00383735	cg00583535	cg00085122
cg02187844	cg25020286	cg24685134	cg06359056	cg14984126	cg03502236	cg03013946	cg12663811	cg03013946	cg20806051	cg25625296	cg15733049	cg00074145	cg00074145	cg00177388	cg00583535	cg00758069	cg00086493
cg24685134	cg18236421	cg13448092	cg03502236	cg06354193	cg10224107	cg07570394	cg07390924	cg07570394	cg07296260	cg14661234	cg01613189	cg00079219	cg00079219	cg00182727	cg00758069	cg00769882	cg00095523
cg13448092	cg09896346	cg00019118	cg11558654	cg26299174	cg25601886	cg01200264	cg10110857	cg01200264	cg15733049	cg10065209	cg11440009	cg00084770	cg00084770	cg00184452	cg00769882	cg00829990	cg00108617
cg00019118	cg26299174	cg04573398	cg10224107	cg00265863	cg00157179	cg20067612	cg02056921	cg20067612	cg01613189	cg18386618	cg26274090	cg00085732	cg00085732	cg00206356	cg00829990	cg00831909	cg00118978
cg10347335	cg12692722	cg05141432	cg25601886	cg13870102	cg17613710	cg07506573	cg03394722	cg07506573	cg11440009	cg04852972	cg05365385	cg00089945	cg00089945	cg00249511	cg00830435	cg00853687	cg00126034
cg04573398	cg06033387	cg08060270	cg09470274	cg02623400	cg21209022	cg05281206	cg15840462	cg05281206	cg26274090	cg27587063	cg04464727	cg00139681	cg00139681	cg00254681	cg00831909	cg00962755	cg00159780
cg14127859	cg19516105	cg24335149	cg00157179	cg05697849	cg24207610	cg11721554	cg24598973	cg11721554	cg05365385	cg22792177	cg21875946	cg00145079	cg00145079	cg00268019	cg00853242	cg01062116	cg00213123
cg05141432	cg00563229	cg06955484	cg17613710	cg13678973	cg26426938	cg13489049	cg01711077	cg13489049	cg04464727	cg23288755	cg23034373	cg00145253	cg00145253	cg00287096	cg00853687	cg01074104	cg00221012
cg08060270	cg17945560	cg03858703	cg21209022	cg00963169	cg00175403	cg04837494	cg02105666	cg04837494	cg21875946	cg09769218	cg00688323	cg00170620	cg00170620	cg00292001	cg00962755	cg01101873	cg00230586
cg24335149	cg00925616	cg05828005	cg24207610	cg00184452	cg08906030	cg21514291	cg21139076	cg21514291	cg23034373	cg24035370	cg13597417	cg00208967	cg00208967	cg00337662	cg01062116	cg01515515	cg00242627
cg06955484	cg11756095	cg20734996	cg26426938	cg09128567	cg25515758	cg13882988	cg08750554	cg13882988	cg00688323	cg19370684	cg04659537	cg00231810	cg00231810	cg00338391	cg01074104	cg01551350	cg00252533
cg03858703	cg13870102	cg04322486	cg00175403	cg00172603	cg18676054	cg07032439	cg13870982	cg07032439	cg18144560	cg05929117	cg24707200	cg00240732	cg00240732	cg00339682	cg01101873	cg01602730	cg00272446
cg05828005	cg07167423	cg01604401	cg08906030	cg19963589	cg11631547	cg10761978	cg05706898	cg10761978	cg13597417	cg20975074	cg15809578	cg00245538	cg00245538	cg00346320	cg01515515	cg01780585	cg00292513
cg20734996	cg18131141	cg03566479	cg25515758	cg00554413	cg19372710	cg11810135	cg15993652	cg11810135	cg04659537	cg00026222	cg21922731	cg00253379	cg00253379	cg00371453	cg01551350	cg01907476	cg00297832
cg04996089	cg24685006	cg05800561	cg18676054	cg05888175	cg09947795	cg19052164	cg25625296	cg19052164	cg24707200	cg14129430	cg04832019	cg00269800	cg00269800	cg00409917	cg01602730	cg02086195	cg00305281
cg04322486	cg22436429	cg06873895	cg11631547	cg00644823	cg09247255	cg05599109	cg14661234	cg05599109	cg15809578	cg07836831	cg17338299	cg00298324	cg00298324	cg00418027	cg01720945	cg02237208	cg00343092
cg16430687	cg12038696	cg17142931	cg05641656	cg06849504	cg17154935	cg19388930	cg00211609	cg19388930	cg21922731	cg06415891	cg08951403	cg00299972	cg00299972	cg00419702	cg01780585	cg02283735	cg00344443
cg01604401	cg13500072	cg25879102	cg19372710	cg00503383	cg02117271	cg04109883	cg10378904	cg04109883	cg04832019	cg01868612	cg14341467	cg00301660	cg00301660	cg00431699	cg01907476	cg02291556	cg00344801
cg03566479	cg04010586	cg26207503	cg09947795	cg18235734	cg08548718	cg08620095	cg23931819	cg08620095	cg17338299	cg03529908	cg16450399	cg00306523	cg00306523	cg00442112	cg02086195	cg02671421	cg00356361
cg05800561	cg01765111	cg24776343	cg09247255	cg17104258	cg02732915	cg17304457	cg04910752	cg17304457	cg08951403	cg21929781	cg04693423	cg00334063	cg00334063	cg00458878	cg02105666	cg02711163	cg00362657
cg06873895	cg18438793	cg02554051	cg17154935	cg11236550	cg05744264	cg21611093	cg13246026	cg21611093	cg14341467	cg21391741	cg01521143	cg00352043	cg00352043	cg00484358	cg02237208	cg02862748	cg00366850
cg09069579	cg13451356	cg27230472	cg02117271	cg12468255	cg21659949	cg01882871	cg21396988	cg01882871	cg16450399	cg24252695	cg11638760	cg00359181	cg00359181	cg00498591	cg02283735	cg03130248	cg00371453
cg22436429	cg11168433	cg27070962	cg08548718	cg01720945	cg02565062	cg04505750	cg10065209	cg04505750	cg04693423	cg11754828	cg20359888	cg00366103	cg00366103	cg00501272	cg02291556	cg03342862	cg00392377
cg02876925	cg13426079	cg20938085	cg02732915	cg06419732	cg23897083	cg16066219	cg08621441	cg16066219	cg01521143	cg15622619	cg23501610	cg00367047	cg00367047	cg00509108	cg02671421	cg03429255	cg00418027
cg21856256	cg26834479	cg21864868	cg05744264	cg20462561	cg12045881	cg25255082	cg18386618	cg25255082	cg11638760	cg00660693	cg03840678	cg00380428	cg00380428	cg00515457	cg02711163	cg03538499	cg00418282
cg17142931	cg18917399	cg16335893	cg21659949	cg04568492	cg06352807	cg24385652	cg06395167	cg24385652	cg20359888	cg01301282	cg15110848	cg00400448	cg00400448	cg00524708	cg02862748	cg03601920	cg00431699
cg25879102	cg00081251	cg04850017	cg02565062	cg06048750	cg17603763	cg10092198	cg11808871	cg10092198	cg23501610	cg00830435	cg26736736	cg00400992	cg00400992	cg00554413	cg02971581	cg03769939	cg00432454
cg26207503	cg27393325	cg17341672	cg23897083	cg02636041	cg22082350	cg02116283	cg13798621	cg02116283	cg03840678	cg10888031	cg21686987	cg00408348	cg00408348	cg00584450	cg03001333	cg03771099	cg00442112
cg24776343	cg14836864	cg19144019	cg12045881	cg08293528	cg19090861	cg17151054	cg23016632	cg17151054	cg15110848	cg06169627	cg22430950	cg00431187	cg00431187	cg00590620	cg03130248	cg03937605	cg00450695
cg02554051	cg23115387	cg18786782	cg06352807	cg14462779	cg16608656	cg01247127	cg00297832	cg01247127	cg26736736	cg07795402	cg14516156	cg00439392	cg00439392	cg00620733	cg03133876	cg03982831	cg00458878
cg06385087	cg18595867	cg08873424	cg17603763	cg15019541	cg19636672	cg18848394	cg09809474	cg18848394	cg21686987	cg07523753	cg08357850	cg00440531	cg00440531	cg00624737	cg03254465	cg03985801	cg00459243
cg27230472	cg13851904	cg23677657	cg22082350	cg11721913	cg13347784	cg02927859	cg10943191	cg02927859	cg22430950	cg09074856	cg06850597	cg00447833	cg00447833	cg00626856	cg03342862	cg04015962	cg00470007
cg27070962	cg08638320	cg06432342	cg19090861	cg17282904	cg26035542	cg11855741	cg02577049	cg11855741	cg14516156	cg27197651	cg01137421	cg00468395	cg00468395	cg00631482	cg03345120	cg04129469	cg00483562
cg02672220	cg02623400	cg21178378	cg16608656	cg17138769	cg10956860	cg24469729	cg04758387	cg24469729	cg08357850	cg06991974	cg10031769	cg00469083	cg00469083	cg00644823	cg03429255	cg04299028	cg00497172
cg20938085	cg05697849	cg13759905	cg19636672	cg10143067	cg04646282	cg00980060	cg04852972	cg00980060	cg06850597	cg12140144	cg20607293	cg00469602	cg00469602	cg00667789	cg03529908	cg04364230	cg00499822
cg21864868	cg13678973	cg10585321	cg13347784	cg23000734	cg17830682	cg26980954	cg27587063	cg26980954	cg01137421	cg07946633	cg20817465	cg00469897	cg00469897	cg00672147	cg03538499	cg04567140	cg00509108
cg08042538	cg00963169	cg05499367	cg26035542	cg22891191	cg16335893	cg16491668	cg22792177	cg16491668	cg10031769	cg11229543	cg02499678	cg00472840	cg00472840	cg00673290	cg03601920	cg04605287	cg00513941
cg16335893	cg13909582	cg04403423	cg10956860	cg07314988	cg04983276	cg15621697	cg22817993	cg15621697	cg20607293	cg01908338	cg24651708	cg00473416	cg00473416	cg00675160	cg03769939	cg04860312	cg00514284
cg04850017	cg00184452	cg16545105	cg04646282	cg00456593	cg15711288	cg08876039	cg00580652	cg08876039	cg20817465	cg17239558	cg08695253	cg00489772	cg00489772	cg00687252	cg03771099	cg04869838	cg00524708
cg17341672	cg06159394	cg11064966	cg17830682	cg13937462	cg03695613	cg16149574	cg18392644	cg16149574	cg02499678	cg07534194	cg10367069	cg00490976	cg00490976	cg00690402	cg03917423	cg04872399	cg00539386
cg19144019	cg09846084	cg19656820	cg16335893	cg14149701	cg01377644	cg11827629	cg23288755	cg11827629	cg24651708	cg22122862	cg07119001	cg00502190	cg00502190	cg00708598	cg03937605	cg04876127	cg00590620
cg09036996	cg06645033	cg01443318	cg04983276	cg12669354	cg20705781	cg09702010	cg09769218	cg09702010	cg08695253	cg02330501	cg06694239	cg00504902	cg00504902	cg00731785	cg03982831	cg04882365	cg00590639
cg18786782	cg12285988	cg10809134	cg15711288	cg25852472	cg26318321	cg02250708	cg24035370	cg02250708	cg10367069	cg24490279	cg04259001	cg00514609	cg00514609	cg00757933	cg03985801	cg04892182	cg00624737
cg08873424	cg17744293	cg12178900	cg03695613	cg26857192	cg23596244	cg10645640	cg19370684	cg10645640	cg07119001	cg08876274	cg26266429	cg00528572	cg00528572	cg00769810	cg04015962	cg04904030	cg00626856
cg23677657	cg14977066	cg25900995	cg01377644	cg11854154	cg17541674	cg05216542	cg05929117	cg05216542	cg02785555	cg07597386	cg24732692	cg00534274	cg00534274	cg00817100	cg04129469	cg05386726	cg00627045
cg06432342	cg15089077	cg07336964	cg20705781	cg15461888	cg11524235	cg02879159	cg02347356	cg02879159	cg06694239	cg14761019	cg25883083	cg00542992	cg00542992	cg00817731	cg04131431	cg05392440	cg00627241
cg21178378	cg24550149	cg13024807	cg26318321	cg23100152	cg02391433	cg05787063	cg16653138	cg05787063	cg04259001	cg14516243	cg10403518	cg00543976	cg00543976	cg00820718	cg04250451	cg05656442	cg00645383
cg13759905	cg19022697	cg08776014	cg23596244	cg12318400	cg00088797	cg21588838	cg13387826	cg21588838	cg00860380	cg13388191	cg17217017	cg00575665	cg00575665	cg00835279	cg04299028	cg05710071	cg00646347
cg17842670	cg15645660	cg01266546	cg07217951	cg16652651	cg16872613	cg07287698	cg14418633	cg07287698	cg26266429	cg00663575	cg23268879	cg00576774	cg00576774	cg00840332	cg04364230	cg05783727	cg00648203
cg05144345	cg11949335	cg23851026	cg17541674	cg01502396	cg12188650	cg18440069	cg03001333	cg18440069	cg24732692	cg08034916	cg24366241	cg00577449	cg00577449	cg00851389	cg04567140	cg05943574	cg00660693
cg26687072	cg26413174	cg03254161	cg11524235	cg27140633	cg19850420	cg24814257	cg20975074	cg24814257	cg25883083	cg13789673	cg04713042	cg00587009	cg00587009	cg00896347	cg04605287	cg06087421	cg00661485
cg02228815	cg07976644	cg04445851	cg02391433	cg15681626	cg19846991	cg11295724	cg00026222	cg11295724	cg11139864	cg07424785	cg25971844	cg00587301	cg00587301	cg00913949	cg04860312	cg06182923	cg00663575
cg24870568	cg19808825	cg12610312	cg00088797	cg09278980	cg06819813	cg14703224	cg11333375	cg14703224	cg10403518	cg14841011	cg10453019	cg00594866	cg00594866	cg00916884	cg04869838	cg06184325	cg00675160
cg10585321	cg00667789	cg19846991	cg16872613	cg24408436	cg04588710	cg07677570	cg27545787	cg07677570	cg17217017	cg07178825	cg12770414	cg00614503	cg00614503	cg00925616	cg04872399	cg06320401	cg00678286
cg05499367	cg00554413	cg04988794	cg12188650	cg12912663	cg20140377	cg00909286	cg14129430	cg00909286	cg23268879	cg25143235	cg13712852	cg00617064	cg00617064	cg00927495	cg04876127	cg06377106	cg00686880
cg04403423	cg13786801	cg27365324	cg19850420	cg14370595	cg03564606	cg05138957	cg23911852	cg05138957	cg24366241	cg15205435	cg24405999	cg00633552	cg00633552	cg00953480	cg04882365	cg06443644	cg00690402
cg16545105	cg10347335	cg23601416	cg19846991	cg10141457	cg06346307	cg13001012	cg14984126	cg13001012	cg04713042	cg01514415	cg09152259	cg00637745	cg00637745	cg00958884	cg04885068	cg06615380	cg00732810
cg11064966	cg24430419	cg27004182	cg06819813	cg26736400	cg06954368	cg07817739	cg07836831	cg07817739	cg25971844	cg03476000	cg14583152	cg00640719	cg00640719	cg00959431	cg04892182	cg06780703	cg00741609
cg19656820	cg13883696	cg12491966	cg04588710	cg15599147	cg18940258	cg19187564	cg12053769	cg19187564	cg10453019	cg03186004	cg09583379	cg00653041	cg00653041	cg00963169	cg04904030	cg06786238	cg00752263
cg01443318	cg09550810	cg24338833	cg20140377	cg01189982	cg27470554	cg19092343	cg06415891	cg19092343	cg12770414	cg24153044	cg17788587	cg00682096	cg00682096	cg00964997	cg05386726	cg06911744	cg00753994
cg10809134	cg20321153	cg01823925	cg03564606	cg25136495	cg17832704	cg19388972	cg20816361	cg19388972	cg20375122	cg13066963	cg04944595	cg00689316	cg00689316	cg00967552	cg05392440	cg07099084	cg00759420
cg12178900	cg01540595	cg26974214	cg06346307	cg13628514	cg22234962	cg26269966	cg03345120	cg26269966	cg13712852	cg16414143	cg10151162	cg00722320	cg00722320	cg00970558	cg05436231	cg07229500	cg00771642
cg25900995	cg01066472	cg14238325	cg06954368	cg21334598	cg17204557	cg05191919	cg01868612	cg05191919	cg24405999	cg05068146	cg24457158	cg00725401	cg00725401	cg00989853	cg05656442	cg07357157	cg00779216
cg13500072	cg15469272	cg08906030	cg18940258	cg14885748	cg21287356	cg23305899	cg03529908	cg23305899	cg09152259	cg23919534	cg03516394	cg00726615	cg00726615	cg00990613	cg05706898	cg07418114	cg00784671
cg21945930	cg16005939	cg14843868	cg27470554	cg22347212	cg14233720	cg18900271	cg21929781	cg18900271	cg14583152	cg20248421	cg25244980	cg00740813	cg00740813	cg00994643	cg05710071	cg07479750	cg00816676
cg07336964	cg07995570	cg01350934	cg17832704	cg18540816	cg01852522	cg21919968	cg01075559	cg21919968	cg09583379	cg19809453	cg05428299	cg00790020	cg00790020	cg01008854	cg05783727	cg07499899	cg00830435
cg13024807	cg03974889	cg19257832	cg22234962	cg00470007	cg25283486	cg13620631	cg21391741	cg13620631	cg17788587	cg04134845	cg02290350	cg00804392	cg00804392	cg01016662	cg05927190	cg07548383	cg00838860
cg08776014	cg06936155	cg03362871	cg17204557	cg26513576	cg21230392	cg00836662	cg06784198	cg00836662	cg04944595	cg00853242	cg18181787	cg00828618	cg00828618	cg01019875	cg05943574	cg07788537	cg00851389
cg01266546	cg05888175	cg24718903	cg21287356	cg21226491	cg11429111	cg02732152	cg24252695	cg02732152	cg10151162	cg02084087	cg08137035	cg00831909	cg00831909	cg01066472	cg05952202	cg07842327	cg00852603
cg23851026	cg00644823	cg10443421	cg14233720	cg15384598	cg24754956	cg20707921	cg11754828	cg20707921	cg24457158	cg11756870	cg01841415	cg00831929	cg00831929	cg01092293	cg06087421	cg07906828	cg00853242
cg03254161	cg06849504	cg22878489	cg00935421	cg05335975	cg09985344	cg00857536	cg15622619	cg00857536	cg03516394	cg10059687	cg02393684	cg00851303	cg00851303	cg01101663	cg06177599	cg08128274	cg00865118
cg04359915	cg18235734	cg16715687	cg25852472	cg10798173	cg13592872	cg16318728	cg00660693	cg16318728	cg25244980	cg17940013	cg03309308	cg00856580	cg00856580	cg01110759	cg06182923	cg08133631	cg00871787
cg04445851	cg23871640	cg22774472	cg01852522	cg18864442	cg14147420	cg15020894	cg01301282	cg15020894	cg05428299	cg06374766	cg25867545	cg00859280	cg00859280	cg01137955	cg06184325	cg08137948	cg00877739
cg12610312	cg10023272	cg23646888	cg25283486	cg04373359	cg26974214	cg20676413	cg00830435	cg20676413	cg07829432	cg10050900	cg08727311	cg00872354	cg00872354	cg01155039	cg06320401	cg08231697	cg00913949
cg19846991	cg02103924	cg26559974	cg21230392	cg12790592	cg16773028	cg06738786	cg10888031	cg06738786	cg02290350	cg04305764	cg26796642	cg00873953	cg00873953	cg01175020	cg06377106	cg08247583	cg00929523
cg07716131	cg25207248	cg12503473	cg12312863	cg07150062	cg23239407	cg20547131	cg06169627	cg20547131	cg18181787	cg02971581	cg09260653	cg00875272	cg00875272	cg01181817	cg06443644	cg08732375	cg00937681
cg04988794	cg01016662	cg15915427	cg11429111	cg10761315	cg12782654	cg00320216	cg07795402	cg00320216	cg08137035	cg09510180	cg03169836	cg00890363	cg00890363	cg01200150	cg06615380	cg08848903	cg00944421
cg27365324	cg09819083	cg25087352	cg24754956	cg04213900	cg05621962	cg02636177	cg07523753	cg02636177	cg01841415	cg25276694	cg20730917	cg00891611	cg00891611	cg01202519	cg06645033	cg08894131	cg00955035
cg23601416	cg11574975	cg26276395	cg09985344	cg24805681	cg26813557	cg22617898	cg06991974	cg19545560	cg06548442	cg00085122	cg09729866	cg00893493	cg00893493	cg01237056	cg06780703	cg09069072	cg00959431
cg27004182	cg07314829	cg17383727	cg13592872	cg01973394	cg05157791	cg19545560	cg12140144	cg10500084	cg01357003	cg18792022	cg21960303	cg00905524	cg00905524	cg01251360	cg06786238	cg09135754	cg00961866
cg12491966	cg26044038	cg08650639	cg14147420	cg11076668	cg13740598	cg10500084	cg17239558	cg15316334	cg02393684	cg15622556	cg26456399	cg00908833	cg00908833	cg01257975	cg06802641	cg09473826	cg00986957
cg24338833	cg21184174	cg20417071	cg26974214	cg25668093	cg22438247	cg15316334	cg22726349	cg05018034	cg23700513	cg22798977	cg19593401	cg00925087	cg00925087	cg01263386	cg06911744	cg09517873	cg00994643
cg04579398	cg11574055	cg09672383	cg16773028	cg10295858	cg21186235	cg05018034	cg02330501	cg21983192	cg03309308	cg23243884	cg00027586	cg00930615	cg00930615	cg01277438	cg06939851	cg09579933	cg00995253
cg01823925	cg08231577	cg14881601	cg23239407	cg27190398	cg04281209	cg21983192	cg24490279	cg02421207	cg25867545	cg12918271	cg13767625	cg00930833	cg00930833	cg01283201	cg07005055	cg09804503	cg00997400
cg26974214	cg02974976	cg03831180	cg14462779	cg08886020	cg02898499	cg02421207	cg08876274	cg12832204	cg08727311	cg04850659	cg13651137	cg00939682	cg00939682	cg01297808	cg07099084	cg09850969	cg01021742
cg02633371	cg11411203	cg00900226	cg12782654	cg08641445	cg12503473	cg12832204	cg07597386	cg25546118	cg26796642	cg01395667	cg12934430	cg00948124	cg00948124	cg01327147	cg07229500	cg10197057	cg01027976
cg14238325	cg24051554	cg02363677	cg05621962	cg09991470	cg03513388	cg25546118	cg14761019	cg00361898	cg09260653	cg02022339	cg21540460	cg00961932	cg00961932	cg01337813	cg07357157	cg10201191	cg01075559
cg08906030	cg17463149	cg16360861	cg26813557	cg00675160	cg06195193	cg00361898	cg13388191	cg13935485	cg03169836	cg19809791	cg19328294	cg00971050	cg00971050	cg01363714	cg07418114	cg10720997	cg01076272
cg11220950	cg19570545	cg06940195	cg05157791	cg10863145	cg04736911	cg13935485	cg00663575	cg03229638	cg20730917	cg20168927	cg21220873	cg00983520	cg00983520	cg01410876	cg07424785	cg11067964	cg01076997
cg25239986	cg09472802	cg27354537	cg27390009	cg06161600	cg25336198	cg03229638	cg06354193	cg03846076	cg09729866	cg25020286	cg03393040	cg00987246	cg00987246	cg01454487	cg07479750	cg11135108	cg01094564
cg14843868	cg12468255	cg26534807	cg13740598	cg01137955	cg12140975	cg03846076	cg13789673	cg25367912	cg21960303	cg05052324	cg17967261	cg00988050	cg00988050	cg01469887	cg07499899	cg11200797	cg01097384
cg24995657	cg06419732	cg24878090	cg22438247	cg01337429	cg01360115	cg25367912	cg07424785	cg14618634	cg26456399	cg08235970	cg01822187	cg01045697	cg01045697	cg01502396	cg07548383	cg11251827	cg01110759
cg01350934	cg00913949	cg15958289	cg21186235	cg16668534	cg25242423	cg14618634	cg01418153	cg07443748	cg19593401	cg22059812	cg01336858	cg01055462	cg01055462	cg01532436	cg07597386	cg11391665	cg01114088
cg19257832	cg24630419	cg24151755	cg04281209	cg05394010	cg14881601	cg07443748	cg03254465	cg12252868	cg00027586	cg18236421	cg08331635	cg01057176	cg01057176	cg01540595	cg07788537	cg11405475	cg01169778
cg03362871	cg09515921	cg15333277	cg02898499	cg26516710	cg26143515	cg12252868	cg20387569	cg17752270	cg13767625	cg20645065	cg10777407	cg01057196	cg01057196	cg01541645	cg07795402	cg11584101	cg01171786
cg24913868	cg15450098	cg13410000	cg12503473	cg06099703	cg26886850	cg17752270	cg23667551	cg02109699	cg08093055	cg21273275	cg19642402	cg01058266	cg01058266	cg01541867	cg07836831	cg11684115	cg01174140
cg24718903	cg26440142	cg16889320	cg03513388	cg10347555	cg09263164	cg02109699	cg18786125	cg13676800	cg16352283	cg22176324	cg17137063	cg01071185	cg01071185	cg01546563	cg07842327	cg11704005	cg01175020
cg07085361	cg25001102	cg02764346	cg13444964	cg12312863	cg15127656	cg13676800	cg23666378	cg08861404	cg13651137	cg10867751	cg19271658	cg01071966	cg01071966	cg01561869	cg07906828	cg11793699	cg01189112
cg10443421	cg26047066	cg08378220	cg06195193	cg05107535	cg16930811	cg08861404	cg18192083	cg26922483	cg12934430	cg22374940	cg01925498	cg01078582	cg01078582	cg01603559	cg07996594	cg11837181	cg01189982
cg22878489	cg21617516	cg09628704	cg04736911	cg10967191	cg02749843	cg26922483	cg05701590	cg02727591	cg21540460	cg16352283	cg20465830	cg01094687	cg01094687	cg01642521	cg08128274	cg12097441	cg01193368
cg12855522	cg08135278	cg02371119	cg25336198	cg07716847	cg06255004	cg02727591	cg25143235	cg26312888	cg19328294	cg10785977	cg18989252	cg01098320	cg01098320	cg01657574	cg08133631	cg12126857	cg01204210
cg16715687	cg14789818	cg10888138	cg12140975	cg09177659	cg20424973	cg26312888	cg15205435	cg10440696	cg16592434	cg10961604	cg24107732	cg01102307	cg01102307	cg01663968	cg08137948	cg12278705	cg01222133
cg22774472	cg20699586	cg22543992	cg01360115	cg06572904	cg26628751	cg10440696	cg02173128	cg23399011	cg21220873	cg05436231	cg04102161	cg01103253	cg01103253	cg01665212	cg08231697	cg12406391	cg01223336
cg14445366	cg00817100	cg17197870	cg25242423	cg00935421	cg18882156	cg23399011	cg00282347	cg09175734	cg03393040	cg11517378	cg06713229	cg01106926	cg01106926	cg01693350	cg08247583	cg12415455	cg01251360
cg23646888	cg02970384	cg05928537	cg14881601	cg11053632	cg06710464	cg09175734	cg11726911	cg08177070	cg17967261	cg16314291	cg06152526	cg01106989	cg01106989	cg01725531	cg08732375	cg12593511	cg01274753
cg26559974	cg24104241	cg22194188	cg02839029	cg08808042	cg00004806	cg08177070	cg01514415	cg20744163	cg01822187	cg11100765	cg07150038	cg01108921	cg01108921	cg01763890	cg08848903	cg12732715	cg01277438
cg02940165	cg05353133	cg02712587	cg26143515	cg04996089	cg03173807	cg20744163	cg05473804	cg05516617	cg01336858	cg00925616	cg15202848	cg01114224	cg01114224	cg01765111	cg08876274	cg12770414	cg01277511
cg12503473	cg04568492	cg04320316	cg26886850	cg07716131	cg09011458	cg05516617	cg15892785	cg20213166	cg08331635	cg02410754	cg10803024	cg01129238	cg01129238	cg01776188	cg08894131	cg13073141	cg01285926
cg15915427	cg11668749	cg25725418	cg09263164	cg27483694	cg18449991	cg20213166	cg04691277	cg01293740	cg10777407	cg01070065	cg19759064	cg01131038	cg01131038	cg01786973	cg09069072	cg13170235	cg01295188
cg25087352	cg05639522	cg17200465	cg15127656	cg07748753	cg21821913	cg01293740	cg14832908	cg11916609	cg19642402	cg10994944	cg07452776	cg01132893	cg01132893	cg01788773	cg09135754	cg13242624	cg01301282
cg26276395	cg11476737	cg10335736	cg16930811	cg27461422	cg14821045	cg00852603	cg03476000	cg08375658	cg17137063	cg06901094	cg04941278	cg01138164	cg01138164	cg01796166	cg09261020	cg13356427	cg01306824
cg17383727	cg06048750	cg07371530	cg02749843	cg05449108	cg03096347	cg11916609	cg03186004	cg03700230	cg19271658	cg24728456	cg21746711	cg01143938	cg01143938	cg01806972	cg09363587	cg13441213	cg01336571
cg08650639	cg04714110	cg06266189	cg06255004	cg08454053	cg10575089	cg08375658	cg09549827	cg02331189	cg01925498	cg13263483	cg21574855	cg01148781	cg01148781	cg01807377	cg09473826	cg13471521	cg01337813
cg20417071	cg04819760	cg04994964	cg20424973	cg05945782	cg00526273	cg03700230	cg27307523	cg19846389	cg20465830	cg23917779	cg11029811	cg01157046	cg01157046	cg01807820	cg09510180	cg13484546	cg01345354
cg05542338	cg25324047	cg02724490	cg26628751	cg13721589	cg01449563	cg02331189	cg24153044	cg21537049	cg18989252	cg22851420	cg18910313	cg01172183	cg01172183	cg01830023	cg09517873	cg13547132	cg01361351
cg09672383	cg22953960	cg23671319	cg18882156	cg27390009	cg06494356	cg19846389	cg13066963	cg10952220	cg24107732	cg18438793	cg22901664	cg01182865	cg01182865	cg01832036	cg09579933	cg13557160	cg01369378
cg14881601	cg17077610	cg03321553	cg06710464	cg03916694	cg14525458	cg21537049	cg16414143	cg00463949	cg04102161	cg16555417	cg27378540	cg01211124	cg01211124	cg01834022	cg09804503	cg13566436	cg01381109
cg03831180	cg03740167	cg16044109	cg00004806	cg18686527	cg13668005	cg10952220	cg05068146	cg08160970	cg06713229	cg09326404	cg02109086	cg01218896	cg01218896	cg01856384	cg09850969	cg13935009	cg01387771
cg00900226	cg03596280	cg07407736	cg03173807	cg22894896	cg21254883	cg00463949	cg23919534	cg22160073	cg06152526	cg16076997	cg13739485	cg01228941	cg01228941	cg01862641	cg09854088	cg13944397	cg01388796
cg14204395	cg07440775	cg11959697	cg09011458	cg22533683	cg20646533	cg08160970	cg20248421	cg15711744	cg01115598	cg15691862	cg11509284	cg01229452	cg01229452	cg01882866	cg10013501	cg14095607	cg01392518
cg02363677	cg02636041	cg20569588	cg18449991	cg06490225	cg06787724	cg22160073	cg19809453	cg10749607	cg07150038	cg11856897	cg21202522	cg01236063	cg01236063	cg01900413	cg10023272	cg14171824	cg01395667
cg16360861	cg03115558	cg19736098	cg21635265	cg03930313	cg09443153	cg15711744	cg04134845	cg20714968	cg15202848	cg02486904	cg06447614	cg01240795	cg01240795	cg01914242	cg10059687	cg14216672	cg01414185
cg06940195	cg18572653	cg06999856	cg21821913	cg11961138	cg10553890	cg10749607	cg00853242	cg06499030	cg10803024	cg22524657	cg24843609	cg01248745	cg01248745	cg01914314	cg10065209	cg14615440	cg01464748
cg17190891	cg15909933	cg27082185	cg14821045	cg26981809	cg06873895	cg20714968	cg02084087	cg09032499	cg19759064	cg16391955	cg24251850	cg01255894	cg01255894	cg01951947	cg10197057	cg14911892	cg01482860
cg27354537	cg08293528	cg26704043	cg03096347	cg20272962	cg11829870	cg06499030	cg11756870	cg01132653	cg07452776	cg01891252	cg15057836	cg01268022	cg01268022	cg01969701	cg10201191	cg15030449	cg01499197
cg26534807	cg14462779	cg17603763	cg10575089	cg24499524	cg24728005	cg09032499	cg10059687	cg04994761	cg04941278	cg03989480	cg14943539	cg01283343	cg01283343	cg01983682	cg10703826	cg15105996	cg01501476
cg24878090	cg06647751	cg18435000	cg00526273	cg09103658	cg11673687	cg01132653	cg04885068	cg05143386	cg21746711	cg06159394	cg07770370	cg01285706	cg01285706	cg02022425	cg10720997	cg15396800	cg01514415
cg26289436	cg03354992	cg16787431	cg01449563	cg05292986	cg21178378	cg04994761	cg17940013	cg11654321	cg21574855	cg09846084	cg02150767	cg01286665	cg01286665	cg02026449	cg10888031	cg15491247	cg01519508
cg15958289	cg14538439	cg21790715	cg26596975	cg17075913	cg05356099	cg05143386	cg23251761	cg11267802	cg11029811	cg06645033	cg18718692	cg01301885	cg01301885	cg02026608	cg10961604	cg15496956	cg01546563
cg24151755	cg09095892	cg16620809	cg06494356	cg17228232	cg26222731	cg11654321	cg09042458	cg19042947	cg18910313	cg12285988	cg04825276	cg01305981	cg01305981	cg02027945	cg11067964	cg15498134	cg01557738
cg15333277	cg22356726	cg07962315	cg14525458	cg02839029	cg19520452	cg11267802	cg13333265	cg17713010	cg22901664	cg17744293	cg23762465	cg01310473	cg01310473	cg02037307	cg11135108	cg15519786	cg01564640
cg13410000	cg22579265	cg25741368	cg13668005	cg02143487	cg27529668	cg15993652	cg01934856	cg05358291	cg27378540	cg14977066	cg25585279	cg01332342	cg01332342	cg02074191	cg11154559	cg15564619	cg01590948
cg16889320	cg01297808	cg02086195	cg21254883	cg13710969	cg07871456	cg19042947	cg04305764	cg09462575	cg02109086	cg23272399	cg20770006	cg01334682	cg01334682	cg02078690	cg11200797	cg15642329	cg01595366
cg02764346	cg14987431	cg26822501	cg20646533	cg07016556	cg03693553	cg17713010	cg02971581	cg03275459	cg13739485	cg02453146	cg11721491	cg01350934	cg01350934	cg02090418	cg11251827	cg15644634	cg01615475
cg04487205	cg07856667	cg08500763	cg06787724	cg17624073	cg00339778	cg05358291	cg09510180	cg12070911	cg11509284	cg23092823	cg01579172	cg01351327	cg01351327	cg02093732	cg11333375	cg15683497	cg01619416
cg22087053	cg21781988	cg27295595	cg09443153	cg14475480	cg03585764	cg09462575	cg25276694	cg18980036	cg21202522	cg05927190	cg26727816	cg01363324	cg01363324	cg02103924	cg11391665	cg15689180	cg01648609
cg08378220	cg03036592	cg22438247	cg10553890	cg25383057	cg10802680	cg03275459	cg00085122	cg00833257	cg06447614	cg00860380	cg14621217	cg01373602	cg01373602	cg02128244	cg11405475	cg15691596	cg01664108
cg09628704	cg00158122	cg09578113	cg06873895	cg05477405	cg21196597	cg12070911	cg18792022	cg26478582	cg24843609	cg07976644	cg14313576	cg01379237	cg01379237	cg02132560	cg11574055	cg15701170	cg01687558
cg02371119	cg02798576	cg04043150	cg11829870	cg27445005	cg12570716	cg18980036	cg06177599	cg14544225	cg24251850	cg19808825	cg14914220	cg01394116	cg01394116	cg02159381	cg11584101	cg15963463	cg01694488
cg10888138	cg22735222	cg06974175	cg24728005	cg03609088	cg16325482	cg00833257	cg15622556	cg05777583	cg15057836	cg01189112	cg18333339	cg01394847	cg01394847	cg02160530	cg11684115	cg16020346	cg01701555
cg04552206	cg24913868	cg20948486	cg11673687	cg25312970	cg25218470	cg26478582	cg22798977	cg10961733	cg05624921	cg20082904	cg10588784	cg01397141	cg01397141	cg02183671	cg11704005	cg16034168	cg01711077
cg22543992	cg04359915	cg01435442	cg21178378	cg06486618	cg14588642	cg14544225	cg23243884	cg02506008	cg14943539	cg10773698	cg13004897	cg01400750	cg01400750	cg02184673	cg11707310	cg16057915	cg01711746
cg14739664	cg11251234	cg01879039	cg05356099	cg17735531	cg09487985	cg05777583	cg03133876	cg00584594	cg07770370	cg13883696	cg24870340	cg01411652	cg01411652	cg02228815	cg11793699	cg16060740	cg01715525
cg17197870	cg18358869	cg05901543	cg26222731	cg06597652	cg03540589	cg10961733	cg01395667	cg14761514	cg02150767	cg09550810	cg05088356	cg01427815	cg01427815	cg02235249	cg11798658	cg16104263	cg01720945
cg05928537	cg26059316	cg12026749	cg19520452	cg26580869	cg20740051	cg02506008	cg19809791	cg16679297	cg18718692	cg20321153	cg11540997	cg01435442	cg01435442	cg02280532	cg11837181	cg16110541	cg01725531
cg22194188	cg04552206	cg09197279	cg27529668	cg03004350	cg04988794	cg00584594	cg06838978	cg26940909	cg21537939	cg00347677	cg26684679	cg01446515	cg01446515	cg02312175	cg11856897	cg16298867	cg01729523
cg07017875	cg14383658	cg26589785	cg07871456	cg08223924	cg11048082	cg14761514	cg07121807	cg25590114	cg04825276	cg00484358	cg03740216	cg01449818	cg01449818	cg02328332	cg11948252	cg16387254	cg01740202
cg02712587	cg05482942	cg19228034	cg03693553	cg19628469	cg25725418	cg16679297	cg25020286	cg16960046	cg23762465	cg22494858	cg17566874	cg01450807	cg01450807	cg02392634	cg12097441	cg16824301	cg01750032
cg06970461	cg24593272	cg13321259	cg00339778	cg17167278	cg00950004	cg26940909	cg05052324	cg11018018	cg25585279	cg23871640	cg21655448	cg01455366	cg01455366	cg02396496	cg12126857	cg17165158	cg01754713
cg04320316	cg10414985	cg01299997	cg03585764	cg17969902	cg09182900	cg25590114	cg08235970	cg11682083	cg20770006	cg10023272	cg10543500	cg01460430	cg01460430	cg02402024	cg12140144	cg17276021	cg01765416
cg25725418	cg03053579	cg17710804	cg10802680	cg03346706	cg16890739	cg16960046	cg16650717	cg17078629	cg11721491	cg05622465	cg18780489	cg01471264	cg01471264	cg02435495	cg12278705	cg17420036	cg01773807
cg17200465	cg17138769	cg01805732	cg21196597	cg13389652	cg09032391	cg11018018	cg14018420	cg23290204	cg01579172	cg25283465	cg04822548	cg01504690	cg01504690	cg02441618	cg12406391	cg17441401	cg01776188
cg10335736	cg16656895	cg26710209	cg04996089	cg03107987	cg05901543	cg11682083	cg05266226	cg23081213	cg26727816	cg10989634	cg22479403	cg01505870	cg01505870	cg02458062	cg12415455	cg17519449	cg01777861
cg07371530	cg20348858	cg12745160	cg12570716	cg12034488	cg07459478	cg17078629	cg13083004	cg20068510	cg14621217	cg11806528	cg24738356	cg01513307	cg01513307	cg02466572	cg12593511	cg17520909	cg01781867
cg06266189	cg22891191	cg24807850	cg16325482	cg05369268	cg13759905	cg23290204	cg17051623	cg26312920	cg14313576	cg07005055	cg12120360	cg01516005	cg01516005	cg02469095	cg12629448	cg17824277	cg01796075
cg04994964	cg08969304	cg13601650	cg25218470	cg26325791	cg23297413	cg23081213	cg21273275	cg07795916	cg14914220	cg10839663	cg07908868	cg01516851	cg01516851	cg02505918	cg12731349	cg17966560	cg01883046
cg02724490	cg24875854	cg18542495	cg14588642	cg03594868	cg09963024	cg20068510	cg22176324	cg26829418	cg18333339	cg13613280	cg00987918	cg01525538	cg01525538	cg02508651	cg12732715	cg18865112	cg01891252
cg23671319	cg20099104	cg17775765	cg09487985	cg09998451	cg07974627	cg26312920	cg07996594	cg07747336	cg10588784	cg03962691	cg19440928	cg01534543	cg01534543	cg02524946	cg12770414	cg18947360	cg01900413
cg24993576	cg25756406	cg03959186	cg03540589	cg14904814	cg08168844	cg07795916	cg15014975	cg08232654	cg13004897	cg22354782	cg18306516	cg01544213	cg01544213	cg02530437	cg13073141	cg19088856	cg01914242
cg03321553	cg00249511	cg04064631	cg20740051	cg13643138	cg05066096	cg26829418	cg24842859	cg13507224	cg24870340	cg21184174	cg20522675	cg01544751	cg01544751	cg02543772	cg13083004	cg19092396	cg01937803
cg16044109	cg03757552	cg05416911	cg04988794	cg26983177	cg25250013	cg07747336	cg13106389	cg01726767	cg05088356	cg25067242	cg04705429	cg01549227	cg01549227	cg02549645	cg13170235	cg19160754	cg01967510
cg10060574	cg21753226	cg24467337	cg11048082	cg00515457	cg16032108	cg08232654	cg25882256	cg27578977	cg11540997	cg11574055	cg10376476	cg01550307	cg01550307	cg02575712	cg13242624	cg19265480	cg01973394
cg07407736	cg02646491	cg01738406	cg26733975	cg19389372	cg09468328	cg13507224	cg04250451	cg03454863	cg26684679	cg08231577	cg11119767	cg01557951	cg01557951	cg02609692	cg13356427	cg19694770	cg01981762
cg11959697	cg18392783	cg24821307	cg25725418	cg04628320	cg14176450	cg01726767	cg10013501	cg18294707	cg13423770	cg02974976	cg07012898	cg01558923	cg01558923	cg02623400	cg13387826	cg19697382	cg01996714
cg20569588	cg09986736	cg00856580	cg00950004	cg15169940	cg24507384	cg27578977	cg13305657	cg14339343	cg03740216	cg04463636	cg06164804	cg01561304	cg01561304	cg02636041	cg13441213	cg19755069	cg02001099
cg19736098	cg20446948	cg22796958	cg09182900	cg25230235	cg14313576	cg03454863	cg10867751	cg09220563	cg17566874	cg24144440	cg24851818	cg01572652	cg01572652	cg02640497	cg13471521	cg19756430	cg02005147
cg06999856	cg11284797	cg26751094	cg16890739	cg11594420	cg01581060	cg18294707	cg18118033	cg01316152	cg21655448	cg14565725	cg10355623	cg01577165	cg01577165	cg02646491	cg13484546	cg19757631	cg02017282
cg27082185	cg01642521	cg06183123	cg09032391	cg00086493	cg19816367	cg14339343	cg04661629	cg02652072	cg10543500	cg10703826	cg16318240	cg01581084	cg01581084	cg02661079	cg13495205	cg19820919	cg02023167
cg00030176	cg15861196	cg20111980	cg05901543	cg26562532	cg07371530	cg09220563	cg16352283	cg18972123	cg18780489	cg05940231	cg04526584	cg01583969	cg01583969	cg02668843	cg13547132	cg19999567	cg02042585
cg26704043	cg04583232	cg14479567	cg14984126	cg19402371	cg25268681	cg01316152	cg10785977	cg12068257	cg04822548	cg01701555	cg12210618	cg01607468	cg01607468	cg02672220	cg13557160	cg20255817	cg02049405
cg17603763	cg24454829	cg02116942	cg07459478	cg06693983	cg02712587	cg02652072	cg10961604	cg21884064	cg22479403	cg10124710	cg08317883	cg01611777	cg01611777	cg02685896	cg13566436	cg20415053	cg02063817
cg18435000	cg12122597	cg11785425	cg27616039	cg05641656	cg02319782	cg18972123	cg05436231	cg06837799	cg24738356	cg11153057	cg12168357	cg01624173	cg01624173	cg02692964	cg13935009	cg20613432	cg02078943
cg16787431	cg14161359	cg01481690	cg13759905	cg17391518	cg09181104	cg12068257	cg11955474	cg04678623	cg12120360	cg00769810	cg19687457	cg01635555	cg01635555	cg02699218	cg13944397	cg20674490	cg02081266
cg21790715	cg11735997	cg09539739	cg23297413	cg10598434	cg20792256	cg21884064	cg06221449	cg16908824	cg07908868	cg04861904	cg01675241	cg01641792	cg01641792	cg02700891	cg14095607	cg20775044	cg02082462
cg17233506	cg01502396	cg13069815	cg09963024	cg12271800	cg00697486	cg06837799	cg09810059	cg14831622	cg00987918	cg22697853	cg01591152	cg01644741	cg01644741	cg02713669	cg14171824	cg20849957	cg02084087
cg16620809	cg15681626	cg02335642	cg07974627	cg13354988	cg02084553	cg04678623	cg11517378	cg12013571	cg19440928	cg10537450	cg09850969	cg01651915	cg01651915	cg02721000	cg14216672	cg20932440	cg02086094
cg01251360	cg24408436	cg25307778	cg08168844	cg01416043	cg06828335	cg16908824	cg16314291	cg06061492	cg18306516	cg08933615	cg15058557	cg01674119	cg01674119	cg02723856	cg14216876	cg20942867	cg02091605
cg23060646	cg08296831	cg00400964	cg05066096	cg12501142	cg22889448	cg14831622	cg11100765	cg15649333	cg20522675	cg09139923	cg09930046	cg01679516	cg01679516	cg02745636	cg14258143	cg20996124	cg02104644
cg13381984	cg10141457	cg09360974	cg25250013	cg11691298	cg09820244	cg12013571	cg01070065	cg04588380	cg04705429	cg11154559	cg10505902	cg01690062	cg01690062	cg02750098	cg14418633	cg21109485	cg02105666
cg07962315	cg26736400	cg15127656	cg16032108	cg06834506	cg09938164	cg06061492	cg04779013	cg06443678	cg10376476	cg18395189	cg13364410	cg01694400	cg01694400	cg02798280	cg14615440	cg21147983	cg02112038
cg00817731	cg15599147	cg09411999	cg09468328	cg12717533	cg09199250	cg15649333	cg13902189	cg21243589	cg11119767	cg16685662	cg10763483	cg01695643	cg01695643	cg02798576	cg14661234	cg21297493	cg02112681
cg25741368	cg19659689	cg08495374	cg14176450	cg22864077	cg27391093	cg04588380	cg06901094	cg21853587	cg07012898	cg12629448	cg10309886	cg01705131	cg01705131	cg02898915	cg14911892	cg21409829	cg02117489
cg02086195	cg24968786	cg11183072	cg24507384	cg02280532	cg05819296	cg06443678	cg24728456	cg08683644	cg06164804	cg13423770	cg24889441	cg01727686	cg01727686	cg02917246	cg15014975	cg21472468	cg02143487
cg26822501	cg22814884	cg06320828	cg14313576	cg18514922	cg17334970	cg21243589	cg13263483	cg05703009	cg24851818	cg03917423	cg02223351	cg01738406	cg01738406	cg02943604	cg15030449	cg21475270	cg02149069
cg13497563	cg08162803	cg02855983	cg01581060	cg00268019	cg01993576	cg21853587	cg18113535	cg11270798	cg10355623	cg15120454	cg19689800	cg01764252	cg01764252	cg02970384	cg15105996	cg21644334	cg02159381
cg08500763	cg11731626	cg03453744	cg19816367	cg01419831	cg20496061	cg08683644	cg23917779	cg14707974	cg07561547	cg21966075	cg19251161	cg01768201	cg01768201	cg02974976	cg15138125	cg21679391	cg02167020
cg27295595	cg11671925	cg19628497	cg07371530	cg10945079	cg09087087	cg05703009	cg03969070	cg26794227	cg16318240	cg24361162	cg01106881	cg01778589	cg01778589	cg03018796	cg15205435	cg21851672	cg02170386
cg22438247	cg26002713	cg00490976	cg25268681	cg23064609	cg03321553	cg11270798	cg20207890	cg21448927	cg04526584	cg09989644	cg10234069	cg01779383	cg01779383	cg03035213	cg15396800	cg21873275	cg02192117
cg02661079	cg17589079	cg15265222	cg02712587	cg15126975	cg13988014	cg14707974	cg27537203	cg23518532	cg12210618	cg10389771	cg03173807	cg01812045	cg01812045	cg03036592	cg15491247	cg21913897	cg02192974
cg18414618	cg05774229	cg01351327	cg02319782	cg06077079	cg16012162	cg26794227	cg01656955	cg09203312	cg08317883	cg00242627	cg06848073	cg01821161	cg01821161	cg03053579	cg15496956	cg22225207	cg02197293
cg09578113	cg23817893	cg17813310	cg09181104	cg10429608	cg22919863	cg21448927	cg18862767	cg25741594	cg12168357	cg16438688	cg15554005	cg01823161	cg01823161	cg03062252	cg15498134	cg22335802	cg02229382
cg04043150	cg23774988	cg16281322	cg20792256	cg07217951	cg11790074	cg23518532	cg22851420	cg07935669	cg12078929	cg03390245	cg17300723	cg01824466	cg01824466	cg03108139	cg15519786	cg22396632	cg02268750
cg15541630	cg01900413	cg03465652	cg00697486	cg12590600	cg25225483	cg09203312	cg18438793	cg08852641	cg19687457	cg18649438	cg06642219	cg01831771	cg01831771	cg03115558	cg15564619	cg22424284	cg02290684
cg06974175	cg00672147	cg02712545	cg02084553	cg18483289	cg27209993	cg25741594	cg23962483	cg26152038	cg01675241	cg00497172	cg26847748	cg01834027	cg01834027	cg03133868	cg15642329	cg22426139	cg02297021
cg20948486	cg09832244	cg26010879	cg06828335	cg03087372	cg13275724	cg07935669	cg16359657	cg07080653	cg01591152	cg01796075	cg03460245	cg01843189	cg01843189	cg03160883	cg15644634	cg22596861	cg02301319
cg07093389	cg25136495	cg24749311	cg22889448	cg07618979	cg09524508	cg08852641	cg02369542	cg15498134	cg08933615	cg04113693	cg14337655	cg01846824	cg01846824	cg03177551	cg15683497	cg22617819	cg02312175
cg01435442	cg19725903	cg03295251	cg09820244	cg22262702	cg17468773	cg26152038	cg16328007	cg21823605	cg09850969	cg24638326	cg18952546	cg01861019	cg01861019	cg03178798	cg15689180	cg22720392	cg02328332
cg01879039	cg00896347	cg22729730	cg09938164	cg11438986	cg05118587	cg07080653	cg19375537	cg07668671	cg15058557	cg06374307	cg24623694	cg01872122	cg01872122	cg03235290	cg15691596	cg22731215	cg02330501
cg05901543	cg09595479	cg07186032	cg09199250	cg07087859	cg13465852	cg15498134	cg18475643	cg06374610	cg09930046	cg00272446	cg02081302	cg01879039	cg01879039	cg03277560	cg15691862	cg22798223	cg02350974
cg12026749	cg14029489	cg25331919	cg27391093	cg22961457	cg07963741	cg21823605	cg11798658	cg18403970	cg10505902	cg14785609	cg09628707	cg01882539	cg01882539	cg03294458	cg15701170	cg22816091	cg02367696
cg21990316	cg24804179	cg06100639	cg05819296	cg13879523	cg09360974	cg07668671	cg15691862	cg21929464	cg13364410	cg00929523	cg19388739	cg01886855	cg01886855	cg03314029	cg15963463	cg23085167	cg02369542
cg09197279	cg15169829	cg02101876	cg08293528	cg10941566	cg18685071	cg06374610	cg11856897	cg16755214	cg10763483	cg15138125	cg03552804	cg01886988	cg01886988	cg03330485	cg15993652	cg23114616	cg02393606
cg26589785	cg26372400	cg09659734	cg10798173	cg08298757	cg21575706	cg18403970	cg02486904	cg11035122	cg10309886	cg26875665	cg03283990	cg01904619	cg01904619	cg03332469	cg16020346	cg23216745	cg02424539
cg19228034	cg10999429	cg18397882	cg17334970	cg03132166	cg10006252	cg21929464	cg22524657	cg04214573	cg24889441	cg21538190	cg01036779	cg01971160	cg01971160	cg03354992	cg16034168	cg23232056	cg02430645
cg13321259	cg07170824	cg25193885	cg01993576	cg19609502	cg08537751	cg16755214	cg25137711	cg07283816	cg02223351	cg11948252	cg14982585	cg01983373	cg01983373	cg03356778	cg16057915	cg23369564	cg02432280
cg01299997	cg05516489	cg13580834	cg20496061	cg10249506	cg23881458	cg11035122	cg16391955	cg26810767	cg19689800	cg03938015	cg25533387	cg01987925	cg01987925	cg03373646	cg16060740	cg23723105	cg02432860
cg17710804	cg17573720	cg00671386	cg09087087	cg06320150	cg09319822	cg04214573	cg01891252	cg24162781	cg19251161	cg21870884	cg18900959	cg02000318	cg02000318	cg03473127	cg16104263	cg23842796	cg02435495
cg01805732	cg02721000	cg22992279	cg03321553	cg05039475	cg04578010	cg07283816	cg00691240	cg16566191	cg01106881	cg07561547	cg16714933	cg02002551	cg02002551	cg03490331	cg16110541	cg24045378	cg02447462
cg26710209	cg07679948	cg24949191	cg13988014	cg10796805	cg12008034	cg26810767	cg02453146	cg21491308	cg10234069	cg21964551	cg13987792	cg02012974	cg02012974	cg03507241	cg16298867	cg24162579	cg02447879
cg27541454	cg10782923	cg18925094	cg16012162	cg13341668	cg25786273	cg24162781	cg23092823	cg16600501	cg03173807	cg27425612	cg02340853	cg02026160	cg02026160	cg03575512	cg16314291	cg24298696	cg02453146
cg24693053	cg06376520	cg20304290	cg22919863	cg17216759	cg02095334	cg16566191	cg05927190	cg24368865	cg06848073	cg23291161	cg07017242	cg02032558	cg02032558	cg03583111	cg16387254	cg24576260	cg02458062
cg12745160	cg09601505	cg17265693	cg11790074	cg15105326	cg06957310	cg21491308	cg17786642	cg07805064	cg15554005	cg25947945	cg10116181	cg02052915	cg02052915	cg03596280	cg16391955	cg24679453	cg02458554
cg24807850	cg18041884	cg20878925	cg25225483	cg25354926	cg17778211	cg16600501	cg00172603	cg18927604	cg17300723	cg09363587	cg01104208	cg02082342	cg02082342	cg03599357	cg16400794	cg24704476	cg02486209
cg13601650	cg10800464	cg03449398	cg27209993	cg07360076	cg26954695	cg24368865	cg19963589	cg18175606	cg06642219	cg09854088	cg10747758	cg02086195	cg02086195	cg03609088	cg16414143	cg24730892	cg02486904
cg18542495	cg08975323	cg09458272	cg13275724	cg03365190	cg08133629	cg07805064	cg11811705	cg16706324	cg26847748	cg04131431	cg02758987	cg02094042	cg02094042	cg03629151	cg16653138	cg24859236	cg02491234
cg17775765	cg08121760	cg25307915	cg09524508	cg11187796	cg17896463	cg18927604	cg02854331	cg07811054	cg03460245	cg21142038	cg18467922	cg02101876	cg02101876	cg03631455	cg16824301	cg24880818	cg02495620
cg03959186	cg01008854	cg21858516	cg17468773	cg00292701	cg16271663	cg18175606	cg00347677	cg03285617	cg14337655	cg12731349	cg18793886	cg02116942	cg02116942	cg03654299	cg17165158	cg24955895	cg02498280
cg04064631	cg10435123	cg17628867	cg05118587	cg00098144	cg03062587	cg16706324	cg24395801	cg02897974	cg18952546	cg23788856	cg07325827	cg02124383	cg02124383	cg03673671	cg17239558	cg25095697	cg02498311
cg05416911	cg09338032	cg08399308	cg13465852	cg14832317	cg26413900	cg07811054	cg21913319	cg09596131	cg24623694	cg00989853	cg07697465	cg02126477	cg02126477	cg03688699	cg17276021	cg25101405	cg02507889
cg26149682	cg09887059	cg19322509	cg07963741	cg12765028	cg09850150	cg03285617	cg09662411	cg20815643	cg02081302	cg00913949	cg04317927	cg02128417	cg02128417	cg03707183	cg17420036	cg25470758	cg02516456
cg24467337	cg14885748	cg13476635	cg09360974	cg17922359	cg24407942	cg02897974	cg20059151	cg16792888	cg09628707	cg25755575	cg26126367	cg02146032	cg02146032	cg03711485	cg17441401	cg25616787	cg02577108
cg01738406	cg22347212	cg17180237	cg18685071	cg18030960	cg06009267	cg09596131	cg21079113	cg21908129	cg19388739	cg22118524	cg24358047	cg02149446	cg02149446	cg03716999	cg17519449	cg25618439	cg02609692
cg24821307	cg27234864	cg16423186	cg21575706	cg02758628	cg16179720	cg20815643	cg07005055	cg01909856	cg03552804	cg24630419	cg11207353	cg02149509	cg02149509	cg03740167	cg17520909	cg25772827	cg02610600
cg00856580	cg00708598	cg27648238	cg10006252	cg13732582	cg00900226	cg16792888	cg03962691	cg03726525	cg06587797	cg07179669	cg08197797	cg02152128	cg02152128	cg03743720	cg17824277	cg25940827	cg02644491
cg10782923	cg18393747	cg25066665	cg03346706	cg06924976	cg22963777	cg21908129	cg22354782	cg13054881	cg03283990	cg13893543	cg08307867	cg02152631	cg02152631	cg03757552	cg17966560	cg26152427	cg02661079
cg22796958	cg06959340	cg13812927	cg08537751	cg04384626	cg24220031	cg01909856	cg21184174	cg20849025	cg01036779	cg01461641	cg21075784	cg02162534	cg02162534	cg03806095	cg18395189	cg26153096	cg02665031
cg26751094	cg16271600	cg13985688	cg23881458	cg27405791	cg13788625	cg03726525	cg04463636	cg14474293	cg14982585	cg09940756	cg04905635	cg02179652	cg02179652	cg03811319	cg18438793	cg26599630	cg02668843
cg14631910	cg00069242	cg09952232	cg09319822	cg23091159	cg19544510	cg13054881	cg08361238	cg06184325	cg25533387	cg04976319	cg22681709	cg02194789	cg02194789	cg03832522	cg18792022	cg26604625	cg02672220
cg06183123	cg04839289	cg12570716	cg04578010	cg06132727	cg07700837	cg20849025	cg08936785	cg03271650	cg18900959	cg05961374	cg23599973	cg02236650	cg02236650	cg03877420	cg18865112	cg26665891	cg02674870
cg17945560	cg15384598	cg06959596	cg12008034	cg01664108	cg16696035	cg14474293	cg07013552	cg13867630	cg00184732	cg27584828	cg10784866	cg02239968	cg02239968	cg03896611	cg18947360	cg26671246	cg02685896
cg03716999	cg05335975	cg00361146	cg25786273	cg16750953	cg05925291	cg06184325	cg01904642	cg11024728	cg16714933	cg11527988	cg14212038	cg02246190	cg02246190	cg03957481	cg19088856	cg26785743	cg02692964
cg20111980	cg07485357	cg20070618	cg02095334	cg11503297	cg14100184	cg03271650	cg15092368	cg21644334	cg13987792	cg12691488	cg14668821	cg02261771	cg02261771	cg03960072	cg19092396	cg26840068	cg02694489
cg02917246	cg16761581	cg26853061	cg06957310	cg15382538	cg00028507	cg13867630	cg25600478	cg16639691	cg02340853	cg27540865	cg08622648	cg02263813	cg02263813	cg03972665	cg19160754	cg26891645	cg02711647
cg14479567	cg08139247	cg06770429	cg17778211	cg06933574	cg15880501	cg11024728	cg06548512	cg17473656	cg07017242	cg06161697	cg20426729	cg02282631	cg02282631	cg03974889	cg19265480	cg26917828	cg02713669
cg02116942	cg18414618	cg13354523	cg26954695	cg25648267	cg00898111	cg21644334	cg01701555	cg15952370	cg10116181	cg06587797	cg17960556	cg02283643	cg02283643	cg03988936	cg19370684	cg27222162	cg02720925
cg20674701	cg26967100	cg18992153	cg08133629	cg11558654	cg09761846	cg16639691	cg11153057	cg03509193	cg01104208	cg04173397	cg25198485	cg02283931	cg02283931	cg03993743	cg19375537	cg27229529	cg02723395
cg11785425	cg01541645	cg12546695	cg17896463	cg01561869	cg09915984	cg17473656	cg09139923	cg15826426	cg10747758	cg08227227	cg00300637	cg02286091	cg02286091	cg03995122	cg19694770	cg27302190	cg02746340
cg00058009	cg16319578	cg11663667	cg16271663	cg26305817	cg08812796	cg15952370	cg11154559	cg24966902	cg00753994	cg05630272	cg00003900	cg02307239	cg02307239	cg03996195	cg19697382	cg27314669	cg02763290
cg09744420	cg12813394	cg24153003	cg03062587	cg22009488	cg02086046	cg03509193	cg18395189	cg10405075	cg02758987	cg23099319	cg07144689	cg02311193	cg02311193	cg03997176	cg19755069	cg27507254	cg02798576
cg01481690	cg25582488	cg04049008	cg26413900	cg19923650	cg11690666	cg15826426	cg16685662	cg10669129	cg18467922	cg13475995	cg00983437	cg02311725	cg02311725	cg04006061	cg19756430	cg27528222	cg02814525
cg09539739	cg06572093	cg02776315	cg09850150	cg25916711	cg07181395	cg24966902	cg12629448	cg01869360	cg18793886	cg14550145	cg19721221	cg02318139	cg02318139	cg04010586	cg19757631	cg00064531	cg02848072
cg13069815	cg23425316	cg09048500	cg24407942	cg01287088	cg10499172	cg14982276	cg10516701	cg07121693	cg07325827	cg22935192	cg13146484	cg02331025	cg02331025	cg04032226	cg19809453	cg00164941	cg02867079
cg22352078	cg14280533	cg11945167	cg06009267	cg21635265	cg20956906	cg10405075	cg13423770	cg16052325	cg07697465	cg03740167	cg18867390	cg02333730	cg02333730	cg04080041	cg19809791	cg00320539	cg02872767
cg26413174	cg06821999	cg24807169	cg16179720	cg13369325	cg01807649	cg10669129	cg03917423	cg13208333	cg19391515	cg15345206	cg23259001	cg02335642	cg02335642	cg04093645	cg19820919	cg00522231	cg02875487
cg02335642	cg01796166	cg03383434	cg04758387	cg15896157	cg19886655	cg01869360	cg21966075	cg18538961	cg04317927	cg26241806	cg23566468	cg02339592	cg02339592	cg04131431	cg19999567	cg00543073	cg02876276
cg25307778	cg24707486	cg03727202	cg00900226	cg01657574	cg23693738	cg07121693	cg00242627	cg12094104	cg26126367	cg00650361	cg08208133	cg02344527	cg02344527	cg04149039	cg20248421	cg00871215	cg02882968
cg00400964	cg09061632	cg22414525	cg22963777	cg16306115	cg13436110	cg16052325	cg18649438	cg23949611	cg24358047	cg20152309	cg05752118	cg02345747	cg02345747	cg04167595	cg20255817	cg01089914	cg02887623
cg09360974	cg15848561	cg26410635	cg24220031	cg07791578	cg11861097	cg25230235	cg08685714	cg14303972	cg11207353	cg24388762	cg18775702	cg02356993	cg02356993	cg04169021	cg20321153	cg01157046	cg02898915
cg15127656	cg18362509	cg13809660	cg13788625	cg10723962	cg11675225	cg13208333	cg01796075	cg08878744	cg08197797	cg08296390	cg06793728	cg02362103	cg02362103	cg04171235	cg20387569	cg01329509	cg02919936
cg09411999	cg16366843	cg11426317	cg19544510	cg21425842	cg17611193	cg18538961	cg04113693	cg23018063	cg08307867	cg09272748	cg10244525	cg02363677	cg02363677	cg04214566	cg20415053	cg01357713	cg02932167
cg22827250	cg13126530	cg04581293	cg07700837	cg09470274	cg22979807	cg12094104	cg06374307	cg00006397	cg21075784	cg11986813	cg18095544	cg02364236	cg02364236	cg04246864	cg20462561	cg01620164	cg02943604
cg08495374	cg01155039	cg07555787	cg16696035	cg08867464	cg10802927	cg23949611	cg20298273	cg11435943	cg04905635	cg08514530	cg26149739	cg02367316	cg02367316	cg04264908	cg20613432	cg01695225	cg02964396
cg11183072	cg01363714	cg24006505	cg05925291	cg14652056	cg04135110	cg14303972	cg00272446	cg11957848	cg22681709	cg26367439	cg18159934	cg02371119	cg02371119	cg04285652	cg20674490	cg01741971	cg02971581
cg06320828	cg26070319	cg11672390	cg14100184	cg16640496	cg10418357	cg08878744	cg14785609	cg03963843	cg23599973	cg23563014	cg26780915	cg02372820	cg02372820	cg04298953	cg20775044	cg02150767	cg02975081
cg02855983	cg17275781	cg07476923	cg00028507	cg20419110	cg23119049	cg23018063	cg00929523	cg15764067	cg10784866	cg18618334	cg04413089	cg02384857	cg02384857	cg04317962	cg20849957	cg02756915	cg02992224
cg03453744	cg20965743	cg16167240	cg15880501	cg00142670	cg16044109	cg00006397	cg15138125	cg10414946	cg14212038	cg00499822	cg13219190	cg02401556	cg02401556	cg04327181	cg20932440	cg02809028	cg02996397
cg19628497	cg16654595	cg27018070	cg00898111	cg01614746	cg06819298	cg11435943	cg26875665	cg09457527	cg14668821	cg11267527	cg10471944	cg02412346	cg02412346	cg04337944	cg20942867	cg03189593	cg02999431
cg17642941	cg15447787	cg14604777	cg09761846	cg09570682	cg03008515	cg11957848	cg21538190	cg21196597	cg11193419	cg01464748	cg26482626	cg02439266	cg02439266	cg04359915	cg20996124	cg03405781	cg03001333
cg00490976	cg02228815	cg13844049	cg09915984	cg09322259	cg07147475	cg03963843	cg16120709	cg10832281	cg08622648	cg26117265	cg14441491	cg02452944	cg02452944	cg04369341	cg21109485	cg03484267	cg03004350
cg04714110	cg10316525	cg12179353	cg08812796	cg23244910	cg18988110	cg15764067	cg11948252	cg16924753	cg20426729	cg12872560	cg01333333	cg02462868	cg02462868	cg04374711	cg21147983	cg03532030	cg03008525
cg15265222	cg20079298	cg17319576	cg02086046	cg09187505	cg27325215	cg10414946	cg03938015	cg24532083	cg17960556	cg26930408	cg23114183	cg02469838	cg02469838	cg04384626	cg21184174	cg03579107	cg03018796
cg01351327	cg03177551	cg13221767	cg11690666	cg01047555	cg17355191	cg09457527	cg18786479	cg10488012	cg10439896	cg10423771	cg09163021	cg02474542	cg02474542	cg04407470	cg21273275	cg04060904	cg03020208
cg17813310	cg01454487	cg19802929	cg00184452	cg14848685	cg18397882	cg22459924	cg00413849	cg20299573	cg25198485	cg04425920	cg08454334	cg02483271	cg02483271	cg04436255	cg21297493	cg04109781	cg03036592
cg16281322	cg02723856	cg00065302	cg07181395	cg17520539	cg03602500	cg21196597	cg06644124	cg01566155	cg00300637	cg14156751	cg22804000	cg02484210	cg02484210	cg04462627	cg21391741	cg04156729	cg03062564
cg03465652	cg11324957	cg14346046	cg10499172	cg12061236	cg12004641	cg10832281	cg10095226	cg27160171	cg00003900	cg05184377	cg19908188	cg02488338	cg02488338	cg04470072	cg21409829	cg04181013	cg03070989
cg02712545	cg09481404	cg01861019	cg20956906	cg00759420	cg26280179	cg16924753	cg21964551	cg12365177	cg07144689	cg20560600	cg18936040	cg02494572	cg02494572	cg04485799	cg21472468	cg04513038	cg03078363
cg20174636	cg22502206	cg01228941	cg01807649	cg02746340	cg15554126	cg24532083	cg27425612	cg20047055	cg20306032	cg04734286	cg03189075	cg02494703	cg02494703	cg04495336	cg21475270	cg04683068	cg03087372
cg26010879	cg00337662	cg16520038	cg19886655	cg03670369	cg07217499	cg10488012	cg23291161	cg18895336	cg00983437	cg14336737	cg04890560	cg02499139	cg02499139	cg04515001	cg21538190	cg04874782	cg03098159
cg14462779	cg16611654	cg03965648	cg23693738	cg23190268	cg22361816	cg20299573	cg25947945	cg25793597	cg19721221	cg22579265	cg14759482	cg02502361	cg02502361	cg04552206	cg21644334	cg05357338	cg03107987
cg22352818	cg12002303	cg10708898	cg13436110	cg18892244	cg18182844	cg23466623	cg21577233	cg23272880	cg13146484	cg01297808	cg10526478	cg02509086	cg02509086	cg04553690	cg21679391	cg05414442	cg03108139
cg24749311	cg24578679	cg19730691	cg11861097	cg09533868	cg04172049	cg01566155	cg12468255	cg09512973	cg18867390	cg14093363	cg13944397	cg02514318	cg02514318	cg04568492	cg21851672	cg05421799	cg03126574
cg03295251	cg26431163	cg21092373	cg11675225	cg12081027	cg13455829	cg27160171	cg09363587	cg23117727	cg23259001	cg15019541	cg16762794	cg02553516	cg02553516	cg04583232	cg21873275	cg05996160	cg03126579
cg26140749	cg10295858	cg00905524	cg17611193	cg08883853	cg17419461	cg12365177	cg09854088	cg05553829	cg23566468	cg15430659	cg00729370	cg02555243	cg02555243	cg04658543	cg21913897	cg06531129	cg03127558
cg22729730	cg09991470	cg06846010	cg22979807	cg18090004	cg20316549	cg20047055	cg04131431	cg25630514	cg08208133	cg23536629	cg03350326	cg02556042	cg02556042	cg04663790	cg22225207	cg07327335	cg03128167
cg07186032	cg00675160	cg05654096	cg10802927	cg03235290	cg15806880	cg18895336	cg21142038	cg24366241	cg05752118	cg15338327	cg00501886	cg02567839	cg02567839	cg04707519	cg22335802	cg07591442	cg03128635
cg25331919	cg10863145	cg26954695	cg04135110	cg04082769	cg16526047	cg25793597	cg12731349	cg15559714	cg18775702	cg24331598	cg23085281	cg02570079	cg02570079	cg04726439	cg22396632	cg08063111	cg03131598
cg06100639	cg09229918	cg14691529	cg10418357	cg18724521	cg16805884	cg23272880	cg23788856	cg05801639	cg06793728	cg25452067	cg00375999	cg02570527	cg02570527	cg04731544	cg22424284	cg08217910	cg03133198
cg04837923	cg11220950	cg04263163	cg23119049	cg05279229	cg10962223	cg09512973	cg02491234	cg14521546	cg10244525	cg26075184	cg12098156	cg02571636	cg02571636	cg04775710	cg22426139	cg08481873	cg03133876
cg22159528	cg01137955	cg24907011	cg16044109	cg22112000	cg23942508	cg23117727	cg01720945	cg19811148	cg18095544	cg13544333	cg23318764	cg02572463	cg02572463	cg04779720	cg22524657	cg08573315	cg03136323
cg11756095	cg05107535	cg26294037	cg06819298	cg22321267	cg08753951	cg05553829	cg08249619	cg25347615	cg26149739	cg21781988	cg12175905	cg02575448	cg02575448	cg04819760	cg22596861	cg08729434	cg03142364
cg10863145	cg04946910	cg04156219	cg11236550	cg01687558	cg03985801	cg25630514	cg06419732	cg17033684	cg18159934	cg23319285	cg20978193	cg02576938	cg02576938	cg04833050	cg22617819	cg08879111	cg03155999
cg02101876	cg08029969	cg27131955	cg03008515	cg02524946	cg10316357	cg24366241	cg14084826	cg11958234	cg26780915	cg03036592	cg15275309	cg02577046	cg02577046	cg04837923	cg22720392	cg09283548	cg03167954
cg09659734	cg09112081	cg00085732	cg07147475	cg25377206	cg18089000	cg15559714	cg18328206	cg15432135	cg04413089	cg04972745	cg00310588	cg02577433	cg02577433	cg04839289	cg22731215	cg10160614	cg03180953
cg11411203	cg20065768	cg21306329	cg18988110	cg26733975	cg01597373	cg05801639	cg00060715	cg01858157	cg00514284	cg02798576	cg20639885	cg02580250	cg02580250	cg04861904	cg22798223	cg10173475	cg03186004
cg18397882	cg04374711	cg17233896	cg27325215	cg26596975	cg00629088	cg14521546	cg25410739	cg02823066	cg13219190	cg04190875	cg04914832	cg02582203	cg02582203	cg04874129	cg22816091	cg10612096	cg03186851
cg25193885	cg06617961	cg17467243	cg17355191	cg20883831	cg23206745	cg19811148	cg13893543	cg20103311	cg10471944	cg22735222	cg02160738	cg02582963	cg02582963	cg04897683	cg22851420	cg11419111	cg03193168
cg13580834	cg10967191	cg21418534	cg18397882	cg27435498	cg24547885	cg25347615	cg15825731	cg08494843	cg26482626	cg10342899	cg11697861	cg02591356	cg02591356	cg04932340	cg23085167	cg11970982	cg03200676
cg20965743	cg09480047	cg10595952	cg03602500	cg25872281	cg14030728	cg17033684	cg06939851	cg27409910	cg14441491	cg17333042	cg01905478	cg02598872	cg02598872	cg04946910	cg23114616	cg12033187	cg03206445
cg00671386	cg08825645	cg24703533	cg13994338	cg25302888	cg15683497	cg11958234	cg18321138	cg16526673	cg01333333	cg00741609	cg12094029	cg02603251	cg02603251	cg04961235	cg23216745	cg12815916	cg03234839
cg22992279	cg05071046	cg26495303	cg12004641	cg03687379	cg21650193	cg15432135	cg05961374	cg18311498	cg23114183	cg14861089	cg23731826	cg02617560	cg02617560	cg04961582	cg23232056	cg13220917	cg03239925
cg09829382	cg05581701	cg02261771	cg05711235	cg07078452	cg13770461	cg01858157	cg04140596	cg16863052	cg09163021	cg01175020	cg23262325	cg02628561	cg02628561	cg04972745	cg23291161	cg13686059	cg03247892
cg24949191	cg00916884	cg15864074	cg26280179	cg07969676	cg16314543	cg00086493	cg20462561	cg08916154	cg03107987	cg04552206	cg17122437	cg02628823	cg02628823	cg04999026	cg23369564	cg13718369	cg03254465
cg18925094	cg02160530	cg15262728	cg15554126	cg03348397	cg14557690	cg02823066	cg23012917	cg06224510	cg08454334	cg06382559	cg12342742	cg02635932	cg02635932	cg05000331	cg23666378	cg13885205	cg03276489
cg09896346	cg04436255	cg01332342	cg07217499	cg05711235	cg07812240	cg20103311	cg12908399	cg13753460	cg22804000	cg14383658	cg08621454	cg02639608	cg02639608	cg05031016	cg23723105	cg14057952	cg03287692
cg07921384	cg09137696	cg19865375	cg22361816	cg19424531	cg27614309	cg08494843	cg16368763	cg03875235	cg19908188	cg05482942	cg21449463	cg02642822	cg02642822	cg05039475	cg23842796	cg14242532	cg03291396
cg22891191	cg01110759	cg11137578	cg18182844	cg00054210	cg27455606	cg27409910	cg11527988	cg23374863	cg18936040	cg02167020	cg14413165	cg02674639	cg02674639	cg05052324	cg23931819	cg14424582	cg03300787
cg13909582	cg18438944	cg26551026	cg04172049	cg02469095	cg02277850	cg16526673	cg12864185	cg01896130	cg03189075	cg10420161	cg00153395	cg02680669	cg02680669	cg05057910	cg24045378	cg14585167	cg03313364
cg20304290	cg02898915	cg08207895	cg13455829	cg14548272	cg00472758	cg18311498	cg12691488	cg09997530	cg04890560	cg00961866	cg16708938	cg02697527	cg02697527	cg05071046	cg24153044	cg14652717	cg03314604
cg17265693	cg04462627	cg12787836	cg17419461	cg26140749	cg23019935	cg16863052	cg27540865	cg11180921	cg14759482	cg26701408	cg18902541	cg02701080	cg02701080	cg05079049	cg24162579	cg14700679	cg03336500
cg20878925	cg08968636	cg17334970	cg20316549	cg22082046	cg18854424	cg05550339	cg06587797	cg12952132	cg10526478	cg19455840	cg17095737	cg02712545	cg02712545	cg05110178	cg24298696	cg14853981	cg03345120
cg25351606	cg01251360	cg04947764	cg15806880	cg14604066	cg09513469	cg08916154	cg04173397	cg26305756	cg13944397	cg11042214	cg12825773	cg02713760	cg02713760	cg05120987	cg24361162	cg14927745	cg03346706
cg03449398	cg02026449	cg20424531	cg16526047	cg13994338	cg08604523	cg06224510	cg08227227	cg25720825	cg23328109	cg24767540	cg14504497	cg02739593	cg02739593	cg05135644	cg24576260	cg15121420	cg03351148
cg09458272	cg09422450	cg09013975	cg16805884	cg11707310	cg23841470	cg13753460	cg05630272	cg11264635	cg16762794	cg12646649	cg22057680	cg02752529	cg02752529	cg05136263	cg24630419	cg15160709	cg03356778
cg25307915	cg04317962	cg00504902	cg10962223	cg01688536	cg22489883	cg03875235	cg23099319	cg13287979	cg00729370	cg15268691	cg03140557	cg02753187	cg02753187	cg05142520	cg24679453	cg16781264	cg03365190
cg13445593	cg05000331	cg01679516	cg03365190	cg05465955	cg14467690	cg23374863	cg20886541	cg22830507	cg03350326	cg03053579	cg11626007	cg02764346	cg02764346	cg05144345	cg24704476	cg17414101	cg03394722
cg21858516	cg16713262	cg16260700	cg23942508	cg15672768	cg08424491	cg01896130	cg14681115	cg21580421	cg00501886	cg19547319	cg09069290	cg02766173	cg02766173	cg05237485	cg24730892	cg18549688	cg03401997
cg18963509	cg05120987	cg27434149	cg08753951	cg04138112	cg00328740	cg09997530	cg13475995	cg01108697	cg23085281	cg07050616	cg25356697	cg02775804	cg02775804	cg05237641	cg24859236	cg18857655	cg03417559
cg17628867	cg03629151	cg09832245	cg03985801	cg25950325	cg00335124	cg11180921	cg14550145	cg23388392	cg00375999	cg26702958	cg13603142	cg02776315	cg02776315	cg05255095	cg24880818	cg19201770	cg03422895
cg08399308	cg00624737	cg22531668	cg10316357	cg27026045	cg04453594	cg12952132	cg22935192	cg25451456	cg12098156	cg06520675	cg05360847	cg02778237	cg02778237	cg05270938	cg24955895	cg19205847	cg03432598
cg19322509	cg07748217	cg05337441	cg18089000	cg26319015	cg26173773	cg26305756	cg25233302	cg04692023	cg23318764	cg02367696	cg11175836	cg02794892	cg02794892	cg05272349	cg25020286	cg19217130	cg03434624
cg13476635	cg00346320	cg09664186	cg01597373	cg22617898	cg16072814	cg25720825	cg15345206	cg02957799	cg12175905	cg13112154	cg03793951	cg02796568	cg02796568	cg05287314	cg25095697	cg19412900	cg03437318
cg17180237	cg07215504	cg16662821	cg00629088	cg13670288	cg13468214	cg11264635	cg02803914	cg05729745	cg05691383	cg07201017	cg07007986	cg02806733	cg02806733	cg05304622	cg25101405	cg19416417	cg03453333
cg16423186	cg03035213	cg09816018	cg23206745	cg03515246	cg24338341	cg13287979	cg00650361	cg03595881	cg20978193	cg19135362	cg06385000	cg02840025	cg02840025	cg05324194	cg25143235	cg19426955	cg03476000
cg27648238	cg10235453	cg02128417	cg24547885	cg06802641	cg26434376	cg22830507	cg24388762	cg26502852	cg15275309	cg25209842	cg10084554	cg02844545	cg02844545	cg05335975	cg25276694	cg19493446	cg03490331
cg25066665	cg04996089	cg27287745	cg14030728	cg27616039	cg27210390	cg21580421	cg24368902	cg21529807	cg00310588	cg06169131	cg07511098	cg02845063	cg02845063	cg05347898	cg25470758	cg19654061	cg03501953
cg13812927	cg07716131	cg07687172	cg15683497	cg13456654	cg14549869	cg01108697	cg11200635	cg05345160	cg20639885	cg26089160	cg06576742	cg02846841	cg02846841	cg05353133	cg25616787	cg19789336	cg03522837
cg03757552	cg25599198	cg03100639	cg21650193	cg13444964	cg03114057	cg23388392	cg06559368	cg09731113	cg23601515	cg24770596	cg16063716	cg02855983	cg02855983	cg05380821	cg25618439	cg19921085	cg03529908
cg13985688	cg18736141	cg23038074	cg13770461	cg07537147	cg12216435	cg25451456	cg06861892	cg23527468	cg04914832	cg09599130	cg24121733	cg02869486	cg02869486	cg05387167	cg25772827	cg20371266	cg03571320
cg09952232	cg00072720	cg07928642	cg16314543	cg13532854	cg23057567	cg04692023	cg26367439	cg21508639	cg22489878	cg01981762	cg13942695	cg02873421	cg02873421	cg05452406	cg25882256	cg20679626	cg03575512
cg26509691	cg12805420	cg20632573	cg14557690	cg05198900	cg09346547	cg02957799	cg23563014	cg06392753	cg02160738	cg16669339	cg18813867	cg02876258	cg02876258	cg05471297	cg25940827	cg20701531	cg03582285
cg12570716	cg11941546	cg26994526	cg07812240	cg14126020	cg01902355	cg05729745	cg18618334	cg15402627	cg11697861	cg23220343	cg25819424	cg02886477	cg02886477	cg05476956	cg25947945	cg21486510	cg03587843
cg00158122	cg18612589	cg07431286	cg27614309	cg17083506	cg26896499	cg03595881	cg00499822	cg25126021	cg01905478	cg15398400	cg00547318	cg02893231	cg02893231	cg05482942	cg26152427	cg21510194	cg03587907
cg06959596	cg26248155	cg08376583	cg27455606	cg04707519	cg11436767	cg26502852	cg11267527	cg07089660	cg12094029	cg07945733	cg16315980	cg02893453	cg02893453	cg05499178	cg26153096	cg21619653	cg03593189
cg00361146	cg25718402	cg17463287	cg02277850	cg00303183	cg03253556	cg21529807	cg01464748	cg20576955	cg23731826	cg07621046	cg25663603	cg02895156	cg02895156	cg05516489	cg26599630	cg22058452	cg03594868
cg20070618	cg02505918	cg24112692	cg21226491		cg00950244	cg05345160	cg07041470	cg11353792	cg23262325	cg16656895	cg14724590	cg02897230	cg02897230	cg05542338	cg26604625	cg22365240	cg03604322
cg12213062	cg23280506	cg06106484	cg00472758		cg10585321	cg09731113	cg25344503	cg05772125	cg17122437	cg20348858	cg24525967	cg02897989	cg02897989	cg05557449	cg26665891	cg22595460	cg03609088
cg17515966	cg11343211	cg14428166	cg23019935		cg26681687	cg23527468	cg02394955	cg11750883	cg12342742	cg12787323	cg24987622	cg02902637	cg02902637	cg05581701	cg26671246	cg22860195	cg03615269
cg26853061	cg18686527	cg07316846	cg18854424		cg12145783	cg21508639	cg08389347	cg16175792	cg08621454	cg10280347	cg21567649	cg02904657	cg02904657	cg05614735	cg26785743	cg23404877	cg03620853
cg14383658	cg02530437	cg18464137	cg09513469		cg18014109	cg06392753	cg26117265	cg06908401	cg21449463	cg05399434	cg21967545	cg02926160	cg02926160	cg05618880	cg26840068	cg23482427	cg03632935
cg06770429	cg14692377	cg26550214	cg08604523		cg14043774	cg15402627	cg12872560	cg17383272	cg14413165	cg24202772	cg03338933	cg02928644	cg02928644	cg05639522	cg26891645	cg23499749	cg03654299
cg08968636	cg22894896	cg07153724	cg23841470		cg21027517	cg25126021	cg26930408	cg19521693	cg00153395	cg16197717	cg09246948	cg02947862	cg02947862	cg05697849	cg26917828	cg23522611	cg03661458
cg13354523	cg22533683	cg23457901	cg22489883		cg27504738	cg07089660	cg00981795	cg10462961	cg16708938	cg09619146	cg07460717	cg02958915	cg02958915	cg05700339	cg27222162	cg23556108	cg03662064
cg18992153	cg04169021	cg21375869	cg01664108		cg02867305	cg20576955	cg14156751	cg19611002	cg18902541	cg09690597	cg14017402	cg02971322	cg02971322	cg05711235	cg27229529	cg23684855	cg03677126
cg12546695	cg25605545	cg23881458	cg14467690		cg02745237	cg11353792	cg05184377	cg05055833	cg17095737	cg16889427	cg00734904	cg02975667	cg02975667	cg05735180	cg27302190	cg24162965	cg03681481
cg11663667	cg15291243	cg13702421	cg08424491		cg03905247	cg05772125	cg26333224	cg04742334	cg12825773	cg16257029	cg22234135	cg02998333	cg02998333	cg05764839	cg27314669	cg24983383	cg03687379
cg24153003	cg02633371	cg12208899	cg00328740		cg18452449	cg11750883	cg20560600	cg20870559	cg14504497	cg14644418	cg20744353	cg03012544	cg03012544	cg05774229	cg27425612	cg25039051	cg03748603
cg04049008	cg06490225	cg00543976	cg00335124		cg27442613	cg16175792	cg22900360	cg03431738	cg22057680	cg18462381	cg25461300	cg03020554	cg03020554	cg05799507	cg27507254	cg25815024	cg03757552
cg00916884	cg02435495	cg27248029	cg04453594		cg16670307	cg06908401	cg06967828	cg09863066	cg03140557	cg05649708	cg15414034	cg03024537	cg03024537	cg05835982	cg27528222	cg26378982	cg03811319
cg07170824	cg05110178	cg02591356	cg26173773		cg08038402	cg17383272	cg19731268	cg09033333	cg11626007	cg06013060	cg00369194	cg03028337	cg03028337	cg05845376	cg27537203	cg26391832	cg03829194
cg02776315	cg11862993	cg18303477	cg16072814		cg19736098	cg19521693	cg01839993	cg15704872	cg09069290	cg10053339	cg24065991	cg03032497	cg03032497	cg05849324	cg27540865	cg26471497	cg03833141
cg09048500	cg04487205	cg10708189	cg27541454		cg08665844	cg10462961	cg10592592	cg14220224	cg25356697	cg23471067	cg00788760	cg03040165	cg03040165	cg05862356	cg00064531	cg26480289	cg03872339
cg06419732	cg11961138	cg11164506	cg26513576		cg10596768	cg19611002	cg20897136	cg19757573	cg13603142	cg19478951	cg01967580	cg03051116	cg03051116	cg05886546	cg00164941	cg26847438	cg03882914
cg11945167	cg05614735	cg16808587	cg13468214		cg09956037	cg05055833	cg04734286	cg09879334	cg05360847	cg13365591	cg03078972	cg03060468	cg03060468	cg05888175	cg00320539	cg27050057	cg03912774
cg24807169	cg05886546	cg25918947	cg24338341		cg12178900	cg04742334	cg16716883	cg13930596	cg11175836	cg03872339	cg23228779	cg03066050	cg03066050	cg05940231	cg00522231	cg00375819	cg03916694
cg03383434	cg02441618	cg01562356	cg19389372		cg13300939	cg20870559	cg14336737	cg14167858	cg03793951	cg24693061	cg17516572	cg03079395	cg03079395	cg05977002	cg00543073	cg01079515	cg03917423
cg03727202	cg00620733	cg00014112	cg26434376		cg01309081	cg03431738	cg06516328	cg26063643	cg07007986	cg17805624	cg06964876	cg03079733	cg03079733	cg06033387	cg00871215	cg01520402	cg03930313
cg22414525	cg24847636	cg19704288	cg27210390		cg21078322	cg09863066	cg14896134	cg08386867	cg06385000	cg14320530	cg08329931	cg03085785	cg03085785	cg06071058	cg01089914	cg02504211	cg03938015
cg26410635	cg17842670	cg07420232	cg14549869		cg01293723	cg09033333	cg14093363	cg25028404	cg10084554	cg08284926	cg02679336	cg03090940	cg03090940	cg06100227	cg01157046	cg03477080	cg03957481
cg13809660	cg23008871	cg00208967	cg03114057		cg03362871	cg15704872	cg10705379	cg19143170	cg07511098	cg18740429	cg20673919	cg03102494	cg03102494	cg06100807	cg01329509	cg03644703	cg03962522
cg11426317	cg09065876	cg08317252	cg12216435		cg26363039	cg14220224	cg06679087	cg02397205	cg06576742	cg00995253	cg15442567	cg03108114	cg03108114	cg06109894	cg01357713	cg04412755	cg03975755
cg04581293	cg16913064	cg03771939	cg23057567		cg19767052	cg19757573	cg15019541	cg10782703	cg16063716	cg25985263	cg13465852	cg03123370	cg03123370	cg06159394	cg01381109	cg05144642	cg03993743
cg08971771	cg02508651	cg13757640	cg03687379		cg03590328	cg09879334	cg15430659	cg23480341	cg24121733	cg00033834	cg14554244	cg03127563	cg03127563	cg06179765	cg01414185	cg05383958	cg04017518
cg17940013	cg17233506	cg11220161	cg09346547		cg05304361	cg13930596	cg25452067	cg06113001	cg13942695	cg11716380	cg01534765	cg03129884	cg03129884	cg06183338	cg01620164	cg05776704	cg04030486
cg07555787	cg26687072	cg04567738	cg01902355		cg12172531	cg14167858	cg26075184	cg16532262	cg18813867	cg11464895	cg08855671	cg03144922	cg03144922	cg06218338	cg01695225	cg06222184	cg04048250
cg24006505	cg22005990	cg08182501	cg26896499		cg20379919	cg26063643	cg13544333	cg25915512	cg12605157	cg00646347	cg02693910	cg03147503	cg03147503	cg06248560	cg01741971	cg06804344	cg04072597
cg11672390	cg25365260	cg12609526	cg11436767		cg01579784	cg08386867	cg21781988	cg16869647	cg25819424	cg00162806	cg15691199	cg03159396	cg03159396	cg06260709	cg02001099	cg06805551	cg04079760
cg07476923	cg23634124	cg21116900	cg03253556		cg07717704	cg25028404	cg23319285	cg16709433	cg00547318	cg19875532	cg02888166	cg03171465	cg03171465	cg06303238	cg02150767	cg06820545	cg04082769
cg16167240	cg08971771	cg20076659	cg00950244		cg17467243	cg19143170	cg03036592	cg18221897	cg05682333	cg26418881	cg02926160	cg03192897	cg03192897	cg06351537	cg02290684	cg07276534	cg04085822
cg01541867	cg22571038	cg02331025	cg05292986		cg13403259	cg02397205	cg04972745	cg03575556	cg21990316	cg24803261	cg10342663	cg03207536	cg03207536	cg06365303	cg02301319	cg07359806	cg04102325
cg27018070	cg24499524	cg05053440	cg19963589		cg25418200	cg10782703	cg10377903	cg04444104	cg09404131	cg07314988	cg14032667	cg03211192	cg03211192	cg06374766	cg02711647	cg07852840	cg04123357
cg14604777	cg08058156	cg01599925	cg10585321		cg24629898	cg23480341	cg04190875	cg15718663	cg16315980	cg24440302	cg18190847	cg03232620	cg03232620	cg06376520	cg02713669	cg08162476	cg04131153
cg13844049	cg21158087	cg25647784	cg26681687		cg21375869	cg06113001	cg22735222	cg20198768	cg23503101	cg18351999	cg25121589	cg03233918	cg03233918	cg06382559	cg02756915	cg08371086	cg04131431
cg12179353	cg08589077	cg03670393	cg12145783		cg23082877	cg16532262	cg13424029	cg17566325	cg25663603	cg23501406	cg26571739	cg03242698	cg03242698	cg06385087	cg02809028	cg08929133	cg04134845
cg17319576	cg14689219	cg00000165	cg06077079		cg20902817	cg25915512	cg15903032	cg21080533	cg14724590	cg15861585	cg27222736	cg03245734	cg03245734	cg06410163	cg03128635	cg09562655	cg04137171
cg13221767	cg22675937	cg20557778	cg18014109		cg01989521	cg16869647	cg23615741	cg18009574	cg24525967	cg04993130	cg12570032	cg03252770	cg03252770	cg06490225	cg03189593	cg10658438	cg04158589
cg19802929	cg10606834	cg09970967	cg14043774		cg14511923	cg16709433	cg22633840	cg00011513	cg24987622	cg02516456	cg03730474	cg03255953	cg03255953	cg06572093	cg03405781	cg10988124	cg04164838
cg00065302	cg14823851	cg25450033	cg21027517		cg09457527	cg18221897	cg07706844	cg01875106	cg21567649	cg04433805	cg18449991	cg03265671	cg03265671	cg06575035	cg03484267	cg11158819	cg04167595
cg09601505	cg14445366	cg23622353	cg27504738		cg04845060	cg03575556	cg24948792	cg16365807	cg11642250	cg22685816	cg20513842	cg03287111	cg03287111	cg06597652	cg03532030	cg11418681	cg04171235
cg14346046	cg07093389	cg18538961	cg25312970		cg05116382	cg04444104	cg23534216	cg26043460	cg21967545	cg05997730	cg17532112	cg03290530	cg03290530	cg06617961	cg03579107	cg11612799	cg04173397
cg22720790	cg21706229	cg15300753	cg02867305		cg01256521	cg15718663	cg11721913	cg00332882	cg03338933	cg24404533	cg06901759	cg03295251	cg03295251	cg06626847	cg04060904	cg11733272	cg04190875
cg04775710	cg17228232	cg11854659	cg02745237		cg04900877	cg20198768	cg17282904	cg07437546	cg09246948	cg22117723	cg10375954	cg03325931	cg03325931	cg06645033	cg04109781	cg12178431	cg04195425
cg01861019	cg03178798	cg07170183	cg03905247		cg26795312	cg17566325	cg00741609	cg08679238	cg07460717	cg13478001	cg27075419	cg03329019	cg03329019	cg06647751	cg04156729	cg12262069	cg04199609
cg01228941	cg12395205	cg16127573	cg18452449		cg14890224	cg21080533	cg14861089	cg11863717	cg14017402	cg05002305	cg22324393	cg03335246	cg03335246	cg06655810	cg04181013	cg12350196	cg04213900
cg16520038	cg17991823	cg25745642	cg27442613		cg20103311	cg18009574	cg01175020	cg12847125	cg00734904	cg01097384	cg15482082	cg03345116	cg03345116	cg06671706	cg04513038	cg13070763	cg04227077
cg03965648	cg07204280	cg09486093	cg16670307		cg13615516	cg13937462	cg14383658	cg17128767	cg22234135	cg07050626	cg24313249	cg03345448	cg03345448	cg06681768	cg04683068	cg13153394	cg04244857
cg10632209	cg16727201	cg26242531	cg08038402		cg24531396	cg00011513	cg05482942	cg14299455	cg20744353	cg21529477	cg19688222	cg03354508	cg03354508	cg06704518	cg04874782	cg13905238	cg04250451
cg25756406	cg05700339	cg05988291	cg19736098		cg26247795	cg01875106	cg02167020	cg21023001	cg25461300	cg16903735	cg13008492	cg03362215	cg03362215	cg06740600	cg05099493	cg15038286	cg04288049
cg10708898	cg00590620	cg00049440	cg08665844		cg19404567	cg16365807	cg10420161	cg03155027	cg15414034	cg13247673	cg17509612	cg03387346	cg03387346	cg06742077	cg05137450	cg15124820	cg04289385
cg06757405	cg07307078	cg17932598	cg10596768		cg21082644	cg26043460	cg16130857	cg13882486	cg22935192	cg26337010	cg21149983	cg03400060	cg03400060	cg06756211	cg05357338	cg15287092	cg04289820
cg19730691	cg03507241	cg06828335	cg09956037		cg13606255	cg00332882	cg00961866	cg09175338	cg00369194	cg03128167	cg08824344	cg03414202	cg03414202	cg06757405	cg05414442	cg15296766	cg04304705
cg23115387	cg24682036	cg02684548	cg12178900		cg24074448	cg07437546	cg26701408	cg14427243	cg24065991	cg21134737	cg22779896	cg03416812	cg03416812	cg06792417	cg05421799	cg15868235	cg04305764
cg21092373	cg21357291	cg23150604	cg13300939		cg08568649	cg08679238	cg19455840	cg11975608	cg00788760	cg09430223	cg08830157	cg03437887	cg03437887	cg06821999	cg05980673	cg16034541	cg04334235
cg16179125	cg11966450	cg17815933	cg01309081		cg10692636	cg11863717	cg11042214	cg26787915	cg01967580	cg16915653	cg07811421	cg03442467	cg03442467	cg06842071	cg05996160	cg16795455	cg04348419
cg00905524	cg27445005	cg18177275	cg21078322		cg24457158	cg12847125	cg19547319	cg18811318	cg02516456	cg12764221	cg16066544	cg03449398	cg03449398	cg06849504	cg06531129	cg17151621	cg04368058
cg06846010	cg03609088	cg17652291	cg01293723		cg07135647	cg17128767	cg14374861	cg08775629	cg03078972	cg08994045	cg08776942	cg03453744	cg03453744	cg06862374	cg07327335	cg17206748	cg04369341
cg24593272	cg07858908	cg12201779	cg03362871		cg26921250	cg14299455	cg05569909	cg06941630	cg23228779	cg03811319	cg06524120	cg03454250	cg03454250	cg06882591	cg07548495	cg17572056	cg04374006
cg05654096	cg08617160	cg16998223	cg26363039		cg23538064	cg21023001	cg07050616	cg01919701	cg17516572	cg03757552	cg20163959	cg03461784	cg03461784	cg06893273	cg07591442	cg18099408	cg04374711
cg08292024	cg25264268	cg03899412	cg01137955		cg04850017	cg03155027	cg26702958	cg08448547	cg06964876	cg18899569	cg23475618	cg03465652	cg03465652	cg06894334	cg08063111	cg18163092	cg04380519
cg14823851	cg17735531	cg26225496	cg19767052		cg27582124	cg13882486	cg06520675	cg10081621	cg08329931	cg18156486	cg12060301	cg03477080	cg03477080	cg06936155	cg08217910	cg18172135	cg04391754
cg26954695	cg06597652	cg19959677	cg03590328		cg14170840	cg09175338	cg02367696	cg24728698	cg02679336	cg01094564	cg16340136	cg03486986	cg03486986	cg06958563	cg08481873	cg19108881	cg04398526
cg12501142	cg26580869	cg07883869	cg05304361		cg11421956	cg14427243	cg13112154	cg00054741	cg20673919	cg09969989	cg03481509	cg03509329	cg03509329	cg06959340	cg08573315	cg19149264	cg04424544
cg14691529	cg18116971	cg23737062	cg12034488		cg22152492	cg11975608	cg07201017	cg18557891	cg15442567	cg27443416	cg14402406	cg03510435	cg03510435	cg06965803	cg08729434	cg19827650	cg04433805
cg04263163	cg19904122	cg20229496	cg12172531		cg08133584	cg26787915	cg01204210	cg16087679	cg13465852	cg07625131	cg21901156	cg03531247	cg03531247	cg06970461	cg08879111	cg19983801	cg04436255
cg24907011	cg09829382	cg03335246	cg20379919		cg26229361	cg18811318	cg19135362	cg08343834	cg14554244	cg11762839	cg19859193	cg03551401	cg03551401	cg06991974	cg08901520	cg20386784	cg04463636
cg26294037	cg09036996	cg15442434	cg01579784		cg00025643	cg08775629	cg22558825	cg01843189	cg01534765	cg16319691	cg18938933	cg03555836	cg03555836	cg06992285	cg08901662	cg20966659	cg04464062
cg04156219	cg13950603	cg21785034	cg05394010		cg24601835	cg06941630	cg26089160	cg18415147	cg08855671	cg25130993	cg24459556	cg03560973	cg03560973	cg07000290	cg09283548	cg22877570	cg04472725
cg27131955	cg23853484	cg03123370	cg07716131		cg04103514	cg01919701	cg24770596	cg07668993	cg02693910	cg14425863	cg21254883	cg03561416	cg03561416	cg07039560	cg09662694	cg24159247	cg04499029
cg26372400	cg15555932	cg00944163	cg08454053		cg01597629	cg08448547	cg09599130	cg13077562	cg15691199	cg21289015	cg06739525	cg03565280	cg03565280	cg07052251	cg09991306	cg24348466	cg04514644
cg00085732	cg08148553	cg03127370	cg07717704		cg00185660	cg10081621	cg01981762	cg07304923	cg02888166	cg07449450	cg00357971	cg03566479	cg03566479	cg07076509	cg10136354	cg24529771	cg04517441
cg21306329	cg03585263	cg16325482	cg17467243		cg06001205	cg24728698	cg16669339	cg23334264	cg02926160	cg11284797	cg04317047	cg03583016	cg03583016	cg07085361	cg10160614	cg25122369	cg04522671
cg17233896	cg25658463	cg14627089	cg13403259		cg13281772	cg24945231	cg25711997	cg16016188	cg10342663	cg02023167	cg20710697	cg03597699	cg03597699	cg07093389	cg10173475	cg25528121	cg04539503
cg17467243	cg04726439	cg17940762	cg00142670		cg08589212	cg00054741	cg23220343	cg01433332	cg14032667	cg04583232	cg03877174	cg03601797	cg03601797	cg07167423	cg10612096	cg25640519	cg04570551
cg21418534	cg15633073	cg09232358	cg25418200		cg14982043	cg18557891	cg04656534	cg19562321	cg18190847	cg24454829	cg17475918	cg03602029	cg03602029	cg07170824	cg10846615	cg25820960	cg04585390
cg10951975	cg21533331	cg06928797	cg24629898		cg23601416	cg16087679	cg20225546	cg13097102	cg25121589	cg07179220	cg22577252	cg03604367	cg03604367	cg07184658	cg11274314	cg25962639	cg04628320
cg18572653	cg02128244	cg13169065	cg21375869		cg24795614	cg08343834	cg16656895	cg14580228	cg26571739	cg25497399	cg01570504	cg03610073	cg03610073	cg07204280	cg11419111	cg26160218	cg04661629
cg02026449	cg24436715	cg08961664	cg23082877		cg16060740	cg01843189	cg12787323	cg17492965	cg27222736	cg01693350	cg11735427	cg03610228	cg03610228	cg07209634	cg11970982	cg26432350	cg04669677
cg10595952	cg26983177	cg02713760	cg20902817		cg15844443	cg18415147	cg05399434	cg03310594	cg12570032	cg19489174	cg19955257	cg03612522	cg03612522	cg07215504	cg12033187	cg26692003	cg04714638
cg24703533	cg00515457	cg21068030	cg01989521		cg21451816	cg07668993	cg24202772	cg02162720	cg03730474	cg20014960	cg05142272	cg03639671	cg03639671	cg07274716	cg12815916	cg26767081	cg04722059
cg17924813	cg19389372	cg11139044	cg14511923		cg26933683	cg13077562	cg13677800	cg24085426	cg18449991	cg15522957	cg16825000	cg03653026	cg03653026	cg07307078	cg12930553	cg27609113	cg04731544
cg00817100	cg04579398	cg23998119	cg09457527		cg06722121	cg07304923	cg16197717	cg22798223	cg24702091	cg14128735	cg24913110	cg03660901	cg03660901	cg07314829	cg13220917	cg01203651	cg04734286
cg03832522	cg25230235	cg14731407	cg04845060		cg11499699	cg23334264	cg09619146	cg12628075	cg20513842	cg18546622	cg07771727	cg03670393	cg03670393	cg07362328	cg13354988	cg01462545	cg04744735
cg26495303	cg11297107	cg17008318	cg05116382		cg12858514	cg16016188	cg09744068	cg05374396	cg17532112	cg25317631	cg25871824	cg03672274	cg03672274	cg07440775	cg13686059	cg01650137	cg04758387
cg02261771	cg27049517	cg25670229	cg01256521		cg26493346	cg01433332	cg05228404	cg23441595	cg06901759	cg08972582	cg24061125	cg03699623	cg03699623	cg07449450	cg13718369	cg02071418	cg04768479
cg15864074	cg06740600	cg05915362	cg04900877		cg15011596	cg19562321	cg04198107	cg03838714	cg01070065	cg24659646	cg23902471	cg03727202	cg03727202	cg07485357	cg13885205	cg02722672	cg04778178
cg15262728	cg02798280	cg01147467	cg26795312		cg14756006	cg13097102	cg04327538	cg14204166	cg10375954	cg15132372	cg11367038	cg03733760	cg03733760	cg07523753	cg14057952	cg03144922	cg04797061
cg01332342	cg08230957	cg04651137	cg05335975		cg08131626	cg14580228	cg09690597	cg19459056	cg27075419	cg25396185	cg07186138	cg03736795	cg03736795	cg07534194	cg14242532	cg03799405	cg04809787
cg19865375	cg17693865	cg14614094	cg14890224		cg21509889	cg17492965	cg15409004	cg09652509	cg22324393	cg15544184	cg02875015	cg03759556	cg03759556	cg07539798	cg14247008	cg03984758	cg04821375
cg11137578	cg11957331	cg02462868	cg20103311		cg21563049	cg03310594	cg03862225	cg26863013	cg15482082	cg23352271	cg22046661	cg03760839	cg03760839	cg07592723	cg14396008	cg04130163	cg04823796
cg26551026	cg20901882	cg06255004	cg13615516		cg00372774	cg02162720	cg23000734	cg27514874	cg24313249	cg01615475	cg18772399	cg03831180	cg03831180	cg07592963	cg14424582	cg04407400	cg04836472
cg24317190	cg12214908	cg10809166	cg24531396		cg23258717	cg08886020	cg00770134	cg24126768	cg19688222	cg24205065	cg07245921	cg03848127	cg03848127	cg07634645	cg14585167	cg04754315	cg04852972
cg08207895	cg16749456	cg07147475	cg26247795		cg02753187	cg24085426	cg16889427	cg22821554	cg13008492	cg27395922	cg09198138	cg03853208	cg03853208	cg07679948	cg14652717	cg04845060	cg04855433
cg12787836	cg21542078	cg13359161	cg19404567		cg12200412	cg22798223	cg16257029	cg01598421	cg17509612	cg08572535	cg15272173	cg03858703	cg03858703	cg07687119	cg14700679	cg04887807	cg04861904
cg17334970	cg10951975	cg06865451	cg01047555		cg12627299	cg12628075	cg14644418	cg27067618	cg21149983	cg19431051	cg16797790	cg03879823	cg03879823	cg07697597	cg14853981	cg05688348	cg04865056
cg04947764	cg26289436	cg19279616	cg21082644		cg27609721	cg05374396	cg22891191	cg00055986	cg16498359	cg21992250	cg03619083	cg03883256	cg03883256	cg07748217	cg14927745	cg06364539	cg04885068
cg23425316	cg08681856	cg03416812	cg13606255		cg10664754	cg23441595	cg04474988	cg04365123	cg08824344	cg02104644	cg24205048	cg03905413	cg03905413	cg07770652	cg15121420	cg07080653	cg04885935
cg20424531	cg09984124	cg13770461	cg24074448		cg22961107	cg03838714	cg05649708	cg20107346	cg22779896	cg21030416	cg02436098	cg03906115	cg03906115	cg07791578	cg15160709	cg07471018	cg04898026
cg09013975	cg09521703	cg08812796	cg06419732		cg18838133	cg14204166	cg06013060	cg04312620	cg08830157	cg17206850	cg15407257	cg03906434	cg03906434	cg07798980	cg15478157	cg07674095	cg04908106
cg00504902	cg07962143	cg07742404	cg01416043		cg01091079	cg19459056	cg10053339	cg19412743	cg07811421	cg21968515	cg09889154	cg03909983	cg03909983	cg07823492	cg16626884	cg07749943	cg04916091
cg26834479	cg15091407	cg04889043	cg08568649		cg23221090	cg09652509	cg04751558	cg08425508	cg16066544	cg11797099	cg17778211	cg03958757	cg03958757	cg07856667	cg16781264	cg07996278	cg04916523
cg01679516	cg02940165	cg25101657	cg10692636		cg09736526	cg26863013	cg23471067	cg01439754	cg08776942	cg16592434	cg05206559	cg03959186	cg03959186	cg07858908	cg17414101	cg08330011	cg04918402
cg16260700	cg26698460	cg24722073	cg24457158		cg03100639	cg03882914	cg18477674	cg21042919	cg06524120	cg07710883	cg12534645	cg03965648	cg03965648	cg07860213	cg17725364	cg09028748	cg04963424
cg20901882	cg22720790	cg09269336	cg07135647		cg16379716	cg27514874	cg19478951	cg08327428	cg20163959	cg08296831	cg13100182	cg03988540	cg03988540	cg07891531	cg18480627	cg09098195	cg04972745
cg26814075	cg26398848	cg02617560	cg26921250		cg07376916	cg00159780	cg13365591	cg27262041	cg23475618	cg04327181	cg08722586	cg04002608	cg04002608	cg07892597	cg18549688	cg09374462	cg04983933
cg27434149	cg13354988	cg16329589	cg23538064		cg06398881	cg24126768	cg03872339	cg24318728	cg12060301	cg22524514	cg05350800	cg04007303	cg04007303	cg07911664	cg18857655	cg09390241	cg04986934
cg05287314	cg00835279	cg06868622	cg04850017		cg23042775	cg22821554	cg17695462	cg13134399	cg16340136	cg24912904	cg05585263	cg04013024	cg04013024	cg07921384	cg19201770	cg09614876	cg04989085
cg01454487	cg11857704	cg05128414	cg26981809		cg07372034	cg01598421	cg07147614	cg20479688	cg03481509	cg18862171	cg10790526	cg04018474	cg04018474	cg07945733	cg19205847	cg10245072	cg04993130
cg19389372	cg23578346	cg01989504	cg27582124		cg26233253	cg27067618	cg13504993	cg11484413	cg14402406	cg01806972	cg12855044	cg04034967	cg04034967	cg07946633	cg19217130	cg10652057	cg04999026
cg04946910	cg12501142	cg02311725	cg14170840		cg18141902	cg14848685	cg22538959	cg13893012	cg21901156	cg19391515	cg10162227	cg04043150	cg04043150	cg07962143	cg19412900	cg10698327	cg05002305
cg09832245	cg09074113	cg00088797	cg11421956		cg05585742	cg00055986	cg12734609	cg19008088	cg19859193	cg11642250	cg08720786	cg04044120	cg04044120	cg07969676	cg19416417	cg10911275	cg05057910
cg22531668	cg00673290	cg26672959	cg13628514		cg11200797	cg04365123	cg17805624	cg14103147	cg18938933	cg02340541	cg04487008	cg04049008	cg04049008	cg07976644	cg19426955	cg11205173	cg05059438
cg01914314	cg20172627	cg05304361	cg22152492		cg14282850	cg20107346	cg14320530	cg24645611	cg24459556	cg09077319	cg02203336	cg04064631	cg04064631	cg07981013	cg19493446	cg11508406	cg05068146
cg05337441	cg11691298	cg12325285	cg08133584		cg10542127	cg04312620	cg08284926	cg15885430	cg21254883	cg01969701	cg14135174	cg04071779	cg04071779	cg07995570	cg19654061	cg11951974	cg05075454
cg21184174	cg20254225	cg20672981	cg26229361		cg13762704	cg19412743	cg18740429	cg09126659	cg06739525	cg21408915	cg18812079	cg04074945	cg04074945	cg08018825	cg19789336	cg12866899	cg05099493
cg09664186	cg09799983	cg15030397	cg00025643		cg05525368	cg08425508	cg00995253	cg14910227	cg16685662	cg15442037	cg14239366	cg04092231	cg04092231	cg08029969	cg19921085	cg12997579	cg05110178
cg03330485	cg05136263	cg03639671	cg24601835		cg08951638	cg01439754	cg15591426	cg14222574	cg00357971	cg18498241	cg03224850	cg04101194	cg04101194	cg08042538	cg20371266	cg13053505	cg05118960
cg16662821	cg10588622	cg27305357	cg04103514		cg10064525	cg06351537	cg13069211	cg19492036	cg04317047	cg20014822	cg24034913	cg04106636	cg04106636	cg08058156	cg20666917	cg13074295	cg05120987
cg09816018	cg14223654	cg27504738	cg01597629		cg18881269	cg21042919	cg25985263	cg21078414	cg20710697	cg24370475	cg09010044	cg04111071	cg04111071	cg08060454	cg20679626	cg13442045	cg05137450
cg02128417	cg20201270	cg11304682	cg00185660		cg05976168	cg08327428	cg00033834	cg26233914	cg03877174	cg12004787	cg26880412	cg04116766	cg04116766	cg08071609	cg20701531	cg13800612	cg05158362
cg27287745	cg24509810	cg04453352	cg06001205		cg03402404	cg27262041	cg11716380	cg18184975	cg17475918	cg23854488	cg26609398	cg04126760	cg04126760	cg08074820	cg21486510	cg14196225	cg05184377
cg07687172	cg06970461	cg17427702	cg13281772		cg01335087	cg24318728	cg11464895	cg26423283	cg09735851	cg24891434	cg08266168	cg04129469	cg04129469	cg08092199	cg21510194	cg14366742	cg05184938
cg08029969	cg22352818	cg05601063	cg08589212		cg21518212	cg13134399	cg00646347	cg12807628	cg22577252	cg05846633	cg18526884	cg04147906	cg04147906	cg08121453	cg21619653	cg14532755	cg05185784
cg25903497	cg07085361	cg19639898	cg14982043		cg01171339	cg20479688	cg14403184	cg09500738	cg01570504	cg13455439	cg27366866	cg04156219	cg04156219	cg08121760	cg21875802	cg15375311	cg05198900
cg03100639	cg05270938	cg02152631	cg23601416		cg07584031	cg11484413	cg03667544	cg17033499	cg11735427	cg08760211	cg11938051	cg04166432	cg04166432	cg08135278	cg22058452	cg15543045	cg05202654
cg12214908	cg15089219	cg00348222	cg24795614		cg02712949	cg13893012	cg19875532	cg24486518	cg19955257	cg11874762	cg17775857	cg04175027	cg04175027	cg08139247	cg22061628	cg15623444	cg05222794
cg23038074	cg17460441	cg19522930	cg16060740		cg22860848	cg19008088	cg27072025	cg27462791	cg05142272	cg08293690	cg25003924	cg04178787	cg04178787	cg08148553	cg22365240	cg15642673	cg05233899
cg07928642	cg04663790	cg19767205	cg15844443		cg22544571	cg14103147	cg26418881	cg06968164	cg16825000	cg05952572	cg02137583	cg04181546	cg04181546	cg08162803	cg22595460	cg15652666	cg05237485
cg20632573	cg23561934	cg02975667	cg21451816		cg17223748	cg24645611	cg24803261	cg27446185	cg24913110	cg13529291	cg25474399	cg04194821	cg04194821	cg08189615	cg22860195	cg15682575	cg05255095
cg26994526	cg21856256	cg22186291	cg26933683		cg20093139	cg15885430	cg00880918	cg16402387	cg07771727	cg05774229	cg22325145	cg04204526	cg04204526	cg08206318	cg23404877	cg16259043	cg05257528
cg07431286	cg25756780	cg06251395	cg06722121		cg20942867	cg09126659	cg07314988	cg09124230	cg25871824	cg13016732	cg08904095	cg04206342	cg04206342	cg08228439	cg23482427	cg16601146	cg05279229
cg08376583	cg20067049	cg09656541	cg11499699		cg02497486	cg14910227	cg24440302	cg14514991	cg13901319	cg20852226	cg19051042	cg04208434	cg04208434	cg08230957	cg23499749	cg16851482	cg05281328
cg17463287	cg25239986	cg11825059	cg12858514		cg20379685	cg15420159	cg18351999	cg15575967	cg24061125	cg08879470	cg02985445	cg04216070	cg04216070	cg08231577	cg23522611	cg17061156	cg05284751
cg24112692	cg22864077	cg08924321	cg26493346		cg24851818	cg14222574	cg15311460	cg13396068	cg23902471	cg23817893	cg25722880	cg04225551	cg04225551	cg08235551	cg23556108	cg17095315	cg05297328
cg06106484	cg13017239	cg09936889	cg15011596		cg10715460	cg19492036	cg03935432	cg14694712	cg11367038	cg04552319	cg01812577	cg04230403	cg04230403	cg08235970	cg23585686	cg17315281	cg05308639
cg17077610	cg06109894	cg15311814	cg14756006		cg10201402	cg21078414	cg13937462	cg00375999	cg07186138	cg02992224	cg15124540	cg04237666	cg04237666	cg08239858	cg23684855	cg17631914	cg05312293
cg14428166	cg14204395	cg16105870	cg08131626		cg01280182	cg26233914	cg14149701	cg04203453	cg02875015	cg00344443	cg07470314	cg04239645	cg04239645	cg08268798	cg24162965	cg17747619	cg05321361
cg07316846	cg24478096	cg02553516	cg26140749		cg16932094	cg18184975	cg04560630	cg18819619	cg22046661	cg03356778	cg23220439	cg04240491	cg04240491	cg08292024	cg24399924	cg17949969	cg05324194
cg18464137	cg02280532	cg01394116	cg21509889		cg03383434	cg26423283	cg04993130	cg27659557	cg18772399	cg27314569	cg00512280	cg04257984	cg04257984	cg08293528	cg24437715	cg18138842	cg05335886
cg26550214	cg18514922	cg17863681	cg21563049		cg13601309	cg12807628	cg00420348	cg03726785	cg07245921	cg02159381	cg15158086	cg04263163	cg04263163	cg08296831	cg24983383	cg18328702	cg05340882
cg14845410	cg00268019	cg12647302	cg00372774		cg11025972	cg09500738	cg06085985	cg02006426	cg09198138	cg23774988	cg19716414	cg04266474	cg04266474	cg08297082	cg25039051	cg18658556	cg05354904
cg07153724	cg14819504	cg07898899	cg23258717		cg00480115	cg17033499	cg02563906	cg05787038	cg15272173	cg01900413	cg18951227	cg04273573	cg04273573	cg08297751	cg25242471	cg18944383	cg05369268
cg23457901	cg01092293	cg16533530	cg02753187		cg10350350	cg24486518	cg12669354	cg13403695	cg16797790	cg04002235	cg06617093	cg04276953	cg04276953	cg08369368	cg25705148	cg19315730	cg05387167
cg05057910	cg10945079	cg04240491	cg12200412		cg10592734	cg27462791	cg02516456	cg10528482	cg13893543	cg17590805	cg01326610	cg04286194	cg04286194	cg08402365	cg25815024	cg19372710	cg05390473
cg21375869	cg27404023	cg17511604	cg12627299		cg21856670	cg06968164	cg21340815	cg07251568	cg03619083	cg09971562	cg14118062	cg04286823	cg04286823	cg08403195	cg26058474	cg19578113	cg05394010
cg19516105	cg01983682	cg01776691	cg27609721		cg12999098	cg27446185	cg04433805	cg11149163	cg24205048	cg05471602	cg04444506	cg04318855	cg04318855	cg08461097	cg26230651	cg19639041	cg05412058
cg09819083	cg16653620	cg23158103	cg10664754		cg01549977	cg16402387	cg22685816	cg14994247	cg02436098	cg16542898	cg06770683	cg04337358	cg04337358	cg08465346	cg26378982	cg19661030	cg05423392
cg23881458	cg02235249	cg14649507	cg22961107		cg25278941	cg09124230	cg05997730	cg06225154	cg15407257	cg08095340	cg00397059	cg04348689	cg04348689	cg08491188	cg26391832	cg20364241	cg05436231
cg10295858	cg20939723	cg04230403	cg18838133		cg27090678	cg14514991	cg24404533	cg10734581	cg09889154	cg17631198	cg18636679	cg04358131	cg04358131	cg08589077	cg26471497	cg21150843	cg05447833
cg05557449	cg08402365	cg20294984	cg01091079		cg03899412	cg15575967	cg18318552	cg19683989	cg17778211	cg08822616	cg15122985	cg04366880	cg04366880	cg08602008	cg26480289	cg21202355	cg05463589
cg09803951	cg27209578	cg26866263	cg23221090		cg21665747	cg13396068	cg22117723	cg01569440	cg05206559	cg23369909	cg13470920	cg04372674	cg04372674	cg08611163	cg26540905	cg21540460	cg05471602
cg13702421	cg16046561	cg17709049	cg09736526		cg02803345	cg14694712	cg13478001	cg00160976	cg12534645	cg00292513	cg26247309	cg04387835	cg04387835	cg08613144	cg26800771	cg22779651	cg05477405
cg12208899	cg19488874	cg04562589	cg12790592		cg15704699	cg00375999	cg05002305	cg05138397	cg13100182	cg26924496	cg21043424	cg04396251	cg04396251	cg08617160	cg26847438	cg23332689	cg05482942
cg00543976	cg11982293	cg27384088	cg03100639		cg17233601	cg04203453	cg01369233	cg25304681	cg08722586	cg25347264	cg07917473	cg04401986	cg04401986	cg08620044	cg27050057	cg23892390	cg05506566
cg27248029	cg00178897	cg14550519	cg16379716		cg19244928	cg18819619	cg22317004	cg01387036	cg05350800	cg01750032	cg21969548	cg04445851	cg04445851	cg08633479	cg00375819	cg23953110	cg05516489
cg11005628	cg23064609	cg06872381	cg07376916		cg27349460	cg27659557	cg07050626	cg12937151	cg05585263	cg04199609	cg16546340	cg04453352	cg04453352	cg08638320	cg01079515	cg24284822	cg05537796
cg02591356	cg15126975	cg03798217	cg06398881		cg26877594	cg03726785	cg00502746	cg02434051	cg11974937	cg02149069	cg21156776	cg04453594	cg04453594	cg08641118	cg01520402	cg24309739	cg05549655
cg18303477	cg08690859	cg11726150	cg23042775		cg08886154	cg02006426	cg08269485	cg26366958	cg10790526	cg13733545	cg07688262	cg04508701	cg04508701	cg08672410	cg02504211	cg24919468	cg05550339
cg08948841	cg27456468	cg08642707	cg07372034		cg07476201	cg05787038	cg03846408	cg23941354	cg12855044	cg00877739	cg14365364	cg04509682	cg04509682	cg08681856	cg03477080	cg25542878	cg05569814
cg10708189	cg04411541	cg14590206	cg11438986		cg25711779	cg13403695	cg08966208	cg14161454	cg10162227	cg27488348	cg25181854	cg04514123	cg04514123	cg08690859	cg03644703	cg27196131	cg05606074
cg11164506	cg03832522	cg18115407	cg26233253		cg15057670	cg10528482	cg20272155	cg18905161	cg08720786	cg20219035	cg21292012	cg04523661	cg04523661	cg08745498	cg04412755	cg00087067	cg05618880
cg16808587	cg25903497	cg02576938	cg18141902		cg19521693	cg07251568	cg02916272	cg23493119	cg04487008	cg07634645	cg06472423	cg04524478	cg04524478	cg08755224	cg05118960	cg00223136	cg05624478
cg25918947	cg08189615	cg22951263	cg05585742		cg10721220	cg11149163	cg24552015	cg15714682	cg02203336	cg04681810	cg11970982	cg04539515	cg04539515	cg08812889	cg05144642	cg00319661	cg05624921
cg15447787	cg06862374	cg25104266	cg11200797		cg04988370	cg14994247	cg09989681	cg23436042	cg01144053	cg27657333	cg26624914	cg04554720	cg04554720	cg08825645	cg05383958	cg00321614	cg05630272
cg01562356	cg24927800	cg27511599	cg14282850		cg15061159	cg00344443	cg21529477	cg10318458	cg14135174	cg08158662	cg18473705	cg04555312	cg04555312	cg08867464	cg05776704	cg00589791	cg05635754
cg11731626	cg03583111	cg04523661	cg10542127		cg21132686	cg06225154	cg22043296	cg26779608	cg18812079	cg17024593	cg11124142	cg04556126	cg04556126	cg08879910	cg06222184	cg00601450	cg05649708
cg00014112	cg25925023	cg03510435	cg13762704		cg23253978	cg10734581	cg26868156	cg18449136	cg14239366	cg06512316	cg14058869	cg04562589	cg04562589	cg08927016	cg06804344	cg00643311	cg05655089
cg19704288	cg15634877	cg04945076	cg05525368		cg10633827	cg19683989	cg16903735	cg04354077	cg01711077	cg19457237	cg09805252	cg04567738	cg04567738	cg08948841	cg06805551	cg01231141	cg05662839
cg06959340	cg12213062	cg10512089	cg08951638		cg17043624	cg01569440	cg06455375	cg00097968	cg03224850	cg04989085	cg21335378	cg04573398	cg04573398	cg08968636	cg06820545	cg01476678	cg05671758
cg07420232	cg07921384	cg25988321	cg10064525		cg13488501	cg00160976	cg13247673	cg01232206	cg24034913	cg06582512	cg25882538	cg04573500	cg04573500	cg08969304	cg07276534	cg01561304	cg05682333
cg00208967	cg20174636	cg00157656	cg18881269		cg02684548	cg05138397	cg25852472	cg18712792	cg09010044	cg05142520	cg00120810	cg04575202	cg04575202	cg08971281	cg07341007	cg01984743	cg05706898
cg08317252	cg13437337	cg12472022	cg06099703		cg01562356	cg25304681	cg15317267	cg15653807	cg26880412	cg09595479	cg21327235	cg04581293	cg04581293	cg08971771	cg07359806	cg02333352	cg05726661
cg07748217	cg24437715	cg21780393	cg17075913		cg01004918	cg01387036	cg04715572	cg15059743	cg26609398	cg14029489	cg16185996	cg04582136	cg04582136	cg08975323	cg07852840	cg02385153	cg05726756
cg03771939	cg12627071	cg09365533	cg05976168		cg19495650	cg12937151	cg13165070	cg25597390	cg08266168	cg24804179	cg06849477	cg04586407	cg04586407	cg09016822	cg08162476	cg03625415	cg05779219
cg00346320	cg15650509	cg07396581	cg03402404		cg15561305	cg02434051	cg07096953	cg25242988	cg10863145	cg17570948	cg22436103	cg04592728	cg04592728	cg09025960	cg08371086	cg03859106	cg05796838
cg13757640	cg18483289	cg13898104	cg01335087		cg09493966	cg26366958	cg26337010	cg21049958	cg18526884	cg10246081	cg01165752	cg04598224	cg04598224	cg09059319	cg08555653	cg04131890	cg05799507
cg11220161	cg08042538	cg15123573	cg21518212		cg01132785	cg06802641	cg03128167	cg00275126	cg27366866	cg08266366	cg26535992	cg04606076	cg04606076	cg09061632	cg08929133	cg04227892	cg05799600
cg04567738	cg05287314	cg26877594	cg01171339		cg26673195	cg23941354	cg14149680	cg24162270	cg11938051	cg03020208	cg14911892	cg04614483	cg04614483	cg09065876	cg09562655	cg04299200	cg05804220
cg08182501	cg03087372	cg01236063	cg07584031		cg19968890	cg14161454	cg09738410	cg01267709	cg17775857	cg01043616	cg21403761	cg04648480	cg04648480	cg09069579	cg10658438	cg04310802	cg05807444
cg12609526	cg16430687	cg12309653	cg02712949		cg07591186	cg18905161	cg16915653	cg23774016	cg25003924	cg06153634	cg07011318	cg04651137	cg04651137	cg09074113	cg10663765	cg04703620	cg05823038
cg07440775	cg08268798	cg12700074	cg22860848		cg26544981	cg23493119	cg08994045	cg24896053	cg02137583	cg23337631	cg16352384	cg04654299	cg04654299	cg09074856	cg10988124	cg04972759	cg05825702
cg26398848	cg12787405	cg03604367	cg22544571		cg25329734	cg15714682	cg03811319	cg19117322	cg09003917	cg18161890	cg10024138	cg04667114	cg04667114	cg09077319	cg11158819	cg05234121	cg05837142
cg12787405	cg24575067	cg26045205	cg17223748		cg19741645	cg23436042	cg03757552	cg25628701	cg25474399	cg08040836	cg05102668	cg04674956	cg04674956	cg09079909	cg11418681	cg05545777	cg05846633
cg15835817	cg02661079	cg08871545	cg20093139		cg08061608	cg10318458	cg18899569	cg00022688	cg22325145	cg05516489	cg15550136	cg04676771	cg04676771	cg09088508	cg11612799	cg05700724	cg05848579
cg21116900	cg06385087	cg01171339	cg20942867		cg27495845	cg26779608	cg18156486	cg20330126	cg08904095	cg17573720	cg13811630	cg04681600	cg04681600	cg09095892	cg11733272	cg05713149	cg05856321
cg20076659	cg01663968	cg11132534	cg27190398		cg14828404	cg18449136	cg04128776	cg20646846	cg19051042	cg10641615	cg11724134	cg04691908	cg04691908	cg09112081	cg12178431	cg05911136	cg05887027
cg02331025	cg16179125	cg02603251	cg02497486		cg16329014	cg04354077	cg25758537	cg03057236	cg02985445	cg19435724	cg14270989	cg04700938	cg04700938	cg09121695	cg12262069	cg06483795	cg05906166
cg05053440	cg09902229	cg02635932	cg20379685		cg12817389	cg00097968	cg01094564	cg15460348	cg25722880	cg09887284	cg24947456	cg04706655	cg04706655	cg09127044	cg12350196	cg06825415	cg05927190
cg01599925	cg07087859	cg07363270	cg24851818		cg19285532	cg01232206	cg09969989	cg08967814	cg01812577	cg18787548	cg04495219	cg04728480	cg04728480	cg09127400	cg12993163	cg06834916	cg05929117
cg25647784	cg09726646	cg07804658	cg10715460		cg01299997	cg18712792	cg27443416	cg12978820	cg15124540	cg21841963	cg15895121	cg04743883	cg04743883	cg09137696	cg13070763	cg06972389	cg05945782
cg03670393	cg02672220	cg04266474	cg10201402		cg09832245	cg15653807	cg11185456	cg25582541	cg07470314	cg03654299	cg01333471	cg04755571	cg04755571	cg09143673	cg13071386	cg07025994	cg05951521
cg00000165	cg14845410	cg23380496	cg01280182		cg07429623	cg15059743	cg24637308	cg23825231	cg23220439	cg16600991	cg06277697	cg04782667	cg04782667	cg09160776	cg13153394	cg07141237	cg05952202
cg20557778	cg03993743	cg17073306	cg16932094		cg09724798	cg25597390	cg01833234	cg00866953	cg08422668	cg15423035	cg16293569	cg04786667	cg04786667	cg09229918	cg13341668	cg07362800	cg05952572
cg09970967	cg27325152	cg16639665	cg03383434		cg22531668	cg25242988	cg10208301	cg27497781	cg00512280	cg03078363	cg04599612	cg04787888	cg04787888	cg09254980	cg13905238	cg07363961	cg05956679
cg10805220	cg08297082	cg10472919	cg13601309		cg09616608	cg21049958	cg18791121	cg04561937	cg15158086	cg07687119	cg16501560	cg04792330	cg04792330	cg09261020	cg15038286	cg07438494	cg05961374
cg25450033	cg27312652	cg06674275	cg11025972		cg21592003	cg00275126	cg02629281	cg04579254	cg19716414	cg03255182	cg05793390	cg04806447	cg04806447	cg09310891	cg15124820	cg07523741	cg05965387
cg23622353	cg09254980	cg20398120	cg00480115		cg22484690	cg24162270	cg01084239	cg07180197	cg18951227	cg27478242	cg06094150	cg04813119	cg04813119	cg09311683	cg15147215	cg07737131	cg05980673
cg18538961	cg03018796	cg26194475	cg10350350		cg07618435	cg01267709	cg17317180	cg08267399	cg06617093	cg03437318	cg09113530	cg04835811	cg04835811	cg09322259	cg15287092	cg08294136	cg05985303
cg15300753	cg21255942	cg10983206	cg10592734		cg07874755	cg07078452	cg06535308	cg02592133	cg01326610	cg00708105	cg15702661	cg04840702	cg04840702	cg09323228	cg15296766	cg08344943	cg05988356
cg11854659	cg01257975	cg13615516	cg21856670		cg23369564	cg23774016	cg16319691	cg23413506	cg14118062	cg09601505	cg19737334	cg04842352	cg04842352	cg09338032	cg15733367	cg08371532	cg05989423
cg07170183	cg19855470	cg19559537	cg12999098		cg08458678	cg24896053	cg14425863	cg08931835	cg04444506	cg18041884	cg05114858	cg04844038	cg04844038	cg09356672	cg15868235	cg08496086	cg05994850
cg16127573	cg17802949	cg21929875	cg01549977		cg13875506	cg19117322	cg21289015	cg09853702	cg11797099	cg10800464	cg20986443	cg04845579	cg04845579	cg09363587	cg15907867	cg08587845	cg05997730
cg25745642	cg18445088	cg05026403	cg25278941		cg06358171	cg25628701	cg07449450	cg10381440	cg06770683	cg14779797	cg13348943	cg04851169	cg04851169	cg09422450	cg16034541	cg08741921	cg06013060
cg17693865	cg19609502	cg24547885	cg11721913		cg09085358	cg00022688	cg07271264	cg12201043	cg00397059	cg12929027	cg11835442	cg04871778	cg04871778	cg09432902	cg16262614	cg08892613	cg06036912
cg09486093	cg04337944	cg21672572	cg27090678		cg26202762	cg20330126	cg02023167	cg16207263	cg18636679	cg09720573	cg01546595	cg04873098	cg04873098	cg09463047	cg16795455	cg09022852	cg06043159
cg26242531	cg23060646	cg00298324	cg03899412		cg03745316	cg20646846	cg07179220	cg07437360	cg15122985	cg07263694	cg22311230	cg04886846	cg04886846	cg09463900	cg17151621	cg09458272	cg06084244
cg05988291	cg00498591	cg08391745	cg21665747		cg27050730	cg03057236	cg04319042	cg21674927	cg13470920	cg19721065	cg20580673	cg04889043	cg04889043	cg09472802	cg17206748	cg09508356	cg06093379
cg00049440	cg15835817	cg20705781	cg02803345		cg07819861	cg15460348	cg25497399	cg18716635	cg07414643	cg07140497	cg05099605	cg04890851	cg04890851	cg09477740	cg17572056	cg09716807	cg06094238
cg22953960	cg05039475	cg10726931	cg15704699		cg08126223	cg08967814	cg15446391	cg11999044	cg26247309	cg04658543	cg03674496	cg04896115	cg04896115	cg09480047	cg17658717	cg09901035	cg06099703
cg17932598	cg10796805	cg10636297	cg17233601		cg23051248	cg12978820	cg19211915	cg26020982	cg21043424	cg09432902	cg11400391	cg04898695	cg04898695	cg09481404	cg17900356	cg10177359	cg06107159
cg06828335	cg00817731	cg09211763	cg10967191		cg25650579	cg25582541	cg13641903	cg00676085	cg07917473	cg02328332	cg12916055	cg04902811	cg04902811	cg09506473	cg18099408	cg10213542	cg06160397
cg02684548	cg00292001	cg13495118	cg19244928		cg10403251	cg23825231	cg17312004	cg09636163	cg21969548	cg14868703	cg23958464	cg04904318	cg04904318	cg09515921	cg18163092	cg10528482	cg06161600
cg15450098	cg01181817	cg24006361	cg27349460		cg23896816	cg00866953	cg15522957	cg02264895	cg16546340	cg06198190	cg06469440	cg04907738	cg04907738	cg09516476	cg18172135	cg10594510	cg06169627
cg05071046	cg08292024	cg14026238	cg08223924		cg23283187	cg27497781	cg14128735	cg22998959	cg21156776	cg08745498	cg24342961	cg04920527	cg04920527	cg09521703	cg19108881	cg10606029	cg06177599
cg23150604	cg17216759	cg21878650	cg04373359		cg00671386	cg04561937	cg18546622	cg19250571	cg04391754	cg23497704	cg11726074	cg04921776	cg04921776	cg09550810	cg19149264	cg10666926	cg06198190
cg17815933	cg21487550	cg02094042	cg26877594		cg09209257	cg04579254	cg25317631	cg22142137	cg07688262	cg04624601	cg01593969	cg04930840	cg04930840	cg09554951	cg19380499	cg10841124	cg06218338
cg18177275	cg25436886	cg19697239	cg08886154		cg18159937	cg07180197	cg01502396	cg13177458	cg14365364	cg23922454	cg06869796	cg04943065	cg04943065	cg09570682	cg19455322	cg10845147	cg06222087
cg17652291	cg20920097	cg14114133	cg07476201		cg24946791	cg08267399	cg08972582	cg18917378	cg25181854	cg05412058	cg14520423	cg04945076	cg04945076	cg09595479	cg19597498	cg10852875	cg06266302
cg12201779	cg19453991	cg19903229	cg25711779		cg14507533	cg02592133	cg15132372	cg02660097	cg21292012	cg03417559	cg22344841	cg04947764	cg04947764	cg09598285	cg19827650	cg11861905	cg06303238
cg16998223	cg15965134	cg16299747	cg04082769		cg00089945	cg23413506	cg25396185	cg25230549	cg06472423	cg13131185	cg06525019	cg04963480	cg04963480	cg09601505	cg19983801	cg11911653	cg06320136
cg16653620	cg08060454	cg04813119	cg15057670		cg14268020	cg08931835	cg15544184	cg09607482	cg11970982	cg09338032	cg00686169	cg04964669	cg04964669	cg09613495	cg20386784	cg11946503	cg06351537
cg03899412	cg12409982	cg26730025	cg19521693		cg21247874	cg09853702	cg23352271	cg08327884	cg26624914	cg09887059	cg09813874	cg04985661	cg04985661	cg09678367	cg20693607	cg12186317	cg06354193
cg26225496	cg20714110	cg21959598	cg10721220		cg03401213	cg10381440	cg01615475	cg02900183	cg23388451	cg00095523	cg12265908	cg04992191	cg04992191	cg09726646	cg20966659	cg12194832	cg06361057
cg19959677	cg00025647	cg17799946	cg04988370		cg19536781	cg12201043	cg24205065	cg14731422	cg18473705	cg16277169	cg08477744	cg04994964	cg04994964	cg09744420	cg21200353	cg12364115	cg06367311
cg07883869	cg11437253	cg12546474	cg15061159		cg27626334	cg16207263	cg08572535	cg17971129	cg11124142	cg07545317	cg11155992	cg04999637	cg04999637	cg09799983	cg21379004	cg12810152	cg06374307
cg10967191	cg12892506	cg21052814	cg21132686		cg23622353	cg07437360	cg05677402	cg14851578	cg14058869	cg06564523	cg26673980	cg05007549	cg05007549	cg09803951	cg21792155	cg12892107	cg06382559
cg16749456	cg27020216	cg11701615	cg23253978		cg26699655	cg21674927	cg10366093	cg17443668	cg05399434	cg06606199	cg17907520	cg05010493	cg05010493	cg09819083	cg22112133	cg12907817	cg06395167
cg23737062	cg23978504	cg17921080	cg10633827		cg12537619	cg18716635	cg09676684	cg26616780	cg09805252	cg20169823	cg09590897	cg05013661	cg05013661	cg09829382	cg22877570	cg12958020	cg06412582
cg20229496	cg24693053	cg03147503	cg26299174		cg13545874	cg11999044	cg01698298	cg12541721	cg21335378	cg13987226	cg11799480	cg05017302	cg05017302	cg09832244	cg23339720	cg13037462	cg06415891
cg03335246	cg26479374	cg18565264	cg17391518		cg02848961	cg26020982	cg02104644	cg10503208	cg25882538	cg27493010	cg22021597	cg05027594	cg05027594	cg09839170	cg23655615	cg13325904	cg06419850
cg15442434	cg08948841	cg24000528	cg17043624		cg05890898	cg00676085	cg26254678	cg11788486	cg00120810	cg01765416	cg10530336	cg05034702	cg05034702	cg09846084	cg23978504	cg13945749	cg06427821
cg21785034	cg14959580	cg13561855	cg13488501		cg25728994	cg09636163	cg13866129	cg26504906	cg10140104	cg10047181	cg12368105	cg05036846	cg05036846	cg09887059	cg24159247	cg14116129	cg06433023
cg03123370	cg05144345	cg23221090	cg02684548		cg03017946	cg02264895	cg11797099	cg21101308	cg21327235	cg19945931	cg17308840	cg05043461	cg05043461	cg09887284	cg24348466	cg14454127	cg06463142
cg22783363	cg13207326	cg18159860	cg01973394		cg05509777	cg22998959	cg27140633	cg00628477	cg16185996	cg06791426	cg14981549	cg05044743	cg05044743	cg09896346	cg24529771	cg14827778	cg06463958
cg00759420	cg23665381	cg13061570	cg01562356		cg06829791	cg19250571	cg10161008	cg08458745	cg06849477	cg16623362	cg17100200	cg05053440	cg05053440	cg09902229	cg24625136	cg15029475	cg06486618
cg00944163	cg14654886	cg02740093	cg01004918		cg19959041	cg22142137	cg11642412	cg08756898	cg22436103	cg26415787	cg05140232	cg05056638	cg05056638	cg09926389	cg25104512	cg15197657	cg06520675
cg03127370	cg17255450	cg02263813	cg19495650		cg09951637	cg13177458	cg14788049	cg25765192	cg01165752	cg23820302	cg01209566	cg05063952	cg05063952	cg09940756	cg25122369	cg15351009	cg06521357
cg16325482	cg27434509	cg16843243	cg07537147		cg17233819	cg18917378	cg16592434	cg09696091	cg26535992	cg03522837	cg20207973	cg05073044	cg05073044	cg09957942	cg25528121	cg15530916	cg06523224
cg14627089	cg05542338	cg21210090	cg15561305		cg11847702	cg02660097	cg15681626	cg02728172	cg14911892	cg23155606	cg27206522	cg05076730	cg05076730	cg09980058	cg25640519	cg15595755	cg06531624
cg17940762	cg00292701	cg08753468	cg09493966		cg13485469	cg25230549	cg09175289	cg24532610	cg21403761	cg21727907	cg04022112	cg05083033	cg05083033	cg09984124	cg25820960	cg15626405	cg06542022
cg00835279	cg00098144	cg02333730	cg01132785		cg03771939	cg09607482	cg07710883	cg03962359	cg00450695	cg24812416	cg00284551	cg05116382	cg05116382	cg09986736	cg25962639	cg15722526	cg06546066
cg09232358	cg14832317	cg16711124	cg26673195		cg12708802	cg08327884	cg23319460	cg21969566	cg07011318	cg16519487	cg05490864	cg05128414	cg05128414	cg10002185	cg26160218	cg15889797	cg06548442
cg04169021	cg12765028	cg21173532	cg19968890		cg04888174	cg02900183	cg23935420	cg25962699	cg16352384	cg09957942	cg10837806	cg05131526	cg05131526	cg10023272	cg26432350	cg16294152	cg06548512
cg06928797	cg17922359	cg05688523	cg07591186		cg14200127	cg20462561	cg11392776	cg01687040	cg10024138	cg20949342	cg24160009	cg05133323	cg05133323	cg10050900	cg26692003	cg16300021	cg06564388
cg13169065	cg18030960	cg23200506	cg26544981		cg16376770	cg14731422	cg07465275	cg26101277	cg05102668	cg02430645	cg12942438	cg05139788	cg05139788	cg10060574	cg26767081	cg16620160	cg06564523
cg08961664	cg18120446	cg26669624	cg25329734		cg20752695	cg17971129	cg10392164	cg05863862	cg15550136	cg19159759	cg01529404	cg05142445	cg05142445	cg10095954	cg27609113	cg16653901	cg06582512
cg02713760	cg00964997	cg14226702	cg14904814		cg13919341	cg14851578	cg03681481	cg11136041	cg13811630	cg00782503	cg14047271	cg05144814	cg05144814	cg10129025	cg00442112	cg16679297	cg06584218
cg21068030	cg00339682	cg01218896	cg19741645		cg12472022	cg17443668	cg10071595	cg15908709	cg11724134	cg01499197	cg20661965	cg05157251	cg05157251	cg10141457	cg01203651	cg17033333	cg06597652
cg11139044	cg22560214	cg07265444	cg08061608		cg08118354	cg26616780	cg09609418	cg24154699	cg14270989	cg03662064	cg07826574	cg05167429	cg05167429	cg10150813	cg01462545	cg17543488	cg06606199
cg02160530	cg13528854	cg06622953	cg27495845		cg05245794	cg12541721	cg12912663	cg00572387	cg24947456	cg08802513	cg23436960	cg05172122	cg05172122	cg10191210	cg01648609	cg17550708	cg06611810
cg23998119	cg17924813	cg20611680	cg14828404		cg02166383	cg10503208	cg14370595	cg14043774	cg11551740	cg18810376	cg01820665	cg05174890	cg05174890	cg10193681	cg01650137	cg17623793	cg06637774
cg14731407	cg17573292	cg21543859	cg16329014		cg22509057	cg11788486	cg24992817	cg07643942	cg04495219	cg10617192	cg18625006	cg05202042	cg05202042	cg10235453	cg01694488	cg17627328	cg06638874
cg00590620	cg10150813	cg07584765	cg13879523		cg27530186	cg26504906	cg08442334	cg15806588	cg15895121	cg07268021	cg22431967	cg05207620	cg05207620	cg10246081	cg01777861	cg17642708	cg06645033
cg17008318	cg08018825	cg03733760	cg12817389		cg08871545	cg21101308	cg11862081	cg06012483	cg01333471	cg03126574	cg23073467	cg05212349	cg05212349	cg10262387	cg02071418	cg17720153	cg06653203
cg25670229	cg16395123	cg22829917	cg19285532		cg06865451	cg00628477	cg12596520	cg11018892	cg06277697	cg14391832	cg12473916	cg05229723	cg05229723	cg10300188	cg02086094	cg17989581	cg06655810
cg01257975	cg04384626	cg25711779	cg01299997		cg09659734	cg08458745	cg17257265	cg01779724	cg16293569	cg05965387	cg06951265	cg05238517	cg05238517	cg10300255	cg02722672	cg18045100	cg06690609
cg05915362	cg27405791	cg23023466	cg09832245		cg12187358	cg08756898	cg01189982	cg26160150	cg04599612	cg08403195	cg07548383	cg05253110	cg05253110	cg10316525	cg03144922	cg18083764	cg06704518
cg01147467	cg13958974	cg19109120	cg07429623		cg16338012	cg25765192	cg09077319	cg03634854	cg16501560	cg18393747	cg11245297	cg05277054	cg05277054	cg10334741	cg03365190	cg18442632	cg06732395
cg13426079	cg00967552	cg15201458	cg09724798		cg27305903	cg09696091	cg18498241	cg24734254	cg05793390	cg25147447	cg00555268	cg05279622	cg05279622	cg10347335	cg03799405	cg18482656	cg06740600
cg04726439	cg17953764	cg06036471	cg22531668		cg22655436	cg02728172	cg24370475	cg03437151	cg06094150	cg02034311	cg26730017	cg05306310	cg05306310	cg10366797	cg03984758	cg18487598	cg06751243
cg08162803	cg00206356	cg03090940	cg09616608		cg21159260	cg24532610	cg12004787	cg18114053	cg09113530	cg11336860	cg22566906	cg05306472	cg05306472	cg10382221	cg04048250	cg18699526	cg06758605
cg04651137	cg09160776	cg09157302	cg21592003		cg08499756	cg03962359	cg23854488	cg20706495	cg15702661	cg25698935	cg00071012	cg05314679	cg05314679	cg10386298	cg04130163	cg18793886	cg06784198
cg15169829	cg02876925	cg16590794	cg22484690		cg17772789	cg21969566	cg15682194	cg05088515	cg19737334	cg07911664	cg12359904	cg05331731	cg05331731	cg10414985	cg04407400	cg18798289	cg06785746
cg11168433	cg00058009	cg09985344	cg07618435		cg05062510	cg02268750	cg24891434	cg09034580	cg05114858	cg01336571	cg19574915	cg05332308	cg05332308	cg10435123	cg04754315	cg19103546	cg06786335
cg14614094	cg06132727	cg07207490	cg07874755		cg24519108	cg25962699	cg05846633	cg04304978	cg20986443	cg19535358	cg14847009	cg05337441	cg05337441	cg10475970	cg04845060	cg19107578	cg06791426
cg02462868	cg14502484	cg02283931	cg23369564		cg25199283	cg01687040	cg13455439	cg26344776	cg13348943	cg00645383	cg22199041	cg05343088	cg05343088	cg10506097	cg04887807	cg19416326	cg06793974
cg06255004	cg26475085	cg14984341	cg08458678		cg25066665	cg26101277	cg08760211	cg07336987	cg11835442	cg04570551	cg23785612	cg05373863	cg05373863	cg10537450	cg05606074	cg19581963	cg06802641
cg10809166	cg19609242	cg18959207	cg06354193		cg21610090	cg05863862	cg08293690	cg22755445	cg01546595	cg24113818	cg06204755	cg05373962	cg05373962	cg10588622	cg05688348	cg19637560	cg06822689
cg14161359	cg10191210	cg11276093	cg13875506		cg21523719	cg11136041	cg05952572	cg26657101	cg22311230	cg00732810	cg22317184	cg05382123	cg05382123	cg10606834	cg06364539	cg19770292	cg06838978
cg07147475	cg21889472	cg14635466	cg06358171		cg16260700	cg15908709	cg16872520	cg10055593	cg20580673	cg04131153	cg24803778	cg05388262	cg05388262	cg10607454	cg06521357	cg20683802	cg06861892
cg13359161	cg09127044	cg00193613	cg09085358		cg07451034	cg24154699	cg11110643	cg05546878	cg05099605	cg08335662	cg18696237	cg05394663	cg05394663	cg10632209	cg07080653	cg21576003	cg06862049
cg06865451	cg14744898	cg00786406	cg26202762		cg09985793	cg00572387	cg24235904	cg15773338	cg03674496	cg18566727	cg12430264	cg05396212	cg05396212	cg10641615	cg07360076	cg21622381	cg06880239
cg19279616	cg25731807	cg05073044	cg03745316		cg05526015	cg14043774	cg26046204	cg06637330	cg01868612	cg04596842	cg05593715	cg05403241	cg05403241	cg10659805	cg07471018	cg21884064	cg06893273
cg03416812	cg27085869	cg20318662	cg27050730		cg11837181	cg07643942	cg14318946	cg18845433	cg11400391	cg18913310	cg21291431	cg05415285	cg05415285	cg10703826	cg07674095	cg21929464	cg06901094
cg13770461	cg00177388	cg08872722	cg07819861		cg23632432	cg15806588	cg26343510	cg11304212	cg12916055	cg05254246	cg02276263	cg05416911	cg05416911	cg10773698	cg07749943	cg22158992	cg06905726
cg08812796	cg15382538	cg10128479	cg08126223		cg01876130	cg03004350	cg06637774	cg25578949	cg23958464	cg23200509	cg00985040	cg05437294	cg05437294	cg10776186	cg07851244	cg22183049	cg06933574
cg07742404	cg26437826	cg08010094	cg23051248		cg00085370	cg06012483	cg02498311	cg24838349	cg06469440	cg00854043	cg27567076	cg05449257	cg05449257	cg10782923	cg07996278	cg22490780	cg06939851
cg04889043	cg15444648	cg16758800	cg25650579		cg13359161	cg11018892	cg21238457	cg11473240	cg24342961	cg19574193	cg20980039	cg05451359	cg05451359	cg10796805	cg08330011	cg22621734	cg06961233
cg25101657	cg16600634	cg16020346	cg10403251		cg01406145	cg01779724	cg13529291	cg19193403	cg11726074	cg02852670	cg02915530	cg05484949	cg05484949	cg10800464	cg08699206	cg22729730	cg06962944
cg05476956	cg05977002	cg22437153	cg23896816		cg19242529	cg26160150	cg04358923	cg09959355	cg01593969	cg17929068	cg15012740	cg05485250	cg05485250	cg10803098	cg09028748	cg22772691	cg06970510
cg24722073	cg05272349	cg01526474	cg23283187		cg04549288	cg03634854	cg24134935	cg14017402	cg06869796	cg26094789	cg11405655	cg05490023	cg05490023	cg10805220	cg09098195	cg22902194	cg06991974
cg09269336	cg10632209	cg05730368	cg00671386		cg12072611	cg24734254	cg13016732	cg01055129	cg14520423	cg20710709	cg18046054	cg05493580	cg05493580	cg10831285	cg09223687	cg22983282	cg07005055
cg15091407	cg04093645	cg02246190	cg09209257		cg00509187	cg03437151	cg20852226	cg11122968	cg22344841	cg06756919	cg20680163	cg05498047	cg05498047	cg10839663	cg09374462	cg22985016	cg07016556
cg22502206	cg15358549	cg13885623	cg18159937		cg23654401	cg18114053	cg08879470	cg05917537	cg06525019	cg08139247	cg24622209	cg05499367	cg05499367	cg10846615	cg09390241	cg23267554	cg07050616
cg11558654	cg11299854	cg09493966	cg24946791		cg07018964	cg20706495	cg03345037	cg22511368	cg00686169	cg24089118	cg14702432	cg05529091	cg05529091	cg10861807	cg09614876	cg23300245	cg07050626
cg02617560	cg11841450	cg00891611	cg14507533		cg09484214	cg05088515	cg00344443	cg09852439	cg09813874	cg26967100	cg16129800	cg05548469	cg05548469	cg10938374	cg10245072	cg23384093	cg07052251
cg16329589	cg26509691	cg27553926	cg00089945		cg11293029	cg09034580	cg02311432	cg17276021	cg12265908	cg01541645	cg09596173	cg05569767	cg05569767	cg10945079	cg10652057	cg24114444	cg07061260
cg06868622	cg22827250	cg02701080	cg14268020		cg01530283	cg04304978	cg16793187	cg02930356	cg11750900	cg12091642	cg16884854	cg05571820	cg05571820	cg10951975	cg10698327	cg24546426	cg07078452
cg05128414	cg07274716	cg00439392	cg21247874		cg00400964	cg10711871	cg14976391	cg05203213	cg08477744	cg02745636	cg02136259	cg05594286	cg05594286	cg10962762	cg10911275	cg24588339	cg07087859
cg01989504	cg23064601	cg24996161	cg03401213		cg05026403	cg06606199	cg15407505	cg02077256	cg11155992	cg17641252	cg18418479	cg05601063	cg05601063	cg10964421	cg11187796	cg24599017	cg07134627
cg02311725	cg01830023	cg19458233	cg19536781		cg12845923	cg26344776	cg12150784	cg21230400	cg26673980	cg18306861	cg22471401	cg05607502	cg05607502	cg10966582	cg11205173	cg24940370	cg07139533
cg00088797	cg18443359	cg27585557	cg27626334		cg07145531	cg07336987	cg02159731	cg08611714	cg17907520	cg14415066	cg25154699	cg05614333	cg05614333	cg10999429	cg11508406	cg25016964	cg07140497
cg26672959	cg09839170	cg21204492	cg10295858		cg21244086	cg22755445	cg03356778	cg25743622	cg09590897	cg02170386	cg06991148	cg05616999	cg05616999	cg11005628	cg11951974	cg25370228	cg07179220
cg05304361	cg01101663	cg11646192	cg17282904		cg03460534	cg26657101	cg11660146	cg21874706	cg11799480	cg20375122	cg19715314	cg05618222	cg05618222	cg11034837	cg12630714	cg25545074	cg07201017
cg14744898	cg11558654	cg27599792	cg23622353		cg04913118	cg10055593	cg19363546	cg07001963	cg22021597	cg17335494	cg09729166	cg05638359	cg05638359	cg11038340	cg12829717	cg25628701	cg07201996
cg12325285	cg11005628	cg07048044	cg26699655		cg23943272	cg05546878	cg02159381	cg23356505	cg10530336	cg15926671	cg23658684	cg05648614	cg05648614	cg11052202	cg12866899	cg25935985	cg07217951
cg20672981	cg03631455	cg27532318	cg12537619		cg04076387	cg15773338	cg01900413	cg19245011	cg12368105	cg21511816	cg27488095	cg05654096	cg05654096	cg11071960	cg12997579	cg26007189	cg07223632
cg15030397	cg05476956	cg17875845	cg13545874		cg24859236	cg06637330	cg17590805	cg12306333	cg17308840	cg11466094	cg27042226	cg05658236	cg05658236	cg11081580	cg13053505	cg26113593	cg07225641
cg03639671	cg14739664	cg24719601	cg02848961		cg00120464	cg18845433	cg05471602	cg12829141	cg25734951	cg04932340	cg24903850	cg05675514	cg05675514	cg11164649	cg13074295	cg26144909	cg07231315
cg27305357	cg05845376	cg06268875	cg05890898		cg19137417	cg11304212	cg10773249	cg15545842	cg14981549	cg04961582	cg00478710	cg05685892	cg05685892	cg11165752	cg13244559	cg26360697	cg07263694
cg07798980	cg25212131	cg23062357	cg25728994		cg02450832	cg25578949	cg16542898	cg02336334	cg17100200	cg01796166	cg11516654	cg05688523	cg05688523	cg11168433	cg13255282	cg26479667	cg07268021
cg27504738	cg07039560	cg21563049	cg03017946		cg20656566	cg24838349	cg08095340	cg07702235	cg05140232	cg18907180	cg04228021	cg05703211	cg05703211	cg11179621	cg13442045	cg26605683	cg07279070
cg11304682	cg01561869	cg05614333	cg05509777		cg11645318	cg11473240	cg24829292	cg11155489	cg00033834	cg07440398	cg16620160	cg05721476	cg05721476	cg11213690	cg13800612	cg26612409	cg07287724
cg04453352	cg13393851	cg04257984	cg06829791		cg25741368	cg19193403	cg17631198	cg09508275	cg01209566	cg09956302	cg16834787	cg05730368	cg05730368	cg11220950	cg13943068	cg26788834	cg07314988
cg17427702	cg04837923	cg14162361	cg19959041		cg01659279	cg09959355	cg06777215	cg17870925	cg13987226	cg02005147	cg07744430	cg05750884	cg05750884	cg11229543	cg14196225	cg26958838	cg07319712
cg05601063	cg13307880	cg06699564	cg09951637		cg02577773	cg14017402	cg23369909	cg20109001	cg20207973	cg12188268	cg27101802	cg05754861	cg05754861	cg11232276	cg14366742	cg26986928	cg07341007
cg02974976	cg06575035	cg00804392	cg17233819		cg21555877	cg01055129	cg26388816	cg00017842	cg27206522	cg02480144	cg01577760	cg05757654	cg05757654	cg11250773	cg14532755	cg26993198	cg07342258
cg00620733	cg22737624	cg17758363	cg11847702		cg10791406	cg11122968	cg20907806	cg26880239	cg04022112	cg18684879	cg06280271	cg05768824	cg05768824	cg11251234	cg15375311	cg27070162	cg07352054
cg19639898	cg22087053	cg12999098	cg11187796		cg01147467	cg05917537	cg07919028	cg19219423	cg00284551	cg10528576	cg22157069	cg05771342	cg05771342	cg11260046	cg15543045	cg27337021	cg07353303
cg02152631	cg10475970	cg00587009	cg13485469		cg13238909	cg22511368	cg20792062	cg14119827	cg05490864	cg09940861	cg10716768	cg05800336	cg05800336	cg11272515	cg15556591	cg27345924	cg07360076
cg00348222	cg04553690	cg00084770	cg03771939		cg17627559	cg09852439	cg26924496	cg20840426	cg10837806	cg13555689	cg21074350	cg05825400	cg05825400	cg11278602	cg15623444	cg27613976	cg07390924
cg19522930	cg08491188	cg11123720	cg12708802		cg08719486	cg17276021	cg25347264	cg09923978	cg24160009	cg02887623	cg15897496	cg05870140	cg05870140	cg11284797	cg15642673	cg00098819	cg07393369
cg19767205	cg02074191	cg14364472	cg09570682		cg26182859	cg02930356	cg01750032	cg18754118	cg12942438	cg05537796	cg04411086	cg05879418	cg05879418	cg11297107	cg15652666	cg00115458	cg07414643
cg26967100	cg07017875	cg21159260	cg04888174		cg06769820	cg05203213	cg04199609	cg24721964	cg01529404	cg14007694	cg14990857	cg05883195	cg05883195	cg11299854	cg15682575	cg00120932	cg07424785
cg02975667	cg06757405	cg01131038	cg14200127		cg06872381	cg02077256	cg02149069	cg18396173	cg14047271	cg18269894	cg00521464	cg05887153	cg05887153	cg11324957	cg16259043	cg00147788	cg07438999
cg22186291	cg23244790	cg16701890	cg16376770		cg18852781	cg21230400	cg13733545	cg09026448	cg20661965	cg05297328	cg13036549	cg05890484	cg05890484	cg11334165	cg16601146	cg00237391	cg07449450
cg06251395	cg04080041	cg10919522	cg20752695		cg18071202	cg08611714	cg00877739	cg09652964	cg13789673	cg21513316	cg16560173	cg05898452	cg05898452	cg11343211	cg16851482	cg00601836	cg07458308
cg09656541	cg07539798	cg03672274	cg13919341		cg12991385	cg25743622	cg20734421	cg07846167	cg07826574	cg09061632	cg27650678	cg05905168	cg05905168	cg11347582	cg17061156	cg00651400	cg07475973
cg11825059	cg10805220	cg14886572	cg12472022		cg09804496	cg21874706	cg01321189	cg01888055	cg08771019	cg15848561	cg21166916	cg05915293	cg05915293	cg11411203	cg17095315	cg00694180	cg07515565
cg08924321	cg19610869	cg16336752	cg08118354		cg26225406	cg07001963	cg17024593	cg07125967	cg23436960	cg11795222	cg05163933	cg05915362	cg05915362	cg11437253	cg17315281	cg00777546	cg07517944
cg09472802	cg01914314	cg26461267	cg05245794		cg21448471	cg23356505	cg19457237	cg10222734	cg01820665	cg13364038	cg22108980	cg05915981	cg05915981	cg11439596	cg17563034	cg00936007	cg07518714
cg09936889	cg21601919	cg26455175	cg02166383		cg15402095	cg19245011	cg27108629	cg18828927	cg07314988	cg17261234	cg19956866	cg05937292	cg05937292	cg11476737	cg17631914	cg01038492	cg07523753
cg09016822	cg22111078	cg17326769	cg22509057		cg02059849	cg12306333	cg04989085	cg16851402	cg18625006	cg18362509	cg18842187	cg05943254	cg05943254	cg11545720	cg17747619	cg01310118	cg07529534
cg15311814	cg02750098	cg22009464	cg27530186		cg10432662	cg12829141	cg06582512	cg25372195	cg22431967	cg16366843	cg19279464	cg05946694	cg05946694	cg11563680	cg17807393	cg01597685	cg07536102
cg16654595	cg26305817	cg26957012	cg08871545		cg02278114	cg15545842	cg13212803	cg27056259	cg23073467	cg13126530	cg16196274	cg05950877	cg05950877	cg11574055	cg17949969	cg01740766	cg07545317
cg21542078	cg22009488	cg05157251	cg06865451		cg01731023	cg02336334	cg17570948	cg06770995	cg02205739	cg02609127	cg02497559	cg05951137	cg05951137	cg11574975	cg18138842	cg01779447	cg07548255
cg16105870	cg07798980	cg13882309	cg09659734		cg26875135	cg07702235	cg10246081	cg26196124	cg12473916	cg20560169	cg26040060	cg05951609	cg05951609	cg11636702	cg18328702	cg02072757	cg07548495
cg02553516	cg19923650	cg19365151	cg12187358		cg04365102	cg11155489	cg01482860	cg02824888	cg06951265	cg05176667	cg06246882	cg05952475	cg05952475	cg11644586	cg18432471	cg02272968	cg07571038
cg01394116	cg25916711	cg00528572	cg16338012		cg15251598	cg09508275	cg06970510	cg14708905	cg07548383	cg10973146	cg02999781	cg05955210	cg05955210	cg11668749	cg18658556	cg02524941	cg07585610
cg17863681	cg01776188	cg01823161	cg27305903		cg26105283	cg17870925	cg23337631	cg07344468	cg11245297	cg19550904	cg02745237	cg05955436	cg05955436	cg11671925	cg18944383	cg02582619	cg07597386
cg12647302	cg17842959	cg19480198	cg22655436		cg04783210	cg20109001	cg18161890	cg27224069	cg00555268	cg21143587	cg14326416	cg05958050	cg05958050	cg11686427	cg19315730	cg02733847	cg07618979
cg07898899	cg09143673	cg13860281	cg21159260		cg10153349	cg00017842	cg15085791	cg13787135	cg26730017	cg13639602	cg20638525	cg05962781	cg05962781	cg11700800	cg19372710	cg02867242	cg07629165
cg16533530	cg23954268	cg20020161	cg08499756		cg10076902	cg26880239	cg08040836	cg08019736	cg22566906	cg01595366	cg14576319	cg05965863	cg05965863	cg11731626	cg19551541	cg03081173	cg07637243
cg04240491	cg23967544	cg06612088	cg17772789		cg09555879	cg19219423	cg25025879	cg21648260	cg00071012	cg01937803	cg00701856	cg05969808	cg05969808	cg11735997	cg19578113	cg03251349	cg07669403
cg27449131	cg02022425	cg11840849	cg05062510		cg19265040	cg14119827	cg06311778	cg04667180	cg12359904	cg18927077	cg00992711	cg05974154	cg05974154	cg11756095	cg19639041	cg03354508	cg07679230
cg17511604	cg14670788	cg08015801	cg24519108		cg19256331	cg20840426	cg08699196	cg24809544	cg19574915	cg01997272	cg26873754	cg05976800	cg05976800	cg11764177	cg19661030	cg03355690	cg07690326
cg01776691	cg02575712	cg27209993	cg25199283		cg16024937	cg09923978	cg11510999	cg06720660	cg14847009	cg15685144	cg15594550	cg05981500	cg05981500	cg11764900	cg20364241	cg03413835	cg07716249
cg23158103	cg13699414	cg27119412	cg25066665		cg07594954	cg18754118	cg26113809	cg18090487	cg22199041	cg15904664	cg22354175	cg05982686	cg05982686	cg11795222	cg21150843	cg03490766	cg07723983
cg14649507	cg23817096	cg03437887	cg21610090		cg20445402	cg24721964	cg15261861	cg10919344	cg23785612	cg13673833	cg09174188	cg05988291	cg05988291	cg11803017	cg21202355	cg03516394	cg07748217
cg04230403	cg18676237	cg19005707	cg21523719		cg22882460	cg18396173	cg26695123	cg18653195	cg06204755	cg23960324	cg27020161	cg05992786	cg05992786	cg11804833	cg21540460	cg03637007	cg07770652
cg08293528	cg13369325	cg19636672	cg16260700		cg04703535	cg09026448	cg08522676	cg14113351	cg22317184	cg03401997	cg21047206	cg06030695	cg06030695	cg11815480	cg22779651	cg04112181	cg07790279
cg20294984	cg15896157	cg26234658	cg07451034		cg06482830	cg09652964	cg05951084	cg15534052	cg24803778	cg01715525	cg09334776	cg06033764	cg06033764	cg11841450	cg23332689	cg04148753	cg07795402
cg26866263	cg01657574	cg26430059	cg09985793		cg26260995	cg07846167	cg00862376	cg02855850	cg18696237	cg04017518	cg25933333	cg06033789	cg06033789	cg11849281	cg23892390	cg04293778	cg07814289
cg17709049	cg26149682	cg26446499	cg07618979		cg07457626	cg01888055	cg05573844	cg25815024	cg12430264	cg03200676	cg21499869	cg06036471	cg06036471	cg11857704	cg23953110	cg04337342	cg07819892
cg04562589	cg05452406	cg04782667	cg05526015		cg24495017	cg07125967	cg05516489	cg11852579	cg05593715	cg27000534	cg26993848	cg06049111	cg06049111	cg11862993	cg24284822	cg04483062	cg07823492
cg03354992	cg22851295	cg14313833	cg20419110		cg09104321	cg10222734	cg17573720	cg07739841	cg21291431	cg23985941	cg24406344	cg06067477	cg06067477	cg11874762	cg24309739	cg04505252	cg07833467
cg18131141	cg05849324	cg03207536	cg11837181		cg07611575	cg18828927	cg10641615	cg23815312	cg02276263	cg02814525	cg24701780	cg06070625	cg06070625	cg11901272	cg24919468	cg04756051	cg07836831
cg27384088	cg03960072	cg08022524	cg23632432		cg16430819	cg16851402	cg22709192	cg16550264	cg00985040	cg18732546	cg09598276	cg06085713	cg06085713	cg11940285	cg25542878	cg04820679	cg07851244
cg14550519	cg04515001	cg07541300	cg01876130		cg23226688	cg25372195	cg06630413	cg13266242	cg27567076	cg15925940	cg26950102	cg06087421	cg06087421	cg11941546	cg25734951	cg04846348	cg07855754
cg14260073	cg05347898	cg17543488	cg00085370		cg01376079	cg27056259	cg19435724	cg10239638	cg20980039	cg03469805	cg19198919	cg06088427	cg06088427	cg11947493	cg25950325	cg05201185	cg07861603
cg06872381	cg16306115	cg22891868	cg24499524		cg25447873	cg06770995	cg16600991	cg02596960	cg02915530	cg14062589	cg21648260	cg06096184	cg06096184	cg11949335	cg27062369	cg05257772	cg07865444
cg17463149	cg07791578	cg12708802	cg13359161		cg14632507	cg26196124	cg03078363	cg11147878	cg15012740	cg10240148	cg13952688	cg06099014	cg06099014	cg11957331	cg27196131	cg05447100	cg07869434
cg03798217	cg11901272	cg14657277	cg01406145		cg20248654	cg02824888	cg27478242	cg04436634	cg11405655	cg04855433	cg03920161	cg06106484	cg06106484	cg11961138	cg00087067	cg05495478	cg07879727
cg11726150	cg14443519	cg25851152	cg19242529		cg01883966	cg14708905	cg03437318	cg03356689	cg18046054	cg13667739	cg24851249	cg06119137	cg06119137	cg11966450	cg00223136	cg05526015	cg07895437
cg12122597	cg13497563	cg27109657	cg04549288		cg05504759	cg07344468	cg04686114	cg13840239	cg20680163	cg06285241	cg15845746	cg06127885	cg06127885	cg11969002	cg00319661	cg05601917	cg07911664
cg08642707	cg23849169	cg18780769	cg12072611		cg23831876	cg27224069	cg02948264	cg21435101	cg24622209	cg15899043	cg01349621	cg06128875	cg06128875	cg11973623	cg00321614	cg05626376	cg07923794
cg04961235	cg00501272	cg06341027	cg00509187		cg05361530	cg13787135	cg10625931	cg00567542	cg14702432	cg23871248	cg00231927	cg06133910	cg06133910	cg11976052	cg00589791	cg05695995	cg07929646
cg05120987	cg18299938	cg04387835	cg23654401		cg04033580	cg08019736	cg04963424	cg10423307	cg16129800	cg27316766	cg25239156	cg06134567	cg06134567	cg11982293	cg00601450	cg05722741	cg07933378
cg14590206	cg18457685	cg23236270	cg07018964		cg06289444	cg21648260	cg00236302	cg09360099	cg09596173	cg05569814	cg18067665	cg06148812	cg06148812	cg11990562	cg00643311	cg05745631	cg07938252
cg18115407	cg08867464	cg02286091	cg09484214		cg16512311	cg04667180	cg15046818	cg11055967	cg16884854	cg18970434	cg16660417	cg06162872	cg06162872	cg12002303	cg01174140	cg05956076	cg07945733
cg01663968	cg14652056	cg16179607	cg11293029		cg02673107	cg24809544	cg17315500	cg18781966	cg00650361	cg14152811	cg09616608	cg06178073	cg06178073	cg12011136	cg01231141	cg06123584	cg07993547
cg23578346	cg16640496	cg26456223	cg01530283		cg14153679	cg06720660	cg18041884	cg09221478	cg02136259	cg10915099	cg05675527	cg06182274	cg06182274	cg12018140	cg01476678	cg06301399	cg07996594
cg02576938	cg12154624	cg14068657	cg00400964		cg23204276	cg18090487	cg10800464	cg05150077	cg18418479	cg04334235	cg15751116	cg06186155	cg06186155	cg12038696	cg01561304	cg06321045	cg07998325
cg22951263	cg11278602	cg04101194	cg05026403		cg22282089	cg10919344	cg14779797	cg22237668	cg22471401	cg11854217	cg25342481	cg06190244	cg06190244	cg12062220	cg01590948	cg06473276	cg08030082
cg25104266	cg00142106	cg15269516	cg12845923		cg14258980	cg18653195	cg12929027	cg11822876	cg25154699	cg25030802	cg12004276	cg06220958	cg06220958	cg12122597	cg01984743	cg06596503	cg08040836
cg27511599	cg04214566	cg05568423	cg07145531		cg16797473	cg14113351	cg09720573	cg26473548	cg23987500	cg23641237	cg00391884	cg06223162	cg06223162	cg12140144	cg02333352	cg06924878	cg08042316
cg04523661	cg21039495	cg03085785	cg21244086		cg14532755	cg15534052	cg07263694	cg05133853	cg06991148	cg21220247	cg04964062	cg06226534	cg06226534	cg12154624	cg02385153	cg07148341	cg08085639
cg04411541	cg11232276	cg23605961	cg03460534		cg06117341	cg02855850	cg19721065	cg06485032	cg19715314	cg00514284	cg07992484	cg06246224	cg06246224	cg12193731	cg03625415	cg07187855	cg08095340
cg03510435	cg00030176	cg26715644	cg04913118		cg14706200	cg25815024	cg07140497	cg14269525	cg09729166	cg11019629	cg01650726	cg06251395	cg06251395	cg12206571	cg03677126	cg07570257	cg08105965
cg04945076	cg00757933	cg14597637	cg23943272		cg10726214	cg11852579	cg27127017	cg01461514	cg23658684	cg05158362	cg16709734	cg06255004	cg06255004	cg12213062	cg03859106	cg07746998	cg08119553
cg10512089	cg11973623	cg07875385	cg04076387		cg24387285	cg05091817	cg20166714	cg03099771	cg27488095	cg15409616	cg00784581	cg06266189	cg06266189	cg12214908	cg04131890	cg08051310	cg08151514
cg25988321	cg03997176	cg18862566	cg24859236		cg14216196	cg07739841	cg09432902	cg15158847	cg27042226	cg16023283	cg11930700	cg06266973	cg06266973	cg12236164	cg04227892	cg08126875	cg08223924
cg14348741	cg00409917	cg01411652	cg00120464		cg26188825	cg23815312	cg02328332	cg03386971	cg24903850	cg03003467	cg21845373	cg06268875	cg06268875	cg12265829	cg04299200	cg08375234	cg08227227
cg18736141	cg21990316	cg08991615	cg19137417		cg25011257	cg16550264	cg14868703	cg19678968	cg00478710	cg24730564	cg07811779	cg06279471	cg06279471	cg12276513	cg04310802	cg08451469	cg08235551
cg00292001	cg09803951	cg14552982	cg02450832		cg25310233	cg13266242	cg06198190	cg21887193	cg26985878	cg11913137	cg11963006	cg06283493	cg06283493	cg12285988	cg04522671	cg08590257	cg08235970
cg00157656	cg13445593	cg00587301	cg20656566		cg00987918	cg10239638	cg08745498	cg05688348	cg11516654	cg04289820	cg26918754	cg06290424	cg06290424	cg12317217	cg04703620	cg08733307	cg08239858
cg20321153	cg04775710	cg11707084	cg11645318		cg15124820	cg02596960	cg23497704	cg17989833	cg04228021	cg07929646	cg08247583	cg06320828	cg06320828	cg12395205	cg04972759	cg08852943	cg08248181
cg12472022	cg27449131	cg22526990	cg26857192		cg07762961	cg11147878	cg23922454	cg20690737	cg16620160	cg26511447	cg21076424	cg06341027	cg06341027	cg12409982	cg05234121	cg08866665	cg08265933
cg11862993	cg10938374	cg09537551	cg25741368		cg06573795	cg04436634	cg05412058	cg09816018	cg16834787	cg23625514	cg24811740	cg06346388	cg06346388	cg12451631	cg05545777	cg08956463	cg08268798
cg21780393	cg13137376	cg20352108	cg01659279		cg00684790	cg03356689	cg03417559	cg25744552	cg07744430	cg04885935	cg03459531	cg06346667	cg06346667	cg12453631	cg05700724	cg09018483	cg08269485
cg09365533	cg01665212	cg00003345	cg02577773		cg22125176	cg13840239	cg13131185	cg00191458	cg27101802	cg13494721	cg11411838	cg06355870	cg06355870	cg12468255	cg05713149	cg09115485	cg08284926
cg07396581	cg09127400	cg25492645	cg21555877		cg11158819	cg21435101	cg09338032	cg25570495	cg01577760	cg16654595	cg27605977	cg06362358	cg06362358	cg12544557	cg05911136	cg09214616	cg08293690
cg13898104	cg10060574	cg22444584	cg10791406		cg08190125	cg00567542	cg00095523	cg13860283	cg06280271	cg02312175	cg26530713	cg06367647	cg06367647	cg12560987	cg06483795	cg09285851	cg08296390
cg15123573	cg09016822	cg22017213	cg01147467		cg25028855	cg10423307	cg16277169	cg19244928	cg22157069	cg19961766	cg08823767	cg06367788	cg06367788	cg12627071	cg06564388	cg09394681	cg08297082
cg26877594	cg16751357	cg12621303	cg13238909		cg11275526	cg09360099	cg08330778	cg19582822	cg10716768	cg21385909	cg20937021	cg06371502	cg06371502	cg12630983	cg06825415	cg09447450	cg08307753
cg01236063	cg12855522	cg24546155	cg17627559		cg14999931	cg11055967	cg00397179	cg23151014	cg21074350	cg02228815	cg23677000	cg06403156	cg06403156	cg12646649	cg06834916	cg09456829	cg08328777
cg12309653	cg03062252	cg26885488	cg08719486		cg11988985	cg18781966	cg07545317	cg00164678	cg15897496	cg00884334	cg08896942	cg06416060	cg06416060	cg12679760	cg06933574	cg09606840	cg08335662
cg12700074	cg11764900	cg17736057	cg26182859		cg12065138	cg09221478	cg06564523	cg19451848	cg04411086	cg13860493	cg21777602	cg06422883	cg06422883	cg12692722	cg06972389	cg10017105	cg08347042
cg03604367	cg17094014	cg10701033	cg06769820		cg13754948	cg05150077	cg06606199	cg23442981	cg14990857	cg14479947	cg15606633	cg06432342	cg06432342	cg12731349	cg07025994	cg10270306	cg08362785
cg26045205	cg09613495	cg16310415	cg06872381		cg26045205	cg22237668	cg21334598	cg17037355	cg00521464	cg09735851	cg26931526	cg06472166	cg06472166	cg12764034	cg07141237	cg10647833	cg08381504
cg08871545	cg19653212	cg00089945	cg18852781		cg02339243	cg26580869	cg26988146	cg10302498	cg13036549	cg09898695	cg24127965	cg06484146	cg06484146	cg12765028	cg07362800	cg10792307	cg08389130
cg23634124	cg13223107	cg12149795	cg18071202		cg01805732	cg11822876	cg13987226	cg20398120	cg16560173	cg26531804	cg07992308	cg06488256	cg06488256	cg12787323	cg07363961	cg11307823	cg08397968
cg01171339	cg19620724	cg17083323	cg12991385		cg14524579	cg26473548	cg11838439	cg21848981	cg27650678	cg12386646	cg04643524	cg06521550	cg06521550	cg12787405	cg07438494	cg11410473	cg08400962
cg11132534	cg09184832	cg13988338	cg09804496		cg07857267	cg05133853	cg16620390	cg10116443	cg21166916	cg02360980	cg06494105	cg06550984	cg06550984	cg12805420	cg07458308	cg11553183	cg08401703
cg02603251	cg11563680	cg02897230	cg26225406		cg23262488	cg06485032	cg06880239	cg03889507	cg05163933	cg24505618	cg04481189	cg06563300	cg06563300	cg12813394	cg07523741	cg11583041	cg08422668
cg02635932	cg18471993	cg01204927	cg21448471		cg26518660	cg14269525	cg26977086	cg04034967	cg22108980	cg05804220	cg24179027	cg06571407	cg06571407	cg12821804	cg07737131	cg11658970	cg08426066
cg07363270	cg25351606	cg02958915	cg15402095		cg03412045	cg01461514	cg17129764	cg06943668	cg19956866	cg18088242	cg00190162	cg06573245	cg06573245	cg12855522	cg08239858	cg11787218	cg08438366
cg07804658	cg14765959	cg24398450	cg02059849		cg01939825	cg03099771	cg03476616	cg04272694	cg18842187	cg01454487	cg13742513	cg06573459	cg06573459	cg12892506	cg08294136	cg11902641	cg08454053
cg11229543	cg09570682	cg15402095	cg10432662		cg08999124	cg15158847	cg18540816	cg23064481	cg00004072	cg07517944	cg00976181	cg06591973	cg06591973	cg12911256	cg08344943	cg11930700	cg08457011
cg07307078	cg16655791	cg07295904	cg02278114		cg15311814	cg03386971	cg04865056	cg25960769	cg19279464	cg00184732	cg12198934	cg06607919	cg06607919	cg12944006	cg08371532	cg11945668	cg08462497
cg04266474	cg09322259	cg06178073	cg01731023		cg24997330	cg19678968	cg14603778	cg11070419	cg16196274	cg23118086	cg05793094	cg06612088	cg06612088	cg12945444	cg08496086	cg11990702	cg08464498
cg23380496	cg23244910	cg25464265	cg26875135		cg00724015	cg21887193	cg00470007	cg21943117	cg02497559	cg01818121	cg12323265	cg06613817	cg06613817	cg12999453	cg08587845	cg12106346	cg08470892
cg17073306	cg09187505	cg15129679	cg04365102		cg15279364	cg05688348	cg16343129	cg05223158	cg26040060	cg05549655	cg14640865	cg06615464	cg06615464	cg13017239	cg08741921	cg12177182	cg08482501
cg16639665	cg14338916	cg14159526	cg08641445		cg08623383	cg17989833	cg01765416	cg04474190	cg06246882	cg13834146	cg26213438	cg06619938	cg06619938	cg13092405	cg08892613	cg12298312	cg08494905
cg03631455	cg20442599	cg14121185	cg15251598		cg22303227	cg20690737	cg10047181	cg25067245	cg02999781	cg04137171	cg09779827	cg06622953	cg06622953	cg13126530	cg09022852	cg12422154	cg08504143
cg10472919	cg05135644	cg04453594	cg26105283		cg25827524	cg09816018	cg26513576	cg26849776	cg02745237	cg20941110	cg27391093	cg06623295	cg06623295	cg13137376	cg09458272	cg12463578	cg08546690
cg06674275	cg04407470	cg01427815	cg04783210		cg15102387	cg25744552	cg19945931	cg23789148	cg14326416	cg26429925	cg11549025	cg06625934	cg06625934	cg13160221	cg09508356	cg12468478	cg08555653
cg20398120	cg13776285	cg06647600	cg10153349		cg24719601	cg00191458	cg06791426	cg18091385	cg20638525	cg26654798	cg25118167	cg06635722	cg06635722	cg13202751	cg09716807	cg12477370	cg08572535
cg26194475	cg00170003	cg08568649	cg10076902		cg25856811	cg25570495	cg16623362	cg18001780	cg14576319	cg17124224	cg26026296	cg06636156	cg06636156	cg13207326	cg09901035	cg13248789	cg08602008
cg10983206	cg15347342	cg06290424	cg09555879		cg21959598	cg13860283	cg15275758	cg13679311	cg00701856	cg24224304	cg19758750	cg06637517	cg06637517	cg13223107	cg10177359	cg13279673	cg08621441
cg13615516	cg05380821	cg05229723	cg19265040		cg12752325	cg19244928	cg26415787	cg26325174	cg00992711	cg08641118	cg09851394	cg06647600	cg06647600	cg13255282	cg10213542	cg13373066	cg08641445
cg19559537	cg08071609	cg06764239	cg19256331		cg09111482	cg19582822	cg03522837	cg27313147	cg26873754	cg14819229	cg20194689	cg06674275	cg06674275	cg13274077	cg10476773	cg14021478	cg08663425
cg21929875	cg03988936	cg23347429	cg16024937		cg14941895	cg23151014	cg13046814	cg01401037	cg15594550	cg17633234	cg08620558	cg06680243	cg06680243	cg13283952	cg10528482	cg14029001	cg08681856
cg04337944	cg14260073	cg09971646	cg07594954		cg08246318	cg00164678	cg12680424	cg22491548	cg22354175	cg11179621	cg17132591	cg06685737	cg06685737	cg13323489	cg10594510	cg14259707	cg08685714
cg05026403	cg09744420	cg00651400	cg20445402		cg20505457	cg19451848	cg21727907	cg03400849	cg09174188	cg25668093	cg22622328	cg06687640	cg06687640	cg13345957	cg10606029	cg14463529	cg08699206
cg13160221	cg22030890	cg01057196	cg22882460		cg05741638	cg23442981	cg25561762	cg00664697	cg16426779	cg24937275	cg10499879	cg06698575	cg06698575	cg13369325	cg10666926	cg14993900	cg08737246
cg24547885	cg19681956	cg04237666	cg04703535		cg27381584	cg17037355	cg20949342	cg03755535	cg27020161	cg08828594	cg21915917	cg06699564	cg06699564	cg13381984	cg10841124	cg15068357	cg08745498
cg21672572	cg11347582	cg19708418	cg06482830		cg26446913	cg10302498	cg19159759	cg16265542	cg21047206	cg03300787	cg07274522	cg06702880	cg06702880	cg13388466	cg10845147	cg15203214	cg08755224
cg00298324	cg24993576	cg26118045	cg26260995		cg25802465	cg20398120	cg07031408	cg20067418	cg09334776	cg21359747	cg11286405	cg06705862	cg06705862	cg13391079	cg10852875	cg15479387	cg08759960
cg14538439	cg00759420	cg04126760	cg07457626		cg16501561	cg21848981	cg06303875	cg10197238	cg11686819	cg13615592	cg03954501	cg06708634	cg06708634	cg13393851	cg11020475	cg15896182	cg08760211
cg08391745	cg02746340	cg22927043	cg24495017		cg01343936	cg10116443	cg01499197	cg01930441	cg25933333	cg27652350	cg25566909	cg06720823	cg06720823	cg13426079	cg11439596	cg15936731	cg08802513
cg20705781	cg03670369	cg09396217	cg09104321		cg08777421	cg03889507	cg03247926	cg26644395	cg21499869	cg07927984	cg22448874	cg06722193	cg06722193	cg13437337	cg11686819	cg15961693	cg08808042
cg10726931	cg08883853	cg13842262	cg07611575		cg18491039	cg04034967	cg03662064	cg00175403	cg26993848	cg17263974	cg15512534	cg06745740	cg06745740	cg13445593	cg11861905	cg15965006	cg08815672
cg10636297	cg24846199	cg26423824	cg16430819		cg16748326	cg06943668	cg08962087	cg18252424	cg24406344	cg16263182	cg21194115	cg06757585	cg06757585	cg13451356	cg11911653	cg16001202	cg08819022
cg08058156	cg18090004	cg06896909	cg23226688		cg00174743	cg04272694	cg08802513	cg12304663	cg24701780	cg05956679	cg15699623	cg06760423	cg06760423	cg13485230	cg11946503	cg16169475	cg08828594
cg06048750	cg00338391	cg03354508	cg01376079		cg23488055	cg23064481	cg18810376	cg09212407	cg09598276	cg10647513	cg17952468	cg06764239	cg06764239	cg13488201	cg12186317	cg16478197	cg08832906
cg09211763	cg03235290	cg21546226	cg22891191		cg06727703	cg25960769	cg10617192	cg00237825	cg26950102	cg09434193	cg08931861	cg06770082	cg06770082	cg13497563	cg12194832	cg16478536	cg08833675
cg00667789	cg11081580	cg02928644	cg25447873		cg16645828	cg11070419	cg07268021	cg03218211	cg19198919	cg01274753	cg02470858	cg06770163	cg06770163	cg13500072	cg12364115	cg16530177	cg08838671
cg13495118	cg12560987	cg16578883	cg14632507		cg07760161	cg21943117	cg22658229	cg19273454	cg21648260	cg10396171	cg19723187	cg06770429	cg06770429	cg13502125	cg12810152	cg17266282	cg08848958
cg24006361	cg04961235	cg26271283	cg20248654		cg09731079	cg05223158	cg01250888	cg06353345	cg13952688	cg05671758	cg16773677	cg06777902	cg06777902	cg13528854	cg12892107	cg17367457	cg08876274
cg24682036	cg12011136	cg15418423	cg01883966		cg08168529	cg04474190	cg10786829	cg11346333	cg03920161	cg03420713	cg13468680	cg06779248	cg06779248	cg13544333	cg12907817	cg17481235	cg08879470
cg14026238	cg22112000	cg17415451	cg05504759		cg03040165	cg25067245	cg03126574	cg13366738	cg24851249	cg11682528	cg24843217	cg06787912	cg06787912	cg13546414	cg12958020	cg17511017	cg08886020
cg21878650	cg22321267	cg15568145	cg23831876		cg21393885	cg26849776	cg14391832	cg19554569	cg15845746	cg21551271	cg10312101	cg06811094	cg06811094	cg13613280	cg13037462	cg17592461	cg08901520
cg02094042	cg01687558	cg02926160	cg05361530		cg08375234	cg23789148	cg05965387	cg13767625	cg01349621	cg03829194	cg22189386	cg06812722	cg06812722	cg13615592	cg13325904	cg17625256	cg08901662
cg19697239	cg06179765	cg26614504	cg04033580		cg20985269	cg18091385	cg25701710	cg10637688	cg00231927	cg06427821	cg00291051	cg06815411	cg06815411	cg13631572	cg13647155	cg17754510	cg08961893
cg02505918	cg20599066	cg16206341	cg06289444		cg19473068	cg18001780	cg11077516	cg12232463	cg25239156	cg10068222	cg11124260	cg06836849	cg06836849	cg13678973	cg13945749	cg17772793	cg08966208
cg14114133	cg11165752	cg01812045	cg16512311		cg12618624	cg13679311	cg18410872	cg14137548	cg18067665	cg05799600	cg18104015	cg06841846	cg06841846	cg13688808	cg14116129	cg17797360	cg08971281
cg11949335	cg18436984	cg21915313	cg02673107		cg26268565	cg26325174	cg14142627	cg09701582	cg16660417	cg02486209	cg00321007	cg06846010	cg06846010	cg13699414	cg14454127	cg17945153	cg08972582
cg19903229	cg17642941	cg17611193	cg14153679		cg27222162	cg27313147	cg00986957	cg05555951	cg09616608	cg01964856	cg09939823	cg06864260	cg06864260	cg13713830	cg14491776	cg18185178	cg08975528
cg01137955	cg04298953	cg16988611	cg23204276		cg08991615	cg01401037	cg27543320	cg00064296	cg05675527	cg04398526	cg12197557	cg06875413	cg06875413	cg13722431	cg14827778	cg18287768	cg08982904
cg03997176	cg00458878	cg26700277	cg22282089		cg24536146	cg22491548	cg13014803	cg18875435	cg15751116	cg07773186	cg26854096	cg06889422	cg06889422	cg13726887	cg15029475	cg18332213	cg08988156
cg16299747	cg02524946	cg08218101	cg14258980		cg06629702	cg03400849	cg25147447	cg00887508	cg25342481	cg08521396	cg09481699	cg06891639	cg06891639	cg13750214	cg15197657	cg18499941	cg09003917
cg10659805	cg25377206	cg17733616	cg16797473		cg05865660	cg00664697	cg13817545	cg07260003	cg12004276	cg10140104	cg07303450	cg06892726	cg06892726	cg13773631	cg15351009	cg18736676	cg09016348
cg04813119	cg11849281	cg18658556	cg14532755		cg20159193	cg03755535	cg25698935	cg24432768	cg00391884	cg00656603	cg11762120	cg06896909	cg06896909	cg13776285	cg15530916	cg18943033	cg09039112
cg26730025	cg24317190	cg00145253	cg06117341		cg06519422	cg16265542	cg07911664	cg11907323	cg04964062	cg26745294	cg04473167	cg06911354	cg06911354	cg13786801	cg15595755	cg19155471	cg09051215
cg21959598	cg00287096	cg06685737	cg14706200		cg04650653	cg20067418	cg06786335	cg07743747	cg07992484	cg26465602	cg03808577	cg06928797	cg06928797	cg13850606	cg15626405	cg19368103	cg09077319
cg17799946	cg18209323	cg09984479	cg10726214		cg00358609	cg10197238	cg01336571	cg06794038	cg01650726	cg01619416	cg16903885	cg06934774	cg06934774	cg13851904	cg15722526	cg19409583	cg09079909
cg12546474	cg21945930	cg12374353	cg24387285		cg26577529	cg01930441	cg00645383	cg11143092	cg16709734	cg06531624	cg19227170	cg06945634	cg06945634	cg13868084	cg15889797	cg19447025	cg09137696
cg21052814	cg10659805	cg22041190	cg14216196		cg26271283	cg26644395	cg04140161	cg12723904	cg00784581	cg27256515	cg27277620	cg06948492	cg06948492	cg13870102	cg16294152	cg19864808	cg09138780
cg11701615	cg17190891	cg09826050	cg26188825		cg11143876	cg00175403	cg04570551	cg15360378	cg11930700	cg12451120	cg08800777	cg06952752	cg06952752	cg13883696	cg16300021	cg19954341	cg09139923
cg17921080	cg00840332	cg06720823	cg25011257		cg19935850	cg18252424	cg21226491	cg05711047	cg21845373	cg16454495	cg01148127	cg06955484	cg06955484	cg13885965	cg16375290	cg19964491	cg09164211
cg03147503	cg26814075	cg20880339	cg25310233		cg01885783	cg12304663	cg24113818	cg16792062	cg07811779	cg10863145	cg03047171	cg06959596	cg06959596	cg13887205	cg16620160	cg20068535	cg09179420
cg18565264	cg13381984	cg02820566	cg00987918		cg09373350	cg09212407	cg00732810	cg00908042	cg11963006	cg05848579	cg20474788	cg06960794	cg06960794	cg13909582	cg16653901	cg20114732	cg09181861
cg24000528	cg16966315	cg15731655	cg13369325		cg21546226	cg00237825	cg04131153	cg22282941	cg26918754	cg08470892	cg23691873	cg06963109	cg06963109	cg13941830	cg16679297	cg20273485	cg09203716
cg13561855	cg27435498	cg05116382	cg11961138		cg10906826	cg03218211	cg08335662	cg14533753	cg18566727	cg14223135	cg03690763	cg06974175	cg06974175	cg13943217	cg17033333	cg20371401	cg09214456
cg15634877	cg03108139	cg11116086	cg15124820		cg14855497	cg19273454	cg04596842	cg12878400	cg08247583	cg26983731	cg12338731	cg06974592	cg06974592	cg13950603	cg17543488	cg20494576	cg09223687
cg23221090	cg23740473	cg07915896	cg07762961		cg00494949	cg06353345	cg18913310	cg00025357	cg21076424	cg08848958	cg22124564	cg07006987	cg07006987	cg13958974	cg17550708	cg20639885	cg09261020
cg18159860	cg18845377	cg10902144	cg06573795		cg05396119	cg11346333	cg19459349	cg20250343	cg24811740	cg27040104	cg08550490	cg07010075	cg07010075	cg14012310	cg17623793	cg20655068	cg09267324
cg13061570	cg07209634	cg02806733	cg00684790		cg13444533	cg13366738	cg05254246	cg16179589	cg03459531	cg09798061	cg03750993	cg07030277	cg07030277	cg14029489	cg17627328	cg20897072	cg09284708
cg02740093	cg03332469	cg10096040	cg22125176		cg01809927	cg19554569	cg18184147	cg16404784	cg11411838	cg03180953	cg16909084	cg07040303	cg07040303	cg14051264	cg17642708	cg20951025	cg09324663
cg02263813	cg26472133	cg06623295	cg11158819		cg01279378	cg13767625	cg12097243	cg01071903	cg27605977	cg09229918	cg05159830	cg07046030	cg07046030	cg14108789	cg17720153	cg20980653	cg09338032
cg16843243	cg13345957	cg12721730	cg08190125		cg14356799	cg10637688	cg13276305	cg10930667	cg26530713	cg07384961	cg19657351	cg07046818	cg07046818	cg14127859	cg17989581	cg20988291	cg09363587
cg21210090	cg15771432	cg14891209	cg25028855		cg10072261	cg12232463	cg23200509	cg17692403	cg08823767	cg02199397	cg01200086	cg07048044	cg07048044	cg14128735	cg18045100	cg21130236	cg09374123
cg08753468	cg01788773	cg26779985	cg11275526		cg06175955	cg14137548	cg08465183	cg19401149	cg20937021	cg06036912	cg26410148	cg07054208	cg07054208	cg14130459	cg18083764	cg21139063	cg09404131
cg09832244	cg02640497	cg04896115	cg14999931		cg19828789	cg09701582	cg26433554	cg26494337	cg20198684	cg07861603	cg14209988	cg07056644	cg07056644	cg14156751	cg18274480	cg21279806	cg09412061
cg18483289	cg18904891	cg00831929	cg11988985		cg08330011	cg05555951	cg26094789	cg25835568	cg23677000	cg10116505	cg18334915	cg07073960	cg07073960	cg14161359	cg18442632	cg21376799	cg09416313
cg02333730	cg14631910	cg00633552	cg12065138		cg17971290	cg00064296	cg20710709	cg11179120	cg08896942	cg16355591	cg23934071	cg07089056	cg07089056	cg14204395	cg18482656	cg21505231	cg09430223
cg16711124	cg07969676	cg03096347	cg13754948		cg03771099	cg18875435	cg04759648	cg01832325	cg21777602	cg03632935	cg19791630	cg07106394	cg07106394	cg14210726	cg18487598	cg21642396	cg09432902
cg21173532	cg10193681	cg23081542	cg26045205		cg27418217	cg00887508	cg07035145	cg08998189	cg15606633	cg16426779	cg10611444	cg07117219	cg07117219	cg14223654	cg18699526	cg21644740	cg09434193
cg05688523	cg12945444	cg12304520	cg02339243		cg17929273	cg07260003	cg16695483	cg16199460	cg26931526	cg18596043	cg05269451	cg07118000	cg07118000	cg14236976	cg18793886	cg21974506	cg09463047
cg23200506	cg21069005	cg14791640	cg01805732		cg22673999	cg24432768	cg10798173	cg25640096	cg24127965	cg03136323	cg07141237	cg07134045	cg07134045	cg14260073	cg18798289	cg21988950	cg09463900
cg26669624	cg16844941	cg04783210	cg14524579		cg23737062	cg11907323	cg10549973	cg20306265	cg04433805	cg03088525	cg14600384	cg07138399	cg07138399	cg14280533	cg19103546	cg22068759	cg09465142
cg14226702	cg05237485	cg25456317	cg07857267		cg16348158	cg07743747	cg10796078	cg26432539	cg07992308	cg04669677	cg25325710	cg07140468	cg07140468	cg14308313	cg19107578	cg22361816	cg09477740
cg01218896	cg04167595	cg13385210	cg23262488		cg22509384	cg06794038	cg17641252	cg16467919	cg04643524	cg05335886	cg17559894	cg07147475	cg07147475	cg14311811	cg19416326	cg22786465	cg09510180
cg10938374	cg16441259	cg02488338	cg26518660		cg27002247	cg11143092	cg18306861	cg16315155	cg06494105	cg05951521	cg20153601	cg07153150	cg07153150	cg14338916	cg19581963	cg22937462	cg09516349
cg07265444	cg14487356	cg06583813	cg03412045		cg10574843	cg12723904	cg14415066	cg08727692	cg04481189	cg05789711	cg16325984	cg07153724	cg07153724	cg14348741	cg19637560	cg23388085	cg09516476
cg06622953	cg25216696	cg04584761	cg01939825		cg10765336	cg15360378	cg04139849	cg11953164	cg17361163	cg17696377	cg14130696	cg07170183	cg07170183	cg14355911	cg19770292	cg23481825	cg09563325
cg20611680	cg06704518	cg18105767	cg08999124		cg25953952	cg05711047	cg14938431	cg06083483	cg24179027	cg09039112	cg22865824	cg07181406	cg07181406	cg14383658	cg20683802	cg23740758	cg09571950
cg21543859	cg24646414	cg09570807	cg15311814		cg14507310	cg16792062	cg01770355	cg08243401	cg00190162	cg04374711	cg21702011	cg07186032	cg07186032	cg14443519	cg21129181	cg23779626	cg09574757
cg07584765	cg20279283	cg06745740	cg24997330		cg04253037	cg00908042	cg12851793	cg21456301	cg13742513	cg26675395	cg11064915	cg07195851	cg07195851	cg14445366	cg21576003	cg23871507	cg09599130
cg03733760	cg01546563	cg17080163	cg00724015		cg12179353	cg22282941	cg20375122	cg14555996	cg00976181	cg14301190	cg21680449	cg07211044	cg07211044	cg14449180	cg21622381	cg24123116	cg09619146
cg22829917	cg03330485	cg02344527	cg15279364		cg14834881	cg14533753	cg17335494	cg22560545	cg12198934	cg04797061	cg14113569	cg07229001	cg07229001	cg14463412	cg21884064	cg24289452	cg09662694
cg24469464	cg13160221	cg03883256	cg08623383		cg08080145	cg12878400	cg21511816	cg01560554	cg05793094	cg01754713	cg04673446	cg07231911	cg07231911	cg14476745	cg21929464	cg24651708	cg09672187
cg25711779	cg22783363	cg02307239	cg22303227		cg03601797	cg00025357	cg19628934	cg27230705	cg12323265	cg10085057	cg19382714	cg07240834	cg07240834	cg14487356	cg22132026	cg24829707	cg09690597
cg23023466	cg01725531	cg04175027	cg25827524		cg16893868	cg20250343	cg15890143	cg16655778	cg14640865	cg06266302	cg10249703	cg07247190	cg07247190	cg14491820	cg22158992	cg24836242	cg09716545
cg19109120	cg00990613	cg17592231	cg15102387		cg24339704	cg16179589	cg19567295	cg01050736	cg05254246	cg05059438	cg04350421	cg07265444	cg07265444	cg14493267	cg22183049	cg24871371	cg09720573
cg15201458	cg20460852	cg18662080	cg24719601		cg17875845	cg16404784	cg12790592	cg07832738	cg26213438	cg17889137	cg15120176	cg07266046	cg07266046	cg14502484	cg22490780	cg25159149	cg09723488
cg06036471	cg00994643	cg15638414	cg25856811		cg06076690	cg05137450	cg02867079	cg14440205	cg09779827	cg04227077	cg14148253	cg07274694	cg07274694	cg14506657	cg22572362	cg25192717	cg09744420
cg03090940	cg22324567	cg26856475	cg21959598		cg16259494	cg01071903	cg09956302	cg11535506	cg27391093	cg06490260	cg21440587	cg07278054	cg07278054	cg14538439	cg22621734	cg25287591	cg09758204
cg09157302	cg16792842	cg09977640	cg12752325		cg01611777	cg05059438	cg02005147	cg25812683	cg11549025	cg16489602	cg13800079	cg07293736	cg07293736	cg14546076	cg22729730	cg25473438	cg09769218
cg16590794	cg22275864	cg26067760	cg09111482		cg19308769	cg10930667	cg12188268	cg14226212	cg25118167	cg08422668	cg10149582	cg07298347	cg07298347	cg14548272	cg22772691	cg25669593	cg09776463
cg09985344	cg11071960	cg23488055	cg14941895		cg05159188	cg17692403	cg26669257	cg06728135	cg26026296	cg04158589	cg22212839	cg07302910	cg07302910	cg14565725	cg22902194	cg25852052	cg09798061
cg07207490	cg18918321	cg13488501	cg08246318		cg02969422	cg19401149	cg02480144	cg14072120	cg05269678	cg13901319	cg18138842	cg07316846	cg07316846	cg14621053	cg22983282	cg25857471	cg09830866
cg11961138	cg22352078	cg21837569	cg20505457		cg06465371	cg26494337	cg10528576	cg20220678	cg01619416	cg02975081	cg22193393	cg07318128	cg07318128	cg14652056	cg22985016	cg26076236	cg09853898
cg13393851	cg03348397	cg00145079	cg05741638		cg19692584	cg25835568	cg09940861	cg24749265	cg19758750	cg07855754	cg14723373	cg07326071	cg07326071	cg14654886	cg23267554	cg26076858	cg09854088
cg02283931	cg05711235	cg13444533	cg27381584		cg07963345	cg11179120	cg13555689	cg12065138	cg09851394	cg09404131	cg21324936	cg07328317	cg07328317	cg14669379	cg23300245	cg26579986	cg09887284
cg14984341	cg02919936	cg12136950	cg26446913		cg12908916	cg01832325	cg02887623	cg18855080	cg20194689	cg11139864	cg17024199	cg07329131	cg07329131	cg14670788	cg23384093	cg26872907	cg09898695
cg18959207	cg17173767	cg19689322	cg25802465		cg26826183	cg13484467	cg05537796	cg16701266	cg08620558	cg02297021	cg21911019	cg07333191	cg07333191	cg14676825	cg23503101	cg27001715	cg09900242
cg11276093	cg15541630	cg09533168	cg16501561		cg03283694	cg08998189	cg14007694	cg22399703	cg17132591	cg07139533	cg04821026	cg07355757	cg07355757	cg14683380	cg23967544	cg27054055	cg09913956
cg11165752	cg02469095	cg02236650	cg01343936		cg06235390	cg16199460	cg18269894	cg03754044	cg22622328	cg05887027	cg26686608	cg07363212	cg07363212	cg14689219	cg24114444	cg27083825	cg09919392
cg14635466	cg14548272	cg04216070	cg08777421		cg00587301	cg25640096	cg05297328	cg03412045	cg10499879	cg26985715	cg14568552	cg07363270	cg07363270	cg14692377	cg24117063	cg27337194	cg09940861
cg16058493	cg09059319	cg08917299	cg06693983		cg14590206	cg20306265	cg21513316	cg05838358	cg21915917	cg02077481	cg20449614	cg07367469	cg07367469	cg14739859	cg24546426	cg27399125	cg09956302
cg01202519	cg03896611	cg08414647	cg18491039		cg25159149	cg26432539	cg19373199	cg26669624	cg07274522	cg01783525	cg24499866	cg07378309	cg07378309	cg14744898	cg24588339	cg00095859	cg09969989
cg07076509	cg16688483	cg14141912	cg16748326		cg02341645	cg21220247	cg08075719	cg13570284	cg11286405	cg26563248	cg20918682	cg07382435	cg07382435	cg14765959	cg24599017	cg00140447	cg09983051
cg02530437	cg26140749	cg07471614	cg00174743		cg24631547	cg16467919	cg14270581	cg07525077	cg03954501	cg07888205	cg06068801	cg07383092	cg07383092	cg14776998	cg24940370	cg00144425	cg09989644
cg00193613	cg26023087	cg16729555	cg23488055		cg25922969	cg16315155	cg13818451	cg26302157	cg25566909	cg14488256	cg03742272	cg07394266	cg07394266	cg14789818	cg25016964	cg00231810	cg09991306
cg00786406	cg12236164	cg06067477	cg06727703		cg02806733	cg08727692	cg10973146	cg15036529	cg22448874	cg05988356	cg22523743	cg07404485	cg07404485	cg14819504	cg25370228	cg00277769	cg09996789
cg05073044	cg22082046	cg18928017	cg16645828		cg15958034	cg11953164	cg21143587	cg27382409	cg15512534	cg05284751	cg23350580	cg07405182	cg07405182	cg14823851	cg25545074	cg00423702	cg09998451
cg14493267	cg01327147	cg11967592	cg07760161		cg16803967	cg06083483	cg10409043	cg17560832	cg21194115	cg26857370	cg14562054	cg07407736	cg07407736	cg14832317	cg25628701	cg00905524	cg10002131
cg03507241	cg13713830	cg19797376	cg09731079		cg18460938	cg08243401	cg13639602	cg24333150	cg15699623	cg16659497	cg14850764	cg07420232	cg07420232	cg14836864	cg25648267	cg00907810	cg10013501
cg20318662	cg00959431	cg04840702	cg12501142		cg07224931	cg21456301	cg01595366	cg06621249	cg17952468	cg05390473	cg02026535	cg07431286	cg07431286	cg14845410	cg25923609	cg00920098	cg10016175
cg08872722	cg01541867	cg07459478	cg08168529		cg19522930	cg14555996	cg01937803	cg12043508	cg08931861	cg24702091	cg22949951	cg07444473	cg07444473	cg14855334	cg25935985	cg01058266	cg10023272
cg10128479	cg14463412	cg09349530	cg03040165		cg13165390	cg22560545	cg14020846	cg13808923	cg02470858	cg09563325	cg23985641	cg07459478	cg07459478	cg14861089	cg26007189	cg01140416	cg10042856
cg08010094	cg13773631	cg07962620	cg21393885		cg23131950	cg01560554	cg15904664	cg07527126	cg19723187	cg09919392	cg18417901	cg07471614	cg07471614	cg14885748	cg26113593	cg01191920	cg10047181
cg15633073	cg14127859	cg00074145	cg08375234		cg19786733	cg27230705	cg13673833	cg08879111	cg16773677	cg04102325	cg09962809	cg07472579	cg07472579	cg14914254	cg26144909	cg01318557	cg10049708
cg23853484	cg07076509	cg23654401	cg20985269		cg09349530	cg16655778	cg23960324	cg01395690	cg13468680	cg09480047	cg16805884	cg07476508	cg07476508	cg14959580	cg26195683	cg01624004	cg10050900
cg16758800	cg07184658	cg05394663	cg19473068		cg18115407	cg01050736	cg03401997	cg22738642	cg24843217	cg05071046	cg24629356	cg07476923	cg07476923	cg14977066	cg26360697	cg01727302	cg10053339
cg09184832	cg13726887	cg00872354	cg12618624		cg16294045	cg07832738	cg14361409	cg23447841	cg10312101	cg05324194	cg17417856	cg07487731	cg07487731	cg14987431	cg26479667	cg01776278	cg10059687
cg16020346	cg13943217	cg27093944	cg26268565		cg14628108	cg14440205	cg01715525	cg09239705	cg22189386	cg04874129	cg14422315	cg07493858	cg07493858	cg15089077	cg26605683	cg01776691	cg10065209
cg22275864	cg14493267	cg13899478	cg27222162		cg07732644	cg11535506	cg04213900	cg16585619	cg00291051	cg02132560	cg10092517	cg07541300	cg07541300	cg15089219	cg26612409	cg01938825	cg10068222
cg22437153	cg09069579	cg00676085	cg08991615		cg12309653	cg25812683	cg04017518	cg24470119	cg11124260	cg00509108	cg24411312	cg07555787	cg07555787	cg15091407	cg26665016	cg01975495	cg10092257
cg02103924	cg14348741	cg25745945	cg24536146		cg24894353	cg14226212	cg03200676	cg11433866	cg18104015	cg04436255	cg19226358	cg07568307	cg07568307	cg15126975	cg26788834	cg01979600	cg10094238
cg01526474	cg23940612	cg09965384	cg06629702		cg22918700	cg06728135	cg27000534	cg27638284	cg06320136	cg09137696	cg01065599	cg07569216	cg07569216	cg15138125	cg26958838	cg02086046	cg10110857
cg05730368	cg13092405	cg13101330	cg05865660		cg10698419	cg25383057	cg23985941	cg17090401	cg00321007	cg01110759	cg18912120	cg07571928	cg07571928	cg15159605	cg26986928	cg02279108	cg10116505
cg21255942	cg00851389	cg05159188	cg20159193		cg01533585	cg14072120	cg02814525	cg06638147	cg09939823	cg18438944	cg07843576	cg07572790	cg07572790	cg15169829	cg26993198	cg02570079	cg10136354
cg09986736	cg04264908	cg04992191	cg06519422		cg10061927	cg20220678	cg18732546	cg00868860	cg12197557	cg09477740	cg00829369	cg07573727	cg07573727	cg15222899	cg27070162	cg02617428	cg10184983
cg02246190	cg15672768	cg16430365	cg04650653		cg25487804	cg24749265	cg25729534	cg16394551	cg26854096	cg05799507	cg16030261	cg07584765	cg07584765	cg15291243	cg27337021	cg02733025	cg10196459
cg13885623	cg14308313	cg24942416	cg00358609		cg13808842	cg12065138	cg14345980	cg20712820	cg09481699	cg27334900	cg13661182	cg07589899	cg07589899	cg15338327	cg27345924	cg02803819	cg10231049
cg09493966	cg10386298	cg04384208	cg26577529		cg02575483	cg18855080	cg18324600	cg01575601	cg27582240	cg02898915	cg23712530	cg07594954	cg07594954	cg15345206	cg27613976	cg02820566	cg10235355
cg11735997	cg25950325	cg09524658	cg26271283		cg21929761	cg16701266	cg14062589	cg05203809	cg07303450	cg12277495	cg07470341	cg07616828	cg07616828	cg15347342	cg00098819	cg03217800	cg10240148
cg26485937	cg00631482	cg02753187	cg11143876		cg04718304	cg22399703	cg10240148	cg08288561	cg11762120	cg00944421	cg06442472	cg07622521	cg07622521	cg15358549	cg00115458	cg03232620	cg10246081
cg00891611	cg24995657	cg08134070	cg19935850		cg24901811	cg03754044	cg04855433	cg00555036	cg02480144	cg04079760	cg21160877	cg07641563	cg07641563	cg15382538	cg00120932	cg03235923	cg10249506
cg27553926	cg26319015	cg20591728	cg01885783		cg14114133	cg03412045	cg09255034	cg26886188	cg24659646	cg08988156	cg06019726	cg07649045	cg07649045	cg15384598	cg00147788	cg03257708	cg10250833
cg02701080	cg21718267	cg05043461	cg09373350		cg03071221	cg05838358	cg13667739	cg05769086	cg04473167	cg22832044	cg06024289	cg07668501	cg07668501	cg15398400	cg00237391	cg03455418	cg10270037
cg03294458	cg00731785	cg23415203	cg21546226		cg27168858	cg26669624	cg12050054	cg06082318	cg03808577	cg01251360	cg09174870	cg07687172	cg07687172	cg15444648	cg00459243	cg03510186	cg10277548
cg24578679	cg02917246	cg08005849	cg10906826		cg07855572	cg13570284	cg00973115	cg26108690	cg16903885	cg12654412	cg24590353	cg07697238	cg07697238	cg15447787	cg00601836	cg03552804	cg10347555
cg00439392	cg24033871	cg22729539	cg14855497		cg01375075	cg07525077	cg15899043	cg13470969	cg19227170	cg02026449	cg14251405	cg07710266	cg07710266	cg15450098	cg00651400	cg03678146	cg10363337
cg01665212	cg03294458	cg04166432	cg00494949		cg17845266	cg26302157	cg23871248	cg08621196	cg27277620	cg26699292	cg21134501	cg07722657	cg07722657	cg15469272	cg00694180	cg03774463	cg10377903
cg24996161	cg24469464	cg26268565	cg05396119		cg20894963	cg15036529	cg27316766	cg03437273	cg08800777	cg06737666	cg25744552	cg07742404	cg07742404	cg15522957	cg00777546	cg03906434	cg10396171
cg19458233	cg19403541	cg07046030	cg13444533		cg21353232	cg27382409	cg05569814	cg18062205	cg01148127	cg00511674	cg06741726	cg07745915	cg07745915	cg15541630	cg00936007	cg03932904	cg10420161
cg23871640	cg26485937	cg10372920	cg01809927		cg13061570	cg17560832	cg18970434	cg11920519	cg03047171	cg09422450	cg25479320	cg07754940	cg07754940	cg15555932	cg01038492	cg04034967	cg10423771
cg27585557	cg12764034	cg19818890	cg01279378		cg23436042	cg24333150	cg14152811	cg24174996	cg20474788	cg04317962	cg17619208	cg07756135	cg07756135	cg15574312	cg01310118	cg04080994	cg10431651
cg14280533	cg04171235	cg01705131	cg14356799		cg21919968	cg06621249	cg10915099	cg12142354	cg23691873	cg05000331	cg04730276	cg07792345	cg07792345	cg15586393	cg01345354	cg04102894	cg10439896
cg21204492	cg22290744	cg27008230	cg10072261		cg01974027	cg12043508	cg06395148	cg02567476	cg03690763	cg16713262	cg02082613	cg07793207	cg07793207	cg15599147	cg01597685	cg04111071	cg10456990
cg11646192	cg11686427	cg07493858	cg06175955		cg01300434	cg13808923	cg04334235	cg00097645	cg12338731	cg05120987	cg19642408	cg07804658	cg07804658	cg15633073	cg01740766	cg04258219	cg10476773
cg27599792	cg21214293	cg03066050	cg19828789		cg22109370	cg07527126	cg11854217	cg09221269	cg22124564	cg19369556	cg26503079	cg07815856	cg07815856	cg15634877	cg01779447	cg04263316	cg10487221
cg07048044	cg24870568	cg26727221	cg08330011		cg25745642	cg08879111	cg25030802	cg16212145	cg08550490	cg04096653	cg24130287	cg07832738	cg07832738	cg15645660	cg02049405	cg04344923	cg10528576
cg27532318	cg18963509	cg13615100	cg17971290		cg16350728	cg01395690	cg21220247	cg00287589	cg03750993	cg05312293	cg11503875	cg07837187	cg07837187	cg15650509	cg02072757	cg04494750	cg10598434
cg17875845	cg01202519	cg13975098	cg03771099		cg18634538	cg22738642	cg00514284	cg06626786	cg16909084	cg06521653	cg17931409	cg07870307	cg07870307	cg15672768	cg02272968	cg04536844	cg10617192
cg24719601	cg22159528	cg16710042	cg27418217		cg25616160	cg23447841	cg11019629	cg07900024	cg05159830	cg01076272	cg27041463	cg07875385	cg07875385	cg15681626	cg02524941	cg04625338	cg10617994
cg09074113	cg16058493	cg14831380	cg17929273		cg19517291	cg09239705	cg05158362	cg07640117	cg19657351	cg01519508	cg25593391	cg07883869	cg07883869	cg15691862	cg02582619	cg04659689	cg10641615
cg06268875	cg07891531	cg07569216	cg22864077		cg19087971	cg16585619	cg15409616	cg00883837	cg01200086	cg00838860	cg12612213	cg07891271	cg07891271	cg15771432	cg02733847	cg04729004	cg10663765
cg23062357	cg10506097	cg19876672	cg22673999		cg18563630	cg24470119	cg16023283	cg20143473	cg03632935	cg27016776	cg10064892	cg07898899	cg07898899	cg15772157	cg02867242	cg04925511	cg10688516
cg21563049	cg20674701	cg09959355	cg23737062		cg04940251	cg11433866	cg24730564	cg02478708	cg26410148	cg08462497	cg20303033	cg07899016	cg07899016	cg15778457	cg03062564	cg05568423	cg10703786
cg05614333	cg04707519	cg14311362	cg16348158		cg18298815	cg27638284	cg11913137	cg05421651	cg14209988	cg00584450	cg04139359	cg07905696	cg07905696	cg15810758	cg03081173	cg05726600	cg10703826
cg04257984	cg18483529	cg17249170	cg22509384		cg20503288	cg19557518	cg04289820	cg21161126	cg09516349	cg00624737	cg03987192	cg07915884	cg07915884	cg15835817	cg03251349	cg05828992	cg10711871
cg05353133	cg00303183	cg04013024	cg27002247		cg23384017	cg17090401	cg07929646	cg14458292	cg24979558	cg07748217	cg05218035	cg07915896	cg07915896	cg15846434	cg03354508	cg05887787	cg10714111
cg06617961	cg03716999	cg17508477	cg10574843		cg18294707	cg06638147	cg26511447	cg19942213	cg18334915	cg15258754	cg03533091	cg07927540	cg07927540	cg15848561	cg03355690	cg06070414	cg10715930
cg14162361	cg05057910	cg07266046	cg10765336		cg25710298	cg00868860	cg23625514	cg15055782	cg23934071	cg18293633	cg22736323	cg07928642	cg07928642	cg15861196	cg03413835	cg06422678	cg10723711
cg06699564	cg05557449	cg07054208	cg25953952		cg01942106	cg16394551	cg04885935	cg08596532	cg19791630	cg04464062	cg02715685	cg07935886	cg07935886	cg15896157	cg03490766	cg06587217	cg10734218
cg00804392	cg14776998	cg18729664	cg14507310		cg13645908	cg20712820	cg13494721	cg01589353	cg27488348	cg05202654	cg23272880	cg07937271	cg07937271	cg15909933	cg03516394	cg06760423	cg10786829
cg17758363	cg15586393	cg19037350	cg04253037		cg01728830	cg01575601	cg20707630	cg11116300	cg10611444	cg05463589	cg09726279	cg07941680	cg07941680	cg15925940	cg03637007	cg06783955	cg10798173
cg22324567		cg03345448	cg12179353		cg26233914	cg05203809	cg19961766	cg21727032	cg05269451	cg23802887	cg07352834	cg07944445	cg07944445	cg15965134	cg04112181	cg06796482	cg10800464
cg12999098		cg26518660	cg14834881		cg01303055	cg08288561	cg21385909	cg26926221	cg07141237	cg10016175	cg13224213	cg07962315	cg07962315	cg15971010	cg04148753	cg06981541	cg10812186
cg00587009		cg01449818	cg08080145		cg20793071	cg00555036	cg00884334	cg24940370	cg14600384	cg09054528	cg11808459	cg07962620	cg07962620	cg16005939	cg04293778	cg07034004	cg10814364
cg13207326		cg15844611	cg03601797		cg13903282	cg26886188	cg14479947	cg24355048	cg25325710	cg05624921	cg07706375	cg07965335	cg07965335	cg16006349	cg04337342	cg07089161	cg10824107
cg09481404		cg25617328	cg16893868		cg24147187	cg05769086	cg09735851	cg27028938	cg17559894	cg26918305	cg02156776	cg07973435	cg07973435	cg16032518	cg04483062	cg07184237	cg10835306
cg00084770		cg10536962	cg24339704		cg21173532	cg06082318	cg09898695	cg25726135	cg20153601	cg08961893	cg02057501	cg08005165	cg08005165	cg16046561	cg04505252	cg07223253	cg10846615
cg11123720		cg27616227	cg17875845		cg18403970	cg26108690	cg26531804	cg09865454	cg16325984	cg08464498	cg10409443	cg08005849	cg08005849	cg16057826	cg04756051	cg07278425	cg10848373
cg14364472		cg15116095	cg06076690		cg00946921	cg13470969	cg12426344	cg07211768	cg14130696	cg16362949	cg13937164	cg08010094	cg08010094	cg16058493	cg04768479	cg07908679	cg10848724
cg11668749		cg26236177	cg16259494		cg18081375	cg08621196	cg07431199	cg02195405	cg22865824	cg23837623	cg08061797	cg08015801	cg08015801	cg16094412	cg04820679	cg07930192	cg10859844
cg21159260		cg16530881	cg01611777		cg24313473	cg03437273	cg02360980	cg04708790	cg22642718	cg21949830	cg23086749	cg08022524	cg08022524	cg16179125	cg04846348	cg08012156	cg10861807
cg01131038		cg09120873	cg19308769		cg02660097	cg18062205	cg13762474	cg17849128	cg21702011	cg03422895	cg05695327	cg08023442	cg08023442	cg16271600	cg05201185	cg08119647	cg10863145
cg16701890		cg14756006	cg05159188		cg01206705	cg11920519	cg24505618	cg06869641	cg11064915	cg08457011	cg11775291	cg08033722	cg08033722	cg16283362	cg05257772	cg08144358	cg10867751
cg10919522		cg18937934	cg02969422		cg01061714	cg24174996	cg18088242	cg12491114	cg21680449	cg24422027	cg03356734	cg08040755	cg08040755	cg16306115	cg05447100	cg08158188	cg10868156
cg03672274		cg18715709	cg06465371		cg22233890	cg12142354	cg18582992	cg14667175	cg14113569	cg10715930	cg13083260	cg08042258	cg08042258	cg16319578	cg05495478	cg08492145	cg10888031
cg14886572		cg27432826	cg13870102		cg00909094	cg02567476	cg07517944	cg13992678	cg04673446	cg19849151	cg26076858	cg08051310	cg08051310	cg16319691	cg05526015	cg08897188	cg10891521
cg01327147		cg06550984	cg19692584		cg24230312	cg00097645	cg04980253	cg05571619	cg19382714	cg12120292	cg24025721	cg08060270	cg08060270	cg16366843	cg05601917	cg08916879	cg10915099
cg16336752		cg02813916	cg07963345		cg19804859	cg09221269	cg23118086	cg14023329	cg10249703	cg10250833	cg00165631	cg08082810	cg08082810	cg16374999	cg05626376	cg09085201	cg10917426
cg26461267		cg09441748	cg12908916		cg19988492	cg16212145	cg27522060	cg16638248	cg04350421	cg22892328	cg25386845	cg08091439	cg08091439	cg16395123	cg05695995	cg09103600	cg10939949
cg26437826		cg20793071	cg26826183		cg20791007	cg00287589	cg10604168	cg02352391	cg15120176	cg26089877	cg22833618	cg08125291	cg08125291	cg16414143	cg05722741	cg09125127	cg10941566
cg26455175		cg07793207	cg03283694		cg00157656	cg06626786	cg21511941	cg17708240	cg14148253	cg14683380	cg12954718	cg08134070	cg08134070	cg16441259	cg05745631	cg09134794	cg10961604
cg17326769		cg03565280	cg06235390		cg03736099	cg07900024	cg04098270	cg14509196	cg21440587	cg10235355	cg09985802	cg08135406	cg08135406	cg16443812	cg05823038	cg09160912	cg10968958
cg22009464		cg14640621	cg00587301		cg15097422	cg07640117	cg08318283	cg23160142	cg07710883	cg10137837	cg08114410	cg08142172	cg08142172	cg16598600	cg05956076	cg09165414	cg10973146
cg26957012		cg11183181	cg03916694		cg26129606	cg00883837	cg00213123	cg05563385	cg13800079	cg26087535	cg12460254	cg08142918	cg08142918	cg16600634	cg06123584	cg09276108	cg11019629
cg05157251		cg01132893	cg14590206		cg07018249	cg20143473	cg05549655	cg16497431	cg10149582	cg03975755	cg06419793	cg08151983	cg08151983	cg16600991	cg06301399	cg09461420	cg11020475
cg13882309		cg25374359	cg25159149		cg16711450	cg02478708	cg07044708	cg12032655	cg22212839	cg25718402	cg07354440	cg08159033	cg08159033	cg16611654	cg06321045	cg10182869	cg11031701
cg26044038		cg18527574	cg02341645		cg18715709	cg03107987	cg13834146	cg24377340	cg18138842	cg04821375	cg02383368	cg08172065	cg08172065	cg16640496	cg06463958	cg10191097	cg11031976
cg19365151		cg07138399	cg24631547		cg20655068	cg05421651	cg12363584	cg19718360	cg22193393	cg26946288	cg00514514	cg08178786	cg08178786	cg16653620	cg06473276	cg10530336	cg11042214
cg00528572		cg25827524	cg25922969		cg01105337	cg21161126	cg02259324	cg02397368	cg14723373	cg22637538	cg10715529	cg08178940	cg08178940	cg16654595	cg06596503	cg10536999	cg11045524
cg01823161		cg20893532	cg02806733		cg11031564	cg14458292	cg04137171	cg08104568	cg09054528	cg04809787	cg14162806	cg08182501	cg08182501	cg16655791	cg06924878	cg10592734	cg11053632
cg20920097		cg21101226	cg11053632		cg26837372	cg19942213	cg24805681	cg01417062	cg21324936	cg10723711	cg12845923	cg08190928	cg08190928	cg16656895	cg07148341	cg10875499	cg11100765
cg19480198		cg21761639	cg05449108		cg03372467	cg15055782	cg01973394	cg13445249	cg02077481	cg05726661	cg04902474	cg08202494	cg08202494	cg16668896	cg07187855	cg10928426	cg11110643
cg13860281		cg14845812	cg15958034		cg26850469	cg08596532	cg11076668	cg09332353	cg17024199	cg02694489	cg09137204	cg08207895	cg08207895	cg16683770	cg07515565	cg11024728	cg11112911
cg20020161		cg26063874	cg22347212		cg10943921	cg01589353	cg14385245	cg16881730	cg21911019	cg18884137	cg15550654	cg08212230	cg08212230	cg16688483	cg07518714	cg11050988	cg11115063
cg06612088		cg23695990	cg16803967		cg10369125	cg11116300	cg20941110	cg12737833	cg04821026	cg04244857	cg04049637	cg08218101	cg08218101	cg16713262	cg07570257	cg11261211	cg11133732
cg11840849		cg10659480	cg07969676		cg23106559	cg21727032	cg26429925	cg11986385	cg26686608	cg12731325	cg18785679	cg08223241	cg08223241	cg16723488	cg07746998	cg11367038	cg11139864
cg08015801		cg01876130	cg18460938		cg08008144	cg26926221	cg09180848	cg08933467	cg14568552	cg17301842	cg09207718	cg08233811	cg08233811	cg16727201	cg07895437	cg11537355	cg11142826
cg26440142		cg08750504	cg06933574		cg18068637	cg24940370	cg26654798	cg26043322	cg15939357	cg05611351	cg23779626	cg08236537	cg08236537	cg16749456	cg08051310	cg11541382	cg11149849
cg27209993		cg18011916	cg07224931		cg19990316	cg24355048	cg17124224	cg16889945	cg20449614	cg14893889	cg24032710	cg08251685	cg08251685	cg16751357	cg08126875	cg11757417	cg11153057
cg05482942		cg15891991	cg19522930		cg14159526	cg27028938	cg09683350	cg04411086	cg24499866	cg17342064	cg04781080	cg08251815	cg08251815	cg16761581	cg08375234	cg11898009	cg11154559
cg27119412		cg04178787	cg13165390		cg03127370	cg26337010	cg10721782	cg02095895	cg20918682	cg08269742	cg24059612	cg08264859	cg08264859	cg16792842	cg08451469	cg12460870	cg11187025
cg05639522		cg04920527	cg23131950		cg04784519	cg25726135	cg10453365	cg04874562	cg06068801	cg18923721	cg11833003	cg08264906	cg08264906	cg16831055	cg08590257	cg12510614	cg11187796
cg03437887		cg06283493	cg19786733		cg24053070	cg09865454	cg04998447	cg26377653	cg03742272	cg04916523	cg22228337	cg08269653	cg08269653	cg16844941	cg08733307	cg12513975	cg11203143
cg19005707		cg00440531	cg09349530		cg22414525	cg07211768	cg19571617	cg02507952	cg22523743	cg00627045	cg22732126	cg08325885	cg08325885	cg16848717	cg08759960	cg12538435	cg11207569
cg17953764		cg00052578	cg18115407		cg06623295	cg02195405	cg11852674	cg19043798	cg23350580	cg13710086	cg17377797	cg08330690	cg08330690	cg16860686	cg08852943	cg12579640	cg11231751
cg07314829		cg14483431	cg16294045		cg22022957	cg04708790	cg22603275	cg21994818	cg14562054	cg11731596	cg11698918	cg08344524	cg08344524	cg16909733	cg08866665	cg12600030	cg11246563
cg19636672		cg04524478	cg14628108		cg00423702	cg17849128	cg14819229	cg22566906	cg14850764	cg04391754	cg03432464	cg08351100	cg08351100	cg16913064	cg08956463	cg12620706	cg11250773
cg17255450		cg07594954	cg07732644		cg02452552	cg06869641	cg23754924	cg17772789	cg02026535	cg23535310	cg14753691	cg08352439	cg08352439	cg16922039	cg08975528	cg12712184	cg11264392
cg26234658		cg03899654	cg06490225		cg10282491	cg12491114	cg25994931	cg18897335	cg22949951	cg03497133	cg23089723	cg08352755	cg08352755	cg16966315	cg09018483	cg12921647	cg11267527
cg11982293		cg14514120	cg12309653		cg02749887	cg14667175	cg20122635	cg19104032	cg23985641	cg21692194	cg25815893	cg08355659	cg08355659	cg17077610	cg09115485	cg13053914	cg11274314
cg26430059		cg02869486	cg24894353		cg10083464	cg13992678	cg08119553	cg22633096	cg13294084	cg25387636	cg04390734	cg08376583	cg08376583	cg17094014	cg09214616	cg13158604	cg11279838
cg26698460		cg05484949	cg22918700		cg18183642	cg05571619	cg25668093	cg09736669	cg18417901	cg15971010	cg17087314	cg08378220	cg08378220	cg17138769	cg09284708	cg13266018	cg11295942
cg26446499		cg08172065	cg10698419		cg24533059	cg14023329	cg24937275	cg09318158	cg09962809	cg07829432	cg15684231	cg08391745	cg08391745	cg17143192	cg09285851	cg13302401	cg11297107
cg04782667		cg02494703	cg01533585		cg17044356	cg12734609	cg18261205	cg13751645	cg16805884	cg15193133	cg13393793	cg08394248	cg08394248	cg17173767	cg09324663	cg13374304	cg11333375
cg14313833		cg05969808	cg10061927		cg17679470	cg16638248	cg14512563	cg18007935	cg24629356	cg22642718	cg13430464	cg08396193	cg08396193	cg17174023	cg09374123	cg13490352	cg11364256
cg03207536		cg25075794	cg25487804		cg06732006	cg02352391	cg05075416	cg12188197	cg17417856	cg09404429	cg26938334	cg08399308	cg08399308	cg17199181	cg09394681	cg13508402	cg11424776
cg08022524		cg22595460	cg13808842		cg01859549	cg17708240	cg03300787	cg04471151	cg14422315	cg22896354	cg22878148	cg08418076	cg08418076	cg17228232	cg09447450	cg13594957	cg11438986
cg07541300		cg04372674	cg02575483		cg05915981	cg14509196	cg21359747	cg20575856	cg10092517	cg24974737	cg00113321	cg08424184	cg08424184	cg17233506	cg09456829	cg13602406	cg11439596
cg17543488		cg03690956	cg21929761		cg21122366	cg23160142	cg13615592	cg12340503	cg24411312	cg16467854	cg14273883	cg08479629	cg08479629	cg17239558	cg09606840	cg13754948	cg11464895
cg22891868		cg26699655	cg04718304		cg20706495	cg05563385	cg27652350	cg18519834	cg19226358	cg02350974	cg19590470	cg08484188	cg08484188	cg17255450	cg10017105	cg13765278	cg11487526
cg03087372		cg23639055	cg24901811		cg24871482	cg16497431	cg19190699	cg17360680	cg01065599	cg25657218	cg23155717	cg08486575	cg08486575	cg17261234	cg10270306	cg14145991	cg11503297
cg18392783		cg20912517	cg14114133		cg25614935	cg12032655	cg16263182	cg19141316	cg16737409	cg11974937	cg09486879	cg08495374	cg08495374	cg17266581	cg10647833	cg14148253	cg11508828
cg20446948		cg03400060	cg03071221		cg22463915	cg24377340	cg05956679	cg11675098	cg18912120	cg27477504	cg09230996	cg08500704	cg08500704	cg17275781	cg10792307	cg14162629	cg11510999
cg12708802		cg15625675	cg27168858		cg18565264	cg19718360	cg09434193	cg16110087	cg07843576	cg22664962	cg18147543	cg08500763	cg08500763	cg17299935	cg10812186	cg14188840	cg11520509
cg14657277		cg03906115	cg07855572		cg12495333	cg09463047	cg07992604	cg01105427	cg00829369	cg24841318	cg11997734	cg08508814	cg08508814	cg17342064	cg10824107	cg14223646	cg11527988
cg25851152		cg09573795	cg01375075		cg24703533	cg02397368	cg10295858	cg25386707	cg16030261	cg02685896	cg06569954	cg08521073	cg08521073	cg17394649	cg10917426	cg14319135	cg11544647
cg27109657		cg00400992	cg14126020		cg12582957	cg08104568	cg09181861	cg15579883	cg13661182	cg14692377	cg02071957	cg08533745	cg08533745	cg17406023	cg11307823	cg14340110	cg11549143
cg18780769		cg08325885	cg17845266		cg07112604	cg01417062	cg01274753	cg08026930	cg23712530	cg25605545	cg26342637	cg08537215	cg08537215	cg17460441	cg11410473	cg14349538	cg11551740
cg06341027		cg25052274	cg20894963		cg14990857	cg13445249	cg10396171	cg15526094	cg07470341	cg03348978	cg09157272	cg08549661	cg08549661	cg17463149	cg11553183	cg14601210	cg11552585
cg04387835		cg14385008	cg21353232		cg07207490	cg11624328	cg05671758	cg20658466	cg06442472	cg02435495	cg20600404	cg08568649	cg08568649	cg17515966	cg11583041	cg14719722	cg11573854
cg23236270		cg08264906	cg13061570		cg15203905	cg09332353	cg08624878	cg01632562	cg21160877	cg05110178	cg05253159	cg08598654	cg08598654	cg17534202	cg11658970	cg14823389	cg11574055
cg02286091		cg01872122	cg23436042		cg10726931	cg16881730	cg04636834	cg23295623	cg06019726	cg11862993	cg09757353	cg08599792	cg08599792	cg17573292	cg11787218	cg14827502	cg11575644
cg25731807		cg02509086	cg21919968		cg12245236	cg12737833	cg00386663	cg12315311	cg20975074	cg09463047	cg01350330	cg08605840	cg08605840	cg17573720	cg11902641	cg15073666	cg11577174
cg09074856		cg10768321	cg01974027		cg07565042	cg11986385	cg23481246	cg10305299	cg06024289	cg14424407	cg14160093	cg08614082	cg08614082	cg17589079	cg11930700	cg15134787	cg11594420
cg16179607		cg15958034	cg01300434		cg16578883	cg08933467	cg27190398	cg00175487	cg09174870	cg10184983	cg25583264	cg08624680	cg08624680	cg17631972	cg11945668	cg15764975	cg11624328
cg22735222		cg07937271	cg22109370		cg24516830	cg26043322	cg21038123	cg04231019	cg02848072	cg11758793	cg07012832	cg08626445	cg08626445	cg17642941	cg11990702	cg16243019	cg11635857
cg26456223		cg04573500	cg25745642		cg17835961	cg08248181	cg09830866	cg00673646	cg24590353	cg12544557	cg13839781	cg08636203	cg08636203	cg17693865	cg12088314	cg16322121	cg11642412
cg14068657		cg05449257	cg16350728		cg09889836	cg16889945	cg09611472	cg18140889	cg14251405	cg04986934	cg08285319	cg08642707	cg08642707	cg17735531	cg12106346	cg16414149	cg11682528
cg04101194		cg22495322	cg18634538		cg24091195	cg04411086	cg08074971	cg01142596	cg21134501	cg03313364	cg23536675	cg08655206	cg08655206	cg17744293	cg12177182	cg16537044	cg11686819
cg15269516		cg08042258	cg25616160		cg17652291	cg02095895	cg04398695	cg15222329	cg25744552	cg05624478	cg05163842	cg08732466	cg08732466	cg17768691	cg12298312	cg16596250	cg11698888
cg05568423		cg27206603	cg19517291		cg03379649	cg04874562	cg07531248	cg05978306	cg06741726	cg18449997	cg06990460	cg08732659	cg08732659	cg17802949	cg12422154	cg16687344	cg11707310
cg03085785		cg03699623	cg19087971		cg14918744	cg26377653	cg03829194	cg14938111	cg25479320	cg11804833	cg08423378	cg08733172	cg08733172	cg17805624	cg12463578	cg16768191	cg11716380
cg18676237		cg25315503	cg18563630		cg16533530	cg02507952	cg06427821	cg25960038	cg17619208	cg19003733	cg00699898	cg08745288	cg08745288	cg17839721	cg12468478	cg16842053	cg11721913
cg23605961		cg10660256	cg04940251		cg15442434	cg19043798	cg10068222	cg15437692	cg04730276	cg02668843	cg05864261	cg08745451	cg08745451	cg17842670	cg12477370	cg16873973	cg11731596
cg26715644		cg20902817	cg18298815		cg12472597	cg21994818	cg16237529	cg13690280	cg02082613	cg08971281	cg08324925	cg08748170	cg08748170	cg17842959	cg13223107	cg16883063	cg11754828
cg14597637		cg26376168	cg20503288		cg11250081	cg22566906	cg05799600	cg21778518	cg19642408	cg02692964	cg26213821	cg08750504	cg08750504	cg17883458	cg13248789	cg16886175	cg11762018
cg07875385		cg02592133	cg23384017		cg12380772	cg17735531	cg02486209	cg04154502	cg26503079	cg10861807	cg22717593	cg08751876	cg08751876	cg17888390	cg13279673	cg16967003	cg11762839
cg18457685		cg09338251	cg18294707		cg25153726	cg17772789	cg04908106	cg04772948	cg24130287	cg02441618	cg06192895	cg08753468	cg08753468	cg17922359	cg13373066	cg16998831	cg11794801
cg02128244		cg10930901	cg25710298		cg16236851	cg18897335	cg04517441	cg02309029	cg11503875	cg17594131	cg17693604	cg08764465	cg08764465	cg17924813	cg13516209	cg17212127	cg11797099
cg04093645		cg26386673	cg01942106		cg06165395	cg19104032	cg00865118	cg23058239	cg17931409	cg14248106	cg25875537	cg08774452	cg08774452	cg17937101	cg14021478	cg17559894	cg11798658
cg18862566		cg18436500	cg13645908		cg16535018	cg22633096	cg10814364	cg24871482	cg27041463	cg07879727	cg24241586	cg08776014	cg08776014	cg17940013	cg14029001	cg17570276	cg11803017
cg23280506		cg19513876	cg01728830		cg17111846	cg09736669	cg04177091	cg10454127	cg25593391	cg06093379	cg20375947	cg08777421	cg08777421	cg17945560	cg14259707	cg17581870	cg11804833
cg01411652		cg18645906	cg26233914		cg04402122	cg09318158	cg21696393	cg16878549	cg12612213	cg16440629	cg02819921	cg08812796	cg08812796	cg17953764	cg14309283	cg17628556	cg11808871
cg08991615		cg11631644	cg01303055		cg17073306	cg13751645	cg04398526	cg26981966	cg10064892	cg11142826	cg01042640	cg08827764	cg08827764	cg17991823	cg14463529	cg17642369	cg11838439
cg15089077		cg17337917	cg20793071		cg24135645	cg18007935	cg01387771	cg27093637	cg20303033	cg12379948	cg09950688	cg08855449	cg08855449	cg18016826	cg14473643	cg17656890	cg11840197
cg18445088		cg25129000	cg13903282		cg24514391	cg12188197	cg03568041	cg08410052	cg04139359	cg03186851	cg20429833	cg08857063	cg08857063	cg18023598	cg14562426	cg17701146	cg11846064
cg14552982		cg25278941	cg24147187		cg17142931	cg04471151	cg08977639	cg25921502	cg07390924	cg02017282	cg16851858	cg08867241	cg08867241	cg18030960	cg14734916	cg17755913	cg11850508
cg00587301		cg00074086	cg21173532		cg08163918	cg20575856	cg10140104	cg23326197	cg03987192	cg13998093	cg05351750	cg08871545	cg08871545	cg18041884	cg14848685	cg17949813	cg11854217
cg11707084		cg20495052	cg18403970		cg23001905	cg12340503	cg08886020	cg24480735	cg05218035	cg03029292	cg21810664	cg08872722	cg08872722	cg18088242	cg14993900	cg18002126	cg11856897
cg22526990		cg04554720	cg00946921		cg17987968	cg18519834	cg05223487	cg01670896	cg03533091	cg09065876	cg07961252	cg08917299	cg08917299	cg18090004	cg15068357	cg18108753	cg11862993
cg09537551		cg24340081	cg18081375		cg10851010	cg17360680	cg08641445	cg09664373	cg22736323	cg05096161	cg26432539	cg08924321	cg08924321	cg18116971	cg15203214	cg18205636	cg11913137
cg03629151		cg09363735	cg24313473		cg15162869	cg21727907	cg26465602	cg15937784	cg02715685	cg02508651	cg03710364	cg08961664	cg08961664	cg18120446	cg15414745	cg18311498	cg11915671
cg03178798		cg05658236	cg02660097		cg00348222	cg19141316	cg01619416	cg15073666	cg23272880	cg06893273	cg23239344	cg08965143	cg08965143	cg18131141	cg15479387	cg18766483	cg11929154
cg20352108		cg27367871	cg01206705		cg03734783	cg11675098	cg06531624	cg18250474	cg09726279	cg07823492	cg13430819	cg08971217	cg08971217	cg18209323	cg15745284	cg18817900	cg11930564
cg04010586		cg14980667	cg01061714		cg19767205	cg16110087	cg27256515	cg03176917	cg07352834	cg24948406	cg17719229	cg08971667	cg08971667	cg18235734	cg15896182	cg18871179	cg11931223
cg00003345		cg25336874	cg22233890		cg24855045	cg01105427	cg12451120	cg23217386	cg13224213	cg26634219	cg15437692	cg08974244	cg08974244	cg18236421	cg15936731	cg19033943	cg11946336
cg25492645		cg25689193	cg00909094		cg01019262	cg25386707	cg26549525	cg22603037	cg11808459	cg05726756	cg13174838	cg08975850	cg08975850	cg18274480	cg15961693	cg19183743	cg11948252
cg22444584		cg19143959	cg24230312		cg27631965	cg15579883	cg09991470	cg13078421	cg07706375	cg17233506	cg12727018	cg08991615	cg08991615	cg18299938	cg15965006	cg19685521	cg11957331
cg22017213		cg14948757	cg19804859		cg00755287	cg08026930	cg00675160	cg12733040	cg02156776	cg26687072	cg04856872	cg08994384	cg08994384	cg18306861	cg16001202	cg19803194	cg11992783
cg12621303		cg23493412	cg19988492		cg10211193	cg15526094	cg00583426	cg03984375	cg02057501	cg02458062	cg00714377	cg09013975	cg09013975	cg18358136	cg16169475	cg20218073	cg12004787
cg13017239		cg07302910	cg20791007		cg13698883	cg20658466	cg14976500	cg14332049	cg10409443	cg05387167	cg13158604	cg09023624	cg09023624	cg18358869	cg16478197	cg20235658	cg12050054
cg06936155		cg09423283	cg00157656		cg02814054	cg01632562	cg06518618	cg02105579	cg13937164	cg14285150	cg25584668	cg09045007	cg09045007	cg18362509	cg16478536	cg20311575	cg12053769
cg24546155		cg11813265	cg03736099		cg26062204	cg23295623	cg04983933	cg20256009	cg08061797	cg22005990	cg25834613	cg09048500	cg09048500	cg18385190	cg16530177	cg20539350	cg12061236
cg26885488		cg25305174	cg15097422		cg09012538	cg12315311	cg10863145	cg27146152	cg23086749	cg00690402	cg07050869	cg09050331	cg09050331	cg18392783	cg16648632	cg20540370	cg12088314
cg17736057		cg08024548	cg26129606		cg04222933	cg10305299	cg05848579	cg16819051	cg05695327	cg25365260	cg17575113	cg09057033	cg09057033	cg18393747	cg17034390	cg20552263	cg12111500
cg10701033		cg11204212	cg07018249		cg11953824	cg00175487	cg08470892	cg07740199	cg11775291	cg27217474	cg24163658	cg09062218	cg09062218	cg18395558	cg17266282	cg20572537	cg12140144
cg16310415		cg22175873	cg16711450		cg21548340	cg04231019	cg14223135	cg02778243	cg03356734	cg11551740	cg21152662	cg09066326	cg09066326	cg18407955	cg17367457	cg20682326	cg12150256
cg00089945		cg26189283	cg18715709		cg06042156	cg00673646	cg09996789	cg23724738	cg13083260	cg23634124	cg22154447	cg09096031	cg09096031	cg18436984	cg17481235	cg20773588	cg12188268
cg06575035		cg05768824	cg20655068		cg05007549	cg18140889	cg26983731	cg24100168	cg26076858	cg06681768	cg24009030	cg09098624	cg09098624	cg18438793	cg17511017	cg20884887	cg12219390
cg12149795		cg16752400	cg01105337		cg13910493	cg01142596	cg08848958	cg06061002	cg24025721	cg08092199	cg06298244	cg09099868	cg09099868	cg18438944	cg17592461	cg20910408	cg12244325
cg17083323		cg24519393	cg11031564		cg26029902	cg15222329	cg04817996	cg17397672	cg00165631	cg08971771	cg27386912	cg09120873	cg09120873	cg18443359	cg17625256	cg21056706	cg12277495
cg13988338		cg07710266	cg26837372		cg00068779	cg05978306	cg18282543	cg26577529	cg20623853	cg14355911	cg13019868	cg09122096	cg09122096	cg18445088	cg17754510	cg21077578	cg12281620
cg02897230		cg02796568	cg27026045		cg04611493	cg14938111	cg27040104	cg24291974	cg25386845	cg11031701	cg06186332	cg09150064	cg09150064	cg18457685	cg17772793	cg21206234	cg12312863
cg01204927		cg10493506	cg03372467		cg16281322	cg25960038	cg06161600	cg10422455	cg22833618	cg02577108	cg11773468	cg09155024	cg09155024	cg18471993	cg17797360	cg21368161	cg12379948
cg06965803		cg15704699	cg26850469		cg08015762	cg15437692	cg09798061	cg27109741	cg12954718	cg01438365	cg23145621	cg09157302	cg09157302	cg18483529	cg17945153	cg21451816	cg12386646
cg02958915		cg17800442	cg10943921		cg22545168	cg13690280	cg10042856	cg03413253	cg09985802	cg21201099	cg16773803	cg09197279	cg09197279	cg18514922	cg18185178	cg21542643	cg12393623
cg24398450		cg10316527	cg10369125		cg10667207	cg21778518	cg08401703	cg00815198	cg08114410	cg26199241	cg08354835	cg09211763	cg09211763	cg18526607	cg18287768	cg21639553	cg12426344
cg11671925		cg16811851	cg23106559		cg08439728	cg04154502	cg26635474	cg20676475	cg12460254	cg02081266	cg26685975	cg09222749	cg09222749	cg18572653	cg18332213	cg21720373	cg12437024
cg15402095		cg19513071	cg08008144		cg22675604	cg04772948	cg10277770	cg08162476	cg06419793	cg03366986	cg23815000	cg09232358	cg09232358	cg18595867	cg18499941	cg21808635	cg12451120
cg07295904		cg07329131	cg19628469		cg03946731	cg02309029	cg13480010	cg14387505	cg01032650	cg26130488	cg00971747	cg09232805	cg09232805	cg18612589	cg18628732	cg21840672	cg12457659
cg06178073		cg00626466	cg18068637		cg11123720	cg23058239	cg03180953	cg13918433	cg07354440	cg09267324	cg15897368	cg09241455	cg09241455	cg18676237	cg18736676	cg21887193	cg12539917
cg25464265		cg08082810	cg19990316		cg12491594	cg24871482	cg00245635	cg13509147	cg02383368	cg19557518	cg01938514	cg09247170	cg09247170	cg18684879	cg18943033	cg21962907	cg12544557
cg00851389		cg13300756	cg19402371		cg11594299	cg10454127	cg06712335	cg21930712	cg00514514	cg23358710	cg02590572	cg09269336	cg09269336	cg18686527	cg19155471	cg22114489	cg12552771
cg15129679		cg07717903	cg14159526		cg12197557	cg16878549	cg03505562	cg25729432	cg10715529	cg14688962	cg05324519	cg09271157	cg09271157	cg18736141	cg19368103	cg22169990	cg12584528
cg14159526		cg25214158	cg03127370		cg10578996	cg26981966	cg08835258	cg08316699	cg14162806	cg14952312	cg05928980	cg09290705	cg09290705	cg18813020	cg19409583	cg22272803	cg12605157
cg14121185		cg09766820	cg25668093		cg26304088	cg27093637	cg04085822	cg15842430	cg12845923	cg09096555	cg13653963	cg09297626	cg09297626	cg18845377	cg19447025	cg22276528	cg12629448
cg04453594		cg16782885	cg04784519		cg04632887	cg08410052	cg01337429	cg20063450	cg04902474	cg23601515	cg21241424	cg09309261	cg09309261	cg18862481	cg19607165	cg22491548	cg12630714
cg01427815		cg07247190	cg24053070		cg24202817	cg25921502	cg16668534	cg14113569	cg06415891	cg21282054	cg00277246	cg09313482	cg09313482	cg18899569	cg19864808	cg22747501	cg12654412
cg11251234		cg24842086	cg22414525		cg09335712	cg07342258	cg03190267	cg20171559	cg09137204	cg16017144	cg26149658	cg09338251	cg09338251	cg18904891	cg19954341	cg22751848	cg12663811
cg06647600		cg03958757	cg06623295		cg20068535	cg04348419	cg08664849	cg15594444	cg15550654	cg01021742	cg18614779	cg09349530	cg09349530	cg18917399	cg19964491	cg23268879	cg12668399
cg08568649		cg06760423	cg22022957		cg08650784	cg23326197	cg05394010	cg23976846	cg04049637	cg00195749	cg15202123	cg09354241	cg09354241	cg18918321	cg20068535	cg23657388	cg12669354
cg01788773		cg15077792	cg17520539		cg06017559	cg24480735	cg26516710	cg23984446	cg18785679	cg01306824	cg27395757	cg09359114	cg09359114	cg18927077	cg20114732	cg23693738	cg12731325
cg06290424		cg25560518	cg01189982		cg04561937	cg01670896	cg06099703	cg16236851	cg09207718	cg07923794	cg27624327	cg09363735	cg09363735	cg18945842	cg20273485	cg23726802	cg12731349
cg24575067		cg07010075	cg00423702		cg03613353	cg09664373	cg10347555	cg17132591	cg23779626	cg02876276	cg14751087	cg09396217	cg09396217	cg18959478	cg20371401	cg23786812	cg12746427
cg05229723		cg25775494	cg02452552		cg12491966	cg15937784	cg12312863	cg23262488	cg02814525	cg11850508	cg10618882	cg09410389	cg09410389	cg18963509	cg20420659	cg23862698	cg12783819
cg06764239		cg27278519	cg10282491		cg05839533	cg15073666	cg20107733	cg17857791	cg24032710	cg16067628	cg09353289	cg09411999	cg09411999	cg18987335	cg20471413	cg23892192	cg12787323
cg27434509		cg15999165	cg02749887		cg14193007	cg18250474	cg00944388	cg16239826	cg04781080	cg13710969	cg22267551	cg09423283	cg09423283	cg19003733	cg20494576	cg23972767	cg12787405
cg23347429		cg01057176	cg10083464		cg06049111	cg03176917	cg06036912	cg09427644	cg24059612	cg17624073	cg22945467	cg09427998	cg09427998	cg19022697	cg20639885	cg24497732	cg12790592
cg09971646		cg12569246	cg18183642		cg13671582	cg23217386	cg07063883	cg13634423	cg11833003	cg24550880	cg16236851	cg09458272	cg09458272	cg19058685	cg20655068	cg24525480	cg12792086
cg00651400		cg15212455	cg24533059		cg17130788	cg22603037	cg07861603	cg26258396	cg22228337	cg00221012	cg04568398	cg09469610	cg09469610	cg19236493	cg20726195	cg24574963	cg12809365
cg01057196		cg09595384	cg17044356		cg06928993	cg13078421	cg05850762	cg13350783	cg22732126	cg16201883	cg24243790	cg09473282	cg09473282	cg19249708	cg20897072	cg24589292	cg12829717
cg04237666		cg14435498	cg17679470		cg01973164	cg12733040	cg02115539	cg12384236	cg17377797	cg11282657	cg02881369	cg09477232	cg09477232	cg19250101	cg20951025	cg24721350	cg12869334
cg19708418		cg25921502	cg06732006		cg11790580	cg03984375	cg16495975	cg14186349	cg11698918	cg26985878	cg19371121	cg09482611	cg09482611	cg19329160	cg20980653	cg24748746	cg12872560
cg26118045		cg07722657	cg01859549		cg02558026	cg14332049	cg16355591	cg04554195	cg03432464	cg15866977	cg26241863	cg09486093	cg09486093	cg19403541	cg20988291	cg24830730	cg12879143
cg19725903		cg09091373	cg05915981		cg12654045	cg02105579	cg03632935	cg13430053	cg14753691	cg19729649	cg15581070	cg09491536	cg09491536	cg19435724	cg21130236	cg24862131	cg12908399
cg03585263		cg22370057	cg21122366		cg15194251	cg20256009	cg03263237	cg01562825	cg23089723	cg00871787	cg25288433	cg09493966	cg09493966	cg19453991	cg21139063	cg24904145	cg12912663
cg04126760		cg27582124	cg20706495		cg20318156	cg27146152	cg02426912	cg08129490	cg25815893	cg12584528	cg10032235	cg09502015	cg09502015	cg19457763	cg21279806	cg25059070	cg12921411
cg22927043		cg10606698	cg24871482		cg25277041	cg16819051	cg03131598	cg06853416	cg04390734	cg10801102	cg21452219	cg09517873	cg09517873	cg19488874	cg21376799	cg25134328	cg12929027
cg09396217		cg08549661	cg25614935		cg24109790	cg07740199	cg16426779	cg21468416	cg17087314	cg04184297	cg07423399	cg09524658	cg09524658	cg19516105	cg21493951	cg25148572	cg12930553
cg13842262		cg14560430	cg06048750		cg00709652	cg02778243	cg18596043	cg14664316	cg15684231	cg27666046	cg21129864	cg09525295	cg09525295	cg19547319	cg21505231	cg25185001	cg12941161
cg26423824		cg17642369	cg22463915		cg21083093	cg23724738	cg03136323	cg06110575	cg13393793	cg20024403	cg05684145	cg09533168	cg09533168	cg19570545	cg21642396	cg25265226	cg12945444
cg06896909		cg01373602	cg18565264		cg11200414	cg24100168	cg05335886	cg06727703	cg02022339	cg25383057	cg02738641	cg09537551	cg09537551	cg19594666	cg21644740	cg25305174	cg12961784
cg03354508		cg23059701	cg12495333		cg24665265	cg06061002	cg05951521	cg10343314	cg08737246	cg17460204	cg19735097	cg09559189	cg09559189	cg19598416	cg21974506	cg25391814	cg12973315
cg10191210		cg27220062	cg24703533		cg08317252	cg17397672	cg17696377	cg06711175	cg13430464	cg12393623	cg25462858	cg09560979	cg09560979	cg19609242	cg21988950	cg25778892	cg12973479
cg21546226		cg18040901	cg12582957		cg20783956	cg26577529	cg04770705	cg03078972	cg26938334	cg13484467	cg15882566	cg09563922	cg09563922	cg19610869	cg22068759	cg25783361	cg12993163
cg11966450		cg08151983	cg07112604		cg10705391	cg24291974	cg09039112	cg10633609	cg22878148	cg10891521	cg09956747	cg09570807	cg09570807	cg19620724	cg22361816	cg25834613	cg13016732
cg02928644		cg13875506	cg14990857		cg02047211	cg10422455	cg00964484	cg24910822	cg00113321	cg15082992	cg20368904	cg09572377	cg09572377	cg19653212	cg22404450	cg25923345	cg13032463
cg16578883		cg14312133	cg07207490		cg15393022	cg27109741	cg26675395	cg00501886	cg14273883	cg14595252	cg08195921	cg09573515	cg09573515	cg19659689	cg22786465	cg25929664	cg13066963
cg26271283		cg11670060	cg15203905		cg09471343	cg03413253	cg14301190	cg21131622	cg19590470	cg13485230	cg13164675	cg09573795	cg09573795	cg19678392	cg22937462	cg26124968	cg13071386
cg15418423		cg09525295	cg10726931		cg05892213	cg00815198	cg04797061	cg23207542	cg23155717	cg00525823	cg22540040	cg09578113	cg09578113	cg19681956	cg23079252	cg26295559	cg13083004
cg12692722		cg15198094	cg12245236		cg14891209	cg20676475	cg01754713	cg04806571	cg01664108	cg06595595	cg25560215	cg09581756	cg09581756	cg19725903	cg23121394	cg26387796	cg13106389
cg17415451		cg24329557	cg07565042		cg09615020	cg08162476	cg10085057	cg20468163	cg09486879	cg12395205	cg13811955	cg09590068	cg09590068	cg19767622	cg23388085	cg26510723	cg13112154
cg15568145		cg24536146	cg16578883		cg22568403	cg14387505	cg06266302	cg09930192	cg09230996	cg17991823	cg24368861	cg09595384	cg09595384	cg19790626	cg23481825	cg26593067	cg13131185
cg06647751		cg15964611	cg24516830		cg16244006	cg04628320	cg05059438	cg00275503	cg18147543	cg07204280	cg17479830	cg09605636	cg09605636	cg19808825	cg23489273	cg26779378	cg13138539
cg02926160		cg16168848	cg17835961		cg23493119	cg13918433	cg17889137	cg18352935	cg11997734	cg16727201	cg24590093	cg09606807	cg09606807	cg19809791	cg23671901	cg26937500	cg13143349
cg26614504		cg17894779	cg09889836		cg23514417	cg13509147	cg04060128	cg00535027	cg06569954	cg05700339	cg08854185	cg09625274	cg09625274	cg19855470	cg23740135	cg27092935	cg13146379
cg16206341		cg03454250	cg24091195		cg14113931	cg21930712	cg18897587	cg00705255	cg02071957	cg00590620	cg10204725	cg09648243	cg09648243	cg19863595	cg23740758	cg27147706	cg13209613
cg00673290		cg09620688	cg17652291		cg11726150	cg25729432	cg04227077	cg18587557	cg26342637	cg16922039	cg10632728	cg09651038	cg09651038	cg19875532	cg23779626	cg27205858	cg13223107
cg01812045		cg02452944	cg23091159		cg01989504	cg08316699	cg16489602	cg03932904	cg09157272	cg10092257	cg19074748	cg09662496	cg09662496	cg19904122	cg23871507	cg27313147	cg13244559
cg02575712		cg13353999	cg03379649		cg27180671	cg15842430	cg08422668	cg12921481	cg20600404	cg07669403	cg09051966	cg09664186	cg09664186	cg19923650	cg24055029	cg27317017	cg13246026
cg21915313		cg11063110	cg14918744		cg22335872	cg20063450	cg04158589	cg21449897	cg11756870	cg14311811	cg20422819	cg09667289	cg09667289	cg19951244	cg24123116	cg27385590	cg13247673
cg17611193		cg25067940	cg16533530		cg01736253	cg14113569	cg16219879	cg13439595	cg05253159	cg05989423	cg21728792	cg09672383	cg09672383	cg20014960	cg24289452	cg27570732	cg13255282
cg16988611		cg20341758	cg15442434		cg01108445	cg20171559	cg13901319	cg03562978	cg09757353	cg03996195	cg23047397	cg09690040	cg09690040	cg20053110	cg24452128	cg27598340	cg13294084
cg25207248		cg03759556	cg12472597		cg09365533	cg15594444	cg02975081	cg26493346	cg01350330	cg08737246	cg06117341	cg09704116	cg09704116	cg20065768	cg24651708	cg00118363	cg13296238
cg26700277		cg01611777	cg11250081		cg14588411	cg23976846	cg09404131	cg13696490	cg14160093	cg27582240	cg09383389	cg09704168	cg09704168	cg20067049	cg24829707	cg00242020	cg13331196
cg19570545		cg25394203	cg12380772		cg10409341	cg23984446	cg11139864	cg07866909	cg25583264	cg14400258	cg01155076	cg09712135	cg09712135	cg20079298	cg24836242	cg00267839	cg13339881
cg08218101		cg12049992	cg25153726		cg14935716	cg22262702	cg02297021	cg24825693	cg07012832	cg15001618	cg19917512	cg09715059	cg09715059	cg20099104	cg24871371	cg00290626	cg13341668
cg17733616		cg05946694	cg16236851		cg20220678	cg16236851	cg07139533	cg05670596	cg21308111	cg20247934	cg14314889	cg09729598	cg09729598	cg20118643	cg24945231	cg00420450	cg13354988
cg18658556		cg14035969	cg06165395		cg04428805	cg17132591	cg05887027	cg10300864	cg13839781	cg00852603	cg21779904	cg09753013	cg09753013	cg20138264	cg25159149	cg00561736	cg13365591
cg10414985		cg19390941	cg16535018		cg11072113	cg23262488	cg26985715	cg00750806	cg08285319	cg07858908	cg25098281	cg09766820	cg09766820	cg20172627	cg25192717	cg00584456	cg13387826
cg06159394		cg21109485	cg17111846		cg09762582	cg17857791	cg14103670	cg08110058	cg23536675	cg02507889	cg04141627	cg09774917	cg09774917	cg20174636	cg25287591	cg01025954	cg13388191
cg00145253		cg06416060	cg04402122		cg18752041	cg16239826	cg01783525	cg00486352	cg05163842	cg16848717	cg00285294	cg09795588	cg09795588	cg20201270	cg25473438	cg01471372	cg13389652
cg09127400		cg23661183	cg17073306		cg11237951	cg09427644	cg04803509	cg15664323	cg06990460	cg01277438	cg20210647	cg09798023	cg09798023	cg20254225	cg25638186	cg01521036	cg13415390
cg06685737		cg03255953	cg24135645		cg25221615	cg13634423	cg26563248	cg15359390	cg08423378	cg15784814	cg05251861	cg09813145	cg09813145	cg20279283	cg25669593	cg01598421	cg13455439
cg04298953		cg07211044	cg24514391		cg19471678	cg26258396	cg14488256	cg07584563	cg25938735	cg15643428	cg02771336	cg09821185	cg09821185	cg20321153	cg25852052	cg01650371	cg13456654
cg09984479		cg03988540	cg17142931		cg25597580	cg13350783	cg08307753	cg24720849	cg00699898	cg19476788	cg16839353	cg09826050	cg09826050	cg20348858	cg25857471	cg01695620	cg13457549
cg12374353		cg05974154	cg08163918		cg02989715	cg01754713	cg05284751	cg20512247	cg05864261	cg18773522	cg17479280	cg09829319	cg09829319	cg20403557	cg26076236	cg02166888	cg13475995
cg22041190		cg15629568	cg23001905		cg16752400	cg12384236	cg05423392	cg20354552	cg08324925	cg03239925	cg22716738	cg09846177	cg09846177	cg20442599	cg26076858	cg02195405	cg13477774
cg09826050		cg09297626	cg17987968		cg03798217	cg14186349	cg05390473	cg27537795	cg26213821	cg06084244	cg18350391	cg09866757	cg09866757	cg20446948	cg26149682	cg02234352	cg13478001
cg06720823		cg14272935	cg10851010		cg18744360	cg04554195	cg09563325	cg02314896	cg06792417	cg03432598	cg20387272	cg09867290	cg09867290	cg20460852	cg26570901	cg02787980	cg13484467
cg10235453		cg16204509	cg15162869		cg09225462	cg20501883	cg09919392	cg12158993	cg22717593	cg15517343	cg00713278	cg09869882	cg09869882	cg20599066	cg26579986	cg03360518	cg13485230
cg02898915		cg09824023	cg00348222		cg17806401	cg13430053	cg14468741	cg12350196	cg06192895	cg02875487	cg18579879	cg09872491	cg09872491	cg20660989	cg26872907	cg03454775	cg13494721
cg20880339		cg10578991	cg03734783		cg02184644	cg01562825	cg10967191	cg27134139	cg17693604	cg07637243	cg17459182	cg09873284	cg09873284	cg20674635	cg27001715	cg03752104	cg13495205
cg02820566		cg27406975	cg19767205		cg15063771	cg08129490	cg00083833	cg22074467	cg25123632	cg02763290	cg05266155	cg09876447	cg09876447	cg20690420	cg27054055	cg04017479	cg13504993
cg15731655		cg19516619	cg24855045		cg26309074	cg06853416	cg04102325	cg15298173	cg25875537	cg00356361	cg26076236	cg09915500	cg09915500	cg20699586	cg27083825	cg04041976	cg13516209
cg05116382		cg27038439	cg01019262		cg07144297	cg21468416	cg05324194	cg24513791	cg24241586	cg20542619	cg08240592	cg09936889	cg09936889	cg20710709	cg27282900	cg04104966	cg13529291
cg02750098		cg13980410	cg27631965		cg09573795	cg14664316	cg00094898	cg03212634	cg20375947	cg05662839	cg02319067	cg09941112	cg09941112	cg20714110	cg27337194	cg04144859	cg13538063
cg11116086		cg01055462	cg00755287		cg19876672	cg06110575	cg04436255	cg00987918	cg02819921	cg18829162	cg13912721	cg09944171	cg09944171	cg20822372	cg27399125	cg04167811	cg13544333
cg07167423		cg14373873	cg10429608		cg12921647	cg06727703	cg09137696	cg22190114	cg01042640	cg18476557	cg26011364	cg09949366	cg09949366	cg20891558	cg00095859	cg04259752	cg13546414
cg07915896		cg05685892	cg10211193		cg11707084	cg10343314	cg01110759	cg06926300	cg09950688	cg02458554	cg03789934	cg09952232	cg09952232	cg20901882	cg00108617	cg05056638	cg13555689
cg10902144		cg07298347	cg13698883		cg26957012	cg06711175	cg18438944	cg11418681	cg20429833	cg27084232	cg14705319	cg09953520	cg09953520	cg20920097	cg00140447	cg05251359	cg13601855
cg02806733		cg06945634	cg02814054		cg24381587	cg03078972	cg09477740	cg09527769	cg16851858	cg25367758	cg11518509	cg09954385	cg09954385	cg20939723	cg00144425	cg05580671	cg13607709
cg10096040		cg14951139	cg26062204		cg05655915	cg10633609	cg05799507	cg21245300	cg05351750	cg16010433	cg21764262	cg09965384	cg09965384	cg20965743	cg00231810	cg06009267	cg13608545
cg06623295		cg10613701	cg09012538		cg02104700	cg24910822	cg27334900	cg22129183	cg21810664	cg09853898	cg05028773	cg09970967	cg09970967	cg21039495	cg00277769	cg06442472	cg13615592
cg07539798		cg15487251	cg04222933		cg21364719	cg00501886	cg02898915	cg12096707	cg07961252	cg08504143	cg06071479	cg09971646	cg09971646	cg21069005	cg00423702	cg06866712	cg13639602
cg12721730		cg10780890	cg11953824		cg05203213	cg21131622	cg23713520	cg13098319	cg26432539	cg05257528	cg24538331	cg09977640	cg09977640	cg21137236	cg00458878	cg06945634	cg13643138
cg14891209		cg15749858	cg21548340		cg05561632	cg23207542	cg09385815	cg24198944	cg03710364	cg03004350	cg27146050	cg09984479	cg09984479	cg21142038	cg00905524	cg07589903	cg13645481
cg26779985		cg04792330	cg06042156		cg20422212	cg04806571	cg20751926	cg08118354	cg23239344	cg23357789	cg15283904	cg09985344	cg09985344	cg21158087	cg00907810	cg08087668	cg13647155
cg18471993		cg19549898	cg05007549		cg13596036	cg20468163	cg20722590	cg15015397	cg10546065	cg08223924	cg04134818	cg09992746	cg09992746	cg21165027	cg00920098	cg08696316	cg13650938
cg04896115		cg04575202	cg13910493		cg19193403	cg09930192	cg08827358	cg27001715	cg13430819	cg09003917	cg23123267	cg10014293	cg10014293	cg21184174	cg01058266	cg09559189	cg13665261
cg02646491		cg00245538	cg26029902		cg07398352	cg02367696	cg12277495	cg21045306	cg17719229	cg00450695	cg27053337	cg10022722	cg10022722	cg21214293	cg01140416	cg09622514	cg13667739
cg00831929		cg02628823	cg00068779		cg13423235	cg00275503	cg08770961	cg12406992	cg15437692	cg07319712	cg01542019	cg10030791	cg10030791	cg21216477	cg01191920	cg09627276	cg13670288
cg25264268		cg12052265	cg04611493		cg18012089	cg18352935	cg15482422	cg07409200	cg13174838	cg23036385	cg05353454	cg10055501	cg10055501	cg21233722	cg01193368	cg09858281	cg13673833
cg00633552		cg23647410	cg16281322		cg03999434	cg00535027	cg08634357	cg05995607	cg12727018	cg13750214	cg11805188	cg10060487	cg10060487	cg21235078	cg01285926	cg10061374	cg13677800
cg03096347		cg25255850	cg08015762		cg20322837	cg00705255	cg09758204	cg18783781	cg04856872	cg26019584	cg21704502	cg10066534	cg10066534	cg21251385	cg01318557	cg10206627	cg13696940
cg23081542		cg11485012	cg22545168		cg03600432	cg18587557	cg06361057	cg25562958	cg00714377	cg19305095	cg01765406	cg10068417	cg10068417	cg21255942	cg01624004	cg10231902	cg13710086
cg12304520		cg26783057	cg10667207		cg07491399	cg03932904	cg07716847	cg08863844	cg13158604	cg14111332	cg19178561	cg10077410	cg10077410	cg21289015	cg01687558	cg10302059	cg13710969
cg21158087		cg03345116	cg08439728		cg21129531	cg12921481	cg00944421	cg20728490	cg25584668	cg08085639	cg02726018	cg10078639	cg10078639	cg21305834	cg01727302	cg10416846	cg13733545
cg16655791		cg16990168	cg22675604		cg21815502	cg21449897	cg04079760	cg20650138	cg25834613	cg05308639	cg26615188	cg10079327	cg10079327	cg21357291	cg01773807	cg10442932	cg13749314
cg14791640		cg13879457	cg03946731		cg26386826	cg13439595	cg20264732	cg20830867	cg07050869	cg02872767	cg00982214	cg10096040	cg10096040	cg21359747	cg01776278	cg10754705	cg13750214
cg04783210		cg27635267	cg11123720		cg07280242	cg03562978	cg09900242	cg00737264	cg17575113	cg21964231	cg16817179	cg10124704	cg10124704	cg21398794	cg01776691	cg11784799	cg13789673
cg03740167		cg17641649	cg12491594		cg16663980	cg26493346	cg07061260	cg01709766	cg24163658	cg08546690	cg02601626	cg10128479	cg10128479	cg21408915	cg01938825	cg11847597	cg13798621
cg25456317		cg13773247	cg11594299		cg01081303	cg13696490	cg06575065	cg12124767	cg21152662	cg20623853	cg25923240	cg10134833	cg10134833	cg21487550	cg01975495	cg11885299	cg13818451
cg13385210		cg19649083	cg12197557		cg02237208	cg07866909	cg08988156	cg02423618	cg22154447	cg19499085	cg27337021	cg10156846	cg10156846	cg21488279	cg01979600	cg11988591	cg13834146
cg09595479		cg04147906	cg10578996		cg24519393	cg24825693	cg12654412	cg08299089	cg24009030	cg08044294	cg25244375	cg10157715	cg10157715	cg21493516	cg02086046	cg12058043	cg13856295
cg02488338		cg09774917	cg26304088		cg16398965	cg05670596	cg02634272	cg18453551	cg06298244	cg11231751	cg15697575	cg10163377	cg10163377	cg21533331	cg02112681	cg12089032	cg13870982
cg06583813		cg24286765	cg04632887		cg23810114	cg10300864	cg09177659	cg25045868	cg27386912	cg25238537	cg13804788	cg10165209	cg10165209	cg21542078	cg02192117	cg12129796	cg13879523
cg26431163		cg05800336	cg24202817		cg08620095	cg00750806	cg01076272	cg03293330	cg13019868	cg26348487	cg24854704	cg10210909	cg10210909	cg21592827	cg02279108	cg12396523	cg13897374
cg00990613		cg11499025	cg09335712		cg05403817	cg08110058	cg08501426	cg21074350	cg06186332	cg04178634	cg19025811	cg10223575	cg10223575	cg21601919	cg02570079	cg12486533	cg13909895
cg18041884		cg22434923	cg20068535		cg17677988	cg00486352	cg01519508	cg01084270	cg11773468	cg12281620	cg20706746	cg10236245	cg10236245	cg21617516	cg02617428	cg12847125	cg13912311
cg04584761		cg25610515	cg08650784		cg06868622	cg15664323	cg00838860	cg26274090	cg23145621	cg25556008	cg10570158	cg10240139	cg10240139	cg21706229	cg02720925	cg12996100	cg13924105
cg18105767		cg25861699	cg06017559		cg26014409	cg09267324	cg27016776	cg02536065	cg16773803	cg22323942	cg22545168	cg10249828	cg10249828	cg21718267	cg02733025	cg13172906	cg13937462
cg09570807		cg26048448	cg25872281		cg08495126	cg15359390	cg08462497	cg08894728	cg08354835	cg05340882	cg03702686	cg10271260	cg10271260	cg21753226	cg02803819	cg13531748	cg13943068
cg06745740		cg15896098	cg04561937		cg24084564	cg07584563	cg07335915	cg24360747	cg26685975	cg13650938	cg08851289	cg10278162	cg10278162	cg21781988	cg02820566	cg13533935	cg13947999
cg17080163		cg06049111	cg03613353		cg01921126	cg24720849	cg12667939	cg11823729	cg23815000	cg22746789	cg11811409	cg10285466	cg10285466	cg21856256	cg03108139	cg13599051	cg13987226
cg24430419		cg03555836	cg12491966		cg18320737	cg20512247	cg13029423	cg00824547	cg00971747	cg16701848	cg14509196	cg10296410	cg10296410	cg21889472	cg03217800	cg13603142	cg13994338
cg02344527		cg16060204	cg05839533		cg18772109	cg20354552	cg07748217	cg24338843	cg15897368	cg23463608	cg26954101	cg10299976	cg10299976	cg21945930	cg03232620	cg13678428	cg13998093
cg24685006		cg16934473	cg07716847		cg18134851	cg27537795	cg15258754	cg05627138	cg01938514	cg22459924	cg12629349	cg10310274	cg10310274	cg21964551	cg03235923	cg13977632	cg14007694
cg03883256		cg03362215	cg14193007		cg25456317	cg02314896	cg09165088	cg19103704	cg16489602	cg19477361	cg21512324	cg10313410	cg10313410	cg21968515	cg03257708	cg14603420	cg14015300
cg02307239		cg24422900	cg06049111		cg02706919	cg12158993	cg04341544	cg08977611	cg08822616	cg06690609	cg17401808	cg10315333	cg10315333	cg21990316	cg03455418	cg14635466	cg14042714
cg00672147		cg11762968	cg13671582		cg05153345	cg12350196	cg10200373	cg11498156	cg02590572	cg19752322	cg07927098	cg10316490	cg10316490	cg22005990	cg03510186	cg14702231	cg14062589
cg04175027		cg02783838	cg17130788		cg19225031	cg27134139	cg11053632	cg01874183	cg05324519	cg11552585	cg09415366	cg10316527	cg10316527	cg22009488	cg03552804	cg14824386	cg14093363
cg15358549		cg24706674	cg06928993		cg11183181	cg22074467	cg08808042	cg17312546	cg05928980	cg13389652	cg20930329	cg10323921	cg10323921	cg22030890	cg03678146	cg14855519	cg14111332
cg06821999		cg00061413	cg01973164		cg13842262	cg15298173	cg18293633	cg05650674	cg13653963	cg03107987	cg21223423	cg10335736	cg10335736	cg22043588	cg03774463	cg15118665	cg14126020
cg21753226		cg04508701	cg11790580		cg04532438	cg24513791	cg05938149	cg25211267	cg21241424	cg14202338	cg14685948	cg10360906	cg10360906	cg22082046	cg03906434	cg15241263	cg14128735
cg14776998		cg05373863	cg02558026		cg16561155	cg03212634	cg04464062	cg23442209	cg00277246	cg07679230	cg18754388	cg10363885	cg10363885	cg22111078	cg03932904	cg15244360	cg14129430
cg15089219		cg25018881	cg12654045		cg18011916	cg00987918	cg04247152	cg01050266	cg26149658	cg04948286	cg01905142	cg10372920	cg10372920	cg22112000	cg04034967	cg15940337	cg14149680
cg00177388		cg18034343	cg15194251		cg15952487	cg22190114	cg05202654	cg22972248	cg18614779	cg27469783	cg10258860	cg10379418	cg10379418	cg22159528	cg04080994	cg16264520	cg14149701
cg13958974		cg24777564	cg20318156		cg09058554	cg06926300	cg21593409	cg12555816	cg15202123	cg01388796	cg21335375	cg10383933	cg10383933	cg22249529	cg04082769	cg16639745	cg14152811
cg17592231		cg01882539	cg07748753		cg16620809	cg11418681	cg05463589	cg02718078	cg27395757	cg09416313	cg10881110	cg10384919	cg10384919	cg22257941	cg04102894	cg16863052	cg14156751
cg18662080		cg23074992	cg25277041		cg14104626	cg09527769	cg23802887	cg26940328	cg27624327	cg27536028	cg21608605	cg10395685	cg10395685	cg22275864	cg04111071	cg17000343	cg14160518
cg15638414		cg17315281	cg24109790		cg21287883	cg21245300	cg10016175	cg11653966	cg14751087	cg08248181	cg16112904	cg10403251	cg10403251	cg22289434	cg04258219	cg17131178	cg14191654
cg26856475		cg15424477	cg00709652		cg14731407	cg22129183	cg05624921	cg25923345	cg10618882	cg23254302	cg00647262	cg10427452	cg10427452	cg22290744	cg04263316	cg17132591	cg14199723
cg09977640		cg09560979	cg21083093		cg16815157	cg12096707	cg26918305	cg17543488	cg09353289	cg22452122	cg02158543	cg10430077	cg10430077	cg22321267	cg04344923	cg17460597	cg14202338
cg26067760		cg26188825	cg11200414		cg00634652	cg13098319	cg04996089	cg24531396	cg22267551	cg06548442	cg23120936	cg10431713	cg10431713	cg22324567	cg04494750	cg17644611	cg14216876
cg23488055		cg01824466	cg24665265		cg22804358	cg24198944	cg07716131	cg09563851	cg22945467	cg11544647	cg15448721	cg10443421	cg10443421	cg22347212	cg04536844	cg18007935	cg14223135
cg13488501		cg16203203	cg08317252		cg04703800	cg08118354	cg27483694	cg10401541	cg16236851	cg24377495	cg19222156	cg10448719	cg10448719	cg22352078	cg04625338	cg18013056	cg14223654
cg21837569		cg14827778	cg01337429		cg07690127	cg15015397	cg08875273	cg04227079	cg04568398	cg11295942	cg20494576	cg10472919	cg10472919	cg22352818	cg04659689	cg18239431	cg14236413
cg00145079		cg19607387	cg20783956		cg15997315	cg27001715	cg08961893	cg12579212	cg24243790	cg00970558	cg18787437	cg10493506	cg10493506	cg22354782	cg04729004	cg18495484	cg14236976
cg13444533		cg19435284	cg10705391		cg07484220	cg21045306	cg09051215	cg26152427	cg02881369	cg00371453	cg18326616	cg10495754	cg10495754	cg22356726	cg04778178	cg18527669	cg14247008
cg12136950		cg03233918	cg02047211		cg10006897	cg12406992	cg05354904	cg11328541	cg16263182	cg24156854	cg03603260	cg10511988	cg10511988	cg22389375	cg04898026	cg18540249	cg14248106
cg19689322		cg18873386	cg09278980		cg26140182	cg07409200	cg05702747	cg06578825	cg19371121	cg03882914	cg09888026	cg10512089	cg10512089	cg22417566	cg04925511	cg18569952	cg14258143
cg09533168		cg24172509	cg15393022		cg07891271	cg05995607	cg01786329	cg20814503	cg26241863	cg17490089	cg12311510	cg10546817	cg10546817	cg22436429	cg05279229	cg19089701	cg14270581
cg02236650		cg01577165	cg09471343		cg17451015	cg18783781	cg00741945	cg08159724	cg15581070	cg17766560	cg22077553	cg10566012	cg10566012	cg22442168	cg05568423	cg19785312	cg14301190
cg03960072		cg18921764	cg05892213		cg03127104	cg25562958	cg06751898	cg06175955	cg25288433	cg26384903	cg26809868	cg10566589	cg10566589	cg22476848	cg05726600	cg20264573	cg14308313
cg04216070		cg24636244	cg05697849		cg05833067	cg08863844	cg08362283	cg08623383	cg10032235	cg15568376	cg11065694	cg10571104	cg10571104	cg22488797	cg05828992	cg20704247	cg14309283
cg08917299		cg14431361	cg14891209		cg09324628	cg20728490	cg07748753	cg26999725	cg21452219	cg21494776	cg21919596	cg10574376	cg10574376	cg22492088	cg05887787	cg20937021	cg14315444
cg08414647		cg23477967	cg09615020		cg24664855	cg20650138	cg11215013	cg23377607	cg07423399	cg23306063	cg24524414	cg10578991	cg10578991	cg22494858	cg06070414	cg21026469	cg14318946
cg14141912		cg23853507	cg22568403		cg11817899	cg20830867	cg01883217	cg10391102	cg21129864	cg18038269	cg22135583	cg10587913	cg10587913	cg22502206	cg06160397	cg21167612	cg14320530
cg07471614		cg23477460	cg16244006		cg03830929	cg00737264	cg25193494	cg07126399	cg05684145	cg00590639	cg08100221	cg10588962	cg10588962	cg22512438	cg06218338	cg21198167	cg14336737
cg16729555		cg17636752	cg23493119		cg17048233	cg01709766	cg05185784	cg13848818	cg08095340	cg08814849	cg22392708	cg10593400	cg10593400	cg22524657	cg06422678	cg21244135	cg14345980
cg06067477		cg24693341	cg23514417		cg07367469	cg12124767	cg27461422	cg16820615	cg02738641	cg26918756	cg04067157	cg10595952	cg10595952	cg22526139	cg06587217	cg21291431	cg14350382
cg18928017		cg04700938	cg14113931		cg21733013	cg02423618	cg05449108	cg09141557	cg07051654	cg15555932	cg26544924	cg10606698	cg10606698	cg22533683	cg06655810	cg21512324	cg14351882
cg11967592		cg08655206	cg11726150		cg27147232	cg08299089	cg12089490	cg26278764	cg19735097	cg26457569	cg25778497	cg10613701	cg10613701	cg22541830	cg06760423	cg21934337	cg14370595
cg07856667		cg25698741	cg01989504		cg07863402	cg18453551	cg17958132	cg09397579	cg25462858	cg22299694	cg15721020	cg10636297	cg10636297	cg22560214	cg06783955	cg21935519	cg14382750
cg19797376		cg20236513	cg27180671		cg26481727	cg25045868	cg22285438	cg20678835	cg15882566	cg18395558	cg15339435	cg10648670	cg10648670	cg22571038	cg06796482	cg22227747	cg14382923
cg04840702		cg00729171	cg22335872		cg14175330	cg03293330	cg11149849	cg20985269	cg09956747	cg09463900	cg27169916	cg10659480	cg10659480	cg22579265	cg06981541	cg22272888	cg14383658
cg07459478		cg11052143	cg01736253		cg10007051	cg21074350	cg05856321	cg19719478	cg20368904	cg09761040	cg13499371	cg10660256	cg10660256	cg22660933	cg07034004	cg22457769	cg14391148
cg09349530		cg04681600	cg01108445		cg27143204	cg12759909	cg10196459	cg12607287	cg08195921	cg04499029	cg09633579	cg10673318	cg10673318	cg22675937	cg07089161	cg22540514	cg14391832
cg07962620		cg27582059	cg09365533		cg13911594	cg01084270	cg07942622	cg04663692	cg13164675	cg07998325	cg09535963	cg10696504	cg10696504	cg22697853	cg07184237	cg23155717	cg14396008
cg00074145		cg22981993	cg14588411		cg02593507	cg26274090	cg08464498	cg00708736	cg22540040	cg05281328	cg18555117	cg10701033	cg10701033	cg22720790	cg07223253	cg23196720	cg14400258
cg27234864		cg04208434	cg10409341		cg04376997	cg02536065	cg16362949	cg27009246	cg13639602	cg25658463	cg00778993	cg10703784	cg10703784	cg22721579	cg07231315	cg24037389	cg14415066
cg23654401		cg12039422	cg14935716		cg00003345	cg08894728	cg23837623	cg25500028	cg25560215	cg07723983	cg00894252	cg10708189	cg10708189	cg22732101	cg07278425	cg24450303	cg14418633
cg03108139		cg09563922	cg20220678		cg07725925	cg24360747	cg21949830	cg09244872	cg13811955	cg11264392	cg21206180	cg10708898	cg10708898	cg22735222	cg07352054	cg24493971	cg14424407
cg05394663		cg16546442	cg04428805		cg00969323	cg11823729	cg11801411	cg06417570	cg24368861	cg22216196	cg10373508	cg10722410	cg10722410	cg22737624	cg07908679	cg24629972	cg14425863
cg00872354		cg17390301	cg11072113		cg00290340	cg00824547	cg08454053	cg07476201	cg17479830	cg03142364	cg11347165	cg10724867	cg10724867	cg22752052	cg07930192	cg24833737	cg14431024
cg01540595		cg10403251	cg09762582		cg02494703	cg24338843	cg05945782	cg25963628	cg24590093	cg16494597	cg22550943	cg10768321	cg10768321	cg22783363	cg08012156	cg25115537	cg14463412
cg27093944		cg11898009	cg18752041		cg26715644	cg05627138	cg00572843	cg15445958	cg08854185	cg00230586	cg02438545	cg10780890	cg10780890	cg22804236	cg08042316	cg25459300	cg14473643
cg13899478		cg13200838	cg11237951		cg21794518	cg19103704	cg03422895	cg15666143	cg10204725	cg24361291	cg22027865	cg10792302	cg10792302	cg22814884	cg08119647	cg25674613	cg14475480
cg09613495		cg23792934	cg04213900		cg15559714	cg08977611	cg08457011	cg26811904	cg10632728	cg11762018	cg13783191	cg10799440	cg10799440	cg22827250	cg08144358	cg25930146	cg14479947
cg24499524		cg01310473	cg25221615		cg16791797	cg11498156	cg24422027	cg16407017	cg19074748	cg18473733	cg26596161	cg10806146	cg10806146	cg22851295	cg08158188	cg26321366	cg14487356
cg00676085		cg26137219	cg22533683		cg13718539	cg01874183	cg10715930	cg26822476	cg09051966	cg21960279	cg26321366	cg10809134	cg10809134	cg22851420	cg08492145	cg26362453	cg14488256
cg25745945		cg11876013	cg00759420		cg14697268	cg17312546	cg23015138	cg16519300	cg20422819	cg16744531	cg07749943	cg10809166	cg10809166	cg22859061	cg08832906	cg26534493	cg14488288
cg13870102		cg02752529	cg19471678		cg15371815	cg05650674	cg19849151	cg12560772	cg21728792	cg05635754	cg18754118	cg10820936	cg10820936	cg22864077	cg08897188	cg26766827	cg14491776
cg09965384		cg20658918	cg25597580		cg03819227	cg25211267	cg12120292	cg02813916	cg23047397	cg06905726	cg01973804	cg10839823	cg10839823	cg22892328	cg08916879	cg13420408	cg14506657
cg13101330		cg00062776	cg02989715		cg07369399	cg23442209	cg10250833	cg23878404	cg06117341	cg07993547	cg20130965	cg10846980	cg10846980	cg22894896	cg09085201	cg13469396	cg14523602
cg05159188		cg13584272	cg16752400		cg25753990	cg01050266	cg22892328	cg09950812	cg09383389	cg16286597	cg23856536	cg10850930	cg10850930	cg22953960	cg09103600	cg13507084	cg14537886
cg04992191		cg12532653	cg03798217		cg00708789	cg22972248	cg21734707	cg16562486	cg01155076	cg09998451	cg19138538	cg10852861	cg10852861	cg22970003	cg09125127	cg13549345	cg14538320
cg16430365		cg24247565	cg18744360		cg18848446	cg12555816	cg06419850	cg25254739	cg19917512	cg17801983	cg19638968	cg10860819	cg10860819	cg23008871	cg09134794	cg13583664	cg14550145
cg08189615		cg17787876	cg09225462		cg00786406	cg02718078	cg10235355	cg09862148	cg14314889	cg00053073	cg14694712	cg10888138	cg10888138	cg23060646	cg09160912	cg13613044	cg14558568
cg15586393		cg01182865	cg17806401		cg03061612	cg26940328	cg11487526	cg10018203	cg00356361	cg18100425	cg02965237	cg10893278	cg10893278	cg23064601	cg09165414	cg13618741	cg14562426
cg25605545		cg05044743	cg02184644		cg13771376	cg11653966	cg26087535	cg25030515	cg21779904	cg09516349	cg08270539	cg10902144	cg10902144	cg23115387	cg09214456	cg13718100	cg14591419
cg24942416		cg18170989	cg15063771		cg18937934	cg25923345	cg03975755	cg00284259	cg25098281	cg24125901	cg20290167	cg10919204	cg10919204	cg23118086	cg09276108	cg13725899	cg14603778
cg04384208		cg27123273	cg26309074		cg03839199	cg17543488	cg04821375	cg08747557	cg04141627	cg04072597	cg20792256	cg10919664	cg10919664	cg23130010	cg09461420	cg13731808	cg14604066
cg11232276		cg05915293	cg07144297		cg05546878	cg24531396	cg26946288	cg03642695	cg06084244	cg10617994	cg14888908	cg10930901	cg10930901	cg23136139	cg10182869	cg13794588	cg14614811
cg03062252		cg02555243	cg09573795		cg13898104	cg09563851	cg22637538	cg14603227	cg00285294	cg15795255	cg16375541	cg10933003	cg10933003	cg23166781	cg10191097	cg13794641	cg14644418
cg09524658		cg12394941	cg19876672		cg16903589	cg10401541	cg04809787	cg02652760	cg20210647	cg04273661	cg05866737	cg10934129	cg10934129	cg23179456	cg10530336	cg13863103	cg14645545
cg02753187		cg27512510	cg12921647		cg21042919	cg04227079	cg10723711	cg03071221	cg11929154	cg23461216	cg11929896	cg10941445	cg10941445	cg23244790	cg10536999	cg13883721	cg14653977
cg08681856		cg09625274	cg11707084		cg05799962	cg12579212	cg05726661	cg06056884	cg07855754	cg02268750	cg04182207	cg10945274	cg10945274	cg23244910	cg10592734	cg13930811	cg14661234
cg08134070		cg14278148	cg25302888		cg09303330	cg26152427	cg02694489	cg07678669	cg05251861	cg13643138	cg11450766	cg10975889	cg10975889	cg23280506	cg10875499	cg13947167	cg14677048
cg20591728		cg02412346	cg26957012		cg06373377	cg11328541	cg18884137	cg20687414	cg02771336	cg04374006	cg06701007	cg10983484	cg10983484	cg23319285	cg10928426	cg13977827	cg14679444
cg05043461		cg13893782	cg24381587		cg06097994	cg06578825	cg12731325	cg06964608	cg16839353	cg03070989	cg18943033	cg10988573	cg10988573	cg23325673	cg11024728	cg13988014	cg14681115
cg23415203		cg19622474	cg05655915		cg25150155	cg20814503	cg03747002	cg09342225	cg17479280	cg23325673	cg04484136	cg10991475	cg10991475	cg23338650	cg11050988	cg14004271	cg14709381
cg08005849		cg24601480	cg02104700		cg17343107	cg08159724	cg14893889	cg18944984	cg22716738	cg02402024	cg18559799	cg10996596	cg10996596	cg23413924	cg11261211	cg14016344	cg14724749
cg22729539		cg04648480	cg21364719		cg00210562	cg06415891	cg17072465	cg13488011	cg18350391	cg07819892	cg21472468	cg11009335	cg11009335	cg23425316	cg11367038	cg14055970	cg14734916
cg01502396		cg02599587	cg05203213		cg04216070	cg06175955	cg10612452	cg07839313	cg20387272	cg25498045	cg11139102	cg11027822	cg11027822	cg23461216	cg11537355	cg14061378	cg14742079
cg04166432		cg02502361	cg05561632		cg04746649	cg08623383	cg10116893	cg02332491	cg00713278	cg13179216	cg26917745	cg11037787	cg11037787	cg23536629	cg11541382	cg14125707	cg14761019
cg08617160		cg13507269	cg20422212		cg04833713	cg02078943	cg08547691	cg05316065	cg18579879	cg01519784	cg15522517	cg11052143	cg11052143	cg23561934	cg11698888	cg14127188	cg14779797
cg26268565		cg20469837	cg13596036		cg07302910	cg26999725	cg00627045	cg27497928	cg17459182	cg20961591	cg07004394	cg11058916	cg11058916	cg23563014	cg11757417	cg14141877	cg14785609
cg07046030		cg12778183	cg19193403		cg24335751	cg01392518	cg13710086	cg22568403	cg05266155	cg11297107	cg17960886	cg11063110	cg11063110	cg23578346	cg11898009	cg14164262	cg14819229
cg13137376		cg18537454	cg07398352		cg01596292	cg23377607	cg16052975	cg17541674	cg26076236	cg27049517	cg18496289	cg11064966	cg11064966	cg23634124	cg12460870	cg14175330	cg14843341
cg03988936		cg21065196	cg13423235		cg06685737	cg10391102	cg11731596	cg10626169	cg08240592	cg04571321	cg08846272	cg11079129	cg11079129	cg23665381	cg12510614	cg14209988	cg14848685
cg10372920		cg00640719	cg18012089		cg08823411	cg07126399	cg10868156	cg07052627	cg02319067	cg05471297	cg13547889	cg11101117	cg11101117	cg23672278	cg12513975	cg14239530	cg14861089
cg19818890		cg20065463	cg03999434		cg14408447	cg13848818	cg24287175	cg10027639	cg13912721	cg06740600	cg18883538	cg11116086	cg11116086	cg23693289	cg12538435	cg14286514	cg14866117
cg18436984		cg04844038	cg20322837		cg12973904	cg16820615	cg04391754	cg23568643	cg26011364	cg21161766	cg02060851	cg11117878	cg11117878	cg23740473	cg12579640	cg14364472	cg14868703
cg01705131		cg06757585	cg03600432		cg06143346	cg09141557	cg27390009	cg26402435	cg03789934	cg00004072	cg25587233	cg11123720	cg11123720	cg23774988	cg12600030	cg14392677	cg14871138
cg27008230		cg04706655	cg24805681		cg15401477	cg26278764	cg03916694	cg21220965	cg14705319	cg24923931	cg08709672	cg11134801	cg11134801	cg23817096	cg12620706	cg14404146	cg14896134
cg07493858		cg13982037	cg07491399		cg22502153	cg09397579	cg06554744	cg00640053	cg11518509	cg00478479	cg13520715	cg11137578	cg11137578	cg23817893	cg12712184	cg14407666	cg14904814
cg03066050		cg00881585	cg21129531		cg09431318	cg20678835	cg23535310	cg19757261	cg21764262	cg10253929	cg16361649	cg11139044	cg11139044	cg23831143	cg12921647	cg14410964	cg14905105
cg26727221		cg01106989	cg21815502		cg06181508	cg20985269	cg03497133	cg06483505	cg05028773	cg18878134	cg26783146	cg11141380	cg11141380	cg23849169	cg13053914	cg14452209	cg14952312
cg13615100		cg14888916	cg26386826		cg15977816	cg19719478	cg00204159	cg21871038	cg06071479	cg24872571	cg23481825	cg11142013	cg11142013	cg23853484	cg13158604	cg14482811	cg14958635
cg13975098		cg06346667	cg07280242		cg17944561	cg12607287	cg21692194	cg14330293	cg24538331	cg19098465	cg20963550	cg11166167	cg11166167	cg23858410	cg13266018	cg14520832	cg14977066
cg25718402		cg03601797	cg16663980		cg02633817	cg04663692	cg25387636	cg01588475	cg27146050	cg01564640	cg19730092	cg11183072	cg11183072	cg23871640	cg13302401	cg14548542	cg14982276
cg16710042		cg15108958	cg01081303		cg02596960	cg00708736	cg15014549	cg01689796	cg15283904	cg26504110	cg08172927	cg11196437	cg11196437	cg23922454	cg13374304	cg14592989	cg14993276
cg14831380		cg12775181	cg02237208		cg19420720	cg27009246	cg07829432	cg26169991	cg04134818	cg16734164	cg05283091	cg11202686	cg11202686	cg23940612	cg13490352	cg00299972	cg15001618
cg07569216		cg10511988	cg24519393		cg09161446	cg18988685	cg15193133	cg13018120	cg23123267	cg06611810	cg12794131	cg11204212	cg11204212	cg23954268	cg13508402	cg00411945	cg15002904
cg19876672		cg02582963	cg03107987		cg04747619	cg00513941	cg22642718	cg26362453	cg26117265	cg18339788	cg04154986	cg11205636	cg11205636	cg23961466	cg13594957	cg00540819	cg15007959
cg09959355		cg00875272	cg16398965		cg00400259	cg25500028	cg15941945	cg13995230	cg27053337	cg12220691	cg26153096	cg11207763	cg11207763	cg23967544	cg13602406	cg00894378	cg15014975
cg14311362		cg15794873	cg23810114		cg23825231	cg09244872	cg11005943	cg24792658	cg01542019	cg23319982	cg18518074	cg11209832	cg11209832	cg23969554	cg13754948	cg01162093	cg15019541
cg17249170		cg04514123	cg08620095		cg25840780	cg06417570	cg03259243	cg16352527	cg05353454	cg17693865	cg01514487	cg11220161	cg11220161	cg23978504	cg13765278	cg01301803	cg15035133
cg04013024		cg15254287	cg06320150		cg09132790	cg07476201	cg09404429	cg25295740	cg11805188	cg02997111	cg13083035	cg11247674	cg11247674	cg24033871	cg14145991	cg01419164	cg15058210
cg17508477		cg14001914	cg05403817		cg14278148	cg25963628	cg22896354	cg15032957	cg21704502	cg16643152	cg23533285	cg11250081	cg11250081	cg24051554	cg14148253	cg01464515	cg15082992
cg08589077		cg03610228	cg17677988		cg10554624	cg15445958	cg24974737	cg03523254	cg01765406	cg21117476	cg00544557	cg11252801	cg11252801	cg24104241	cg14162629	cg02162534	cg15085791
cg07266046		cg03290530	cg06868622		cg22912485	cg15666143	cg16467854	cg10284006	cg19178561	cg03620853	cg04701181	cg11264935	cg11264935	cg24125901	cg14188840	cg02620054	cg15116481
cg07054208		cg22473846	cg26014409		cg09729172	cg01076997	cg12061531	cg07855572	cg02726018	cg11957331	cg04898124	cg11276093	cg11276093	cg24142603	cg14223646	cg02638348	cg15132372
cg18729664		cg25913647	cg08495126		cg11572942	cg26811904	cg02401941	cg22680536	cg26615188	cg14591419	cg00448143	cg11282156	cg11282156	cg24157892	cg14319135	cg02672332	cg15138125
cg19037350		cg21665744	cg24084564		cg17840021	cg16407017	cg02350974	cg24185852	cg27095527	cg08389130	cg26344392	cg11288278	cg11288278	cg24218925	cg14340110	cg03062944	cg15147215
cg16656895		cg26872028	cg01921126		cg01105427	cg26822476	cg24604641	cg05569767	cg00982214	cg11594420	cg09980771	cg11302945	cg11302945	cg24317190	cg14349538	cg03242698	cg15157856
cg03345448		cg22965432	cg18320737		cg22457769	cg16519300	cg25657218	cg22945467	cg16817179	cg26563200	cg20091384	cg11304682	cg11304682	cg24430419	cg14601210	cg03271650	cg15169940
cg26518660		cg17761815	cg18772109		cg05243700	cg12560772	cg27477504	cg12559170	cg11527988	cg15939357	cg04748511	cg11309785	cg11309785	cg24436715	cg14719722	cg03324884	cg15193133
cg01449818		cg25052312	cg18134851		cg18318818	cg02813916	cg22664962	cg23343291	cg02601626	cg11624345	cg24826644	cg11346248	cg11346248	cg24437715	cg14823389	cg03653518	cg15205435
cg15844611		cg21295088	cg25456317		cg23200506	cg23878404	cg02330719	cg00038020	cg25923240	cg19651706	cg26914004	cg11346837	cg11346837	cg24451422	cg14827502	cg03677069	cg15231989
cg25617328		cg05010493	cg02706919		cg16020346	cg09950812	cg02984614	cg22747501	cg27337021	cg08347042	cg03980231	cg11348293	cg11348293	cg24452128	cg15073666	cg03744957	cg15240102
cg10536962		cg03509329	cg05153345		cg05143386	cg16562486	cg21070161	cg08708790	cg25244375	cg20198684	cg27388703	cg11348994	cg11348994	cg24454829	cg15134787	cg03759001	cg15258754
cg27616227		cg15828364	cg19225031		cg20243424	cg25254739	cg27026360	cg03039243	cg15697575	cg19242688	cg09191626	cg11360230	cg11360230	cg24469464	cg15764975	cg03800065	cg15266508
cg15116095		cg00472840	cg12081027		cg25017194	cg09862148	cg05110178	cg09978395	cg13804788	cg27550511	cg10772185	cg11403823	cg11403823	cg24478096	cg15778457	cg03993163	cg15317049
cg26236177		cg06484146	cg11183181		cg00262489	cg10018203	cg11862993	cg22436103	cg24854704	cg15027907	cg02057716	cg11421255	cg11421255	cg24499524	cg15912800	cg04086189	cg15339720
cg10193681		cg09478995	cg13842262		cg01204927	cg25030515	cg09463047	cg04896534	cg19025811	cg08602008	cg22308926	cg11426317	cg11426317	cg24509810	cg15971953	cg04160753	cg15345206
cg16530881		cg17330251	cg04532438		cg07417683	cg00284259	cg03930313	cg17976229	cg20706746	cg03994651	cg23381494	cg11468255	cg11468255	cg24550149	cg16243019	cg04270401	cg15398400
cg09120873		cg07891271	cg16561155		cg22575043	cg08747557	cg11203143	cg12478578	cg10570158	cg01410876	cg24803138	cg11485012	cg11485012	cg24575067	cg16322121	cg04322572	cg15409616
cg14987431		cg01550307	cg18011916		cg24365121	cg03642695	cg01754780	cg01513913	cg22545168	cg04731544	cg13596713	cg11499025	cg11499025	cg24578679	cg16414149	cg04625975	cg15414745
cg14756006		cg12189835	cg15952487		cg24148447	cg14603227	cg12841579	cg01318557	cg03702686	cg05018821	cg11601336	cg11525252	cg11525252	cg24591318	cg16498359	cg05098512	cg15420159
cg18937934		cg22078179	cg09058554		cg14879736	cg02652760	cg14424407	cg08732466	cg08851289	cg07869434	cg02203656	cg11543944	cg11543944	cg24593272	cg16537044	cg05248067	cg15429214
cg18715709		cg27092857	cg00098144		cg17130251	cg03071221	cg10184983	cg02671421	cg11811409	cg19343034	cg08261871	cg11544522	cg11544522	cg24630419	cg16596250	cg05428299	cg15430659
cg13528854		cg23838245	cg04628320		cg24872384	cg06056884	cg23793397	cg12178431	cg14509196	cg03127558	cg03068376	cg11577716	cg11577716	cg24646414	cg16687344	cg05563385	cg15441416
cg27432826		cg03079395	cg16620809		cg20199836	cg07678669	cg04157263	cg07740579	cg26954101	cg16599136	cg08895633	cg11589139	cg11589139	cg24682036	cg16768191	cg06259934	cg15442037
cg06550984		cg23508813	cg14104626		cg02784874	cg20687414	cg11634198	cg00842231	cg12629349	cg17583504	cg21720373	cg11594940	cg11594940	cg24685006	cg16842053	cg06452464	cg15475977
cg13451356		cg11421255	cg21287883		cg05033952	cg06964608	cg11961138	cg00256928	cg21512324	cg16749456	cg05995361	cg11605551	cg11605551	cg24693053	cg16873973	cg06996956	cg15478157
cg02813916		cg21604972	cg14731407		cg23246509	cg09342225	cg09213124	cg06634590	cg17401808	cg14325661	cg12562828	cg11631644	cg11631644	cg24707486	cg16883063	cg07240413	cg15517343
cg09441748		cg21614303	cg16815157		cg16199747	cg18944984	cg20457894	cg05030129	cg01783525	cg21542078	cg23768702	cg11646192	cg11646192	cg24804179	cg16886175	cg07304315	cg15522957
cg20793071		cg15503722	cg00634652		cg26201811	cg13488011	cg12544557	cg20844901	cg07927098	cg00392377	cg20125516	cg11655243	cg11655243	cg24841318	cg16967003	cg07607523	cg15544184
cg26059316		cg23275258	cg22804358		cg09816018	cg07839313	cg04986934	cg14403169	cg10767193	cg02192974	cg02315315	cg11663600	cg11663600	cg24846199	cg16998831	cg07834841	cg15556591
cg07793207		cg25977206	cg04703800		cg08901242	cg02332491	cg20697424	cg15662251	cg09415366	cg11992783	cg26344747	cg11663667	cg11663667	cg24847636	cg17020497	cg08461752	cg15568376
cg08230957		cg23715045	cg07690127		cg14178348	cg05316065	cg06427514	cg03215050	cg20930329	cg19601653	cg00107490	cg11670060	cg11670060	cg24870568	cg17212127	cg08495827	cg15622556
cg16271600		cg23616527	cg15997315		cg17527422	cg27497928	cg03313364	cg01944530	cg21223423	cg10270037	cg21139485	cg11672390	cg11672390	cg24875854	cg17559894	cg08710410	cg15622619
cg03565280		cg07367469	cg07484220		cg09001514	cg22568403	cg14419581	cg13762704	cg14685948	cg15116481	cg23997508	cg11707084	cg11707084	cg24884142	cg17570276	cg08732300	cg15643428
cg08883853		cg20175390	cg10006897		cg08104146	cg17541674	cg05624478	cg11090202	cg18754388	cg08681856	cg12716367	cg11718501	cg11718501	cg24912904	cg17581870	cg08763584	cg15651204
cg14640621		cg22803560	cg26140182		cg03071808	cg10626169	cg19003733	cg06677416	cg01905142	cg03473127	cg21584495	cg11736167	cg11736167	cg24913868	cg17628556	cg09033333	cg15685144
cg20254225		cg07756135	cg07891271		cg12966876	cg07052627	cg02668843	cg00162344	cg10258860	cg11976052	cg07450633	cg11743259	cg11743259	cg24927800	cg17642369	cg09064314	cg15690347
cg11183181		cg18700572	cg17451015		cg15984596	cg10027639	cg08971281	cg21449397	cg19651706	cg27128734	cg14153927	cg11745019	cg11745019	cg24931520	cg17656890	cg09287096	cg15691862
cg00994643		cg23745839	cg03127104		cg11356375	cg23568643	cg02692964	cg18280758	cg21335375	cg15651204	cg16289929	cg11762968	cg11762968	cg24948406	cg17701146	cg09341154	cg15703773
cg01132893		cg24946941	cg05833067		cg07121693	cg26402435	cg10861807	cg14723373	cg10881110	cg00086493	cg19183358	cg11785425	cg11785425	cg24968786	cg17755913	cg09353289	cg15708405
cg05335975		cg06811094	cg09324628		cg22981993	cg21220965	cg03582285	cg08764761	cg21608605	cg14724749	cg03396325	cg11800620	cg11800620	cg24974365	cg17949813	cg09355528	cg15711616
cg25374359		cg09915500	cg24664855		cg11726288	cg00640053	cg07694864	cg20494779	cg16112904	cg10002131	cg04791601	cg11801524	cg11801524	cg24974737	cg18002126	cg09410317	cg15733367
cg18527574		cg11309785	cg11817899		cg02740093	cg19757261	cg23622369	cg18621755	cg00647262	cg17695831	cg02705035	cg11806680	cg11806680	cg24993576	cg18108753	cg09449069	cg15745284
cg07138399		cg14989243	cg03830929		cg02283643	cg06483505	cg26716902	cg06616512	cg02158543	cg17817203	cg08012287	cg11811610	cg11811610	cg24995657	cg18113596	cg09858951	cg15749748
cg25827524		cg24600706	cg17048233		cg13613044	cg21871038	cg03192551	cg11570367	cg23120936	cg24307499	cg01597604	cg11813265	cg11813265	cg25001102	cg18205636	cg10567744	cg15778457
cg23665381		cg17355329	cg07367469		cg01953456	cg14330293	cg22078805	cg26643914	cg15448721	cg10968958	cg21484512	cg11817899	cg11817899	cg25020286	cg18311498	cg10747758	cg15784814
cg20893532		cg14067873	cg21733013		cg22095582	cg01588475	cg19935040	cg12978232	cg19222156	cg15047026	cg23411529	cg11823142	cg11823142	cg25027788	cg18423103	cg10762214	cg15792487
cg21101226		cg22763136	cg08808042		cg21218687	cg01689796	cg00062245	cg13313616	cg20494576	cg09521703	cg01284619	cg11825059	cg11825059	cg25050332	cg18724521	cg10854092	cg15795255
cg21761639		cg04071779	cg27147232		cg20391220	cg21511816	cg17594131	cg16729555	cg12437024	cg01603559	cg13910990	cg11838668	cg11838668	cg25067242	cg18766483	cg10887366	cg15861585
cg14845812		cg01248745	cg07863402		cg22566906	cg26169991	cg14248106	cg06496546	cg18787437	cg25240254	cg17806224	cg11840849	cg11840849	cg25125060	cg18817900	cg10961733	cg15866977
cg26063874		cg08269653	cg26481727		cg19545560	cg13018120	cg27244773	cg22721851	cg18326616	cg13645481	cg01779724	cg11854659	cg11854659	cg25130993	cg18871179	cg11019008	cg15899043
cg23695990		cg03040165	cg14175330		cg13507269	cg26362453	cg13209613	cg05218678	cg03603260	cg01967510	cg17775713	cg11864574	cg11864574	cg25136495	cg19033943	cg11115267	cg15904664
cg10023272		cg19748485	cg10007051		cg08482167	cg13995230	cg07879727	cg21423610	cg09888026	cg10598434	cg01985054	cg11868356	cg11868356	cg25207248	cg19183743	cg11194118	cg15907867
cg05581701		cg13149767	cg27143204		cg15877915	cg24792658	cg06093379	cg22643193	cg12311510	cg01144053	cg19587434	cg11876013	cg11876013	cg25212131	cg19685521	cg11430259	cg15912800
cg10659480		cg19927885	cg13911594		cg12138450	cg16352527	cg16440629	cg02092790	cg22077553	cg00085123	cg14212748	cg11886358	cg11886358	cg25216696	cg19803194	cg11619922	cg15926671
cg09902229		cg12646227	cg02593507		cg03899654	cg25295740	cg00126034	cg01229998	cg26809868	cg09061684	cg26258423	cg11898009	cg11898009	cg25239986	cg20218073	cg11822175	cg15939357
cg01876130		cg09690040	cg04376997		cg27101023	cg15032957	cg27346528	cg20460153	cg11065694	cg21785832	cg03315459	cg11903133	cg11903133	cg25242471	cg20235658	cg11863717	cg15941945
cg09160776		cg12190044	cg00003345		cg13966628	cg03523254	cg06785746	cg11783356	cg21919596	cg10767193	cg10364374	cg11908384	cg11908384	cg25254825	cg20311575	cg11944462	cg15971010
cg03115558		cg04873098	cg07725925		cg15470705	cg10284006	cg26575738	cg13496596	cg00877739	cg15339720	cg01970716	cg11924499	cg11924499	cg25264268	cg20538951	cg11953974	cg15971953
cg25212131		cg24003832	cg00969323		cg17383272	cg07855572	cg11142826	cg00363177	cg24524414	cg09074113	cg16654603	cg11931762	cg11931762	cg25324047	cg20539350	cg12575202	cg15986030
cg08750504		cg01286665	cg00290340		cg23789148	cg22680536	cg12379948	cg15420926	cg22135583	cg16302441	cg09782026	cg11945167	cg11945167	cg25340966	cg20540370	cg12737938	cg15993652
cg22675937		cg01635555	cg02494703		cg22187733	cg24185852	cg03186851	cg11740138	cg08100221	cg04744735	cg14257543	cg11955385	cg11955385	cg25351606	cg20552263	cg12887581	cg16010433
cg18011916		cg13051450	cg00292701		cg10287545	cg05569767	cg02017282	cg21942150	cg22392708	cg03230711	cg07150145	cg11959697	cg11959697	cg25365260	cg20572537	cg13221347	cg16017144
cg15291243		cg15602420	cg26715644		cg23801782	cg22945467	cg13998093	cg22282280	cg04067157	cg21608600	cg07564837	cg11967592	cg11967592	cg25377206	cg20682326	cg13312968	cg16023283
cg01541645		cg22928386	cg21794518		cg00433709	cg12559170	cg10910775	cg01027010	cg26544924	cg21875802	cg21337927	cg11968804	cg11968804	cg25387636	cg20773588	cg13375636	cg16067628
cg15891991		cg13300630	cg15559714		cg04608190	cg23343291	cg04368058	cg11286405	cg25778497	cg00366850	cg17752089	cg12020533	cg12020533	cg25436886	cg20845262	cg13411830	cg16072192
cg04178787		cg01624004	cg16791797		cg25930146	cg00038020	cg08452456	cg02558735	cg15721020	cg05136263	cg20253105	cg12026749	cg12026749	cg25452067	cg20883831	cg13574488	cg16079347
cg04920527		cg18042724	cg13643138		cg10832655	cg22747501	cg26981809	cg27468419	cg15339435	cg10588622	cg03999137	cg12043428	cg12043428	cg25556905	cg20884887	cg13720705	cg16082058
cg06283493		cg26251325	cg13718539		cg06850996	cg08708790	cg06893273	cg17127329	cg27169916	cg14223654	cg06882420	cg12049992	cg12049992	cg25582488	cg20910408	cg14453012	cg16113681
cg00440531		cg05323533	cg14697268		cg15542784	cg03039243	cg26687072	cg01624004	cg13499371	cg20201270	cg03263123	cg12052265	cg12052265	cg25599198	cg21056706	cg14461582	cg16130857
cg00052578		cg27418217	cg15371815		cg03400849	cg09978395	cg22703115	cg18617527	cg09633579	cg00431699	cg21139227	cg12053004	cg12053004	cg25599475	cg21077578	cg14716990	cg16194233
cg14483431		cg02904657	cg03819227		cg05743883	cg22436103	cg02458062	cg06162589	cg09535963	cg06320136	cg12543836	cg12058478	cg12058478	cg25605545	cg21103385	cg14845689	cg16194588
cg04524478		cg08710564	cg07369399		cg11818376	cg04896534	cg00690402	cg17143643	cg18555117	cg26540905	cg00164217	cg12069379	cg12069379	cg25658463	cg21206234	cg15022308	cg16197717
cg07209634		cg01516851	cg25753990		cg06061492	cg17976229	cg27217474	cg01355392	cg00778993	cg16626884	cg25504868	cg12079381	cg12079381	cg25718402	cg21250356	cg15081722	cg16201883
cg07594954		cg00469083	cg00708789		cg05787038	cg12478578	cg23245942	cg08922308	cg00894252	cg14236413	cg05088515	cg12107018	cg12107018	cg25731807	cg21368161	cg15248828	cg16207305
cg03899654		cg12477370	cg18848446		cg06096336	cg01513913	cg20779944	cg08951051	cg21206180	cg01171786	cg12612445	cg12123733	cg12123733	cg25734913	cg21451816	cg15598650	cg16257029
cg14514120		cg11683191	cg00786406		cg02395590	cg01318557	cg08278108	cg20060108	cg12584528	cg10136354	cg17645528	cg12124386	cg12124386	cg25738176	cg21542643	cg15657704	cg16262614
cg26299174		cg02577046	cg03061612		cg09650134	cg08732466	cg11551740	cg05866150	cg10373508	cg24509810	cg08392142	cg12149795	cg12149795	cg25756406	cg21639553	cg16234557	cg16277169
cg12468255		cg01268022	cg13771376		cg17528325	cg02671421	cg11922371	cg10382206	cg11347165	cg21245652	cg23591955	cg12174341	cg12174341	cg25756780	cg21720373	cg16352527	cg16286597
cg19488874		cg11009335	cg18937934		cg23269320	cg25668093	cg24037629	cg00423453	cg22550943	cg09983051	cg16105870	cg12181083	cg12181083	cg25792518	cg21733531	cg16448058	cg16302441
cg02869486		cg03032497	cg03839199		cg21581745	cg12178431	cg06197191	cg07278634	cg02438545	cg25073919	cg11151665	cg12189835	cg12189835	cg25835226	cg21743907	cg16639311	cg16314291
cg05484949		cg20607287	cg05546878		cg25541653	cg07740579	cg01992590	cg00214873	cg22027865	cg01381109	cg06569121	cg12190044	cg12190044	cg25840237	cg21808635	cg16809293	cg16319691
cg08172065		cg23057597	cg13898104		cg04017512	cg00842231	cg01593886	cg01796225	cg13783191	cg06970461	cg24778683	cg12201779	cg12201779	cg25845985	cg21840672	cg16834787	cg16328007
cg02494703		cg06520307	cg12061236		cg15027294	cg00256928	cg18390610	cg02451502	cg26596161	cg17839721	cg18740359	cg12208899	cg12208899	cg25903497	cg21887193	cg16903885	cg16332936
cg05969808		cg11655243	cg16903589		cg09314702	cg06634590	cg19052064	cg14702787	cg26321366	cg22352818	cg26162330	cg12224030	cg12224030	cg25910261	cg21962907	cg17005446	cg16353615
cg25756780		cg07444473	cg21042919		cg03221025	cg05030129	cg14315444	cg25353399	cg07749943	cg02713669	cg00413380	cg12242086	cg12242086	cg25916711	cg22112000	cg17372758	cg16355591
cg25075794		cg26922678	cg05799962		cg06583813	cg20844901	cg08133931	cg13624406	cg22746789	cg07548255	cg07588413	cg12269972	cg12269972	cg25925023	cg22114489	cg17861618	cg16359657
cg13773631		cg02846841	cg09303330		cg19368582	cg14403169	cg16829453	cg03410667	cg18754118	cg21537939	cg16693612	cg12278705	cg12278705	cg25947945	cg22169990	cg17868340	cg16362949
cg22595460		cg17159790	cg06373377		cg07166409	cg15662251	cg05942574	cg26633899	cg01973804	cg17040753	cg17111346	cg12302647	cg12302647	cg26002713	cg22272803	cg17972625	cg16366843
cg04372674		cg15207619	cg24408436		cg18278528	cg03215050	cg11071401	cg27407428	cg20130965	cg26230651	cg05753993	cg12303215	cg12303215	cg26019584	cg22276528	cg18120576	cg16368763
cg01092293		cg16590691	cg06097994		cg08414647	cg01944530	cg09529433	cg26829529	cg23856536	cg10846615	cg09471122	cg12304520	cg12304520	cg26023087	cg22491548	cg18139178	cg16371860
cg00967552		cg01764252	cg25150155		cg27067618	cg13762704	cg01811187	cg10922915	cg19138538	cg26946259	cg26304689	cg12325285	cg12325285	cg26044038	cg22747501	cg18228116	cg16375290
cg03690956		cg08418076	cg17343107		cg01315919	cg11090202	cg00545916	cg21141034	cg19638968	cg00654888	cg23005057	cg12355681	cg12355681	cg26047066	cg22751848	cg18322589	cg16391955
cg26699655		cg27616661	cg00210562		cg22902400	cg06677416	cg14095148	cg23883265	cg14694712	cg05270938	cg05226932	cg12374353	cg12374353	cg26059316	cg23268879	cg18511011	cg16400794
cg23639055		cg09729598	cg04216070		cg03575556	cg00162344	cg11031701	cg26616347	cg02965237	cg26994225	cg12283695	cg12383699	cg12383699	cg26070319	cg23521230	cg18737081	cg16414143
cg20912517		cg14600368	cg04746649		cg01612140	cg21449397	cg02577108	cg27225068	cg10016175	cg10996058	cg03056526	cg12394941	cg12394941	cg26094789	cg23657388	cg18768238	cg16426779
cg03400060		cg20947377	cg04833713		cg11328541	cg18280758	cg26199241	cg03234604	cg08270539	cg13601855	cg00364445	cg12398330	cg12398330	cg26132320	cg23693738	cg18892424	cg16438688
cg15625675		cg17501906	cg07302910		cg00804745	cg23190268	cg02081266	cg25027699	cg20290167	cg03661458	cg07498415	cg12404168	cg12404168	cg26149682	cg23698393	cg18958266	cg16440629
cg03906115		cg11247674	cg24335751		cg03908927	cg14723373	cg09267324	cg14827502	cg23155606	cg22272644	cg07722360	cg12412089	cg12412089	cg26153054	cg23726802	cg18980036	cg16441259
cg09573795		cg02434541	cg01596292		cg19694770	cg08764761	cg19557518	cg13557160	cg20792256	cg14431024	cg23936609	cg12432236	cg12432236	cg26186954	cg23770265	cg19054360	cg16443812
cg21617516		cg16823535	cg06685737		cg12070159	cg20494779	cg11520509	cg15961219	cg14888908	cg11657043	cg19321695	cg12434747	cg12434747	cg26206948	cg23786812	cg19219423	cg16447012
cg00400992		cg21690892	cg08823411		cg10416784	cg18621755	cg23358710	cg12447911	cg16375541	cg08663425	cg00923873	cg12441214	cg12441214	cg26230651	cg23862698	cg19347588	cg16467854
cg18845377		cg24663541	cg14408447		cg02879159	cg06616512	cg14323199	cg00891995	cg05866737	cg10661054	cg19934951	cg12443853	cg12443853	cg26248155	cg23892192	cg19489503	cg16494597
cg04171235		cg02318139	cg12973904		cg06603325	cg11570367	cg04380519	cg02633817	cg11929896	cg12621315	cg26818165	cg12462705	cg12462705	cg26289436	cg23894086	cg19583722	cg16495975
cg08325885		cg11838668	cg06143346		cg27382409	cg26643914	cg04918402	cg23693738	cg04182207	cg12948059	cg02712303	cg12477370	cg12477370	cg26295435	cg23972767	cg19817820	cg16498359
cg17173767		cg18527583	cg12468255		cg12817260	cg12978232	cg24543937	cg06760771	cg11450766	cg18480627	cg15670475	cg12479933	cg12479933	cg26299174	cg24497732	cg19925204	cg16501237
cg25052274		cg15400629	cg15401477		cg13535718	cg13313616	cg18944047	cg11678250	cg06701007	cg06109894	cg07897701	cg12500707	cg12500707	cg26305817	cg24504591	cg19925231	cg16510793
cg14385008		cg25472296	cg23911852		cg01316152	cg16729555	cg16709232	cg08373605	cg18943033	cg07051654	cg05159732	cg12532653	cg12532653	cg26309194	cg24517467	cg20120208	cg16519487
cg08264906		cg13537544	cg22502153		cg23275258	cg06496546	cg24432245	cg20799165	cg04484136	cg15478157	cg14787477	cg12541454	cg12541454	cg26319015	cg24525480	cg20162240	cg16542898
cg07891531		cg15032166	cg10723962		cg11793783	cg22721851	cg14952312	cg27426835	cg26277398	cg05980673	cg25535044	cg12546474	cg12546474	cg26370729	cg24574963	cg20434666	cg16600991
cg01872122		cg14209317	cg09431318		cg14791640	cg05218678	cg01750157	cg17461336	cg11624345	cg07716249	cg05729200	cg12546695	cg12546695	cg26372400	cg24589292	cg20443357	cg16620390
cg11476737		cg00987246	cg06181508		cg00953314	cg21423610	cg10536067	cg19606290	cg18559799	cg18514922	cg05797367	cg12555380	cg12555380	cg26387619	cg24721350	cg20615879	cg16623362
cg02509086		cg14141399	cg15977816		cg22372131	cg22643193	cg07704554	cg07590638	cg21472468	cg00268019	cg14285744	cg12560020	cg12560020	cg26398848	cg24748746	cg20628663	cg16626884
cg10606834		cg05915981	cg14652056		cg13364558	cg02092790	cg02910913	cg03954045	cg11139102	cg02723395	cg24337318	cg12569246	cg12569246	cg26413174	cg24830730	cg20661965	cg16643152
cg10768321		cg26296894	cg17944561		cg17661928	cg01229998	cg25950100	cg12038518	cg26917745	cg15126544	cg17657737	cg12572352	cg12572352	cg26431163	cg24862131	cg20715048	cg16648632
cg02441618		cg17870997	cg02633817		cg19611002	cg20460153	cg23601515	cg03249863	cg15522517	cg01883046	cg13516362	cg12577850	cg12577850	cg26437826	cg24904145	cg20744163	cg16653138
cg15958034		cg00334063	cg02596960		cg22350910	cg11783356	cg07536102	cg25842633	cg07004394	cg18987335	cg23105419	cg12590051	cg12590051	cg26440142	cg24979558	cg21344746	cg16653692
cg07937271		cg10975889	cg19420720		cg20005760	cg13496596	cg12056639	cg06803995	cg14488288	cg08690859	cg09054960	cg12597983	cg12597983	cg26457809	cg25059070	cg22605290	cg16654595
cg04573500		cg22078710	cg09161446		cg15662251	cg00363177	cg20275528	cg07986058	cg17960886	cg14645545	cg08042710	cg12609526	cg12609526	cg26472133	cg25134328	cg22619549	cg16656895
cg05449257		cg02844545	cg04747619		cg21622381	cg15420926	cg12783819	cg16237191	cg18496289	cg24813176	cg21330034	cg12610312	cg12610312	cg26475085	cg25148572	cg22775138	cg16668534
cg22495322		cg21845457	cg00400259		cg27121538	cg11740138	cg05184938	cg22878148	cg08846272	cg22344703	cg04654917	cg12611449	cg12611449	cg26479374	cg25185001	cg22789769	cg16668896
cg08042258		cg09469610	cg17624073		cg26467471	cg21942150	cg21282054	cg26250585	cg13547889	cg13903421	cg15653807	cg12615235	cg12615235	cg26485937	cg25265226	cg22871947	cg16669339
cg27206603		cg18183642	cg23825231		cg06518763	cg22282280	cg02998936	cg02705035	cg18883538	cg25242471	cg14147420	cg12622597	cg12622597	cg26509691	cg25305174	cg23161733	cg16683770
cg03699623		cg03245734	cg25840780		cg17441401	cg01027010	cg16017144	cg02156723	cg02060851	cg04348419	cg21844656	cg12646227	cg12646227	cg26578682	cg25391814	cg24055178	cg16685662
cg25315503		cg26353287	cg09132790		cg18768338	cg11286405	cg01021742	cg21909192	cg25587233	cg23987500	cg23411869	cg12647302	cg12647302	cg26580869	cg25726664	cg24075136	cg16701848
cg07969676		cg06607919	cg14278148		cg04567009	cg02558735	cg14970515	cg14531437	cg08709672	cg23667432	cg01674147	cg12659494	cg12659494	cg26634219	cg25778892	cg24324584	cg16709232
cg10660256		cg05618222	cg10554624		cg02283735	cg27468419	cg01306824	cg10852698	cg13520715	cg05682333	cg22847608	cg12689832	cg12689832	cg26687072	cg25783361	cg24353740	cg16716883
cg20902817		cg19192626	cg22912485		cg02833108	cg17127329	cg07923794	cg02105856	cg16361649	cg02932167	cg15303841	cg12700074	cg12700074	cg26698460	cg25834613	cg24436466	cg16737409
cg26376168		cg17806401	cg09729172		cg14520832	cg01624004	cg01910125	cg07811255	cg17040753	cg05137450	cg01200482	cg12708802	cg12708802	cg26699292	cg25923345	cg24437408	cg16744531
cg26479374		cg14986671	cg11572942		cg18388405	cg18617527	cg11850508	cg06468626	cg21245652	cg18988685	cg13808183	cg12721730	cg12721730	cg26720125	cg25929664	cg24590093	cg16749456
cg09338032		cg17987968	cg17840021		cg09690040	cg12281620	cg01502244	cg24848973	cg26783146	cg24936500	cg15781819	cg12727795	cg12727795	cg26724949	cg26124968	cg24626659	cg16750953
cg22533683		cg21518089	cg01105427		cg11007931	cg06162589	cg05292986	cg23026228	cg23481825	cg22145666	cg12701697	cg12728020	cg12728020	cg26736400	cg26295559	cg24877675	cg16829453
cg06597652		cg08980711	cg22457769		cg15214801	cg17143643	cg17075913	cg25261331	cg20963550	cg24437715	cg08120226	cg12734954	cg12734954	cg26814075	cg26319015	cg24902339	cg16831055
cg02592133		cg10022722	cg05243700		cg09501687	cg01355392	cg17228232	cg12298979	cg19730092	cg12627071	cg21300122	cg12745160	cg12745160	cg26834479	cg26387796	cg25005368	cg16844941
cg09338251		cg11252801	cg18318818		cg14392725	cg08922308	cg02839029	cg18888464	cg08172927	cg05862356	cg22851694	cg12757676	cg12757676	cg26874229	cg26510723	cg25170319	cg16848717
cg10930901		cg14318197	cg23200506		cg04194055	cg08951051	cg20317521	cg18334915	cg05283091	cg01518113	cg05160197	cg12768508	cg12768508	cg26967100	cg26593067	cg25260564	cg16851417
cg26386673		cg13872898	cg16020346		cg27109657	cg20060108	cg16067628	cg11558212	cg12794131	cg17725364	cg18891953	cg12775181	cg12775181	cg26983177	cg26623444	cg25268100	cg16860686
cg00624737		cg06680243	cg05143386		cg27123351	cg05866150	cg26527638	cg12284382	cg04154986	cg00779216	cg20125091	cg12781678	cg12781678	cg27020216	cg26779378	cg25306357	cg16872520
cg18436500		cg19669785	cg20243424		cg07423050	cg10382206	cg02628360	cg15605124	cg26153096	cg02290684	cg14522150	cg12810701	cg12810701	cg27033231	cg26937500	cg25386707	cg16889427
cg19513876		cg13273610	cg25017194		cg05358291	cg00423453	cg13944018	cg00394261	cg06490113	cg05099493	cg06705925	cg12817908	cg12817908	cg27049517	cg27092935	cg25526061	cg16903735
cg05614735		cg08636203	cg00262489		cg24773412	cg07278634	cg11692124	cg12815916	cg18518074	cg15058210	cg04472083	cg12821980	cg12821980	cg27058018	cg27147706	cg25614935	cg16915653
cg18645906		cg16204357	cg01204927		cg04584761	cg00214873	cg02143487	cg21527411	cg01514487	cg02001099	cg06180137	cg12827555	cg12827555	cg27085869	cg27205858	cg25758195	cg17020497
cg15965134		cg22685807	cg00265863		cg06710259	cg11573854	cg13710969	cg19960616	cg09404429	cg03276489	cg27565368	cg12926720	cg12926720	cg27125849	cg27313147	cg26782539	cg17024593
cg11631644		cg08855449	cg07417683		cg14851468	cg01796225	cg07016556	cg03251454	cg13083035	cg13294084	cg17308606	cg12976081	cg12976081	cg27128734	cg27317017	cg26952362	cg17034390
cg17337917		cg13172153	cg22575043		cg06416764	cg07911664	cg17624073	cg07753755	cg23533285	cg25942879	cg19007948	cg12999098	cg12999098	cg27138204	cg27385590	cg27048436	cg17040303
cg25129000		cg16404106	cg24365121		cg08936516	cg02451502	cg02447879	cg18285681	cg00544557	cg01223336	cg01797043	cg13002493	cg13002493	cg27209578	cg27494647	cg27125824	cg17083506
cg25278941		cg12123733	cg24148447		cg02075221	cg14702787	cg24550880	cg02787615	cg04701181	cg08901520	cg18531916	cg13007843	cg13007843	cg27217474	cg27570732	cg27278668	cg17124224
cg09570682		cg01320211	cg14879736		cg11701615	cg25353399	cg02010342	cg10382945	cg04898124	cg09991306	cg19789336	cg13016314	cg13016314	cg27234864	cg27598340	cg27376136	cg17130815
cg00074086		cg12053004	cg17130251		cg21505925	cg13624406	cg20932150	cg21484512	cg00448143	cg11274314	cg23900141	cg13028471	cg13028471	cg27312652	cg00118363	cg27417294	cg17174023
cg20495052		cg01695643	cg24872384		cg14121185	cg26702958	cg15774065	cg20434666	cg26344392	cg14247008	cg10705251	cg13051450	cg13051450	cg27314569	cg00159780	cg00258081	cg17204569
cg19855470		cg08005165	cg20199836		cg02527419	cg03410667	cg13700073	cg17319290	cg09980771	cg23585686	cg17193155	cg13063845	cg13063845	cg27325152	cg00242020	cg00317879	cg17228232
cg04554720		cg05905168	cg02784874		cg04505023	cg26633899	cg18919720	cg02362859	cg20091384	cg00432454	cg00804433	cg13069815	cg13069815	cg27334900	cg00267839	cg00414166	cg17233506
cg24340081		cg16746369	cg05033952		cg13993218	cg27407428	cg00221012	cg27361847	cg04748511	cg14866117	cg02469067	cg13101330	cg13101330	cg27393325	cg00290626	cg00514609	cg17237086
cg09363735		cg08777421	cg23246509		cg12551557	cg26829529	cg16201883	cg24444631	cg24826644	cg01220680	cg19750282	cg13110283	cg13110283	cg27404023	cg00420450	cg01047028	cg17239558
cg10966582		cg01558923	cg16199747		cg12821367	cg10922915	cg14475480	cg13678428	cg26914004	cg06751243	cg19864060	cg13126982	cg13126982	cg27405791	cg00561736	cg01306183	cg17261234
cg09254980		cg23291280	cg26201811		cg06380072	cg21141034	cg26985878	cg18326616	cg03980231	cg20306032	cg17064927	cg13150171	cg13150171	cg27422857	cg00584456	cg01562537	cg17279839
cg19904122		cg10078639	cg09816018		cg02278841	cg23883265	cg15866977	cg04277821	cg09919392	cg18396459	cg13526518	cg13154880	cg13154880	cg27434509	cg01025954	cg01577760	cg17282904
cg19681956		cg18343474	cg08901242		cg06536578	cg26616347	cg19729649	cg24851818	cg03687379	cg01996714	cg22209445	cg13169065	cg13169065	cg27435498	cg01471372	cg01612681	cg17335494
cg05658236		cg07405182	cg14178348		cg00842231	cg27225068	cg00871787	cg23976981	cg27388703	cg07444323	cg12276578	cg13200838	cg13200838	cg27449131	cg01521036	cg01730258	cg17342064
cg27367871		cg18896184	cg17527422		cg04549679	cg03234604	cg12584528	cg17317869	cg09191626	cg01032650	cg14171430	cg13208413	cg13208413	cg27456468	cg01598421	cg01889574	cg17353721
cg14980667		cg19458485	cg09001514		cg04604142	cg25027699	cg19917300	cg21472642	cg10772185	cg09598285	cg21563737	cg13221767	cg13221767	cg27521476	cg01650371	cg02299971	cg17361163
cg25336874		cg25626472	cg08104146		cg19138865	cg14827502	cg07441462	cg02313492	cg02057716	cg08482501	cg22626659	cg13226457	cg13226457	cg27651238	cg01695620	cg02307542	cg17460204
cg25689193		cg24401262	cg03071808		cg26644395	cg13557160	cg25825740	cg02000808	cg22308926	cg05075454	cg22516643	cg13227551	cg13227551	cg27652350	cg01725531	cg02423574	cg17475271
cg19143959		cg15778054	cg12966876		cg18555698	cg15961219	cg15862406	cg18182844	cg23381494	cg25801988	cg19349555	cg13230424	cg13230424		cg02166888	cg02601626	cg17475643
cg14948757		cg13671582	cg15984596		cg06256596	cg12447911	cg27666046	cg09971646	cg11806528	cg10244340	cg19130175	cg13233461	cg13233461		cg02195405	cg02608029	cg17490089
cg23493412		cg03532263	cg11356375		cg05824809	cg00891995	cg09787311	cg26340088	cg24803138	cg16683770	cg00176111	cg13273340	cg13273340		cg02234352	cg02618319	cg17520539
cg20599066		cg19130860	cg07121693		cg17033684	cg02633817	cg09224821	cg24768167	cg13596713	cg08755224	cg26836125	cg13273610	cg13273610		cg02787980	cg02749887	cg17563034
cg07302910		cg09728120	cg22981993		cg00667343	cg23693738	cg26149244	cg13289364	cg11601336	cg11133732	cg19901101	cg13279673	cg13279673		cg03336500	cg02839195	cg17570948
cg09423283		cg25461389	cg11726288		cg16227748	cg06760771	cg17346650	cg06178383	cg02203656	cg03133868	cg25929589	cg13286351	cg13286351		cg03360518	cg02841651	cg17573720
cg11813265		cg04592728	cg02740093		cg13130224	cg11678250	cg03950492	cg10584986	cg08261871	cg01277511	cg11397149	cg13295660	cg13295660		cg03454775	cg03140412	cg17583504
cg25305174		cg17191462	cg02283643		cg13860281	cg08373605	cg13005859	cg24044707	cg03068376	cg05779219	cg22599150	cg13300630	cg13300630		cg03615269	cg03168029	cg17590805
cg08024548		cg19767800	cg14604066		cg27326026	cg20799165	cg20024403	cg24236938	cg08895633	cg00474039	cg09944434	cg13308964	cg13308964		cg03752104	cg03190130	cg17594131
cg11204212		cg06836849	cg13613044		cg19458485	cg27426835	cg25383057	cg19998432	cg21720373	cg06842409	cg17785018	cg13321259	cg13321259		cg04017479	cg03460534	cg17624073
cg22175873		cg00617064	cg01953456		cg26432539	cg17461336	cg17460204	cg03770907	cg05995361	cg05366561	cg09809710	cg13325904	cg13325904		cg04041976	cg03522668	cg17631198
cg13354988		cg20641531	cg22095582		cg08989212	cg19606290	cg12393623	cg24006991	cg12562828	cg10431651	cg26992186	cg13338454	cg13338454		cg04104966	cg03533091	cg17636883
cg26189283		cg14329860	cg21218687		cg15510664	cg07590638	cg13484467	cg09614876	cg23768702	cg22289434	cg13031167	cg13341982	cg13341982		cg04144859	cg03690763	cg17641252
cg05768824		cg26067259	cg20391220		cg21942150	cg03954045	cg10891521	cg05973424	cg20125516	cg26038318	cg19587838	cg13353999	cg13353999		cg04167811	cg03698359	cg17658717
cg16752400		cg17819635	cg22566906		cg02572463	cg12038518	cg03155999	cg08157459	cg02315315	cg27632911	cg27205858	cg13354523	cg13354523		cg04259752	cg03802696	cg17693865
cg10506097		cg22552139	cg19545560		cg06512249	cg22112000	cg15082992	cg23101686	cg26344747	cg24308847	cg08852943	cg13360395	cg13360395		cg05056638	cg03829542	cg17695831
cg01983682		cg05952475	cg13507269		cg13219080	cg03249863	cg13485230	cg17670263	cg00474039	cg08438366	cg27597392	cg13363969	cg13363969		cg05251359	cg03875235	cg17703554
cg24519393		cg06573459	cg08482167		cg20074141	cg25842633	cg23827972	cg21916479	cg00107490	cg06962944	cg26665785	cg13364311	cg13364311		cg05580671	cg04021962	cg17725364
cg07710266		cg26590664	cg15877915		cg13545633	cg06803995	cg13625045	cg05898452	cg21139485	cg04369341	cg10735792	cg13378656	cg13378656		cg06009267	cg04029159	cg17735531
cg02796568		cg04787888	cg12138450		cg21449429	cg07986058	cg10092257	cg08163855	cg15157856	cg08268798	cg11651007	cg13378934	cg13378934		cg06442472	cg04265051	cg17766560
cg00409917		cg20211463	cg03899654		cg16110087	cg16237191	cg07669403	cg22105158	cg23997508	cg12787405	cg27658698	cg13390867	cg13390867		cg06866712	cg04268950	cg17768600
cg27209578		cg18645081	cg27101023		cg00906241	cg22878148	cg12989560	cg20725021	cg12716367	cg24406668	cg21546286	cg13434842	cg13434842		cg06945634	cg04587886	cg17801983
cg23940612		cg13154880	cg13966628		cg03678146	cg26250585	cg24750912	cg10199049	cg21584495	cg14191654	cg03412045	cg13438032	cg13438032		cg07529534	cg04658945	cg17802551
cg10493506		cg04674956	cg15470705		cg14508572	cg02705035	cg05989423	cg08767938	cg07450633	cg02661079	cg22919728	cg13443165	cg13443165		cg07589903	cg04755604	cg17805624
cg13369325		cg04007303	cg17383272		cg00191458	cg02156723	cg05477405	cg24384120	cg14153927	cg24149278	cg12176709	cg13444533	cg13444533		cg07690326	cg04790169	cg17807393
cg17573720		cg02575448	cg23789148		cg18576057	cg21909192	cg07933552	cg10301767	cg16289929	cg09465142	cg16831050	cg13448092	cg13448092		cg07933378	cg04844534	cg17817203
cg22030890		cg11955385	cg22187733		cg13675051	cg14531437	cg05872236	cg07525782	cg19183358	cg04288049	cg06886827	cg13455410	cg13455410		cg08087668	cg04942251	cg17889137
cg15704699		cg13002493	cg10287545		cg24693341	cg10852698	cg21330207	cg24621042	cg03396325	cg14160518	cg10589539	cg13466694	cg13466694		cg08696316	cg04948649	cg17900356
cg17800442		cg12398330	cg06161600		cg15437231	cg02105856	cg11568697	cg10809485	cg04791601	cg06303238	cg21519900	cg13476635	cg13476635		cg08833675	cg05013661	cg17929068
cg07087859		cg17895254	cg23801782		cg23053506	cg07811255	cg09323570	cg01776691	cg02705035	cg00682734	cg06324192	cg13488501	cg13488501		cg08982904	cg05042749	cg17940013
cg10316527		cg14189571	cg00433709		cg08057038	cg21480043	cg08737246	cg14562211	cg08012287	cg24115032	cg06079620	cg13489528	cg13489528		cg09559189	cg05272960	cg17958132
cg07523753		cg03583016	cg04608190		cg01055462	cg06468626	cg27582240	cg19718309	cg01597604	cg07402669	cg23967193	cg13495118	cg13495118		cg09622514	cg05309505	cg17960164
cg05849324		cg19221542	cg25930146		cg26378982	cg24848973	cg27445005	cg01474260	cg26087535	cg10354244	cg04636920	cg13495381	cg13495381		cg09627276	cg05360847	cg17969789
cg16811851		cg18606375	cg10832655		cg13385210	cg23026228	cg03609088	cg17327404	cg21484512	cg13552201	cg23740758	cg13507269	cg13507269		cg09858281	cg05651243	cg18007177
cg14654886		cg07965335	cg06850996		cg04204669	cg25261331	cg20439656	cg05357695	cg04113693	cg23487201	cg05033439	cg13512977	cg13512977		cg10061374	cg05664472	cg18038269
cg19513071		cg12174341	cg15542784		cg03617572	cg12298979	cg00472640	cg11598178	cg23411529	cg16737409	cg25488749	cg13519900	cg13519900		cg10206627	cg05763664	cg18041884
cg07329131		cg06403156	cg03400849		cg05856556	cg18888464	cg26556489	cg21545013	cg01284619	cg25367568	cg13272743	cg13537544	cg13537544		cg10231902	cg05793444	cg18088242
cg00626466		cg16714755	cg01287088		cg22937571	cg18334915	cg14400258	cg02339243	cg13910990	cg10487221	cg13304664	cg13561855	cg13561855		cg10302059	cg05904366	cg18100425
cg08082810		cg08040755	cg05743883		cg08585897	cg11558212	cg00604142	cg12634840	cg17806224	cg07201996	cg00501711	cg13574488	cg13574488		cg10416846	cg05955251	cg18113596
cg13300756		cg09290705	cg11818376		cg17614801	cg12284382	cg15001618	cg11278080	cg01779724	cg22871098	cg16525330	cg13577556	cg13577556		cg10442932	cg05982473	cg18156486
cg07717903		cg15848031	cg06061492		cg03610228	cg15605124	cg20247934	cg23566335	cg17775713	cg20247326	cg06757928	cg13578408	cg13578408		cg10754705	cg06026468	cg18161890
cg25214158		cg04074945	cg05787038		cg23639055	cg00394261	cg00852603	cg24162965	cg01985054	cg09716545	cg14501839	cg13578647	cg13578647		cg11784799	cg06080571	cg18181034
cg09766820		cg04886846	cg18483289		cg25760325	cg12815916	cg01277438	cg06942183	cg19587434	cg26429674	cg19104032	cg13580834	cg13580834		cg11847597	cg06191454	cg18269894
cg16782885		cg15493035	cg06096336		cg24003508	cg21527411	cg15784814	cg08199758	cg14212748	cg00997400	cg10270150	cg13583664	cg13583664		cg11885299	cg06223539	cg18274480
cg07247190		cg18455650	cg02395590		cg23469448	cg27040104	cg15643428	cg06792952	cg26258423	cg15749748	cg04879645	cg13584272	cg13584272		cg11988591	cg06607825	cg18279326
cg24842086		cg06367647	cg09650134		cg11645532	cg19960616	cg19476788	cg14377791	cg03315459	cg24320612	cg20381271	cg13601650	cg13601650		cg12058043	cg06753398	cg18293633
cg03958757		cg09066326	cg17528325		cg07811054	cg03251454	cg18773522	cg27374199	cg10364374	cg16714055	cg08710911	cg13612936	cg13612936		cg12089032	cg06889535	cg18298920
cg06760423		cg18269963	cg23269320		cg22871485	cg07753755	cg03239925	cg03293883	cg01970716	cg24500900	cg04185470	cg13615516	cg13615516		cg12129796	cg07052627	cg18306861
cg15077792		cg14519150	cg21581745		cg10305299	cg18285681	cg06084244	cg02629586	cg16654603	cg12437024	cg01765053	cg13622450	cg13622450		cg12396523	cg07070138	cg18311537
cg25560518		cg16583552	cg25541653		cg13960576	cg02787615	cg03432598	cg14364472	cg00854043	cg08093055	cg01203614	cg13630043	cg13630043		cg12486533	cg07244098	cg18338288
cg13092405		cg09992746	cg04017512		cg01094687	cg10382945	cg13880617	cg11004890	cg09782026	cg26844459	cg24261644	cg13647536	cg13647536		cg12847125	cg07992044	cg18339788
cg07010075		cg13390867	cg15027294		cg05568423	cg21484512	cg15517343	cg12176793	cg14257543	cg06793974	cg09444405	cg13671582	cg13671582		cg12869334	cg08057038	cg18351999
cg25775494		cg25592526	cg01614746		cg26765567	cg20434666	cg02875487	cg16658020	cg07150145	cg07938252	cg26766694	cg13673514	cg13673514		cg12996100	cg08088566	cg18362509
cg27278519		cg00475509	cg09314702		cg08901867	cg17319290	cg07637243	cg09906575	cg07564837	cg14871138	cg06432200	cg13681935	cg13681935		cg13172906	cg08111960	cg18373354
cg01776188		cg03051116	cg03221025		cg05921324	cg02362859	cg02763290	cg14204462	cg21337927	cg15266508	cg03926598	cg13690332	cg13690332		cg13531748	cg08184936	cg18374948
cg00184452		cg06708634	cg06583813		cg23276673	cg27361847	cg00356361	cg07826516	cg17752089	cg16847645	cg00795825	cg13691060	cg13691060		cg13533935	cg08227583	cg18386618
cg15999165		cg22486834	cg19368582		cg05922911	cg24444631	cg02870946	cg16182743	cg20253105	cg16653692	cg00078513	cg13702421	cg13702421		cg13599051	cg08387014	cg18395189
cg01057176		cg07899016	cg07166409		cg04657183	cg13678428	cg20542619	cg22462835	cg03999137	cg22489878	cg08751734	cg13702629	cg13702629		cg13603142	cg08437403	cg18395558
cg18358869		cg10134833	cg18278528		cg01776691	cg18326616	cg12759909	cg01792749	cg06882420	cg16132351	cg27425413	cg13713922	cg13713922		cg13678428	cg08573687	cg18396459
cg25365260		cg06625934	cg08414647		cg01815783	cg04277821	cg05662839	cg06701007	cg03263123	cg13477774	cg15623444	cg13743231	cg13743231		cg13977632	cg08787968	cg18423103
cg12569246		cg02364236	cg27067618		cg13598256	cg24851818	cg18829162	cg16313485	cg00682734	cg24818238	cg06294766	cg13757640	cg13757640		cg14487356	cg08801887	cg18430152
cg15212455		cg09559189	cg01315919		cg15155441	cg23976981	cg02424539	cg26286198	cg21139227	cg24199599	cg25435643	cg13759172	cg13759172		cg14538320	cg08825225	cg18432471
cg09595384		cg21009965	cg22902400		cg23202139	cg17317869	cg02458554	cg26954519	cg12543836	cg19508555	cg11120695	cg13761998	cg13761998		cg14603420	cg08829299	cg18438793
cg05977002		cg18346707	cg03575556		cg01486818	cg21472642	cg26020805	cg15411554	cg00164217	cg01357003	cg01020758	cg13773247	cg13773247		cg14635466	cg09182533	cg18438944
cg08135278		cg25885042	cg01612140		cg07362943	cg02313492	cg03344351	cg23211310	cg25504868	cg25316428	cg02575937	cg13796250	cg13796250		cg14702231	cg09199250	cg18449997
cg00206356		cg15471501	cg11328541		cg27219182	cg02000808	cg21237861	cg15309953	cg05088515	cg02498280	cg24256745	cg13798825	cg13798825		cg14824386	cg09261816	cg18462381
cg14435498		cg26307218	cg00804745		cg26922483	cg18182844	cg24452451	cg26692003	cg12612445	cg04836472	cg00253065	cg13799941	cg13799941		cg14855519	cg09292992	cg18473733
cg25921502		cg05721476	cg03908927		cg11605903	cg09971646	cg27370573	cg03762081	cg17645528	cg24112562	cg01105427	cg13809660	cg13809660		cg15118665	cg09512973	cg18477674
cg07722657		cg15772366	cg16306115		cg08743050	cg26340088	cg26444116	cg10057940	cg01514415	cg26144458	cg06838439	cg13812927	cg13812927		cg15241263	cg09575189	cg18480627
cg25925023		cg17646820	cg19694770		cg21736476	cg24768167	cg25312970	cg11782387	cg08392142	cg20755721	cg10988124	cg13829419	cg13829419		cg15244360	cg09691862	cg18498241
cg09991470		cg16998831	cg12070159		cg24247565	cg13289364	cg27084232	cg22311510	cg23591955	cg17040303	cg18221897	cg13842240	cg13842240		cg15940337	cg09956037	cg18530251
cg00925616		cg24620508	cg10416784		cg06755296	cg06178383	cg06486618	cg17693604	cg16105870	cg02672220	cg27147706	cg13844049	cg13844049		cg16264520	cg09977361	cg18533225
cg09091373		cg19980151	cg02879159		cg14005025	cg10584986	cg25367758	cg04176169	cg11151665	cg14845410	cg10523144	cg13845094	cg13845094		cg16639745	cg10151367	cg18540816
cg22370057		cg09407967	cg06603325		cg11075561	cg05537796	cg16010433	cg08116998	cg06569121	cg22976224	cg12845756	cg13872898	cg13872898		cg16844941	cg10321156	cg18546622
cg27582124		cg01103253	cg27382409		cg12866899	cg24044707	cg17735531	cg04181327	cg24778683	cg03993743	cg00458890	cg13875133	cg13875133		cg16863052	cg10517193	cg18588323
cg10606698		cg21368820	cg12817260		cg21876656	cg24236938	cg06597652	cg12461141	cg18740359	cg27325152	cg14789121	cg13875506	cg13875506		cg17000343	cg10574843	cg18596043
cg08549661		cg11079129	cg13535718		cg27087553	cg11707310	cg26580869	cg10385290	cg26162330	cg08297082	cg03267139	cg13879457	cg13879457		cg17131178	cg10580341	cg18618334
cg00959431		cg15608483	cg01316152		cg25256127	cg19998432	cg22189019	cg15168892	cg00413380	cg27312652	cg17270234	cg13882309	cg13882309		cg17132591	cg11180921	cg18628732
cg12285988		cg26701242	cg23275258		cg07336987	cg11594420	cg02346135	cg14799457	cg07588413	cg21697851	cg16525260	cg13885623	cg13885623		cg17460597	cg11245990	cg18649438
cg14560430		cg13842240	cg11793783		cg10919522	cg03770907	cg24341615	cg12200412	cg16693612	cg16851417	cg04396772	cg13886334	cg13886334		cg17475643	cg11359737	cg18676967
cg14223654		cg19954602	cg14791640		cg26029547	cg24006991	cg08504143	cg25818109	cg17111346	cg10456990	cg02080093	cg13893782	cg13893782		cg17644611	cg11503833	cg18694418
cg19609502		cg24148447	cg00086493		cg20655369	cg09614876	cg05257528	cg00140889	cg05753993	cg26720125	cg02017155	cg13899478	cg13899478		cg18007935	cg11525980	cg18707858
cg16913064		cg13646020	cg00953314		cg10302498	cg05973424	cg03004350	cg01646718	cg09471122	cg16371860	cg00522579	cg13902110	cg13902110		cg18013056	cg11609631	cg18724521
cg06033387		cg22456178	cg22372131		cg02783838	cg08157459	cg02082462	cg19885306	cg26304689	cg24901042	cg25627098	cg13907319	cg13907319		cg18239431	cg11902093	cg18732546
cg17642369		cg01305981	cg13364558		cg25996388	cg23101686	cg23357789	cg06264653	cg23005057	cg26309194	cg12793803	cg13911768	cg13911768		cg18495484	cg11909574	cg18740429
cg01373602		cg07745915	cg17661928		cg27254338	cg17670263	cg08223924	cg00578304	cg05226932	cg14982276	cg14424582	cg13967702	cg13967702		cg18527669	cg12020590	cg18773522
cg25020286		cg14427437	cg19611002		cg11931953	cg21916479	cg19628469	cg05892213	cg12283695	cg00085061	cg15751117	cg13975098	cg13975098		cg18530251	cg12491594	cg18778097
cg23059701		cg05757654	cg22350910		cg01982833	cg02432860	cg02447462	cg14191040	cg12513616	cg00686880	cg20401058	cg13980410	cg13980410		cg18540249	cg12528597	cg18787548
cg27220062		cg19409156	cg20005760		cg04697056	cg05898452	cg06315884	cg12845923	cg03056526	cg03253268	cg08763584	cg13985688	cg13985688		cg18569952	cg12659626	cg18791121
cg18040901		cg13341982	cg15662251		cg02796568	cg08163855	cg01950129	cg03976856	cg01395667	cg00362657	cg27629589	cg13988338	cg13988338		cg19089701	cg12746908	cg18792022
cg08151983		cg11250081	cg21622381		cg04588380	cg22105158	cg17167278	cg04742671	cg00364445	cg27484412	cg26174398	cg14001914	cg14001914		cg19785312	cg12908916	cg18805066
cg13875506		cg05965863	cg27121538		cg15924868	cg20725021	cg22901212	cg08265915	cg07498415	cg07134627	cg03627958	cg14006800	cg14006800		cg20141434	cg13351143	cg18810376
cg02074191		cg01779383	cg26467471		cg11042373	cg10199049	cg01806181	cg08461752	cg07722360	cg12244325	cg02863988	cg14010318	cg14010318		cg20264573	cg13685129	cg18815025
cg14312133		cg08190928	cg06518763		cg01526474	cg08767938	cg09003917	cg27156584	cg04596842	cg03234839	cg19440035	cg14016344	cg14016344		cg20326647	cg13755776	cg18829162
cg11670060		cg04871778	cg17441401		cg25052274	cg24384120	cg04376719	cg19198148	cg23936609	cg07296260	cg06681845	cg14021170	cg14021170		cg20460852	cg13837721	cg18848959
cg09525295		cg01094687	cg18768338		cg08636203	cg10301767	cg19571293	cg02998425	cg19321695	cg21536969	cg11211384	cg14035231	cg14035231		cg20568227	cg14010513	cg18875012
cg15198094		cg25459300	cg25648267		cg08729059	cg07525782	cg26576206	cg10673328	cg00923873	cg13146379	cg22592867	cg14035969	cg14035969		cg20704247	cg14161454	cg18884137
cg24329557		cg17777592	cg04567009		cg24090911	cg24621042	cg00450695	cg26529044	cg19934951	cg04123357	cg04094640	cg14042396	cg14042396		cg20786909	cg14171514	cg18899569
cg24536146		cg12502265	cg02283735		cg14275952	cg10809485	cg12817436	cg15922611	cg26818165	cg02999431	cg00145103	cg14047478	cg14047478		cg20937021	cg15229052	cg18913310
cg15964611		cg02149446	cg02833108		cg00392196	cg01776691	cg07319712	cg16747928	cg02712303	cg17802551	cg23764129	cg14065115	cg14065115		cg21026469	cg15323937	cg18918831
cg16168848		cg24151995	cg14520832		cg04100395	cg14562211	cg27535237	cg21213426	cg04976319	cg27108388	cg00948664	cg14067101	cg14067101		cg21167612	cg15567360	cg18927077
cg17894779		cg16824643	cg18388405		cg01724456	cg19718309	cg08256018	cg03799024	cg15670475	cg06490113	cg21523613	cg14067873	cg14067873		cg21198167	cg15718663	cg18955367
cg14463412		cg14855519	cg09690040		cg10679597	cg01474260	cg22357379	cg10702418	cg07897701	cg07052251	cg08072202	cg14068657	cg14068657		cg21244135	cg15924868	cg18970434
cg13950603		cg10315333	cg10761315		cg23528037	cg17327404	cg00073090	cg00706994	cg05159732	cg01007374	cg15988887	cg14071650	cg14071650		cg21291431	cg16278877	cg18988685
cg03454250		cg06099014	cg11007931		cg19480117	cg05357695	cg17969902	cg25341923	cg14787477	cg15317049	cg05501419	cg14077898	cg14077898		cg21512324	cg16282618	cg19003733
cg22005990		cg13630043	cg15214801		cg15174117	cg11598178	cg23036385	cg10740895	cg25535044	cg12457659	cg13300521	cg14088142	cg14088142		cg21934337	cg16328999	cg19098465
cg02640497		cg01285706	cg01502396		cg01830463	cg21545013	cg13750214	cg06465371	cg05729200	cg22217449	cg15276331	cg14098847	cg14098847		cg21935519	cg16362232	cg19135362
cg09620688		cg00367047	cg09501687		cg04257377	cg13798621	cg26019584	cg15562212	cg05797367	cg03944122	cg01342968	cg14106710	cg14106710		cg22227747	cg16499607	cg19159759
cg02452944		cg22810423	cg14392725		cg20506085	cg02339243	cg14699651	cg03406106	cg17333042	cg20501883	cg16170838	cg14141912	cg14141912		cg22272840	cg16657886	cg19236493
cg13353999		cg13016314	cg04194055		cg08097359	cg12634840	cg19849386	cg06094126	cg14285744	cg23921249	cg02108796	cg14159526	cg14159526		cg22272888	cg17017404	cg19281083
cg11063110		cg24700485	cg27109657		cg00197191	cg11278080	cg02792521	cg06614611	cg24337318	cg05506566	cg18081863	cg14162361	cg14162361		cg22291580	cg17035132	cg19295951
cg25067940		cg20894686	cg27123351		cg00720047	cg23566335	cg15407063	cg03738669	cg17657737	cg02665031	cg17287605	cg14182621	cg14182621		cg22320962	cg17099016	cg19305095
cg05711235		cg09573515	cg07423050		cg08855449	cg24162965	cg19305095	cg08828286	cg13516362	cg02432860	cg26219092	cg14189571	cg14189571		cg22321237	cg17382990	cg19343034
cg20341758		cg09581756	cg05358291		cg02959939	cg06942183	cg14111332	cg20710902	cg23105419	cg10277548	cg09160912	cg14204462	cg14204462		cg22324567	cg17420619	cg19370684
cg03759556		cg14262681	cg24773412		cg20316538	cg08199758	cg08085639	cg03926025	cg09054960	cg11577174	cg18462653	cg14207553	cg14207553		cg22457769	cg18031326	cg19375537
cg01611777		cg08867241	cg04584761		cg07295904	cg06792952	cg17720286	cg09431318	cg26241806	cg06961233	cg25637966	cg14209317	cg14209317		cg22505075	cg18286323	cg19380499
cg25394203		cg21475270	cg15896157		cg05138397	cg14377791	cg05308639	cg00201457	cg08042710	cg08819022	cg04918082	cg14212206	cg14212206		cg22540514	cg18727742	cg19402371
cg12049992		cg08352439	cg06710259		cg09373676	cg27374199	cg02872767	cg03256090	cg21330034	cg24753662	cg26034375	cg14218844	cg14218844		cg23155717	cg18813867	cg19435724
cg05946694		cg09099868	cg03132166		cg00887508	cg03293883	cg21964231	cg08787968	cg04654917	cg09574757	cg00797058	cg14221766	cg14221766		cg23196720	cg18900959	cg19455322
cg14035969		cg08233811	cg15019541		cg10135708	cg02629586	cg08546690	cg07587512	cg15653807	cg21517904	cg08997274	cg14226702	cg14226702		cg23328109	cg18902148	cg19455840
cg19390941		cg07056644	cg14851468		cg20398120	cg14364472	cg20623853	cg20539366	cg14147420	cg16332936	cg17987649	cg14238325	cg14238325		cg23685597	cg18979802	cg19457237
cg24707486		cg26005569	cg06416764		cg24723373	cg11004890	cg05313771	cg04423294	cg21844656	cg16113681	cg23994802	cg14250833	cg14250833		cg24037389	cg19025811	cg19458602
cg21109485		cg20038591	cg08936516		cg11270798	cg12176793	cg02091605	cg00239657	cg10431651	cg04999026	cg06956784	cg14254080	cg14254080		cg24450303	cg19043798	cg19476788
cg06416060		cg04181546	cg02075221		cg26455175	cg11930564	cg09913956	cg12966376	cg23411869	cg15157856	cg17879648	cg14258853	cg14258853		cg24493971	cg19137107	cg19477361
cg23661183		cg15368455	cg11701615		cg05521175	cg16658020	cg24226281	cg02059849	cg01674147	cg19993133	cg02617428	cg14262681	cg14262681		cg24629972	cg19689828	cg19478951
cg03255953		cg20061010	cg21505925		cg10659480	cg09906575	cg08397968	cg12185873	cg22847608	cg03453333	cg27188827	cg14272935	cg14272935		cg24739382	cg20302957	cg19489174
cg07211044		cg27396830	cg14121185		cg11136041	cg14204462	cg13437554	cg23539753	cg15303841	cg09179420	cg14476358	cg14278148	cg14278148		cg24833737	cg20358275	cg19508555
cg03988540		cg13007843	cg02527419		cg12621303	cg16701848	cg00378510	cg11059246	cg01200482	cg03167954	cg27552857	cg14284187	cg14284187		cg25115537	cg20376082	cg19518426
cg05974154		cg14403068	cg04505023		cg00095859	cg07826516	cg11231751	cg04888174	cg13808183	cg08105965	cg22276251	cg14291650	cg14291650		cg25198326	cg20526672	cg19538733
cg15629568		cg14521546	cg13993218		cg08325885	cg16182743	cg25238537	cg13519373	cg27084232	cg00627241	cg04947157	cg14304515	cg14304515		cg25459300	cg20638016	cg19547319
cg00081251		cg26205981	cg06924976		cg04948649	cg22462835	cg23671699	cg00454696	cg15781819	cg13696940	cg00471110	cg14311362	cg14311362		cg25674613	cg20646846	cg19550904
cg09297626		cg18239431	cg12551557		cg09923978	cg01792749	cg01799734	cg24828648	cg08335662	cg03014622	cg21164099	cg14312133	cg14312133		cg25930146	cg20772596	cg19551541
cg14272935		cg20180370	cg23016632		cg06163274	cg06701007	cg05655089	cg21509889	cg12701697	cg03604322	cg08307963	cg14313833	cg14313833		cg26321366	cg20865778	cg19557518
cg16204509		cg25443851	cg12821367		cg02807192	cg16313485	cg26348487	cg24849956	cg08120226	cg20351171	cg26056498	cg14315054	cg14315054		cg26362453	cg21029769	cg19597498
cg02721000		cg14845689	cg06380072		cg14271862	cg26286198	cg11930564	cg03666439	cg03856973	cg03018796	cg15883417	cg14318197	cg14318197		cg26440467	cg21071075	cg19601653
cg09824023		cg22641280	cg02278841		cg11052143	cg21494776	cg03748603	cg04053959	cg21300122	cg11803017	cg16033780	cg14329039	cg14329039		cg26534493	cg21152488	cg19607165
cg14765959		cg17425810	cg06536578		cg18902148	cg26954519	cg01515960	cg16692258	cg22851694	cg17309077	cg06819813	cg14346046	cg14346046		cg26722577	cg21160842	cg19620724
cg10578991		cg07568307	cg00842231		cg03690956	cg15411554	cg10283371	cg11205173	cg12915715	cg16831055	cg00122854	cg14346208	cg14346208		cg26766827	cg21728792	cg19628469
cg27406975		cg15422005	cg05039475		cg15161050	cg23211310	cg04178634	cg07177437	cg05160197	cg01076997	cg18774511	cg14349667	cg14349667		cg27030541	cg21767461	cg19647474
cg19516619		cg12685539	cg04549679		cg04589521	cg15309953	cg12281620	cg07018964	cg18891953	cg13538063	cg16467919	cg14363954	cg14363954		cg13415390	cg21769702	cg19651706
cg27038439		cg02778237	cg04604142		cg15346842	cg26692003	cg25556008	cg00849267	cg20125091	cg20800844	cg20031032	cg14405137	cg14405137		cg13420408	cg21899310	cg19721065
cg08018825		cg19229182	cg19138865		cg23815312	cg03762081	cg22323942	cg06383401	cg14522150	cg11946336	cg05021636	cg14417687	cg14417687		cg13469396	cg22348345	cg19729649
cg13980410		cg06346388	cg26644395		cg08818377	cg11424776	cg05340882	cg26875135	cg06705925	cg14742079	cg03610604	cg14418922	cg14418922		cg13507084	cg22805485	cg19731268
cg01055462		cg15677957	cg18555698		cg01105375	cg10057940	cg14907788	cg23347094	cg04472083	cg03314604	cg18450319	cg14425468	cg14425468		cg13549345	cg22821289	cg19740375
cg22851295		cg21961771	cg15169940		cg21864961	cg06822689	cg13650938	cg19439835	cg06180137	cg15035133	cg08551633	cg14427437	cg14427437		cg13583664	cg22996783	cg19752322
cg14373873		cg09605636	cg06256596		cg23014487	cg11782387	cg22746789	cg26160218	cg27565368	cg12990614	cg02575561	cg14428166	cg14428166		cg13613044	cg23178144	cg19809453
cg05685892		cg14042396	cg05824809		cg00600916	cg22311510	cg16701848	cg10189395	cg17308606	cg21255942	cg26343532	cg14431361	cg14431361		cg13618741	cg23468927	cg19809791
cg07298347		cg23599771	cg17033684		cg00651400	cg17693604	cg23463608	cg07963741	cg19007948	cg05618880	cg23619217	cg14435498	cg14435498		cg13718100	cg23493260	cg19849151
cg06945634		cg01108697	cg00667343		cg05919685	cg04176169	cg22459924	cg02556213	cg05447833	cg19855470	cg09758761	cg14436569	cg14436569		cg13725899	cg23699309	cg19875532
cg13943217		cg07487731	cg16227748		cg01278291	cg08116998	cg19477361	cg27276487	cg01797043	cg17802949	cg09864843	cg14444126	cg14444126		cg13731808	cg23791672	cg19917300
cg14951139		cg13338454	cg13130224		cg18023842	cg04181327	cg06690609	cg14612417	cg18531916	cg08362785	cg09963892	cg14447193	cg14447193		cg13794588	cg23811942	cg19924334
cg10613701		cg05007549	cg13860281		cg10827559	cg12461141	cg19752322	cg10206440	cg19789336	cg17237086	cg00676085	cg14472390	cg14472390		cg13794641	cg23910098	cg19939773
cg13851904		cg27109748	cg27326026		cg25129000	cg10385290	cg21772011	cg04781580	cg23900141	cg18945842	cg03863634	cg14479567	cg14479567		cg13856295	cg23912877	cg19945931
cg15487251		cg12181083	cg19458485		cg20066782	cg15168892	cg03346706	cg25901559	cg16734164	cg07475973	cg03527077	cg14480095	cg14480095		cg13863103	cg24057514	cg19951244
cg10780890		cg16769152	cg26432539		cg13454226	cg14799457	cg11552585	cg15510664	cg10705251	cg08838671	cg13103143	cg14483431	cg14483431		cg13883721	cg24161311	cg19961766
cg15749858		cg04851169	cg08989212		cg09081517	cg12200412	cg10688516	cg09992184	cg17193155	cg16860686	cg23475474	cg14496753	cg14496753		cg13912311	cg24344787	cg19963589
cg04792330		cg25765464	cg15510664		cg17078629	cg25818109	cg21584759	cg05348216	cg00804433	cg00305281	cg06939941	cg14514120	cg14514120		cg13930811	cg24408706	cg19993133
cg10150813		cg23081213	cg21942150		cg26067259	cg00140889	cg13389652	cg18869127	cg02469067	cg12078929	cg26495837	cg14515424	cg14515424		cg13947167	cg24496349	cg20014822
cg19549898		cg06911354	cg03087372		cg04399631	cg01646718	cg03107987	cg17121140	cg19750282	cg25363931	cg18817900	cg14519150	cg14519150		cg13977827	cg24581200	cg20024403
cg17094014		cg14346208	cg02572463		cg26515755	cg19885306	cg14202338	cg04293152	cg19864060	cg13608545	cg01343313	cg14529565	cg14529565		cg13988014	cg24889441	cg20059151
cg04575202		cg07006987	cg06512249		cg13829419	cg06264653	cg07679230	cg07967723	cg17064927	cg15429214	cg09272198	cg14532497	cg14532497		cg13994338	cg24980551	cg20122635
cg24408436		cg00594866	cg13219080		cg12225794	cg00578304	cg27469783	cg24495298	cg13526518	cg00343092	cg17036492	cg14550519	cg14550519		cg14004271	cg25011257	cg20141434
cg00245538		cg04845579	cg20074141		cg03413253	cg05892213	cg01388796	cg15030449	cg22209445	cg01237056	cg00750806	cg14552982	cg14552982		cg14016344	cg25101863	cg20166714
cg02628823		cg26282384	cg13545633		cg19643545	cg14191040	cg09416313	cg18369680	cg12276578	cg07697597	cg14733031	cg14554869	cg14554869		cg14055970	cg25259564	cg20169823
cg17589079		cg26006870	cg21449429		cg14986671	cg12845923	cg03126579	cg06699216	cg14171430	cg03856973	cg03859106	cg14560430	cg14560430		cg14061378	cg25487804	cg20198684
cg12052265		cg06573245	cg16110087		cg13064679	cg03976856	cg27536028	cg12708109	cg10085057	cg04755031	cg22349442	cg14565151	cg14565151		cg14125707	cg25547555	cg20247326
cg16751357		cg01143247	cg00906241		cg03719978	cg04742671	cg08248181	cg16337087	cg21563737	cg04839422	cg06495501	cg14579864	cg14579864		cg14127188	cg25590114	cg20247934
cg15444648		cg04598224	cg03678146		cg00014786	cg08265915	cg27469946	cg01888869	cg22626659	cg24534477	cg06866756	cg14584215	cg14584215		cg14141877	cg25739366	cg20248421
cg23647410		cg04539515	cg14508572		cg14204166	cg08461752	cg07764916	cg27455540	cg22516643	cg20377114	cg20690125	cg14597637	cg14597637		cg14164262	cg25807487	cg20306032
cg27312652		cg26205216	cg00191458		cg21516724	cg27156584	cg25777714	cg21426303	cg19349555	cg11187025	cg17984267	cg14600368	cg14600368		cg14175330	cg25820791	cg20321153
cg25255850		cg25192855	cg18576057		cg12529228	cg19198148	cg24579489	cg02459818	cg19130175	cg11250773	cg05941025	cg14603539	cg14603539		cg14209988	cg26021246	cg20326647
cg00069242		cg18182399	cg13675051		cg25470758	cg02998425	cg23254302	cg07417683	cg00176111	cg10546065	cg00085790	cg14604777	cg14604777		cg14236976	cg26540315	cg20331155
cg11485012		cg18031596	cg24693341		cg15575967	cg10673328	cg22452122	cg13281868	cg26836125	cg21146184	cg05164968	cg14614094	cg14614094		cg14239530	cg26559804	cg20331689
cg01796166		cg11589139	cg15437231		cg19146767	cg26529044	cg17477806	cg21107767	cg19901101	cg07770652	cg14504522	cg14626259	cg14626259		cg14286514	cg26665035	cg20344442
cg26783057		cg03597699	cg23053506		cg19571360	cg15922611	cg01729523	cg26446913	cg25929589	cg18338288	cg07933926	cg14627089	cg14627089		cg14350382	cg26808779	cg20348858
cg03345116		cg21771200	cg08057038		cg07357157	cg16747928	cg06884029	cg16362232	cg11397149	cg03415695	cg01169521	cg14628343	cg14628343		cg14351882	cg27261397	cg20351171
cg16990168		cg16842053	cg01055462		cg22665383	cg21213426	cg25312876	cg13314694	cg22599150	cg20546570	cg26014689	cg14634534	cg14634534		cg14364472	cg27354893	cg20375122
cg13879457		cg23449696	cg26378982		cg01171858	cg03799024	cg16902746	cg20091591	cg09944434	cg04722059	cg21499006	cg14635466	cg14635466		cg14391148	cg27373015	cg20377114
cg00708598		cg25667998	cg13385210		cg26727221	cg10702418	cg27473693	cg14114962	cg17785018	cg04304705	cg15227682	cg14643415	cg14643415		cg14392677	cg27410165	cg20387569
cg26475085		cg11817899	cg04204669		cg04164048	cg00706994	cg03088458	cg06481517	cg09809710	cg12539917	cg21087108	cg14643537	cg14643537		cg14404146	cg27410186	cg20420659
cg11574975		cg18290075	cg03617572		cg07164791	cg25341923	cg05233899	cg07583848	cg26992186	cg24734347	cg25420945	cg14649507	cg14649507		cg14407666	cg27456707	cg20457894
cg27635267		cg06635722	cg05856556		cg23689428	cg10740895	cg03008525	cg26423145	cg13031167	cg05550339	cg00726151	cg14657277	cg14657277		cg14410964	cg27483767	cg20458811
cg17641649		cg19843353	cg22937571		cg17910564	cg06465371	cg11846064	cg12129480	cg19587838	cg11635857	cg03273715	cg14667585	cg14667585		cg14452209	cg27607136	cg20460852
cg13773247		cg07870307	cg08585897		cg26669624	cg15562212	cg26836800	cg25239156	cg27205858	cg02229382	cg05555928	cg14682005	cg14682005		cg14463412	cg27650678	cg20461912
cg19649083		cg16380885	cg17614801		cg12315311	cg03406106	cg04718747	cg11579116	cg08852943	cg08235551	cg08038402	cg14691529	cg14691529		cg14482811	cg00364287	cg20462561
cg04147906		cg24446178	cg03610228		cg24601030	cg06094126	cg06548442	cg03695613	cg27597392	cg06351537	cg24358567	cg14698646	cg14698646		cg14520832	cg00461753	cg20471413
cg09774917		cg00269800	cg23639055		cg26783057	cg06614611	cg11915671	cg06992486	cg26665785	cg01557738	cg25987842	cg14716990	cg14716990		cg14548542	cg00867329	cg20501883
cg24286765		cg17402060	cg25760325		cg01079515	cg03738669	cg11544647	cg01753595	cg10735792	cg22070880	cg05594525	cg14723921	cg14723921		cg14592989	cg01091079	cg20538951
cg01155039		cg18202449	cg24003508		cg23680451	cg13341668	cg24377495	cg22068747	cg11651007	cg25146100	cg11985424	cg14748795	cg14748795		cg14604066	cg01492330	cg20542619
cg05800336		cg21429394	cg14475480		cg23878404	cg08828286	cg14042714	cg10508854	cg27658698	cg19796981	cg03779326	cg14754080	cg14754080		cg21157107	cg01589353	cg20546570
cg08231577		cg16832407	cg23469448		cg20211463	cg20710902	cg11295942	cg01230207	cg21546286	cg12009803	cg05564657	cg14756006	cg14756006		cg21235078	cg01638235	cg20560600
cg11499025		cg02876258	cg15993652		cg09527769	cg03926025	cg07821354	cg19722814	cg03412045	cg14679444	cg03175417	cg14757107	cg14757107		cg25483003	cg01830463	cg20568227
cg22434923		cg23877497	cg11645532		cg12646227	cg09431318	cg00932612	cg24870391	cg22919728	cg04177826	cg14421980	cg14760020	cg14760020		cg00299972	cg02319782	cg20587808
cg25610515		cg02401556	cg07811054		cg08190928	cg00201457	cg04165720	cg08357895	cg12176709	cg22249529	cg15526094	cg14789272	cg14789272		cg00411945	cg02385840	cg20599066
cg25861699		cg02124383	cg22871485		cg02302035	cg03256090	cg24321467	cg05432017	cg16831050	cg07833467	cg00349061	cg14807565	cg14807565		cg00540819	cg02425372	cg20633317
cg26048448		cg22614239	cg10305299		cg00846043	cg08787968	cg19281083	cg01882880	cg06886827	cg18533225	cg16885557	cg14810385	cg14810385		cg00894378	cg03522247	cg20645601
cg15896098		cg16635352	cg13960576		cg09470010	cg07587512	cg19458602	cg26391832	cg10589539	cg03957481	cg19257550	cg14818413	cg14818413		cg00995253	cg03612522	cg20666917
cg06049111		cg13743231	cg01094687		cg00728046	cg20539366	cg03882914	cg00941900	cg21519900	cg16443812	cg22115093	cg14827778	cg14827778		cg01162093	cg03672499	cg20671920
cg03555836		cg03108114	cg05568423		cg18140889	cg04423294	cg17490089	cg26575471	cg06324192	cg17174023	cg07993743	cg14831380	cg14831380		cg01175020	cg03761750	cg20690420
cg16060204		cg27409015	cg26765567		cg01416712	cg00239657	cg22857356	cg03691822	cg06079620	cg25982743	cg21244135	cg14845689	cg14845689		cg01301803	cg03762760	cg20692980
cg16934473		cg00534274	cg08901867		cg02905426	cg12966376	cg17766560	cg17814814	cg23967193	cg27095527	cg17435831	cg14845812	cg14845812		cg01419164	cg04472083	cg20693607
cg09550810		cg02146032	cg05921324		cg08529179	cg02059849	cg26384903	cg16465027	cg04636920	cg06573644	cg14653593	cg14850026	cg14850026		cg01464515	cg04540442	cg20710709
cg03362215		cg05571820	cg23276673		cg11252801	cg12185873	cg21676617	cg07181395	cg23740758	cg10711871	cg08120986	cg14853974	cg14853974		cg02162534	cg04704531	cg20722590
cg24422900		cg24810735	cg05922911		cg01782798	cg23539753	cg09279544	cg13979274	cg05033439	cg22112133	cg00719439	cg14855519	cg14855519		cg02367696	cg05393297	cg20726195
cg11762968		cg20062116	cg04657183		cg23388392	cg11059246	cg15568376	cg10722410	cg25488749	cg23655615	cg25610702	cg14886572	cg14886572		cg02393606	cg05393741	cg20742389
cg02783838		cg04786667	cg01776691		cg03798743	cg19951244	cg21494776	cg26119877	cg10110857	cg00118978	cg13376438	cg14888916	cg14888916		cg02620054	cg05417596	cg20755721
cg24706674		cg25260543	cg01815783		cg14610958	cg04888174	cg03247892	cg17401106	cg13272743	cg03912774	cg22766888	cg14891209	cg14891209		cg02638348	cg05483731	cg20783464
cg00061413		cg10365769	cg13598256		cg22370057	cg13519373	cg03650189	cg17319956	cg13304664	cg21849552	cg24834575	cg14900388	cg14900388		cg02672332	cg05831907	cg20786909
cg04508701		cg02582203	cg15155441		cg27124512	cg00454696	cg21480173	cg19662554	cg00501711	cg15835817	cg15902089	cg14913695	cg14913695		cg02798576	cg05907260	cg20800844
cg11343211		cg20815297	cg23202139		cg23958319	cg24828648	cg18038269	cg03056811	cg16525330	cg01614883	cg16674467	cg14948757	cg14948757		cg02943604	cg06231565	cg20806180
cg05373863		cg18023943	cg01486818		cg08157914	cg21509889	cg11575644	cg23640929	cg06757928	cg19740375	cg18094401	cg14951139	cg14951139		cg03036592	cg06611426	cg20816361
cg25018881		cg19347588	cg07362943		cg08656333	cg07201017	cg00590639	cg12163407	cg14501839	cg17658717	cg03486847	cg14952949	cg14952949		cg03062944	cg06619938	cg20845262
cg02235249		cg12432236	cg27219182		cg06067477	cg24849956	cg08814849	cg14426371	cg19104032	cg07225641	cg21126020	cg14980667	cg14980667		cg03242698	cg07126115	cg20852226
cg18034343		cg01207650	cg26922483		cg24347562	cg03666439	cg26918756	cg20485165	cg10270150	cg23009419	cg10230900	cg14984341	cg14984341		cg03271650	cg07697238	cg20883831
cg16761581		cg04582136	cg11605903		cg02534072	cg04053959	cg25416372	cg09944398	cg04879645	cg25104512	cg02982753	cg14986671	cg14986671		cg03324884	cg07742374	cg20941110
cg24777564		cg21038785	cg08743050		cg23380496	cg16692258	cg14870861	cg26700702	cg20381271	cg08381504	cg10814153	cg14989243	cg14989243		cg03653518	cg07854132	cg20949342
cg26472133		cg05238517	cg21736476		cg13149767	cg11205173	cg09439054	cg02309230	cg08710911	cg09571950	cg00515669	cg15012214	cg15012214		cg03677069	cg08072862	cg20961591
cg05516489		cg02572463	cg24247565		cg07777270	cg07177437	cg23443853	cg01357233	cg04185470	cg00292001	cg07895504	cg15015639	cg15015639		cg03744957	cg08101375	cg20975074
cg00731785		cg18270687	cg06755296		cg15772366	cg07018964	cg26457569	cg15897209	cg01765053	cg00057231	cg21815220	cg15026998	cg15026998		cg03759001	cg08110272	cg21097354
cg23064601		cg02851203	cg14005025		cg22678092	cg00849267	cg22299694	cg22402753	cg01203614	cg09412061	cg05131479	cg15030397	cg15030397		cg03800065	cg08338281	cg21103385
cg01882539		cg04396251	cg11075561		cg08116915	cg06383401	cg03133198	cg03128060	cg24261644	cg12150256	cg05711047	cg15032166	cg15032166		cg03993163	cg08691567	cg21117476
cg23074992		cg10919664	cg12866899		cg21962907	cg26875135	cg24937727	cg19275890	cg09444405	cg13341668	cg09171368	cg15039102	cg15039102		cg04086189	cg08858160	cg21129181
cg15848561		cg08051310	cg21876656		cg01966129	cg23347094	cg01632288	cg17949813	cg26766694	cg05118960	cg13934236	cg15042332	cg15042332		cg04160753	cg09104321	cg21142038
cg17315281		cg22171539	cg27087553		cg19610383	cg19439835	cg18395558	cg06819813	cg06432200	cg15147215	cg00024989	cg15055773	cg15055773		cg04190875	cg09135343	cg21143587
cg15424477		cg23300529	cg25256127		cg02387843	cg26160218	cg09463900	cg07018249	cg03926598	cg10147507	cg20143970	cg15065049	cg15065049		cg04270401	cg09211256	cg21146184
cg09560979		cg17343563	cg07336987		cg11282676	cg10189395	cg04499029	cg10006428	cg00795825	cg15733367	cg05961272	cg15082824	cg15082824		cg04322572	cg09798888	cg21157107
cg26188825		cg00637745	cg10919522		cg26063874	cg07963741	cg04432009	cg10187927	cg00078513	cg11929154	cg24769398	cg15099666	cg15099666		cg04625975	cg09973284	cg21161766
cg00337662		cg13886334	cg26029547		cg01585180	cg02556213	cg02011446	cg15833746	cg08751734	cg13296238	cg07763376	cg15108958	cg15108958		cg04734286	cg10056706	cg21184174
cg01824466		cg24458833	cg20655369		cg15207619	cg27276487	cg07998325	cg14837082	cg03989480	cg21839588	cg25571880	cg15116095	cg15116095		cg04972745	cg10322007	cg21200353
cg16203203		cg25726135	cg10302498		cg17806418	cg14612417	cg18707858	cg13156643	cg27425413	cg16262614	cg00397849	cg15123573	cg15123573		cg05098512	cg10473787	cg21220247
cg14827778		cg03329019	cg02783838		cg22289115	cg10206440	cg05281328	cg12060123	cg15623444	cg19453991	cg06182923	cg15129679	cg15129679		cg05184377	cg10552903	cg21231689
cg19607387		cg20278154	cg21425842		cg12771178	cg04781580	cg17977474	cg03122532	cg06294766	cg15965134	cg18139273	cg15130102	cg15130102		cg05248067	cg10588893	cg21235078
cg19435284		cg17341366	cg00297832		cg27534912	cg25901559	cg13335329	cg00852051	cg25435643	cg06792417	cg00689580	cg15134801	cg15134801		cg05428299	cg10792302	cg21250356
cg10475970		cg06355870	cg25996388		cg08980711	cg15510664	cg20742389	cg15593510	cg11120695	cg08060454	cg22609331	cg15198094	cg15198094		cg05482942	cg10869879	cg21273275
cg03233918		cg14579864	cg03515246		cg01230207	cg09992184	cg04164838	cg10983206	cg01818121	cg17883458	cg09445967	cg15201458	cg15201458		cg05563385	cg10914558	cg21289015
cg08638320		cg14349667	cg27254338		cg06437799	cg05348216	cg10064322	cg15167202	cg01020758	cg01711746	cg15602741	cg15209566	cg15209566		cg06013060	cg11010909	cg21334598
cg18873386		cg15712310	cg11931953		cg19225422	cg18869127	cg07723983	cg19046730	cg02575937	cg24625136	cg17554470	cg15212455	cg15212455		cg06259934	cg11125883	cg21340815
cg24172509		cg24032249	cg01982833		cg04071779	cg17121140	cg11606463	cg27324797	cg24256745	cg08555653	cg04734076	cg15262728	cg15262728		cg06382559	cg11496466	cg21359747
cg01577165		cg05139788	cg04697056		cg27093944	cg06597652	cg27320207	cg05307477	cg00253065	cg12879143	cg10325497	cg15269516	cg15269516		cg06452464	cg11543592	cg21379004
cg18921764		cg13829419	cg10141457		cg11536940	cg04293152	cg22216196	cg07428782	cg01105427	cg21624902	cg12003990	cg15300753	cg15300753		cg06996956	cg12055993	cg21385909
cg11299854		cg02474542	cg02796568		cg08107402	cg07967723	cg03142364	cg12908916	cg06838439	cg25503903	cg19287858	cg15309421	cg15309421		cg07240413	cg12142354	cg21391741
cg24636244		cg23767994	cg04588380		cg08492145	cg24495298	cg16494597	cg03428503	cg10988124	cg26434197	cg12698607	cg15333277	cg15333277		cg07304315	cg12248652	cg21396988
cg14431361		cg12597983	cg15924868		cg22434923	cg15030449	cg00230586	cg15423315	cg18221897	cg04472725	cg21164640	cg15346842	cg15346842		cg07607523	cg12751521	cg21480043
cg12892506		cg02283643	cg11042373		cg15726814	cg18369680	cg24361291	cg17373022	cg27147706	cg06822689	cg26988988	cg15367212	cg15367212		cg07790279	cg13022977	cg21480173
cg23477967		cg02239968	cg01526474		cg09241324	cg06699216	cg11762018	cg10951873	cg10523144	cg12668399	cg01864361	cg15368455	cg15368455		cg07834841	cg13233461	cg21493951
cg23853507		cg01516005	cg25052274		cg25580076	cg12708109	cg05906166	cg26461417	cg12845756	cg27020216	cg23886216	cg15371711	cg15371711		cg07945733	cg13376720	cg21494776
cg23477460		cg21581745	cg08636203		cg19539568	cg16337087	cg18473733	cg24588381	cg00458890	cg06570224	cg27312626	cg15372603	cg15372603		cg08461752	cg13504434	cg21511816
cg17636752		cg16199747	cg08729059		cg02893231	cg01888869	cg04172000	cg18076399	cg14789121	cg12993163	cg19905757	cg15400629	cg15400629		cg08495827	cg13615998	cg21513316
cg06490225		cg11196437	cg24090911		cg07327335	cg27455540	cg19095988	cg22108980	cg03267139	cg09542210	cg13179549	cg15410411	cg15410411		cg08710410	cg13661350	cg21517904
cg24693341		cg09150064	cg14275952		cg01824466	cg21426303	cg06075233	cg22218447	cg11133732	cg18875012	cg03960217	cg15416329	cg15416329		cg08732300	cg13876071	cg21529477
cg09112081		cg01831771	cg00392196		cg24862131	cg02459818	cg21960279	cg26247795	cg17270234	cg03587978	cg19987425	cg15418423	cg15418423		cg08763584	cg13910493	cg21530266
cg04700938		cg19388776	cg04100395		cg04208434	cg07417683	cg16744531	cg08291907	cg16525260	cg08196553	cg23650249	cg15422005	cg15422005		cg09033333	cg13939602	cg21536969
cg08655206		cg23529138	cg01724456		cg23059701	cg13281868	cg05796838	cg06639544	cg04396772	cg23978504	cg19198148	cg15424477	cg15424477		cg09064314	cg13990926	cg21538190
cg25698741		cg24688655	cg10679597		cg17276021	cg21107767	cg10357657	cg14020285	cg02080093	cg24976089	cg05390183	cg15426459	cg15426459		cg09287096	cg14108567	cg21551271
cg20236513		cg26932364	cg23528037		cg24734254	cg26446913	cg04916091	cg18118198	cg02017155	cg18482112	cg26849637	cg15440688	cg15440688		cg09341154	cg14303972	cg21593409
cg13345957		cg10846980	cg19480117		cg15778400	cg16362232	cg05635754	cg18122767	cg00522579	cg15907867	cg21784254	cg15448445	cg15448445		cg09353289	cg14606256	cg21676617
cg11574055		cg04111071	cg15174117		cg20344040	cg13314694	cg26230674	cg17469934	cg25627098	cg18918831	cg26317834	cg15457981	cg15457981		cg09355528	cg14671384	cg21692194
cg00729171		cg19221620	cg01830463		cg07221454	cg20091591	cg20557202	cg05408403	cg12793803	cg07341007	cg01464703	cg15471501	cg15471501		cg09410317	cg14679607	cg21697851
cg11052143		cg09829319	cg04257377		cg18584368	cg14114962	cg15427234	cg11324712	cg14424582	cg12746427	cg06362799	cg15493035	cg15493035		cg09449069	cg14749417	cg21718267
cg04681600		cg10236245	cg20506085		cg18546384	cg06481517	cg05369268	cg02701615	cg15751117	cg09382601	cg14153679	cg15503722	cg15503722		cg09599130	cg14751087	cg21727907
cg27582059		cg13967702	cg08097359		cg24417499	cg07583848	cg06905726	cg14251777	cg20401058	cg04048250	cg00692752	cg15507719	cg15507719		cg09690597	cg15331945	cg21733531
cg22981993		cg01971160	cg00197191		cg13615100	cg26423145	cg07993547	cg02374107	cg08763584	cg12792086	cg17519899	cg15514496	cg15514496		cg09858951	cg15402627	cg21743907
cg05380821		cg10546817	cg00720047		cg09822812	cg12129480	cg16286597	cg09552510	cg27629589	cg09223687	cg02507167	cg15554219	cg15554219		cg10377903	cg15448445	cg21772011
cg04208434		cg01394847	cg08855449		cg09030187	cg25239156	cg26325791	cg15568107	cg26174398	cg15556591	cg06023066	cg15568145	cg15568145		cg10420161	cg15461017	cg21781988
cg12039422		cg17900076	cg02959939		cg13638867	cg11579116	cg03594868	cg14696820	cg03627958	cg08160091	cg22716151	cg15574509	cg15574509		cg10567744	cg15661753	cg21785832
cg09563922		cg19172575	cg00054210		cg17339327	cg03695613	cg11777782	cg13994177	cg02863988	cg06894334	cg11587640	cg15595755	cg15595755		cg10747758	cg15731655	cg21792155
cg16546442		cg17546247	cg20316538		cg12123470	cg06992486	cg09998451	cg22964758	cg19440035	cg14959580	cg23942508	cg15602420	cg15602420		cg10762214	cg15737177	cg21839588
cg17390301		cg11117878	cg07295904		cg21635706	cg01753595	cg18816098	cg10598596	cg06681845	cg06275859	cg01459162	cg15608483	cg15608483		cg10854092	cg15996644	cg21841963
cg10403251		cg14315054	cg05138397		cg12448298	cg22068747	cg17801983	cg02524941	cg11211384	cg27311590	cg15921824	cg15610027	cg15610027		cg10887366	cg16110759	cg21849552
cg11898009		cg19693031	cg09373676		cg08641706	cg10508854	cg00053073	cg21736476	cg22592867	cg13943068	cg21251344	cg15623612	cg15623612		cg10961733	cg16243243	cg21865150
cg18209323		cg01334682	cg01720945		cg25557018	cg01230207	cg18100425	cg23073467	cg04094640	cg05144345	cg22849526	cg15625675	cg15625675		cg11019008	cg16313485	cg21875802
cg13200838		cg08236537	cg00887508		cg27187375	cg19722814	cg01077846	cg09471343	cg04017518	cg01648609	cg00135888	cg15629568	cg15629568		cg11115267	cg16397032	cg21929781
cg23792934		cg25134328	cg10135708		cg12737833	cg24870391	cg00751072	cg25149551	cg00145103	cg00005297	cg12538435	cg15638414	cg15638414		cg11194118	cg16455791	cg21942893
cg22321267		cg21999284	cg20398120		cg20377232	cg08357895	cg09516349	cg01336858	cg03401997	cg00752263	cg25006829	cg15647584	cg15647584		cg11430259	cg16550264	cg21945930
cg01310473		cg06787912	cg24723373		cg05451388	cg13389652	cg24125901	cg23441248	cg23764129	cg06521357	cg04796017	cg15660418	cg15660418		cg11619922	cg16624888	cg21949830
cg26137219		cg00468395	cg11270798		cg26120073	cg04178634	cg04072597	cg02582619	cg00948664	cg04167239	cg00950718	cg15664504	cg15664504		cg11822175	cg16655778	cg21960279
cg11876013		cg13466694	cg26455175		cg00952054	cg05432017	cg10617994	cg01835509	cg21523613	cg02086094	cg13652336	cg15677957	cg15677957		cg11863717	cg16714933	cg21964231
cg02752529		cg02893231	cg05521175		cg16792062	cg01882880	cg22216738	cg11735846	cg08072202	cg10231049	cg04513038	cg15704699	cg15704699		cg11944462	cg16726039	cg21966075
cg20658918		cg14035231	cg10659480		cg12136950	cg26391832	cg15795255	cg14706200	cg15988887	cg03098159	cg06852243	cg15712310	cg15712310		cg11953974	cg16729850	cg22043296
cg15861196		cg22371492	cg11136041		cg24636244	cg00941900	cg23973524	cg12673377	cg05501419	cg06658468	cg18713766	cg15728280	cg15728280		cg12575202	cg16797699	cg22061628
cg00062776		cg26688527	cg12621303		cg16812352	cg26575471	cg23461216	cg14672994	cg13300521	cg01114088	cg18574003	cg15731655	cg15731655		cg12737938	cg16945633	cg22070880
cg01657574		cg11800620	cg00095859		cg20618826	cg03691822	cg19485202	cg02854972	cg15276331	cg00442112	cg21384971	cg15749858	cg15749858		cg12787323	cg17024828	cg22112000
cg13584272		cg12079381	cg08325885		cg14364472	cg17814814	cg09949775	cg08495126	cg01342968	cg17563034	cg01164972	cg15772366	cg15772366		cg12887581	cg17150898	cg22112133
cg21889472		cg19019849	cg04948649		cg20116579	cg16465027	cg15784332	cg07979566	cg04096653	cg13255282	cg24192671	cg15778054	cg15778054		cg13221347	cg17181255	cg22117723
cg12532653		cg10806146	cg09923978		cg08641990	cg07181395	cg15986030	cg19711782	cg16170838	cg10049708	cg15999796	cg15794873	cg15794873		cg13312968	cg17182596	cg22122862
cg00292701		cg15209566	cg08298757		cg24896053	cg13979274	cg00773902	cg00214970	cg02108796	cg25147684	cg17550708	cg15810415	cg15810415		cg13331196	cg17554470	cg22132026
cg24247565		cg00400448	cg06163274		cg00981443	cg10722410	cg10556682	cg12480301	cg18081863	cg12973315	cg21043691	cg15828364	cg15828364		cg13375636	cg18040901	cg22145666
cg17787876		cg13796250	cg02807192		cg01404122	cg26119877	cg11921270	cg00962755	cg17287605	cg18432471	cg02835274	cg15844611	cg15844611		cg13411830	cg18211706	cg22176324
cg07679948		cg25687358	cg14271862		cg24525540	cg17401106	cg27586581	cg17419461	cg26219092	cg13650837	cg05208396	cg15848031	cg15848031		cg13475995	cg18232235	cg22216196
cg01101663		cg01058266	cg11052143		cg19274270	cg17319956	cg19530551	cg14676666	cg09160912	cg05606074	cg09418511	cg15864074	cg15864074		cg13504993	cg18540674	cg22216738
cg01182865		cg07073960	cg20883831		cg12355835	cg19662554	cg21725265	cg12705735	cg18462653	cg10150813	cg20311575	cg15891991	cg15891991		cg13574488	cg18584387	cg22217449
cg00458878		cg08508814	cg18902148		cg22491548	cg03056811	cg08886546	cg07906828	cg25637966	cg08018825	cg01971130	cg15896098	cg15896098		cg13720705	cg18775247	cg22249529
cg12236164		cg15346842	cg03690956		cg26561570	cg23640929	cg23310850	cg15003468	cg04918082	cg16395123	cg22771332	cg15915427	cg15915427		cg14156751	cg19232929	cg22262702
cg11849281		cg05034702	cg15161050		cg18310895	cg12163407	cg01726393	cg14743812	cg26034375	cg16207305	cg26808293	cg15946590	cg15946590		cg14320530	cg19444508	cg22272644
cg12395205		cg26937500	cg04589521		cg24940701	cg14426371	cg02595807	cg20506085	cg00797058	cg13958974	cg02015004	cg15957341	cg15957341		cg14453012	cg19897003	cg22272840
cg05044743		cg05638359	cg12271800		cg19587280	cg20485165	cg26954625	cg07598370	cg08997274	cg25734951	cg23046919	cg15958289	cg15958289		cg14461582	cg20236513	cg22285438
cg18170989		cg08251685	cg15346842		cg12252868	cg09944398	cg02268750	cg25459300	cg17987649	cg27543103	cg12368541	cg15961693	cg15961693		cg14550145	cg20402783	cg22291580
cg27123273		cg02152128	cg23815312		cg11822876	cg26700702	cg14904814	cg06437799	cg23994802	cg12630714	cg20715438	cg15964611	cg15964611		cg14716990	cg20425384	cg22299694
cg05915293		cg24691336	cg08818377		cg25970356	cg02309230	cg13643138	cg07267493	cg06956784	cg01777861	cg00947859	cg15976883	cg15976883		cg14845689	cg20451566	cg22317004
cg02555243		cg09949366	cg01561869		cg10520349	cg01357233	cg08970226	cg05248067	cg17879648	cg00206356	cg20986307	cg15980797	cg15980797		cg14861089	cg20462512	cg22320962
cg12394941		cg01598421	cg18540816		cg23026228	cg15897209	cg04374006	cg20683802	cg02617428	cg09160776	cg07061914	cg15999165	cg15999165		cg14896134	cg20643952	cg22321237
cg27512510		cg14077898	cg01105375		cg05040232	cg22402753	cg18031850	cg19254163	cg27188827	cg27446137	cg05060577	cg16013720	cg16013720		cg15022308	cg20712263	cg22321267
cg09625274		cg05950877	cg21864961		cg13338454	cg03128060	cg27183726	cg00714874	cg08814849	cg00937681	cg23184503	cg16030113	cg16030113		cg15081722	cg21045306	cg22321318
cg14278148		cg13574488	cg23014487		cg09441748	cg19275890	cg08400962	cg26928682	cg14476358	cg15711616	cg26328757	cg16034541	cg16034541		cg15248828	cg21182263	cg22323942
cg02412346		cg18005828	cg00600916		cg13773247	cg17949813	cg04514644	cg16540590	cg27552857	cg20783464	cg23655769	cg16038003	cg16038003		cg15398400	cg21269045	cg22324567
cg13893782		cg15554219	cg00651400		cg11405475	cg06819813	cg24790628	cg04103847	cg22276251	cg03972665	cg13127699	cg16042259	cg16042259		cg15598650	cg21278370	cg22335801
cg19622474		cg08091439	cg05919685		cg09824023	cg07018249	cg04539503	cg07996278	cg04947157	cg17807393	cg16415104	cg16047471	cg16047471		cg15657704	cg21435101	cg22367310
cg24601480		cg13028471	cg01278291		cg17501906	cg10006428	cg23325673	cg24729352	cg00471110	cg08812889	cg22501793	cg16060204	cg16060204		cg16130857	cg21449429	cg22404450
cg04648480		cg19225422	cg18023842		cg24450303	cg10187927	cg07819892	cg09333723	cg21164099	cg07846297	cg15326579	cg16076460	cg16076460		cg16234557	cg21451653	cg22452122
cg02599587		cg22130834	cg10827559		cg23161733	cg15833746	cg25681177	cg21901928	cg08307963	cg19777067	cg10270238	cg16105870	cg16105870		cg16352527	cg21757872	cg22459924
cg02502361		cg09572377	cg25129000		cg12600030	cg14837082	cg25498045	cg03157179	cg05961374	cg08297751	cg16623710	cg16110541	cg16110541		cg16448058	cg22261895	cg22471075
cg13507269		cg14716990	cg19424531		cg00062776	cg13156643	cg15426035	cg23553368	cg26056498	cg05155840	cg22050157	cg16110759	cg16110759		cg16501237	cg22347967	cg22505075
cg20469837		cg14603539	cg20066782		cg22169427	cg12060123	cg15658249	cg00288736	cg20385216	cg01924435	cg05722741	cg16127573	cg16127573		cg16639311	cg22379213	cg22524657
cg12778183		cg03024537	cg13454226		cg09857324	cg03122532	cg04628320	cg02361459	cg06573644	cg07414643	cg03264414	cg16167240	cg16167240		cg16656895	cg22466678	cg22572362
cg18537454		cg02897989	cg09081517		cg14139814	cg00852051	cg15169940	cg15820432	cg15883417	cg07851244	cg21828629	cg16168848	cg16168848		cg16809293	cg22882539	cg22617898
cg21065196		cg09667289	cg17078629		cg11634496	cg15593510	cg25230235	cg24874003	cg16033780	cg22132026	cg09140232	cg16179607	cg16179607		cg16834787	cg22927076	cg22637538
cg00640719		cg07941680	cg26067259		cg11663376	cg09672187	cg08686960	cg00752143	cg06819813	cg12961784	cg15584497	cg16185015	cg16185015		cg16889427	cg23325997	cg22642718
cg20065463		cg22855020	cg13532854		cg16746369	cg10983206	cg13587997	cg00876196	cg07851244	cg22572362	cg04348183	cg16199747	cg16199747		cg16903885	cg23379751	cg22660933
cg04844038		cg02847674	cg04399631		cg15677957	cg15167202	cg24025825	cg23943495	cg00122854	cg13340126	cg20998539	cg16202331	cg16202331		cg17005446	cg23592392	cg22664962
cg06757585		cg13875133	cg03004350		cg06155771	cg19046730	cg20961591	cg03217471	cg18774511	cg14491776	cg01209984	cg16203203	cg16203203		cg17372758	cg23770008	cg22685816
cg05272349		cg13845094	cg26515755		cg26700277	cg27324797	cg11297107	cg01384246	cg16467919	cg03677126	cg25272121	cg16204357	cg16204357		cg17805624	cg23878241	cg22687097
cg04706655		cg01641792	cg13829419		cg00059737	cg25020286	cg27049517	cg07717704	cg11854217	cg02495620	cg09247061	cg16204509	cg16204509		cg17861618	cg24214659	cg22697853
cg13982037		cg25747190	cg12225794		cg19980151	cg05307477	cg05471297	cg18425570	cg25590181	cg01369378	cg24091498	cg16206341	cg16206341		cg17868340	cg24333145	cg22735222
cg00881585		cg04556126	cg03413253		cg24400630	cg07050616	cg06740600	cg18273593	cg20031032	cg03575512	cg05158096	cg16206813	cg16206813		cg17972625	cg25046790	cg22783363
cg01106989		cg23889875	cg19643545		cg13417891	cg07428782	cg21071625	cg10751811	cg05021636	cg01664108	cg24699132	cg16212534	cg16212534		cg18120576	cg25134529	cg22792177
cg18595867		cg19320816	cg14986671		cg09524658	cg12908916	cg02197293	cg05190233	cg14391832	cg23503101	cg12640305	cg16230720	cg16230720		cg18139178	cg25143990	cg22798977
cg14888916		cg00253379	cg13064679		cg23508264	cg03428503	cg21161766	cg02283042	cg03610604	cg17969789	cg08770935	cg16234557	cg16234557		cg18228116	cg25179334	cg22851420
cg08268798		cg20583640	cg03719978		cg11747820	cg15423315	cg00004072	cg11941420	cg18450319	cg14502484	cg22288316	cg16281600	cg16281600		cg18279326	cg25286711	cg22871098
cg14502484		cg00230517	cg00014786		cg08775629	cg17373022	cg09530368	cg14153679	cg08551633	cg13202751	cg04192740	cg16297011	cg16297011		cg18322589	cg25718342	cg22892328
cg06346667		cg02066936	cg14204166		cg26999725	cg10951873	cg24872571	cg19839281	cg02575561	cg26195683	cg26952936	cg16298547	cg16298547		cg18477674	cg25832824	cg22896354
cg22571038		cg03736795	cg21516724		cg25192717	cg26461417	cg19098465	cg17638507	cg26343532	cg23915011	cg23039250	cg16299747	cg16299747		cg18511011	cg25975689	cg22901212
cg03601797		cg16798252	cg12529228		cg17560340	cg24588381	cg01564640	cg08593009	cg23619217	cg09672187	cg27519140	cg16303129	cg16303129		cg18737081	cg26038315	cg22935192
cg15108958		cg03932904	cg03235290		cg14911766	cg18076399	cg26504110	cg03734783	cg09758761	cg03587843	cg09988676	cg16310415	cg16310415		cg18740429	cg26081413	cg22976224
cg12775181		cg10278162	cg10065209		cg23889875	cg22108980	cg03287692	cg02319782	cg09864843	cg26195178	cg27455606	cg16325482	cg16325482		cg18768238	cg26248646	cg23000734
cg10511988		cg08889797	cg25470758		cg08617683	cg22218447	cg06611810	cg08727311	cg09963892	cg11279838	cg25784359	cg16329589	cg16329589		cg18892424	cg26926768	cg23009419
cg02582963		cg01078582	cg15575967		cg27303185	cg26247795	cg18339788	cg20422212	cg00676085	cg00626856	cg03884572	cg16331051	cg16331051		cg18958266	cg26929573	cg23012917
cg00875272		cg08351100	cg19146767		cg19974715	cg08291907	cg17693865	cg26246880	cg03863634	cg14051264	cg16016063	cg16334383	cg16334383		cg18980036	cg27277183	cg23015138
cg15794873		cg20996314	cg19571360		cg02449166	cg06639544	cg02997111	cg08903181	cg03527077	cg03595755	cg13941508	cg16336752	cg16336752		cg19054360	cg27530186	cg23016632
cg04514123		cg16531209	cg07357157		cg14026238	cg14020285	cg16643152	cg11751434	cg13103143	cg11439596	cg14186846	cg16342115	cg16342115		cg19219423	cg00012692	cg23036385
cg00098144		cg19097322	cg12717533		cg23039250	cg18118198	cg21117476	cg10431713	cg23475474	cg13143349	cg07222058	cg16360861	cg16360861		cg19347588	cg00093478	cg23079252
cg15254287		cg05083033	cg22665383		cg05498047	cg18122767	cg04291888	cg11336938	cg06939941	cg00483562	cg20025086	cg16377609	cg16377609		cg19478951	cg00619561	cg23092823
cg14001914		cg06702880	cg01171858		cg11810135	cg17469934	cg03620853	cg04066021	cg26495837	cg04195425	cg03235923	cg16380885	cg16380885		cg19489503	cg00806704	cg23099319
cg15896157		cg26158950	cg26727221		cg08614871	cg05408403	cg19834071	cg16338012	cg18817900	cg11686819	cg00094044	cg16389399	cg16389399		cg19547319	cg01125141	cg23118086
cg25436886		cg12734954	cg08883853		cg03212634	cg11324712	cg23008047	cg16098227	cg01343313	cg11020475	cg04134031	cg16404106	cg16404106		cg19583722	cg01248385	cg23121394
cg03610228		cg26444951	cg04164048		cg00626466	cg02701615	cg21557875	cg04560832	cg09272198	cg06584218	cg10694727	cg16411216	cg16411216		cg19817820	cg01411823	cg23130010
cg03290530		cg06934774	cg07164791		cg17648213	cg14251777	cg09336988	cg07778180	cg17036492	cg11424776	cg16575409	cg16423186	cg16423186		cg19875532	cg01771019	cg23174616
cg20348858		cg23189410	cg23689428		cg09636163	cg23889086	cg21591754	cg12965344	cg00750806	cg08239858	cg08908960	cg16430365	cg16430365		cg19925204	cg01810471	cg23188950
cg22473846		cg05879418	cg17910564		cg02202246	cg02374107	cg14591419	cg19057994	cg14733031	cg00418282	cg11631547	cg16448636	cg16448636		cg19925231	cg01811882	cg23190268
cg25658463		cg21713473	cg12590600		cg18280758	cg09552510	cg08389130	cg20288916	cg03859106	cg16072192	cg03218909	cg16454316	cg16454316		cg20120208	cg01830053	cg23200509
cg25913647		cg09023624	cg26669624		cg26402435	cg15568107	cg11594420	cg15203905	cg22349442	cg05321361	cg18970824	cg16498913	cg16498913		cg20162240	cg02291365	cg23220343
cg01687558		cg18629151	cg12315311		cg20815297	cg14696820	cg26563200	cg00742098	cg06495501	cg12860686	cg08427782	cg16520038	cg16520038		cg20434666	cg02811702	cg23243884
cg21665744		cg18609078	cg24601030		cg11348994	cg13994177	cg00636145	cg15348839	cg12256206	cg15420159	cg07899983	cg16530881	cg16530881		cg20443357	cg03202693	cg23254302
cg26872028		cg11348994	cg26783057		cg08109681	cg22964758	cg15939357	cg23110514	cg06866756	cg19518426	cg17631454	cg16531209	cg16531209		cg20615879	cg03676947	cg23285825
cg22965432		cg10210909	cg14149701		cg26189283	cg10598596	cg09253581	cg02450832	cg20690125	cg07342258	cg25032793	cg16540391	cg16540391		cg20628663	cg04118910	cg23288755
cg17761815		cg21581821	cg01079515		cg08727692	cg02524941	cg19651706	cg09314702	cg17984267	cg11624328	cg21279601	cg16541998	cg16541998		cg20661965	cg04806150	cg23291161
cg25052312		cg09968391	cg10347555		cg21581821	cg21736476	cg17489534	cg26881287	cg05941025	cg09203716	cg04456547	cg16545105	cg16545105		cg20715048	cg05092353	cg23319285
cg16600634		cg17795240	cg23680451		cg02336334	cg23073467	cg08347042	cg13947167	cg00085790	cg18298920	cg07159023	cg16546442	cg16546442		cg20744163	cg05572417	cg23319460
cg21295088		cg15042332	cg23878404		cg06272089	cg09471343	cg25556122	cg19149264	cg05164968	cg06758605	cg15588997	cg16546503	cg16546503		cg21344746	cg05622300	cg23319982
cg05010493		cg18729973	cg20211463		cg04396251	cg25149551	cg20198684	cg12415917	cg26563248	cg17921412	cg24480146	cg16549694	cg16549694		cg22605290	cg05656990	cg23325673
cg03509329		cg17161419	cg09527769		cg03312565	cg01336858	cg27550511	cg04231905	cg14504522	cg26475085	cg16601146	cg16554164	cg16554164		cg22619549	cg05698020	cg23328109
cg15828364		cg21897676	cg12646227		cg13300756	cg23441248	cg07523958	cg08916461	cg07933926	cg19609242	cg00383763	cg16570507	cg16570507		cg22735222	cg05815436	cg23337631
cg00472840		cg04116766	cg08190928		cg21005218	cg02582619	cg23889086	cg23227824	cg01169521	cg04187185	cg25734269	cg16583552	cg16583552		cg22775138	cg06133910	cg23339720
cg06484146		cg14554869	cg02302035		cg07210454	cg01835509	cg00771642	cg06873218	cg26014689	cg25731807	cg06152856	cg16589260	cg16589260		cg22789769	cg06354455	cg23352271
cg09478995		cg05937292	cg00846043		cg27305939	cg11735846	cg06862049	cg02519208	cg21499006	cg27085869	cg01033938	cg16590794	cg16590794		cg22871947	cg07423050	cg23357789
cg17802949		cg06892726	cg09470010		cg14372792	cg14706200	cg18955367	cg16120196	cg15227682	cg01763890	cg10233336	cg16601461	cg16601461		cg23000734	cg07737175	cg23358710
cg17330251		cg09954385	cg00728046		cg09221478	cg12673377	cg16194588	cg08901242	cg21087108	cg04833050	cg22407942	cg16607685	cg16607685		cg23161733	cg07879681	cg23369909
cg11297107		cg02367316	cg18140889		cg03747342	cg14672994	cg26522157	cg19530924	cg25420945	cg01283201	cg21339822	cg16611234	cg16611234		cg23319285	cg07949720	cg23388451
cg04374711		cg06563300	cg01416712		cg16784234	cg02854972	cg04731544	cg06596503	cg00726151	cg09868780	cg09255142	cg16621196	cg16621196		cg23471067	cg08751265	cg23426473
cg07891271		cg01098320	cg11076668		cg00617064	cg08495126	cg05018821	cg12900649	cg03273715	cg20403557	cg00109293	cg16621364	cg16621364		cg23563014	cg08772163	cg23461216
cg01550307		cg17320707	cg26736400		cg05912053	cg07979566	cg19343034	cg24720038	cg05555928	cg05668996	cg24138867	cg16627854	cg16627854		cg23615741	cg08772949	cg23463608
cg12189835		cg21214455	cg02905426		cg03873930	cg19711782	cg03127558	cg04697056	cg08038402	cg05272349	cg23708133	cg16630482	cg16630482		cg24055178	cg09069900	cg23466623
cg03177551		cg14643537	cg08529179		cg04707217	cg00214970	cg17583504	cg08339979	cg24358567	cg04093645	cg08834573	cg16639311	cg16639311		cg24075136	cg09955012	cg23471067
cg01830023		cg17585615	cg11252801		cg01905967	cg12480301	cg17393635	cg23332744	cg09179420	cg20385216	cg07978996	cg16639665	cg16639665		cg24324584	cg10243348	cg23481246
cg22078179		cg06841846	cg01782798		cg00868860	cg00962755	cg23409374	cg07091758	cg25987842	cg01830023	cg08057786	cg16662821	cg16662821		cg24331598	cg10668926	cg23487201
cg27092857		cg05981500	cg23388392		cg00944163	cg17419461	cg00392377	cg19850420	cg05594525	cg07458308	cg24865955	cg16689724	cg16689724		cg24353740	cg11155992	cg23489273
cg23838245		cg16630482	cg03798743		cg27403612	cg14676666	cg19309676	cg04844987	cg00525823	cg14958635	cg21847118	cg16694785	cg16694785		cg24388762	cg11350504	cg23494533
cg23978504		cg05498047	cg14610958		cg18346707	cg12705735	cg26707398	cg07483650	cg11985424	cg04330449	cg26374826	cg16701890	cg16701890		cg24436466	cg13168042	cg23497704
cg21214293		cg24211976	cg22370057		cg08710564	cg07906828	cg02192974	cg00625161	cg03779326	cg04897683	cg23684218	cg16705395	cg16705395		cg24437408	cg13726563	cg23503101
cg03079395		cg02384857	cg09103658		cg07811255	cg27536028	cg11992783	cg20952768	cg05564657	cg11144641	cg13541588	cg16710042	cg16710042		cg24590093	cg13962866	cg23521230
cg23508813		cg09866757	cg27124512		cg05010493	cg15003468	cg19601653	cg17028067	cg03175417	cg09225449	cg22670675	cg16711124	cg16711124		cg24626659	cg14597930	cg23535310
cg11421255		cg25984050	cg23958319		cg02729822	cg14743812	cg10270037	cg22559355	cg14421980	cg04522671	cg03953088	cg16714755	cg16714755		cg24770596	cg14709833	cg23536629
cg21604972		cg02282631	cg08157914		cg23972767	cg20506085	cg15007959	cg06799496	cg15526094	cg22659676	cg26102564	cg16715687	cg16715687		cg24877675	cg15611417	cg23563014
cg21614303		cg07030277	cg08656333		cg27203184	cg07598370	cg15690347	cg23713249	cg00349061	cg13887205	cg04184683	cg16718263	cg16718263		cg24902339	cg16820615	cg23585686
cg15503722		cg21596498	cg06067477		cg16773563	cg25459300	cg05825702	cg08661469	cg16885557	cg18631996	cg23263226	cg16731811	cg16731811		cg25005368	cg16922763	cg23615741
cg23275258		cg13455410	cg17104258		cg15811435	cg06437799	cg26629969	cg11251554	cg19257550	cg07353303	cg14228788	cg16732787	cg16732787		cg25170319	cg16940809	cg23625514
cg25977206		cg10934129	cg24347562		cg05911136	cg07267493	cg15116481	cg14620768	cg22115093	cg23174616	cg08947790	cg16746369	cg16746369		cg25209842	cg17043624	cg23655615
cg23715045		cg04401986	cg02534072		cg20460153	cg05248067	cg27128734	cg14679255	cg07993743	cg18274480	cg03005851	cg16758800	cg16758800		cg25233302	cg17070064	cg23666378
cg09846084		cg26327666	cg23380496		cg06974592	cg20683802	cg11170179	cg07891737	cg21244135	cg14739859	cg09431318	cg16758813	cg16758813		cg25260564	cg17121140	cg23667071
cg23616527		cg25636665	cg10863145		cg25432294	cg19254163	cg15651204	cg01190484	cg17435831	cg01590948	cg05240610	cg16769152	cg16769152		cg25268100	cg17221143	cg23667432
cg07367469		cg23161999	cg13149767		cg15848031	cg00714874	cg00086493	cg04094478	cg14653593	cg13897374	cg04407063	cg16770832	cg16770832		cg25306357	cg17515767	cg23671901
cg20175390		cg11903133	cg07777270		cg07537443	cg26928682	cg02839811	cg22665383	cg08120986	cg12921411	cg12869949	cg16782885	cg16782885		cg25386707	cg17775765	cg23685597
cg22803560		cg18979802	cg15772366		cg13449372	cg16540590	cg14724749	cg22986999	cg00719439	cg15968604	cg02180737	cg16787431	cg16787431		cg25526061	cg17878139	cg23698393
cg07756135		cg20219891	cg22678092		cg10511988	cg04103847	cg10002131	cg18737081	cg11154559	cg19610869	cg08236766	cg16798252	cg16798252		cg25614935	cg17919152	cg23713520
cg18700572		cg09122096	cg08116915		cg18425570	cg07996278	cg17695831	cg10556036	cg25610702	cg14614811	cg19926611	cg16801374	cg16801374		cg25758195	cg17967059	cg23740135
cg23745839		cg13434842	cg21962907		cg01831771	cg24729352	cg18778097	cg22349442	cg13376438	cg21233722	cg22135102	cg16803846	cg16803846		cg26089160	cg18064631	cg23770265
cg19659689		cg16230720	cg26562532		cg22821554	cg09333723	cg17817203	cg09919193	cg22766888	cg00661485	cg13506547	cg16808587	cg16808587		cg26117265	cg18731055	cg23774988
cg00498591		cg26669793	cg01966129		cg24620508	cg21901928	cg24307499	cg26389500	cg24834575	cg22111078	cg18123385	cg16811851	cg16811851		cg26367439	cg19075377	cg23788856
cg24946941		cg24345062	cg19610383		cg26312920	cg03157179	cg10968958	cg18658556	cg15902089	cg26305817	cg01329973	cg16813507	cg16813507		cg26418881	cg19443750	cg23793397
cg20065768		cg00037457	cg02387843		cg22644450	cg23553368	cg17874421	cg09406548	cg16674467	cg22009488	cg08415977	cg16823535	cg16823535		cg26701408	cg19728036	cg23802887
cg06811094		cg12462705	cg11282676		cg26301565	cg00288736	cg14015300	cg27026405	cg18094401	cg07798980	cg17585025	cg16824643	cg16824643		cg26702958	cg19837259	cg23837623
cg09229918		cg01108921	cg26063874		cg08999742	cg02361459	cg26562532	cg27009812	cg14202338	cg19923650	cg20985269	cg16831889	cg16831889		cg26782539	cg19928955	cg23854488
cg00840332		cg09354241	cg01585180		cg21101226	cg15820432	cg19402371	cg10816378	cg03486847	cg25916711	cg00891611	cg16832407	cg16832407		cg26952362	cg20165520	cg23871248
cg09915500		cg21266502	cg18724521		cg22233020	cg24874003	cg06693983	cg25432294	cg21126020	cg01776188	cg20460771	cg16842053	cg16842053		cg27048436	cg20248056	cg23871640
cg11309785		cg01904619	cg22961457		cg25315503	cg00752143	cg01695406	cg06361238	cg10230900	cg17842959	cg06522679	cg16843243	cg16843243		cg27125824	cg20566449	cg23889086
cg04080041		cg26777729	cg15207619		cg05638359	cg00876196	cg25293806	cg14502659	cg02982753	cg09143673	cg18383660	cg16857192	cg16857192		cg27190138	cg20901464	cg23894086
cg14989243		cg21051972	cg17806418		cg00061413	cg23943495	cg13645481	cg17407331	cg10814153	cg25734913	cg25888914	cg16861031	cg16861031		cg27278668	cg20960277	cg23905164
cg24600706		cg16857192	cg22289115		cg19054360	cg03217471	cg07642822	cg17031773	cg00515669	cg23954268	cg19808085	cg16895719	cg16895719		cg27376136	cg20972453	cg23915011
cg17355329		cg14250833	cg12771178		cg05248470	cg01384246	cg02392025	cg22540552	cg07895504	cg23967544	cg10767665	cg16898193	cg16898193		cg27417294	cg21186053	cg23917779
cg14067873		cg27109600	cg27534912		cg16810626	cg07717704	cg08084812	cg18057469	cg21815220	cg19951244	cg03254336	cg16906964	cg16906964		cg00258081	cg21418534	cg23919534
cg23817096		cg21545013	cg08980711		cg06029905	cg18425570	cg17391518	cg08365609	cg05131479	cg03490331	cg13500013	cg16952974	cg16952974		cg00317879	cg21461300	cg23921249
cg04779720		cg26817935	cg01230207		cg21761639	cg18273593	cg01967510	cg14830791	cg05711047	cg11750900	cg05635036	cg16988611	cg16988611		cg00344443	cg21719492	cg23922454
cg11691298		cg16297011	cg06437799		cg16182743	cg10751811	cg10598434	cg24000437	cg09171368	cg05475205	cg19895047	cg16990168	cg16990168		cg00414166	cg22070156	cg23931819
cg22763136		cg14065115	cg19225422		cg25786136	cg05190233	cg13354988	cg00907810	cg13478001	cg13665261	cg22161410	cg16998223	cg16998223		cg00514609	cg22432041	cg23954268
cg27325152		cg27520776	cg18686527		cg19232929	cg02283042	cg05241015	cg18403193	cg14223135	cg12513616	cg18569952	cg17008318	cg17008318		cg01047028	cg22528556	cg23960324
cg04071779		cg06974592	cg04071779		cg23215587	cg11941420	cg21785832	cg00378658	cg13934236	cg12309360	cg00520135	cg17025620	cg17025620		cg01097384	cg22687511	cg23967544
cg09515921		cg02469838	cg27093944		cg24080571	cg14153679	cg23153655	cg14026238	cg00024989	cg10476773	cg00492108	cg17080163	cg17080163		cg01189982	cg23101649	cg23973524
cg01248745		cg26904406	cg11536940		cg06760423	cg19839281	cg10767193	cg11374355	cg17883458	cg16375290	cg11261211	cg17080423	cg17080423		cg01306183	cg23197628	cg23978504
cg08269653		cg05306472	cg08107402		cg24493115	cg17638507	cg01416043	cg11582484	cg20143970	cg11604182	cg21150843	cg17083323	cg17083323		cg01562537	cg23739746	cg23979458
cg01642521		cg16234557	cg08492145		cg13800612	cg08593009	cg12501142	cg03326188	cg05961272	cg13339881	cg03982074	cg17104824	cg17104824		cg01577760	cg24146100	cg23985941
cg03040165		cg22083053	cg22434923		cg08289839	cg03734783	cg15339720	cg12750103	cg24769398	cg23285825	cg01813327	cg17107156	cg17107156		cg01612681	cg24181856	cg23987500
cg19748485		cg12124386	cg15726814		cg08573687	cg02319782	cg00284173	cg04088945	cg07763376	cg00082140	cg12494529	cg17126435	cg17126435		cg01615475	cg24479859	cg24019564
cg08297082		cg14515424	cg09241324		cg10284006	cg08727311	cg24425171	cg01357713	cg25571880	cg09500443	cg16250722	cg17139554	cg17139554		cg01730258	cg24515054	cg24035370
cg13149767		cg17563336	cg25580076		cg03674660	cg20422212	cg01926269	cg07348854	cg00397849	cg10508993	cg09533145	cg17159790	cg17159790		cg01889574	cg24659858	cg24037629
cg19927885		cg01513307	cg19539568		cg23892192	cg26246880	cg22900229	cg22545168	cg06182923	cg22859061	cg20440093	cg17161419	cg17161419		cg02299971	cg24820672	cg24055029
cg12646227		cg15440688	cg02893231		cg21065196	cg08903181	cg16302441	cg01293723	cg18139273	cg01934626	cg25256493	cg17163760	cg17163760		cg02307542	cg24850860	cg24113818
cg09690040		cg21608237	cg07078452		cg14391240	cg11751434	cg05544807	cg18122027	cg00689580	cg11916729	cg02308988	cg17164063	cg17164063		cg02423574	cg25153726	cg24117063
cg12190044		cg19925204	cg00303183		cg06605053	cg10431713	cg11691298	cg03306956	cg22609331	cg06732395	cg09406548	cg17172308	cg17172308		cg02601626	cg25708982	cg24125901
cg04873098		cg22881652	cg07327335		cg09625274	cg11336938	cg06834506	cg20740051	cg07585610	cg01174140	cg23699309	cg17180237	cg17180237		cg02608029	cg26081974	cg24149278
cg24003832		cg10316490	cg01824466		cg13624406	cg04066021	cg12717533	cg15390649	cg09445967	cg09016348	cg13226669	cg17181022	cg17181022		cg02618319	cg00733328	cg24153044
cg02508651		cg06371502	cg24862131		cg16357434	cg16338012	cg17263053	cg16774755	cg15602741	cg14677048	cg08294136	cg17191462	cg17191462		cg02749887	cg00804245	cg24199599
cg14959580		cg20038996	cg04208434		cg11984566	cg16098227	cg07291958	cg22995232	cg17554470	cg20887073	cg24886710	cg17198994	cg17198994		cg02839195	cg00845775	cg24202772
cg15771432		cg22539069	cg23059701		cg04271999	cg04560832	cg26988215	cg17251713	cg04734076	cg10824107	cg23778064	cg17200465	cg17200465		cg02841651	cg01169521	cg24205065
cg01286665		cg25763036	cg17276021		cg21508639	cg07778180	cg20599798	cg23251701	cg10325497	cg03062564	cg06339657	cg17209267	cg17209267		cg03128167	cg01205338	cg24218925
cg01635555		cg10648670	cg24734254		cg12000932	cg12965344	cg04744735	cg01862897	cg12003990	cg03805406	cg13259290	cg17210004	cg17210004		cg03140412	cg01267709	cg24235904
cg18236421		cg05754861	cg15778400		cg07073960	cg19057994	cg21875802	cg23493260	cg19287858	cg19607165	cg08951051	cg17233896	cg17233896		cg03168029	cg01733928	cg24252695
cg13051450		cg09098624	cg20344040		cg27142530	cg20288916	cg00366850	cg18094401	cg12698607	cg26149682	cg20786794	cg17238766	cg17238766		cg03190130	cg01747222	cg24293614
cg15602420		cg08202494	cg21334598		cg19562321	cg15203905	cg02711647	cg03380645	cg21164640	cg05452406	cg08374494	cg17249170	cg17249170		cg03356778	cg01767544	cg24307499
cg22928386		cg18119192	cg07221454		cg16590691	cg00742098	cg00431699	cg18120808	cg26988988	cg09516476	cg19711782	cg17265693	cg17265693		cg03460534	cg01790464	cg24308847
cg13300630		cg11745019	cg18584368		cg08251685	cg15348839	cg06320136	cg01089914	cg01864361	cg22851295	cg04553793	cg17272843	cg17272843		cg03522668	cg01842774	cg24320612
cg01624004		cg14098847	cg18546384		cg04708790	cg23110514	cg07161827	cg19238840	cg23886216	cg17991695	cg17551192	cg17280284	cg17280284		cg03533091	cg01987417	cg24321467
cg05700339		cg20981086	cg24417499		cg08821738	cg02450832	cg26540905	cg11419931	cg16889427	cg19951298	cg16410413	cg17298751	cg17298751		cg03690763	cg02022380	cg24331598
cg03036592		cg08135406	cg21396988		cg01670896	cg09314702	cg16626884	cg03361633	cg27312626	cg10074727	cg02147126	cg17302158	cg17302158		cg03698359	cg02039234	cg24361162
cg13223107		cg01886855	cg13615100		cg25018881	cg26881287	cg14236413	cg00465277	cg19905757	cg06769918	cg07037944	cg17315281	cg17315281		cg03802696	cg02150926	cg24361291
cg18042724		cg16202331	cg09822812		cg15192041	cg13947167	cg01171786	cg16790374	cg13179549	cg03338924	cg22104103	cg17319576	cg17319576		cg03829542	cg02888166	cg24370475
cg26251325		cg19542238	cg09030187		cg08024548	cg19149264	cg24516106	cg04903883	cg03960217	cg00641409	cg25366404	cg17320707	cg17320707		cg03875235	cg03043804	cg24377495
cg03609088		cg09427998	cg13638867		cg11473240	cg12415917	cg25705148	cg24546426	cg19987425	cg05823038	cg25918821	cg17326769	cg17326769		cg04021962	cg03502982	cg24388762
cg11901272		cg03020554	cg17339327		cg15348839	cg04231905	cg00866399	cg27361520	cg23650249	cg18095109	cg04549288	cg17330251	cg17330251		cg04029159	cg03509329	cg24399924
cg08825645		cg13622450	cg12123470		cg27220062	cg08916461	cg10136354	cg14431528	cg19198148	cg25638186	cg11280858	cg17337917	cg17337917		cg04265051	cg03575765	cg24404533
cg05323533		cg18872497	cg21635706		cg00246301	cg23227824	cg16781647	cg18394120	cg05390183	cg26852170	cg02508229	cg17341366	cg17341366		cg04268950	cg04115307	cg24406668
cg27418217		cg20507963	cg12448298		cg13981380	cg06873218	cg05490924	cg04715503	cg26849637	cg05929831	cg00640147	cg17341672	cg17341672		cg04587886	cg04265227	cg24422027
cg02904657		cg16076460	cg08641706		cg12419052	cg02519208	cg08984836	cg23932261	cg21784254	cg02996397	cg14086822	cg17343563	cg17343563		cg04658945	cg04699566	cg24432245
cg16688483		cg10566589	cg25557018		cg02412346	cg16120196	cg07548495	cg01736253	cg26317834	cg15395148	cg24751773	cg17348479	cg17348479		cg04755604	cg04826652	cg24437715
cg08710564		cg01106926	cg27187375		cg13350783	cg08901242	cg18815025	cg07431973	cg11517378	cg13688808	cg27380904	cg17355329	cg17355329		cg04790169	cg04848555	cg24440302
cg01516851		cg03905413	cg12737833		cg19516619	cg19530924	cg03128635	cg09032391	cg01464703	cg18299938	cg14206898	cg17356056	cg17356056		cg04844534	cg04903883	cg24452128
cg00469083		cg00890363	cg20377232		cg11458214	cg09439054	cg01751470	cg07159023	cg06362799	cg08867464	cg09367987	cg17383727	cg17383727		cg04942251	cg04921109	cg24479590
cg12477370		cg05870140	cg05451388		cg04957177	cg06596503	cg12930553	cg26554302	cg14153679	cg14652056	cg23598718	cg17390301	cg17390301		cg04948649	cg04937184	cg24490279
cg13883696		cg09821185	cg26120073		cg10586756	cg12900649	cg09662694	cg12359904	cg00692752	cg16640496	cg18753841	cg17402060	cg17402060		cg05013661	cg04947339	cg24504591
cg11683191		cg05976800	cg00952054		cg06945634	cg24720038	cg19956166	cg25772143	cg17519899	cg12154624	cg00030005	cg17408972	cg17408972		cg05042749	cg05038469	cg24504854
cg09059319		cg27488824	cg16792062		cg01204985	cg04697056	cg26057751	cg09209257	cg04134845	cg11278602	cg06499030	cg17415451	cg17415451		cg05198900	cg05203671	cg24505618
cg02577046		cg18839504	cg12136950		cg00361898	cg08339979	cg26908932	cg23260026	cg02507167	cg00142106	cg21249640	cg17421991	cg17421991		cg05272960	cg05305304	cg24517467
cg01268022		cg01581084	cg24636244		cg02355868	cg23332744	cg13422093	cg05123646	cg06023066	cg21039495	cg17163767	cg17425810	cg17425810		cg05309505	cg05881808	cg24534477
cg11009335		cg07333191	cg16812352		cg16726039	cg07091758	cg04364973	cg03316101	cg22716151	cg00757933	cg00719626	cg17427702	cg17427702		cg05360847	cg06616512	cg24550880
cg03032497			cg20618826		cg00506886	cg19850420	cg04104228	cg04560098	cg11587640	cg11973623	cg13976683	cg17435824	cg17435824		cg05471602	cg07199834	cg24552015
cg20607287			cg14364472		cg11132534	cg04844987	cg00224886	cg14233720	cg23942508	cg03521696	cg26932623	cg17488628	cg17488628		cg05651243	cg07518330	cg24579489
cg18438793			cg20116579		cg15545842	cg07483650	cg13790427	cg12250761	cg01459162	cg18914211	cg26735886	cg17489695	cg17489695		cg05664472	cg07531056	cg24581657
cg23057597			cg08641990		cg17393083	cg00625161	cg09983051	cg07697321	cg15921824	cg14914254	cg01735357	cg17501906	cg17501906		cg05763664	cg07587786	cg24598973
cg03053579			cg24896053		cg19549898	cg06222087	cg04804539	cg27373015	cg21251344	cg14546076	cg17165158	cg17508477	cg17508477		cg05793444	cg07973507	cg24625136
cg06520307			cg20272962		cg04816803	cg20952768	cg03302008	cg14970186	cg22849526	cg03149560	cg18842310	cg17508991	cg17508991		cg05846633	cg08050663	cg24630419
cg11655243			cg00981443		cg26616780	cg17028067	cg25073919	cg01597373	cg00135888	cg07000290	cg05935833	cg17511604	cg17511604		cg05904366	cg08157575	cg24646414
cg07444473			cg01404122		cg01173650	cg22559355	cg01381109	cg25123566	cg12538435	cg00584549	cg12365667	cg17543488	cg17543488		cg05952572	cg08294662	cg24693061
cg26922678			cg24525540		cg14330293	cg06799496	cg20248656	cg18882486	cg25006829	cg13516209	cg18312989	cg17546247	cg17546247		cg05955251	cg09238801	cg24728456
cg02846841			cg19274270		cg18170989	cg23713249	cg06010111	cg25345520	cg15116481	cg11246563	cg10510259	cg17563336	cg17563336		cg05982473	cg09281891	cg24730564
cg17159790			cg12355835		cg20038116	cg17282904	cg15632825	cg17783827	cg04796017	cg23130010	cg07511934	cg17581065	cg17581065		cg05997730	cg09291131	cg24734347
cg11973623			cg22491548		cg01106989	cg08661469	cg02713669	cg01137471	cg00950718	cg25590181	cg11872672	cg17585615	cg17585615		cg06026468	cg09303715	cg24739382
cg15207619			cg26561570		cg22135561	cg11251554	cg21537939	cg14051535	cg13652336	cg23700513	cg06755871	cg17592231	cg17592231		cg06080571	cg09334382	cg24753662
cg16590691			cg18310895		cg02237755	cg01341487	cg26230651	cg02928957	cg04513038	cg20341836	cg03183004	cg17611193	cg17611193		cg06191454	cg09829636	cg24768243
cg00896347			cg24940701		cg02886578	cg14620768	cg10846615	cg02784874	cg06852243	cg00409917	cg14851685	cg17614506	cg17614506		cg06223539	cg10070185	cg24770596
cg01764252			cg19587280		cg00378234	cg14679255	cg13601855	cg16473658	cg18713766	cg21990316	cg11707665	cg17628867	cg17628867		cg06607825	cg10118513	cg24803261
cg08418076			cg12252868		cg22878148	cg07891737	cg09174690	cg08642716	cg18574003	cg23489273	cg09412490	cg17634650	cg17634650		cg06637774	cg10261416	cg24805681
cg27616661			cg11822876		cg04384208	cg01190484	cg14431024	cg05890620	cg21384971	cg25423002	cg09028748	cg17636752	cg17636752		cg06753398	cg10285466	cg24818238
cg09729598			cg25970356		cg12734023	cg04094478	cg08663425	cg25944479	cg01164972	cg08879910	cg15895197	cg17641649	cg17641649		cg06889535	cg10970272	cg24872571
cg05697849			cg10520349		cg12242345	cg22665383	cg11115063	cg09593727	cg24192671	cg25123632	cg24890045	cg17642369	cg17642369		cg07052627	cg11097388	cg24891434
cg14692377			cg05107535		cg02696201	cg22986999	cg06107159	cg25449283	cg15999796	cg21334513	cg05596552	cg17643864	cg17643864		cg07070138	cg11887124	cg24901042
cg14600368			cg23026228		cg14454127	cg18737081	cg08886046	cg03573984	cg17550708	cg02049405	cg03991512	cg17646820	cg17646820		cg07244098	cg12823329	cg24923931
cg20947377			cg05040232		cg15534052	cg10556036	cg05091817	cg25119415	cg21043691	cg17034390	cg26512283	cg17699374	cg17699374		cg07449450	cg12972290	cg24931242
cg17501906			cg13338454		cg17234201	cg22349442	cg10927727	cg07880478	cg02835274	cg06938705	cg22496437	cg17709049	cg17709049		cg07992044	cg13188382	cg24936500
cg07858908			cg09441748		cg01674585	cg09919193	cg04247717	cg02696798	cg05208396	cg04768479	cg11805463	cg17715521	cg17715521		cg08057038	cg13263472	cg24945231
cg11247674			cg11594420		cg14267780	cg26389500	cg11003984	cg18542056	cg09418511	cg18628732	cg00394581	cg17733616	cg17733616		cg08088566	cg13499371	cg24974737
cg22864077			cg13773247		cg05085566	cg18658556	cg05980673	cg04448014	cg20311575	cg05994850	cg13383058	cg17736057	cg17736057		cg08111960	cg13546977	cg24979558
cg02434541			cg11405475		cg25351572	cg09406548	cg09858655	cg24135645	cg01971130	cg26719062	cg11378979	cg17736997	cg17736997		cg08184936	cg13651690	cg24992817
cg16823535			cg09824023		cg09959355	cg27026405	cg25814715	cg11564239	cg22771332	cg13445593	cg00694180	cg17740645	cg17740645		cg08227583	cg13673126	cg24993576
cg21690892			cg17501906		cg05905168	cg27009812	cg11808639	cg05500783	cg26808293	cg27547543	cg12335447	cg17758363	cg17758363		cg08265933	cg13703089	cg24995657
cg24663541			cg24450303		cg01247127	cg10816378	cg22366696	cg06531129	cg02015004	cg15745284	cg23322114	cg17761815	cg17761815		cg08269485	cg13711424	cg25020286
cg02318139			cg23161733		cg06596503	cg25432294	cg13582542	cg09518851	cg23046919	cg07518714	cg00231771	cg17775765	cg17775765		cg08387014	cg13826459	cg25030802
cg16395123			cg12600030		cg16413675	cg06361238	cg10552189	cg06042148	cg12368541	cg17475271	cg24150157	cg17777592	cg17777592		cg08437403	cg14017904	cg25030862
cg11838668			cg00062776		cg25067940	cg14502659	cg10025300	cg20399131	cg20715438	cg19939773	cg13629586	cg17787876	cg17787876		cg08573687	cg14255471	cg25073919
cg18527583			cg22169427		cg17291157	cg17407331	cg13896783	cg05376469	cg00947859	cg13493635	cg13295878	cg17795240	cg17795240		cg08787968	cg14285142	cg25104512
cg07039560			cg09857324		cg22147748	cg17031773	cg04105250	cg01010923	cg20986307	cg07895437	cg23889914	cg17799946	cg17799946		cg08801887	cg14361526	cg25125060
cg15400629			cg14139814		cg02599587	cg22540552	cg22061628	cg26140182	cg07061914	cg18144560	cg13532055	cg17800442	cg17800442		cg08825225	cg14489199	cg25130993
cg25472296			cg11634496		cg26043460	cg18057469	cg01883046	cg11115673	cg05060577	cg08771019	cg18693474	cg17806401	cg17806401		cg08829299	cg14841828	cg25143235
cg17735531			cg11663376		cg20421058	cg08365609	cg05985303	cg17036492	cg23184503	cg16751357	cg03187487	cg17806661	cg17806661		cg08879470	cg14851578	cg25146100
cg13307880			cg16746369		cg15700197	cg14830791	cg24178740	cg19594626	cg26328757	cg04289385	cg13054523	cg17815933	cg17815933		cg08966208	cg14906110	cg25147447
cg11857704			cg15677957		cg00074348	cg24000437	cg04348419	cg09422355	cg23655769	cg03160883	cg00472454	cg17818220	cg17818220		cg08972582	cg16062483	cg25147684
cg13537544			cg06155771		cg03532263	cg00907810	cg23987500	cg04944595	cg13127699	cg24945231	cg11310087	cg17819635	cg17819635		cg09077319	cg16239826	cg25193494
cg15032166			cg26700277		cg22526990	cg18403193	cg15415787	cg06388099	cg16415104	cg20620700	cg05725719	cg17820306	cg17820306		cg09182533	cg16278496	cg25198326
cg14209317			cg10796805		cg21049958	cg00378658	cg18676967	cg20809224	cg22501793	cg01501476	cg24808754	cg17831269	cg17831269		cg09199250	cg16279237	cg25209842
cg00987246			cg00059737		cg13994599	cg14026238	cg23667432	cg05407135	cg15326579	cg14558568	cg08302885	cg17852326	cg17852326		cg09261816	cg16389901	cg25216696
cg14141399			cg19980151		cg10197238	cg23339720	cg10714111	cg24701725	cg10270238	cg23671901	cg24979495	cg17863681	cg17863681		cg09292992	cg16401850	cg25230235
cg21718267			cg24400630		cg23731742	cg11374355	cg05682333	cg24238409	cg16623710	cg23740135	cg23464269	cg17870997	cg17870997		cg09430223	cg16407017	cg25233302
cg09839170			cg16750953		cg09676013	cg11582484	cg15986413	cg13461554	cg22050157	cg06960164	cg16790676	cg17873048	cg17873048		cg09512973	cg16420200	cg25238537
cg00303183			cg13417891		cg14781605	cg06970510	cg02932167	cg08116408	cg12860686	cg14843341	cg00145911	cg17875845	cg17875845		cg09575189	cg16422365	cg25242471
cg05915981			cg09524658		cg24162051	cg03326188	cg20729301	cg26353448	cg05722741	cg11931223	cg27599271	cg17879722	cg17879722		cg09691862	cg16780562	cg25245261
cg26296894			cg23508264		cg04012053	cg12750103	cg05137450	cg02886578	cg03264414	cg08426066	cg21642396	cg17894779	cg17894779		cg09956037	cg17348479	cg25276694
cg17870997			cg11747820		cg18897335	cg04088945	cg18988685	cg12225794	cg21828629	cg07585610	cg18436714	cg17895254	cg17895254		cg09977361	cg18077083	cg25302888
cg00334063			cg08775629		cg17551002	cg01357713	cg14345131	cg01337047	cg09140232	cg06117072	cg15141179	cg17921080	cg17921080		cg10151367	cg18122767	cg25312970
cg23849169			cg26999725		cg03155027	cg07348854	cg22145666	cg00802237	cg15584497	cg13223107	cg14276557	cg17932598	cg17932598		cg10321156	cg18264298	cg25316428
cg10975889			cg25192717		cg24458833	cg22545168	cg17725364	cg10869730	cg04348183	cg19620724	cg03993839	cg17933583	cg17933583		cg10517193	cg18398125	cg25317631
cg17842959			cg01657574		cg21536086	cg01293723	cg00779216	cg16896205	cg20998539	cg17636883	cg10153214	cg17934824	cg17934824		cg10574843	cg18444589	cg25347264
cg22078710			cg17560340		cg23529138	cg18122027	cg02290684	cg24051103	cg01209984	cg15414745	cg08371086	cg17940762	cg17940762		cg10580341	cg18538961	cg25367568
cg02844545			cg02143487		cg13557160	cg03306956	cg05099493	cg05025071	cg25272121	cg23414861	cg12732638	cg17987968	cg17987968		cg11110643	cg18572214	cg25367758
cg21845457			cg14911766		cg10146929	cg20740051	cg02301319	cg19142035	cg09247061	cg24931520	cg16440299	cg18005828	cg18005828		cg11180921	cg18604419	cg25383057
cg09469610			cg06834506		cg26043322	cg15390649	cg15058210	cg26080826	cg24091498	cg11563680	cg09664593	cg18011916	cg18011916		cg11245990	cg18617527	cg25387636
cg00964997			cg23889875		cg16832407	cg16774755	cg02001099	cg15061662	cg05158096	cg18471993	cg14399988	cg18023943	cg18023943		cg11359737	cg18810737	cg25396185
cg18183642			cg08617683		cg11707445	cg22995232	cg03276489	cg27394794	cg24699132	cg16194233	cg01850086	cg18029167	cg18029167		cg11503833	cg18888464	cg25416372
cg03245734			cg27303185		cg12394941	cg17251713	cg13294084	cg02211983	cg12640305	cg17386213	cg14844953	cg18031596	cg18031596		cg11525980	cg19473656	cg25423002
cg26353287			cg19974715		cg09370877	cg23251701	cg25942879	cg08762472	cg08770935	cg06433023	cg27301475	cg18034343	cg18034343		cg11609631	cg19530924	cg25431974
cg06607919			cg02449166		cg07939046	cg01862897	cg01223336	cg22510037	cg22288316	cg20690420	cg07902545	cg18037808	cg18037808		cg11762839	cg19571360	cg25452067
cg05618222			cg14026238		cg10316527	cg23493260	cg02023550	cg14155724	cg04192740	cg25125060	cg05418652	cg18040901	cg18040901		cg11902093	cg19604641	cg25483003
cg19192626			cg23039250		cg00193613	cg18094401	cg14878988	cg10217183	cg26952936	cg08071609	cg04313338	cg18042724	cg18042724		cg11909574	cg19669785	cg25497399
cg16046561			cg05498047		cg13608414	cg03380645	cg27495812	cg16664732	cg23039250	cg03988936	cg08187425	cg18064631	cg18064631		cg12020590	cg19718309	cg25498045
cg12409982			cg11810135		cg07122905	cg18120808	cg08901520	cg24422900	cg18773522	cg09744420	cg07883117	cg18067096	cg18067096		cg12491594	cg19722689	cg25556008
cg17806401			cg08614871		cg04116766	cg01089914	cg26800771	cg24703533	cg27519140	cg09374123	cg26386189	cg18071865	cg18071865		cg12528597	cg19741660	cg25580018
cg14986671			cg03212634		cg08091439	cg19238840	cg06546066	cg22164207	cg09988676	cg19647474	cg18155840	cg18105767	cg18105767		cg12659626	cg19757573	cg25625296
cg17987968			cg00626466		cg15077792	cg11419931	cg22367310	cg20952257	cg27455606	cg07883823	cg01941309	cg18119192	cg18119192		cg12669354	cg19893664	cg25638186
cg27020216			cg17648213		cg09620688	cg03361633	cg14396008	cg16341269	cg25784359	cg02042585	cg19142035	cg18129748	cg18129748		cg12746908	cg20031032	cg25648267
cg21518089			cg09636163		cg14531437	cg00465277	cg09991306	cg23039250	cg03884572	cg17768600	cg04293778	cg18140268	cg18140268		cg12908916	cg20465830	cg25657218
cg08980711			cg02202246		cg14703002	cg16790374	cg26718213	cg22928082	cg16016063	cg06463958	cg16270500	cg18149485	cg18149485		cg12912663	cg20496061	cg25661792
cg10022722			cg18280758		cg24728698	cg04903883	cg11274314	cg15596301	cg13941508	cg13032463	cg26969197	cg18159860	cg18159860		cg13247673	cg20900869	cg25668093
cg10435123			cg26402435		cg06976521	cg24546426	cg04255879	cg00982805	cg14186846	cg01392518	cg12136632	cg18163452	cg18163452		cg13351143	cg20958434	cg25698935
cg11252801			cg20815297		cg24859941	cg27361520	cg15909951	cg23969200	cg07222058	cg02117489	cg19105504	cg18177275	cg18177275		cg13455439	cg20994929	cg25705148
cg14318197			cg11348994		cg11951974	cg14431528	cg14247008	cg18538751	cg20025086	cg23121394	cg04337342	cg18179931	cg18179931		cg13529291	cg21137501	cg25726664
cg13872898			cg25383057		cg08861404	cg18394120	cg23585686	cg18413062	cg03235923	cg11347582	cg08367465	cg18182399	cg18182399		cg13670288	cg21218820	cg25729534
cg06680243			cg08109681		cg21335556	cg04715503	cg05507490	cg04578010	cg00094044	cg24993576	cg14945774	cg18183642	cg18183642		cg13685129	cg21485150	cg25734913
cg19669785			cg26189283		cg04726374	cg23932261	cg07217951	cg05618222	cg04134031	cg07438999	cg08688816	cg18187244	cg18187244		cg13755776	cg23119063	cg25734951
cg13273610			cg08727692		cg12474695	cg01736253	cg06632694	cg17484331	cg10694727	cg00252533	cg06806477	cg18194945	cg18194945		cg13837721	cg23305899	cg25741533
cg03332469			cg21581821		cg10983206	cg07431973	cg19037007	cg00931520	cg16575409	cg06638874	cg01048372	cg18199664	cg18199664		cg13937462	cg23467713	cg25742326
cg21357291			cg02336334		cg04148753	cg09032391	cg00432454	cg11025037	cg08908960	cg05571645	cg22654517	cg18202449	cg18202449		cg14010513	cg23468699	cg25849642
cg08636203			cg06272089		cg08236537	cg07159023	cg14866117	cg13563074	cg11631547	cg12256206	cg17590499	cg18239431	cg18239431		cg14128735	cg23944440	cg25872281
cg16204357			cg04396251		cg11264635	cg26554302	cg14905105	cg16481618	cg03218909	cg27513097	cg02708950	cg18254930	cg18254930		cg14149680	cg24003649	cg25882256
cg12011136			cg03312565		cg19206078	cg12359904	cg03340715	cg16294152	cg18970824	cg20420659	cg26728427	cg18265887	cg18265887		cg14161454	cg24158448	cg25919948
cg22685807			cg13300756		cg26465206	cg09830866	cg06751243	cg12547930	cg08427782	cg11207569	cg10119342	cg18269963	cg18269963		cg14171514	cg25006509	cg25923609
cg08855449			cg21005218		cg17103856	cg25772143	cg20306032	cg08739696	cg07899983	cg05837142	cg13371976	cg18270687	cg18270687		cg14308313	cg25030467	cg25942879
cg13172153			cg07210454		cg25747190	cg09209257	cg18396459	cg10309454	cg17631454	cg24768243	cg10069323	cg18274788	cg18274788		cg14318946	cg25582185	cg25947945
cg16792842			cg27305939		cg14506192	cg23260026	cg12099952	cg23781075	cg25032793	cg02785555	cg08588156	cg18280909	cg18280909		cg14370595	cg25592858	cg25950325
cg07962143			cg14372792		cg02729344	cg05123646	cg10748765	cg14125292	cg21279601	cg14488288	cg00157638	cg18290075	cg18290075		cg14425863	cg26023303	cg25982743
cg12038696			cg09221478		cg05082563	cg03316101	cg01996714	cg26219233	cg04456547	cg23190268	cg25744056	cg18303477	cg18303477		cg15132372	cg26188131	cg25985263
cg20460852			cg03747342		cg06776146	cg04560098	cg01032650	cg25054890	cg07159023	cg01740202	cg00298399	cg18304448	cg18304448		cg15229052	cg26207909	cg25994931
cg03018796			cg13721589		cg11838668	cg14233720	cg00539386	cg20542190	cg15588997	cg07393369	cg17325958	cg18311360	cg18311360		cg15323937	cg26238975	cg26019584
cg16404106			cg16784234		cg23724738	cg12250761	cg14089692	cg01162507	cg24480146	cg02112681	cg26145504	cg18318722	cg18318722		cg15567360	cg26255560	cg26020805
cg12123733			cg00617064		cg13924015	cg07697321	cg03087372	cg06138714	cg16601146	cg11573854	cg10201923	cg18343474	cg18343474		cg15718663	cg26396443	cg26038318
cg01320211			cg05912053		cg19846389	cg27373015	cg08482501	cg25095994	cg00383763	cg18090004	cg20264573	cg18346707	cg18346707		cg15861585	cg26976046	cg26038465
cg12053004			cg03873930		cg12708109	cg14970186	cg05075454	cg19628497	cg25734269	cg00338391	cg08762819	cg18420599	cg18420599		cg15924868	cg27110177	cg26046204
cg27085869			cg04707217		cg01575601	cg01597373	cg02451508	cg03806752	cg06152856	cg03235290	cg13149736	cg18435000	cg18435000		cg16278877	cg27113548	cg26058474
cg01695643			cg01905967		cg10134833	cg25123566	cg16683770	cg12453675	cg01033938	cg12560987	cg02688422	cg18436500	cg18436500		cg16282618	cg27129656	cg26075184
cg02798576			cg00868860		cg17989833	cg18882486	cg08755224	cg03404572	cg11577174	cg10607454	cg02423618	cg18444099	cg18444099		cg16319691	cg27142093	cg26089160
cg08005165			cg00944163		cg00922857	cg25345520	cg11133732	cg27124512	cg10233336	cg08474521	cg03372852	cg18464137	cg18464137		cg16328999	cg00150025	cg26090619
cg05905168			cg27403612		cg22171539	cg17783827	cg07215199	cg21335378	cg22407942	cg04631458	cg24131497	cg18466162	cg18466162		cg16362232	cg00336555	cg26094789
cg16746369			cg18346707		cg00971508	cg01137471	cg10019507	cg01947943	cg21339822	cg08673909	cg08835221	cg18527574	cg18527574		cg16499607	cg00400448	cg26117265
cg08777421			cg08710564		cg00287589	cg14051535	cg01277511	cg17573933	cg09255142	cg05255095	cg00712356	cg18527583	cg18527583		cg16657886	cg00607797	cg26144458
cg01558923			cg07811255		cg02652072	cg02928957	cg05779219	cg16298612	cg00109293	cg15971953	cg25687423	cg18527669	cg18527669		cg16903735	cg01045374	cg26149682
cg23291280			cg05010493		cg23568643	cg02784874	cg15708405	cg10825710	cg26930408	cg05279229	cg06929324	cg18537454	cg18537454		cg16915653	cg01279378	cg26195178
cg02798280			cg02729822		cg16512990	cg16473658	cg21445553	cg05294243	cg24138867	cg06160397	cg01986179	cg18538961	cg18538961		cg17017404	cg01360333	cg26195683
cg10078639			cg23972767		cg17402060	cg08642716	cg19882093	cg08800318	cg15132372	cg20645601	cg09032391	cg18542495	cg18542495		cg17035132	cg01385157	cg26199241
cg04553690			cg27203184		cg19846168	cg05890620	cg27138951	cg11726288	cg23708133	cg15231989	cg01882933	cg18584012	cg18584012		cg17099016	cg01678084	cg26230651
cg18343474			cg16773563		cg11766468	cg25944479	cg03645061	cg02444118	cg08834573	cg18694418	cg27650985	cg18587557	cg18587557		cg17382990	cg02454890	cg26277398
cg07405182			cg15811435		cg05056653	cg09593727	cg14460003	cg07497536	cg08085639	cg03833141	cg12989767	cg18606375	cg18606375		cg17420619	cg02760164	cg26284544
cg18896184			cg05911136		cg06822360	cg07360076	cg03152500	cg00034154	cg07978996	cg10939949	cg00140447	cg18609078	cg18609078		cg18031326	cg03282153	cg26297005
cg19458485			cg20460153		cg02902946	cg25449283	cg10431651	cg18848446	cg08057786	cg23770265	cg01689405	cg18622870	cg18622870		cg18156486	cg03432464	cg26309194
cg16319578			cg19609502		cg03300099	cg03573984	cg04027612	cg26250400	cg24865955	cg10703786	cg27270684	cg18629151	cg18629151		cg18286323	cg04886934	cg26319015
cg25626472			cg06974592		cg21529164	cg25119415	cg26038318	cg06819926	cg21847118	cg16498359	cg26159905	cg18636319	cg18636319		cg18373354	cg05402319	cg26337010
cg24401262			cg05465955		cg24889694	cg07880478	cg24308847	cg01306806	cg26374826	cg02720925	cg12033214	cg18645081	cg18645081		cg18498241	cg05447023	cg26343510
cg15778054			cg25432294		cg10394757	cg02696798	cg00172672	cg25668626	cg05475205	cg20538951	cg16637224	cg18645906	cg18645906		cg18727742	cg05469396	cg26348487
cg05107535			cg15848031		cg09728120	cg18542056	cg11252765	cg25383503	cg23684218	cg12915715	cg17401106	cg18656708	cg18656708		cg18791121	cg06066248	cg26367439
[truncated: 31,465 more rows]

## Sheet: Figure 1e,f
Figure 1e,f; CpGi and non-CpGi lists are in the source table for Figure 1d
comparison	probe	INF_R_1024	RB_42	RB_41	RB_35	RB_28	RB_26	RB_61	RB_59	RB_29	RB_13	RB_9	RB_54	RB_53	RB_40	RB_39	RB_34	RB_30	RB_11	RB_10	RB_7	RB_6	RB_5	RB_3	RB_47	RB_20	RB_46	RB_45	RB_44	RB_49	RB_43	RB_24	RB_23	RB_22	RB_33	RB_60	RB_58	RB_57	RB_56	RB_27	RB_50	RB_38	RB_36	RB_32	RB_31	RB_51	RB_48	RB_21	RB_25
C_AB	cg00001809	0.574149	0.723019	0.773222	0.749918	0.779703	0.838446	0.689843	0.59702	0.815393	0.764268	0.656025	0.798335	0.799151	0.693534	0.765636	0.785818	0.76253	0.656592	0.75195	0.709796	0.806544	0.80171	0.496112	0.772902	0.802311	0.693321	0.769273	0.810308	0.823905	0.829667	0.758896	0.667713	0.801305	0.846426	0.83557	0.732882	0.777797	0.721381	0.813634	0.752279	0.811173	0.833281	0.703209	0.752429	0.882206	0.78909	0.726543	0.740481
C_AB	cg00002145	0.284646	0.746943	0.74957	0.778568	0.827774	0.824414	0.768374	0.846609	0.528476	0.786368	0.656315	0.868067	0.846201	0.731057	0.764202	0.929204	0.861484	0.674735	0.827938	0.825456	0.814556	0.887673	0.769631	0.795873	0.808635	0.732673	0.787552	0.820968	0.768004	0.820258	0.732233	0.74796	0.802863	0.79899	0.81921	0.577793	0.699269	0.84877	0.853717	0.728882	0.860089	0.819215	0.74317	0.827433	0.829951	0.719164	0.717143	0.721766
C_AB	cg00002646	0.487251	0.703846	0.695915	0.573591	0.691617	0.832107	0.3632	0.487369	0.817152	0.634956	0.527493	0.804007	0.823351	0.609694	0.650076	0.814701	0.395507	0.627798	0.623961	0.570454	0.792087	0.719664	0.565885	0.756741	0.798981	0.575816	0.737044	0.752274	0.723657	0.810464	0.766301	0.804029	0.663712	0.740431	0.589645	0.42181	0.383616	0.428933	0.484374	0.599249	0.608887	0.80431	0.704075	0.387929	0.796445	0.757386	0.670175	0.763419
C_AB	cg00002808	0.619721	0.83633	0.810305	0.669721	0.753098	0.860119	0.53532	0.668369	0.911637	0.858469	0.765921	0.75748	0.890395	0.762652	0.843275	0.926553	0.60989	0.739807	0.90321	0.866548	0.859873	0.885959	0.718112	0.836011	0.86626	0.798213	0.807252	0.866321	0.901867	0.895628	0.795003	0.838534	0.802956	0.922404	0.52405	0.80957	0.759018	0.774289	0.837763	0.776063	0.821788	0.878483	0.849063	0.755695	0.834402	0.682735	0.793417	0.856046
C_AB	cg00003529	0.845982	0.878412	0.870438	0.798225	0.893269	0.89065	0.703677	0.634767	0.877577	0.719481	0.760005	0.841268	0.753657	0.634492	0.799676	0.86896	0.861869	0.768576	0.760258	0.587496	0.688092	0.347455	0.524549	0.891899	0.835195	0.887604	0.906403	0.843761	0.899444	0.919241	0.87941	0.895601	0.924416	0.91246	0.798246	0.629673	0.611678	0.367805	0.88022	0.563198	0.708303	0.856337	0.832916	0.746175	0.91884	0.856097	0.865176	0.861565
C_AB	cg00003900	0.191317	0.298956	0.552813	0.404248	0.267673	0.556748	0.262665	0.0904598	0.217954	0.260743	0.268738	0.26569	0.484149	0.345025	0.369748	0.457724	0.273191	0.155148	0.309576	0.294215	0.31712	0.484842	0.273066	0.190432	0.384343	0.536008	0.5204	0.483081	0.616507	0.332152	0.266246	0.108271	0.497058	0.263951	0.419681	0.0995799	0.0575823	0.201434	0.350795	0.220075	0.305142	0.446711	0.340705	0.177272	0.676267	0.312769	0.410069	0.302252
C_AB	cg00004562	0.594255	0.715044	0.718355	0.744127	0.795799	0.80792	0.618983	0.549187	0.758202	0.777956	0.654533	0.841571	0.81344	0.681164	0.763384	0.802778	0.353463	0.670799	0.741216	0.708501	0.795388	0.75192	0.581207	0.692757	0.809829	0.638536	0.795356	0.823009	0.802694	0.837058	0.718851	0.573938	0.750604	0.804369	0.753264	0.578577	0.740153	0.634907	0.727773	0.512312	0.74224	0.765345	0.661378	0.603088	0.852405	0.689372	0.692854	0.698295
C_AB	cg00004859	0.191559	0.820858	0.623868	0.704245	0.8286	0.848507	0.56443	0.343493	0.73527	0.521322	0.709936	0.389547	0.462394	0.758929	0.72272	0.728907	0.788027	0.638413	0.749472	0.356319	0.434684	0.309511	0.437332	0.806579	0.865191	0.590592	0.868933	0.831203	0.840445	0.904563	0.846326	0.883566	0.890245	0.886036	0.576538	0.486844	0.341374	0.3156	0.857534	0.653696	0.7149	0.753336	0.749407	0.719662	0.888904	0.400706	0.815582	0.830426
C_AB	cg00005166	0.123978	0.391229	0.759581	0.529458	0.461546	0.87203	0.43659	0.655845	0.484562	0.603287	0.542248	0.451933	0.858189	0.369206	0.106382	0.790813	0.531391	0.301182	0.644094	0.820854	0.792586	0.690258	0.543128	0.113541	0.816191	0.625094	0.45028	0.475493	0.768276	0.646787	0.441827	0.810527	0.452118	0.552631	0.506898	0.0782623	0.0716396	0.788552	0.517484	0.858503	0.637279	0.855888	0.095139	0.26238	0.911599	0.87152	0.812579	0.774129
C_AB	cg00005297	0.179405	0.321352	0.44079	0.316414	0.42221	0.319472	0.194912	0.224928	0.476043	0.174981	0.228257	0.4056	0.332933	0.313387	0.307498	0.308494	0.373335	0.365872	0.189346	0.305337	0.362853	0.252342	0.343263	0.247512	0.293669	0.416766	0.31657	0.329337	0.416314	0.237815	0.302847	0.503017	0.504009	0.346017	0.292016	0.454906	0.488636	0.62591	0.179329	0.50859	0.457514	0.605319	0.230033	0.197423	0.524969	0.216243	0.359829	0.664253
C_AB	cg00006397	0.498991	0.667184	0.698252	0.51685	0.706315	0.786772	0.151963	0.339902	0.821532	0.623932	0.53279	0.631467	0.787606	0.613958	0.660748	0.759963	0.248967	0.564301	0.468424	0.718753	0.70054	0.612265	0.588741	0.781664	0.761389	0.553891	0.755856	0.788285	0.836224	0.688676	0.715602	0.400145	0.712322	0.711279	0.354608	0.253214	0.396845	0.112352	0.738452	0.132286	0.43558	0.772753	0.308651	0.156815	0.199762	0.0755943	0.381304	0.196129
C_AB	cg00007076	0.14351	0.482431	0.658235	0.529784	0.613962	0.677392	0.617311	0.673894	0.794912	0.494119	0.319021	0.628374	0.686025	0.489265	0.519078	0.888356	0.520339	0.443951	0.457716	0.425529	0.549381	0.655036	0.542526	0.690787	0.509815	0.474308	0.600407	0.603821	0.557138	0.635656	0.590486	0.549729	0.688604	0.637636	0.632396	0.409522	0.446444	0.714571	0.696921	0.594205	0.610188	0.818785	0.487475	0.728172	0.614915	0.645252	0.52462	0.624165
C_AB	cg00009349	0.297889	0.705103	0.79212	0.756419	0.815375	0.867157	0.43192	0.559512	0.784964	0.579998	0.603273	0.70234	0.759037	0.687508	0.662324	0.837411	0.760662	0.464293	0.619877	0.509673	0.544105	0.598819	0.451427	0.77304	0.84767	0.757435	0.860994	0.856834	0.884473	0.878073	0.77235	0.850005	0.83587	0.897681	0.624321	0.362729	0.455207	0.56847	0.774111	0.492305	0.709326	0.309879	0.722997	0.658256	0.874808	0.679239	0.760246	0.772319
C_AB	cg00011513	0.163981	0.554014	0.575696	0.449932	0.514112	0.518266	0.438336	0.369778	0.846353	0.689415	0.540504	0.722738	0.624102	0.627925	0.671631	0.91588	0.262547	0.511255	0.775974	0.79272	0.77142	0.604314	0.480058	0.317049	0.658856	0.458474	0.61213	0.702488	0.323598	0.581488	0.580977	0.511077	0.667916	0.69674	0.357055	0.173994	0.125167	0.317694	0.778627	0.101965	0.638688	0.63289	0.696055	0.530282	0.720287	0.265975	0.525193	0.698588
C_AB	cg00012148	0.17312	0.766569	0.877824	0.863057	0.804963	0.842956	0.563595	0.804028	0.809066	0.548085	0.630816	0.563595	0.573328	0.689358	0.679436	0.586005	0.873638	0.619244	0.549784	0.337328	0.335925	0.327857	0.377425	0.85299	0.852286	0.75651	0.880759	0.877007	0.842322	0.865173	0.840892	0.855335	0.853752	0.889113	0.607961	0.500835	0.325548	0.270082	0.875174	0.449261	0.734836	0.622199	0.779242	0.725125	0.890207	0.845407	0.875755	0.863742
C_AB	cg00012692	0.139385	0.648002	0.770098	0.735364	0.820243	0.715601	0.190519	0.592585	0.799748	0.548879	0.253313	0.705751	0.87216	0.616215	0.737015	0.829798	0.725326	0.440315	0.583574	0.736248	0.642942	0.346589	0.231456	0.535972	0.559586	0.611608	0.731288	0.848318	0.38455	0.574136	0.516584	0.779515	0.489949	0.698315	0.756847	0.476326	0.806567	0.915221	0.836731	0.723994	0.746444	0.883572	0.831103	0.443595	0.862275	0.803256	0.857401	0.847435
C_AB	cg00013374	0.888254	0.85499	0.89359	0.890824	0.837253	0.906692	0.861416	0.909217	0.912868	0.839969	0.902701	0.8564	0.923621	0.871155	0.875592	0.947493	0.885997	0.835145	0.873563	0.859912	0.913069	0.920108	0.810552	0.891847	0.894844	0.814208	0.863301	0.878919	0.894264	0.901309	0.831791	0.891146	0.891829	0.925369	0.88077	0.890006	0.556107	0.877519	0.920739	0.821352	0.87409	0.878243	0.8065	0.90026	0.896272	0.694889	0.825191	0.880636
C_AB	cg00017842	0.0469889	0.823965	0.744434	0.541982	0.776391	0.887063	0.451091	0.280767	0.797861	0.799533	0.569549	0.806482	0.906549	0.669501	0.821913	0.93979	0.609892	0.457253	0.81565	0.694824	0.897926	0.622107	0.49049	0.706029	0.860806	0.559057	0.82804	0.810857	0.711328	0.864498	0.828959	0.490031	0.918591	0.898027	0.713259	0.1724	0.0373033	0.519932	0.677858	0.294079	0.641382	0.527435	0.828183	0.194249	0.539728	0.489142	0.859155	0.880848
C_AB	cg00019275	0.728427	0.852614	0.869767	0.890263	0.929216	0.917938	0.512647	0.63092	0.914377	0.727687	0.601011	0.695302	0.864644	0.44922	0.847478	0.922322	0.895722	0.768878	0.820854	0.693359	0.790009	0.725882	0.775748	0.909226	0.923061	0.853225	0.920038	0.916966	0.925459	0.877988	0.858745	0.833782	0.915005	0.932391	0.814311	0.762447	0.570535	0.465449	0.623847	0.844327	0.868289	0.917624	0.84828	0.843903	0.922567	0.897203	0.891295	0.851203
C_AB	cg00019511	0.668545	0.822381	0.808663	0.873918	0.886091	0.904502	0.780621	0.793175	0.898775	0.741139	0.757197	0.771728	0.873742	0.782767	0.868924	0.941599	0.873048	0.798478	0.863367	0.885754	0.90856	0.886017	0.834028	0.88233	0.892531	0.811256	0.894746	0.863441	0.920145	0.933559	0.8375	0.843069	0.873283	0.914968	0.852341	0.818851	0.870424	0.848144	0.829344	0.83911	0.875674	0.871039	0.817859	0.778649	0.936832	0.851726	0.8431	0.879355
C_AB	cg00020991	0.311612	0.390702	0.571818	0.418025	0.401315	0.562832	0.164626	0.551845	0.760732	0.630671	0.665121	0.419897	0.561951	0.416163	0.531487	0.799615	0.180555	0.210267	0.74862	0.628239	0.789852	0.718146	0.295335	0.517295	0.481156	0.383317	0.514165	0.504335	0.612836	0.840913	0.423829	0.368542	0.453564	0.747123	0.392366	0.373567	0.423917	0.632623	0.46465	0.180854	0.374381	0.420314	0.471606	0.273286	0.38779	0.242105	0.435171	0.443852
C_AB	cg00021123	0.715665	0.789047	0.691932	0.794187	0.818693	0.930346	0.636336	0.846237	0.956786	0.841493	0.756971	0.942947	0.97517	0.927861	0.882475	0.931454	0.650963	0.77498	0.787704	0.911072	0.922792	0.909796	0.854679	0.879431	0.833348	0.904879	0.803736	0.741465	0.949368	0.840688	0.761885	0.865284	0.860463	0.802984	0.955276	0.787921	0.948356	0.782109	0.632889	0.813994	0.946048	0.911727	0.764683	0.697778	0.867891	0.893852	0.745249	0.839726
C_AB	cg00021242	0.445742	0.57898	0.706208	0.703821	0.665707	0.830791	0.50974	0.368042	0.869668	0.865348	0.728015	0.835766	0.905425	0.713869	0.864252	0.929531	0.420783	0.577383	0.861839	0.764132	0.737662	0.759755	0.296252	0.741551	0.805729	0.728277	0.804585	0.80844	0.558577	0.897782	0.573468	0.779294	0.841109	0.815879	0.724965	0.554423	0.583679	0.408217	0.697852	0.547869	0.661416	0.786516	0.812694	0.622091	0.568876	0.576784	0.723374	0.649238
C_AB	cg00022054	0.355798	0.416216	0.445218	0.373126	0.552118	0.478336	0.362962	0.29704	0.394377	0.655711	0.42611	0.510771	0.517663	0.325026	0.66806	0.733605	0.163553	0.414994	0.585202	0.588408	0.6986	0.557262	0.405182	0.277959	0.584848	0.549598	0.532428	0.563394	0.497493	0.679058	0.564849	0.303266	0.363024	0.671267	0.641754	0.33577	0.475213	0.523214	0.65071	0.490541	0.64779	0.658334	0.430936	0.448195	0.750339	0.574713	0.380925	0.450215
C_AB	cg00022688	0.0619678	0.682837	0.71897	0.582405	0.722646	0.838555	0.219332	0.412128	0.773177	0.374636	0.313359	0.656622	0.788937	0.723433	0.647876	0.834451	0.457472	0.385759	0.539811	0.508089	0.675613	0.694228	0.405657	0.642693	0.756042	0.589364	0.692042	0.84374	0.810166	0.667857	0.741146	0.659702	0.788353	0.502502	0.646553	0.326409	0.364267	0.420695	0.625738	0.644968	0.547718	0.789007	0.625963	0.47744	0.805553	0.672624	0.589328	0.685938
C_AB	cg00023024	0.488287	0.229535	0.689054	0.534183	0.83363	0.863386	0.316284	0.58404	0.883734	0.41941	0.551032	0.544991	0.824595	0.455813	0.436636	0.922046	0.166498	0.66737	0.55286	0.330947	0.328482	0.671041	0.740846	0.565592	0.796654	0.480112	0.830174	0.790262	0.657564	0.823109	0.792803	0.872178	0.747943	0.848261	0.880784	0.188228	0.406669	0.316922	0.280531	0.3572	0.839315	0.878758	0.669774	0.170798	0.538567	0.565758	0.59743	0.583531
C_AB	cg00023726	0.377137	0.793764	0.834302	0.829441	0.883959	0.898147	0.865125	0.670295	0.919971	0.876709	0.758446	0.877863	0.873967	0.808636	0.890536	0.936954	0.551485	0.690175	0.883235	0.829142	0.892827	0.837333	0.686687	0.817269	0.908737	0.719119	0.853813	0.894043	0.835301	0.933327	0.88152	0.803172	0.787665	0.942335	0.852442	0.640784	0.478194	0.910182	0.911418	0.881838	0.847344	0.923589	0.87868	0.817969	0.935727	0.714231	0.914835	0.922889
C_AB	cg00024086	0.0547472	0.548128	0.68923	0.516913	0.733498	0.453562	0.25103	0.232371	0.611956	0.0942333	0.0878452	0.733617	0.623504	0.502438	0.538201	0.500397	0.303907	0.301098	0.191711	0.647043	0.57708	0.430292	0.308731	0.480228	0.684963	0.425993	0.627803	0.76542	0.60444	0.391263	0.398747	0.751855	0.535907	0.358374	0.338641	0.229588	0.329012	0.45327	0.400519	0.511067	0.54717	0.772188	0.676998	0.437427	0.773311	0.299322	0.780418	0.665749
C_AB	cg00024471	0.63511	0.883152	0.844107	0.903779	0.918212	0.934986	0.811899	0.86314	0.91194	0.75119	0.737812	0.666862	0.902678	0.871255	0.897453	0.936447	0.886414	0.80656	0.879455	0.853358	0.882056	0.831503	0.79738	0.907535	0.909754	0.851898	0.904658	0.914821	0.899643	0.929529	0.855756	0.884968	0.921021	0.811704	0.913166	0.83973	0.817169	0.908727	0.916703	0.641244	0.889168	0.911059	0.876039	0.907745	0.936005	0.890117	0.924093	0.878078
C_AB	cg00024516	0.0602803	0.426888	0.838496	0.765673	0.869784	0.588319	0.724797	0.761772	0.838289	0.312311	0.393464	0.726413	0.810319	0.758882	0.822002	0.876149	0.809035	0.703252	0.586071	0.512634	0.63406	0.278378	0.610275	0.856702	0.622068	0.634962	0.875929	0.561549	0.840317	0.841224	0.846315	0.845901	0.926321	0.815966	0.841634	0.615346	0.299203	0.284815	0.515096	0.329354	0.854576	0.650765	0.821006	0.77983	0.910257	0.878236	0.845297	0.855003
C_AB	cg00025357	0.252227	0.586914	0.426669	0.56206	0.873809	0.784679	0.391415	0.327847	0.848308	0.57006	0.242777	0.523684	0.885652	0.679686	0.759547	0.843717	0.282771	0.660495	0.688781	0.757365	0.846365	0.711637	0.576399	0.738347	0.828246	0.731818	0.529508	0.863811	0.909028	0.723244	0.461798	0.28524	0.761052	0.748924	0.847144	0.3883	0.391658	0.343748	0.499821	0.740735	0.348844	0.560166	0.435616	0.385199	0.804374	0.711747	0.703061	0.280515
C_AB	cg00025405	0.0992764	0.642007	0.673002	0.712052	0.748667	0.806765	0.560492	0.652087	0.782329	0.71891	0.614892	0.59217	0.800825	0.629341	0.68553	0.788561	0.689986	0.535454	0.680376	0.753993	0.846361	0.700183	0.617945	0.75762	0.715677	0.614506	0.762758	0.75086	0.716882	0.765991	0.679534	0.747522	0.726745	0.8065	0.601621	0.600725	0.255441	0.696292	0.680161	0.514691	0.583742	0.769011	0.653386	0.675309	0.811836	0.457954	0.67713	0.736934
C_AB	cg00025643	0.636465	0.65899	0.566905	0.654306	0.74193	0.773709	0.265905	0.33506	0.815377	0.777686	0.581479	0.7002	0.64626	0.55313	0.731672	0.875763	0.254598	0.562471	0.745686	0.690089	0.76702	0.684343	0.537224	0.617958	0.846709	0.537277	0.770964	0.721612	0.829022	0.831239	0.731952	0.493862	0.718132	0.798983	0.532543	0.456553	0.545447	0.304763	0.676375	0.370743	0.672869	0.839287	0.371024	0.312026	0.501274	0.28657	0.443833	0.489183
C_AB	cg00026222	0.489596	0.270362	0.54848	0.407262	0.5385	0.473257	0.402873	0.565847	0.658276	0.469005	0.315873	0.238435	0.539746	0.697182	0.356094	0.457971	0.324114	0.645886	0.455013	0.451022	0.524824	0.215382	0.442256	0.588434	0.364766	0.72257	0.581152	0.542247	0.787225	0.599297	0.522781	0.786735	0.630258	0.454135	0.844788	0.499569	0.783147	0.383356	0.591607	0.658931	0.717873	0.852347	0.305452	0.209	0.353251	0.818582	0.490682	0.618637
C_AB	cg00026474	0.558693	0.65152	0.635294	0.72454	0.744472	0.811447	0.546045	0.552065	0.834853	0.548769	0.290724	0.838049	0.863907	0.699093	0.779598	0.894244	0.465333	0.56602	0.61785	0.726512	0.852271	0.81057	0.0564039	0.702294	0.748986	0.662336	0.77686	0.781889	0.776946	0.728502	0.707208	0.463207	0.782674	0.804265	0.874898	0.558318	0.680956	0.594658	0.60962	0.505907	0.843738	0.915865	0.673033	0.794991	0.707967	0.659689	0.616483	0.641493
C_AB	cg00027114	0.275573	0.767312	0.762043	0.810655	0.855367	0.90986	0.847567	0.806568	0.893732	0.763474	0.818811	0.595606	0.889009	0.765934	0.827563	0.931961	0.860444	0.676129	0.843912	0.848953	0.830199	0.851612	0.769692	0.79653	0.850072	0.747281	0.865326	0.860411	0.789494	0.912092	0.833792	0.825622	0.918798	0.854989	0.86755	0.80286	0.410753	0.874878	0.890445	0.438379	0.783273	0.749872	0.830886	0.868807	0.906186	0.715979	0.833874	0.896164
C_AB	cg00028014	0.508843	0.636924	0.52355	0.516868	0.595158	0.488244	0.202999	0.331509	0.557909	0.296319	0.580102	0.235942	0.402233	0.294495	0.387331	0.506402	0.252496	0.130706	0.304266	0.335874	0.363564	0.282541	0.341543	0.520074	0.625065	0.359219	0.489413	0.799695	0.403802	0.67933	0.35863	0.60462	0.781462	0.404397	0.272894	0.224168	0.465656	0.343732	0.497643	0.134828	0.439533	0.458916	0.597004	0.476588	0.831695	0.413438	0.642369	0.656444
C_AB	cg00028507	0.104547	0.561005	0.475255	0.51201	0.627472	0.459302	0.315774	0.267742	0.433742	0.54121	0.5298	0.567394	0.348535	0.476674	0.550113	0.62981	0.148867	0.429645	0.60664	0.431682	0.159906	0.582103	0.335961	0.586479	0.594262	0.479708	0.596887	0.605138	0.504867	0.670075	0.628968	0.584312	0.512352	0.548079	0.703133	0.195061	0.0858739	0.148228	0.26539	0.258758	0.448694	0.325302	0.515606	0.267336	0.464936	0.249749	0.553836	0.322063
C_AB	cg00028515	0.412377	0.678155	0.632013	0.656106	0.662929	0.783521	0.408744	0.351768	0.794064	0.760714	0.624134	0.786694	0.788593	0.665581	0.701738	0.865237	0.564781	0.626002	0.739913	0.798139	0.856597	0.863214	0.648074	0.645477	0.747826	0.629712	0.75046	0.751819	0.688931	0.828849	0.697787	0.46979	0.792932	0.841091	0.678049	0.555621	0.597647	0.500152	0.702839	0.525179	0.632791	0.728285	0.691814	0.754553	0.859212	0.700589	0.626035	0.675715
C_AB	cg00029284	0.662165	0.678676	0.741514	0.772776	0.75951	0.847682	0.68102	0.674646	0.886068	0.728186	0.681462	0.699777	0.885616	0.790482	0.714501	0.910332	0.809078	0.695592	0.60666	0.725657	0.83688	0.728029	0.803347	0.797432	0.770564	0.756185	0.78298	0.772272	0.793991	0.732126	0.697313	0.78349	0.80527	0.692963	0.818711	0.785628	0.826446	0.916461	0.807338	0.846512	0.764387	0.610793	0.737416	0.804293	0.879626	0.789965	0.715627	0.857456
C_AB	cg00029928	0.283209	0.719094	0.777912	0.815498	0.783505	0.830971	0.491809	0.529115	0.658305	0.573855	0.602016	0.542318	0.758264	0.674463	0.617509	0.757774	0.710824	0.404668	0.685313	0.559627	0.543243	0.450977	0.428456	0.819104	0.816023	0.777933	0.824797	0.821878	0.81835	0.855419	0.770588	0.822636	0.815386	0.856022	0.630712	0.567667	0.367621	0.623448	0.525952	0.516087	0.651503	0.671531	0.554329	0.46203	0.849775	0.741385	0.707145	0.717901
C_AB	cg00030427	0.487289	0.536668	0.381773	0.55011	0.583817	0.625506	0.341906	0.411349	0.576183	0.712516	0.57989	0.617435	0.554073	0.417614	0.450601	0.59367	0.261837	0.506787	0.629856	0.508205	0.716711	0.393157	0.476513	0.469119	0.53807	0.421186	0.645273	0.650597	0.720461	0.698147	0.619799	0.570913	0.616364	0.638623	0.703536	0.52048	0.471107	0.576422	0.342181	0.405984	0.608832	0.782147	0.743863	0.597154	0.748628	0.644668	0.646409	0.583124
C_AB	cg00030627	0.913251	0.90043	0.844771	0.882079	0.920085	0.923151	0.793416	0.870468	0.898917	0.856097	0.873647	0.855046	0.901552	0.871586	0.895034	0.937085	0.78286	0.854261	0.904581	0.905733	0.889476	0.867126	0.852602	0.85701	0.922681	0.78632	0.904039	0.917868	0.920661	0.929388	0.843172	0.914771	0.900821	0.945345	0.860339	0.878722	0.852029	0.907707	0.891035	0.728801	0.892063	0.910078	0.887313	0.918868	0.936554	0.880642	0.88354	0.904586
C_AB	cg00031162	0.474391	0.498103	0.527432	0.561691	0.636026	0.627482	0.326307	0.267586	0.764163	0.662605	0.626228	0.583058	0.670695	0.448094	0.529348	0.673372	0.239888	0.413198	0.714007	0.675215	0.626624	0.704366	0.474328	0.540918	0.629678	0.496229	0.588656	0.614897	0.58494	0.853554	0.556592	0.475618	0.663778	0.761413	0.475406	0.463854	0.455625	0.383164	0.569222	0.397916	0.72385	0.80238	0.5294	0.284535	0.582851	0.325141	0.453778	0.374036
C_AB	cg00031346	0.449094	0.82782	0.499994	0.463739	0.794272	0.903381	0.715521	0.403659	0.908632	0.790233	0.648694	0.767043	0.856899	0.836086	0.867902	0.935033	0.286436	0.64036	0.825654	0.76697	0.856971	0.79459	0.614527	0.682003	0.825666	0.367504	0.849706	0.744814	0.811598	0.909168	0.83989	0.563807	0.83298	0.914687	0.823612	0.645645	0.796622	0.876407	0.734235	0.628469	0.736293	0.853649	0.53798	0.474241	0.851867	0.643988	0.648864	0.7232
C_AB	cg00033834	0.317664	0.76794	0.807624	0.80352	0.819564	0.853635	0.710847	0.622374	0.784429	0.625596	0.6762	0.59257	0.783507	0.67293	0.680817	0.810274	0.727428	0.609868	0.683621	0.726653	0.664174	0.739409	0.709948	0.784629	0.819259	0.801281	0.797696	0.836639	0.804581	0.872145	0.747321	0.850245	0.792865	0.86159	0.685954	0.632451	0.690365	0.588548	0.735671	0.668537	0.742694	0.764575	0.684326	0.738859	0.889021	0.725543	0.783712	0.733013
C_AB	cg00033909	0.133744	0.721882	0.757331	0.762341	0.683058	0.79168	0.317882	0.378051	0.610293	0.498084	0.384702	0.531612	0.530959	0.442666	0.519935	0.600932	0.498231	0.509848	0.533128	0.368295	0.371869	0.342011	0.315264	0.78557	0.707163	0.720789	0.838512	0.810835	0.82018	0.835072	0.723783	0.829971	0.834169	0.84159	0.399552	0.404671	0.176893	0.297705	0.638527	0.545341	0.512102	0.666245	0.459383	0.560447	0.769397	0.813568	0.746671	0.692887
C_AB	cg00034154	0.124991	0.473554	0.291353	0.564163	0.589314	0.544679	0.243724	0.43501	0.594602	0.235006	0.648501	0.449636	0.47478	0.307029	0.488821	0.708191	0.331579	0.316534	0.327318	0.488677	0.686458	0.296156	0.335938	0.389715	0.627265	0.355809	0.587036	0.643741	0.672704	0.641502	0.403301	0.452349	0.529008	0.554882	0.433865	0.254441	0.414038	0.357844	0.328374	0.268962	0.38006	0.686201	0.326947	0.321776	0.63233	0.51449	0.438885	0.538219
C_AB	cg00034769	0.426357	0.388031	0.261069	0.326553	0.456673	0.544047	0.21322	0.202591	0.434283	0.192653	0.342655	0.389943	0.404119	0.382702	0.392752	0.407656	0.198826	0.26886	0.254749	0.441073	0.479265	0.374069	0.461958	0.360202	0.488157	0.31307	0.472809	0.417289	0.519016	0.376683	0.450455	0.18939	0.494292	0.229846	0.477153	0.509661	0.496428	0.309766	0.313487	0.192392	0.514122	0.355067	0.487342	0.375974	0.592341	0.399668	0.41023	0.202672
C_AB	cg00035000	0.244744	0.525499	0.545347	0.305192	0.630791	0.670605	0.0460646	0.0663271	0.591379	0.0582872	0.0435354	0.624084	0.758328	0.363907	0.54279	0.689018	0.346431	0.470189	0.0472374	0.70184	0.766348	0.399821	0.292913	0.54035	0.692563	0.36766	0.638881	0.770618	0.816845	0.191299	0.433024	0.836117	0.775898	0.229149	0.63976	0.106158	0.654617	0.544083	0.74964	0.323364	0.389425	0.786942	0.598937	0.356579	0.715199	0.821198	0.761392	0.794009
C_AB	cg00037013	0.337483	0.694617	0.545951	0.575588	0.705176	0.710766	0.449596	0.416289	0.664153	0.253	0.172417	0.746118	0.737386	0.559541	0.541568	0.618335	0.3464	0.543987	0.294198	0.605315	0.629227	0.488204	0.522823	0.580039	0.624532	0.49622	0.710997	0.752754	0.718812	0.414528	0.579447	0.546335	0.719286	0.377105	0.614778	0.613659	0.606462	0.673652	0.580734	0.557376	0.572838	0.772418	0.561291	0.580417	0.713525	0.635249	0.604494	0.615177
C_AB	cg00038020	0.198521	0.850389	0.630948	0.793687	0.671609	0.882806	0.611392	0.48286	0.844035	0.620259	0.68831	0.647003	0.794426	0.805936	0.782928	0.873378	0.411803	0.619432	0.695564	0.750065	0.72819	0.331044	0.546072	0.566841	0.875549	0.633929	0.844181	0.867502	0.84855	0.882552	0.803877	0.78733	0.880074	0.902814	0.588779	0.361026	0.183078	0.347357	0.872717	0.467423	0.684778	0.597627	0.611531	0.404267	0.897275	0.331845	0.713379	0.844803
C_AB	cg00038857	0.804778	0.809992	0.84489	0.795707	0.830085	0.832982	0.664069	0.713005	0.853603	0.739426	0.676431	0.759198	0.776918	0.827099	0.775563	0.822572	0.769142	0.717296	0.729199	0.690397	0.699868	0.422505	0.551128	0.849773	0.847945	0.860333	0.892003	0.861225	0.885567	0.874672	0.816105	0.837309	0.876036	0.891674	0.78636	0.715883	0.725986	0.748048	0.893273	0.724408	0.80869	0.831941	0.819454	0.758455	0.891231	0.852492	0.854327	0.840078
C_AB	cg00040426	0.750286	0.837185	0.81758	0.790296	0.861023	0.880945	0.48494	0.662673	0.754909	0.601668	0.664823	0.687268	0.883319	0.720327	0.799395	0.840356	0.447939	0.708986	0.654197	0.808713	0.841731	0.810695	0.672714	0.836298	0.856728	0.848723	0.838278	0.871658	0.846133	0.819394	0.81168	0.812084	0.822706	0.821925	0.75009	0.662258	0.585316	0.515483	0.806599	0.585217	0.738135	0.841699	0.705515	0.528306	0.806248	0.640016	0.778449	0.720582
C_AB	cg00040466	0.807785	0.789134	0.857331	0.86054	0.842552	0.859184	0.771964	0.749102	0.883088	0.721215	0.624433	0.746974	0.861361	0.777569	0.732135	0.895597	0.799195	0.743675	0.697562	0.833846	0.829544	0.839654	0.700931	0.863843	0.889403	0.840237	0.858534	0.843148	0.857706	0.851267	0.831227	0.813068	0.851102	0.881733	0.82204	0.805112	0.848103	0.925596	0.867847	0.777268	0.842353	0.86795	0.813645	0.858399	0.877502	0.75666	0.923581	0.831497
C_AB	cg00040837	0.801508	0.656928	0.605791	0.555638	0.7146	0.799952	0.348397	0.266396	0.812787	0.305206	0.441253	0.483588	0.489503	0.642112	0.629846	0.578481	0.323402	0.4949	0.461224	0.492342	0.512724	0.336933	0.412288	0.739505	0.737842	0.712061	0.73958	0.793907	0.834221	0.823652	0.774149	0.54984	0.812545	0.796054	0.222308	0.426528	0.40031	0.319517	0.690603	0.330255	0.659261	0.806404	0.677054	0.369596	0.516743	0.571842	0.483036	0.619026
C_AB	cg00041270	0.309724	0.723943	0.757493	0.640962	0.826485	0.848736	0.476951	0.632589	0.873659	0.77432	0.542153	0.848989	0.904604	0.782233	0.703255	0.935136	0.772156	0.643713	0.680646	0.802373	0.840633	0.656425	0.592027	0.718642	0.801266	0.726315	0.780025	0.854548	0.831313	0.850353	0.65394	0.793698	0.870046	0.804161	0.877815	0.39969	0.25538	0.408645	0.794774	0.532135	0.745749	0.761144	0.799283	0.695283	0.904404	0.751956	0.727366	0.814188
C_AB	cg00042156	0.147563	0.319431	0.597714	0.69968	0.476582	0.406524	0.0780546	0.418706	0.436295	0.621921	0.64541	0.563143	0.665406	0.437095	0.59334	0.758546	0.144986	0.647104	0.587637	0.834913	0.790027	0.590255	0.290209	0.396595	0.722566	0.394248	0.698936	0.457927	0.391003	0.661273	0.589311	0.644204	0.56213	0.659496	0.140683	0.145632	0.128807	0.112552	0.496248	0.452001	0.255328	0.588773	0.840914	0.314376	0.860835	0.464745	0.707184	0.46713
C_AB	cg00043004	0.438638	0.589079	0.640884	0.671151	0.682094	0.635839	0.414955	0.39489	0.740318	0.231443	0.219538	0.559961	0.676868	0.586856	0.515558	0.510957	0.240709	0.529403	0.289887	0.525687	0.62505	0.436141	0.508052	0.588752	0.574494	0.584742	0.590118	0.683304	0.678807	0.329235	0.559157	0.7781	0.699845	0.530816	0.61765	0.45197	0.588585	0.76558	0.509516	0.581735	0.584759	0.55328	0.594179	0.431564	0.857788	0.765215	0.609388	0.354248
C_AB	cg00043564	0.209692	0.467769	0.570712	0.578516	0.657298	0.34533	0.292185	0.557593	0.524369	0.313194	0.164336	0.687265	0.424625	0.373154	0.345662	0.463924	0.169227	0.571908	0.289163	0.454594	0.426992	0.14703	0.400863	0.415816	0.656248	0.765892	0.504139	0.681579	0.454761	0.46919	0.403689	0.485914	0.515673	0.409481	0.711315	0.695369	0.770568	0.463006	0.436222	0.276369	0.601764	0.674775	0.297925	0.649161	0.219425	0.315434	0.713744	0.611454
C_AB	cg00045910	0.041647	0.722732	0.559613	0.575331	0.822319	0.583223	0.217599	0.565612	0.821864	0.34251	0.349943	0.31837	0.758234	0.395782	0.795427	0.88657	0.475675	0.59991	0.489252	0.594165	0.672058	0.532251	0.119559	0.468235	0.474101	0.20422	0.399792	0.542944	0.482008	0.562311	0.331221	0.745801	0.743544	0.650476	0.583923	0.357766	0.147038	0.263686	0.706633	0.627481	0.689365	0.870556	0.773719	0.256438	0.67433	0.864377	0.600744	0.619679
C_AB	cg00047052	0.178511	0.860125	0.566375	0.732168	0.870806	0.888434	0.519758	0.505704	0.842915	0.838757	0.772274	0.744712	0.834222	0.713184	0.871996	0.914054	0.708458	0.774121	0.881695	0.70801	0.758306	0.661542	0.557726	0.768344	0.892804	0.717118	0.892453	0.875369	0.877335	0.925968	0.896284	0.723518	0.899126	0.895505	0.840637	0.153837	0.306888	0.605276	0.521728	0.826568	0.760217	0.358116	0.882401	0.612476	0.880287	0.604749	0.725024	0.531792
C_AB	cg00047185	0.47968	0.703389	0.747734	0.723384	0.733873	0.817955	0.441678	0.441244	0.672243	0.347178	0.451061	0.477603	0.544116	0.514266	0.48543	0.753059	0.467516	0.3308	0.577065	0.459725	0.294441	0.346444	0.301222	0.747381	0.809217	0.548079	0.799789	0.802225	0.818235	0.824068	0.723271	0.836214	0.786097	0.73615	0.392703	0.448879	0.444974	0.298941	0.582961	0.396544	0.539493	0.678955	0.424815	0.454599	0.812711	0.690176	0.618972	0.529157
C_AB	cg00047694	0.498048	0.19242	0.0996146	0.27678	0.454127	0.180896	0.320798	0.197948	0.541842	0.169278	0.29544	0.126875	0.23137	0.104403	0.19447	0.212088	0.110814	0.290931	0.25934	0.32565	0.223539	0.327343	0.590322	0.414291	0.40056	0.197412	0.463787	0.379613	0.289418	0.297322	0.321457	0.784392	0.460889	0.230275	0.163563	0.808852	0.650608	0.357329	0.308441	0.0955559	0.401692	0.769177	0.708893	0.740105	0.168298	0.721609	0.525559	0.805966
C_AB	cg00051483	0.0356761	0.612536	0.522794	0.738301	0.432648	0.863135	0.734078	0.736285	0.835785	0.568831	0.207934	0.500271	0.514501	0.578196	0.715455	0.812715	0.435002	0.623052	0.662077	0.153574	0.727167	0.355743	0.575008	0.551834	0.458363	0.560189	0.307036	0.681949	0.529527	0.751764	0.596237	0.754125	0.829453	0.75356	0.545379	0.607227	0.321454	0.447376	0.684049	0.653345	0.524492	0.578995	0.734401	0.504827	0.577092	0.63651	0.568338	0.796166
C_AB	cg00051662	0.106417	0.85735	0.361359	0.770724	0.875262	0.857637	0.291992	0.191802	0.826039	0.430391	0.693768	0.490901	0.229761	0.374592	0.487836	0.350882	0.234993	0.383978	0.57891	0.488656	0.566011	0.217001	0.320763	0.42674	0.526368	0.389906	0.462539	0.877582	0.542589	0.733212	0.434563	0.150417	0.821816	0.567614	0.676455	0.250809	0.325555	0.422073	0.789563	0.421945	0.806051	0.744732	0.794421	0.236843	0.691273	0.362898	0.366799	0.88022
C_AB	cg00052932	0.107487	0.119995	0.417251	0.19979	0.22926	0.30904	0.189212	0.187099	0.573451	0.348365	0.405461	0.212537	0.3018	0.280158	0.200549	0.355125	0.119373	0.0899263	0.525601	0.136485	0.434271	0.751816	0.236278	0.329765	0.22553	0.315117	0.207588	0.255145	0.267638	0.608663	0.367668	0.191154	0.35401	0.454883	0.109369	0.165098	0.309701	0.527748	0.156933	0.123677	0.371702	0.150288	0.130775	0.36479	0.169702	0.0773852	0.196672	0.136544
C_AB	cg00053073	0.142555	0.630042	0.759192	0.521166	0.78926	0.468495	0.185363	0.18159	0.809341	0.119876	0.151616	0.730312	0.817167	0.676334	0.476071	0.546248	0.198592	0.358653	0.16672	0.544717	0.712483	0.333539	0.45269	0.686961	0.540279	0.615022	0.673993	0.762229	0.713552	0.31967	0.565329	0.658601	0.586169	0.376854	0.859798	0.358282	0.698452	0.298995	0.804571	0.696063	0.687303	0.799668	0.488287	0.369746	0.637079	0.733286	0.694447	0.817411
C_AB	cg00053916	0.304543	0.412367	0.363899	0.468868	0.4579	0.51699	0.28372	0.398431	0.637454	0.611293	0.487407	0.57484	0.60469	0.323096	0.392981	0.519584	0.410235	0.405898	0.600927	0.502586	0.547971	0.376148	0.355125	0.489692	0.414308	0.324186	0.481605	0.437747	0.630226	0.677103	0.482439	0.293402	0.497946	0.680018	0.829673	0.466829	0.487191	0.402062	0.573282	0.675573	0.650299	0.717677	0.605641	0.497014	0.751015	0.773867	0.453141	0.363226
C_AB	cg00054741	0.344798	0.824871	0.757266	0.427926	0.437526	0.835556	0.65455	0.750627	0.651313	0.822056	0.751871	0.751064	0.809781	0.561268	0.84387	0.886658	0.770436	0.297939	0.874604	0.796181	0.456894	0.74459	0.644199	0.803321	0.895709	0.701323	0.864357	0.831152	0.778813	0.836263	0.802126	0.566932	0.83698	0.892115	0.665533	0.79239	0.452272	0.701847	0.2796	0.801173	0.80003	0.86797	0.868099	0.148279	0.889062	0.860328	0.865091	0.712691
C_AB	cg00055726	0.634909	0.48082	0.578727	0.681626	0.706618	0.741404	0.468739	0.502472	0.850331	0.509016	0.284797	0.705769	0.728435	0.700451	0.619269	0.837898	0.483787	0.603803	0.550888	0.711996	0.661706	0.677044	0.47076	0.578304	0.636923	0.664917	0.649607	0.724293	0.608778	0.53976	0.582981	0.664429	0.685059	0.608523	0.799981	0.675875	0.45362	0.664262	0.514454	0.695441	0.707157	0.752307	0.521034	0.525652	0.771935	0.701222	0.552579	0.71395
C_AB	cg00055986	0.0980167	0.734985	0.834956	0.739313	0.850604	0.888661	0.518357	0.657538	0.827545	0.548391	0.413366	0.598345	0.855566	0.665928	0.642446	0.860835	0.641995	0.573041	0.65461	0.742402	0.749058	0.580741	0.45541	0.780028	0.794821	0.793699	0.793225	0.815096	0.471494	0.789716	0.58042	0.740594	0.835659	0.854424	0.743662	0.617989	0.342446	0.614227	0.790004	0.370598	0.573665	0.774184	0.662248	0.733693	0.868148	0.47668	0.76663	0.703498
C_AB	cg00056497	0.599335	0.65898	0.698044	0.711133	0.690271	0.725281	0.385154	0.396356	0.824454	0.52116	0.490896	0.717311	0.822799	0.619503	0.561946	0.712533	0.33863	0.545728	0.444102	0.717353	0.807919	0.532954	0.456343	0.669123	0.719273	0.50042	0.60452	0.819399	0.688032	0.605149	0.613002	0.653173	0.729381	0.614106	0.699211	0.335267	0.286837	0.335206	0.580856	0.458233	0.643949	0.814501	0.609806	0.270956	0.697575	0.565677	0.523023	0.681312
C_AB	cg00057231	0.606968	0.809267	0.81341	0.84903	0.828292	0.80956	0.597687	0.738609	0.889853	0.444072	0.562079	0.826925	0.886929	0.79103	0.682849	0.85191	0.552341	0.708591	0.452356	0.763515	0.881719	0.605832	0.733514	0.854498	0.799419	0.853954	0.883424	0.890811	0.876693	0.621184	0.722805	0.827102	0.908694	0.646707	0.867914	0.773735	0.907388	0.888306	0.612397	0.768729	0.859024	0.893123	0.709061	0.854603	0.860222	0.827487	0.760114	0.865967
C_AB	cg00057603	0.662389	0.821443	0.879042	0.855175	0.747141	0.918298	0.861342	0.798194	0.894543	0.797744	0.821626	0.82299	0.88828	0.836911	0.79577	0.935992	0.870923	0.766796	0.831864	0.79338	0.865515	0.895012	0.693135	0.860284	0.851232	0.846809	0.857673	0.875082	0.878382	0.885239	0.852337	0.861826	0.894154	0.873575	0.777582	0.586017	0.351091	0.562816	0.839533	0.742301	0.831972	0.859802	0.836574	0.875847	0.885574	0.715593	0.799929	0.852509
C_AB	cg00058026	0.78992	0.782455	0.77987	0.701307	0.725898	0.849828	0.679113	0.557551	0.821995	0.543486	0.690852	0.49096	0.793617	0.725484	0.718239	0.880974	0.764469	0.475465	0.681536	0.759791	0.754832	0.69892	0.55829	0.813788	0.823334	0.800538	0.781613	0.819033	0.810462	0.813936	0.73584	0.75386	0.805351	0.829424	0.682042	0.474386	0.54603	0.821629	0.790712	0.572885	0.75291	0.718691	0.635481	0.689324	0.841179	0.636958	0.768316	0.79955
C_AB	cg00059089	0.769475	0.638023	0.767653	0.756431	0.752883	0.75718	0.529619	0.553967	0.827383	0.498623	0.448225	0.740409	0.615674	0.74099	0.671005	0.747638	0.735104	0.677148	0.657197	0.510792	0.379805	0.273729	0.375046	0.808361	0.808046	0.787727	0.845913	0.785736	0.770272	0.83813	0.804961	0.755721	0.804662	0.841626	0.702104	0.490939	0.599144	0.357011	0.84949	0.686433	0.756369	0.785435	0.801694	0.731206	0.862445	0.779103	0.820138	0.821901
[truncated: 29,320 more rows]
[truncated: 13 more columns]

## Sheet: Figure 2
Figure 2a, Supplementary Data 6
Figure 2b					Figure 2c, MYCN gene expression					Figure 2c NKX2-5 gene expression
Cluster	Kooi_average	Liu_average		Cluster	ENST00000281043.4	ENST00000638417.1	MYCN_aggregated		Cluster	ENST00000329198.5	ENST00000424406.2	ENST00000517440.1	ENST00000521848.1	NKX2.5_aggregated
A	0,3388244715	0,42788594		A	6.56291	1.53145	4.04718		A	0.399699	0.2113	-0.0269255	-0.135286	0.112197
[truncated: 144 more rows]

## Sheet: Figure 3
Figure 3a, CpG lists are in the source table for Figure 1d					Figure 3b; Supplementary Data 17, 18
[truncated: 15,295 more rows]

[truncated: 10 more sheets: Figure 4, Figure 5, Figure 6, Supplementary Figure 1, Supplementary Figure 2, Supplementary Figure 3, Supplementary Figure 4, Supplementary Figure 5, Supplementaryl Figure 6, Supplementaryl Figure 8c]
